# Supplementary material for: Systematic benchmarking of single-cell ATAC-sequencing protocols
Source: Nat Biotechnol. 2023 Aug 3;42(6):916–26. doi: 10.1038/s41587-023-01881-x (PMC11180611; doi:10.1038/s41587-023-01881-x)
Supplement: Supplementary file 3 — Quality metrics for all individual samples (after downsampling to 40,000 reads per cell). [file 41587_2023_1881_MOESM3_ESM.xlsx]

## Sheet: fixedcells_general_statistics_t
	short_identifier	centre	technology	sequencing_instrument	reads	cells	RPC	%_correct_barcodes	r1_length	r2_length	avg_insert_size	%_mapq30	avg_map_quality	Median_total_nr_frag	Median_unique_nr_frag	Median_Unique_nr_frag_in_regions	Median_dupl_rate	Median_total_nr_frag_in_regions	Median_frip	Median_tss_enrichment	total_nr_frag_in_selected_barcodes	total_nr_unique_frag_in_selected_barcodes	total_nr_unique_frag_in_selected_barcodes_in_regions	n_barcodes_merged	frac_barcodes_merged	No correct barcode	Not mapped properly	Fragments in background noise barcodes	Duplicate fragments in cells	Unique fragments in cells, not in peaks	Unique fragments in cells and in peaks	Duplicate fragments in cells, normalized to fragments in cells	Unique fragments in cells, not in peaks, normalized to unique fragments in cells	Unique fragments in cells and in peaks, normalized to unique fragments in cells	Mean_scrublet_doublet_scores_fragments	scr_exclusive_doublets	fmx_exclusive_doublets	common_doublets	total_doublets	total_doublets_pct	scr_exclusive_doublets_pct	fmx_exclusive_doublets_pct	common_doublets_pct_of_doublets	common_doublets_pct	Median_scrublet_doublet_scores_fragments	fmx_n_snps	fmx_best_llk	ratio_cd4T_to_cd8T_in_male	ratio_cd4T_to_cd8T_in_female
VIB_10xv1_1	v1 V1	VIB	10x v1	NovaSeq 6000	116958899	2866	40809.1	97.56	50	49	142	87.72	35.9	13245	9474	6205	0.277402	8857	0.663529	29.892	43101125	29806180	19406252	144	0.0502267	0.0244	0.119804	0.487281	0.113672	0.0889195	0.165924	0.308459	0.348919	0.651081	0.132096	62	15	11	66	0.0230286	0.0216329	0.00523378	0.166667	0.0038381	0.120163	1300	-2297.5	1.32226	6.15854
VIB_10xv1_2	v1 V2	VIB	10x v1	NovaSeq 6000	329752772	8082	40800.9	97.38	49	48	142	88.3	35.6	13968	11400	5255	0.180214	6706	0.485727	25.2806	118757435	96545088	46770369	190	0.0235061	0.0262	0.113935	0.499725	0.0673606	0.150946	0.141835	0.18704	0.515559	0.484441	0.132178	432	121	99	454	0.0561742	0.0534521	0.0149715	0.218062	0.0122494	0.1225	1557	-2769.65	1.71282	6.09211
CNA_10xv11_1	v1.1 C1	CNAG	10x v1.1	NovaSeq 6000	111532272	2733	40809.5	98.19	50	49	161	90.03	36.4	13290.5	7207	4584	0.460257	8731	0.652302	25.3288	45679754	23663663	14639346	37	0.0135333	0.0181	0.0978954	0.474439	0.197397	0.0809122	0.131257	0.481966	0.381358	0.618642	0.15093	110	26	12	124	0.0453714	0.0402488	0.00951336	0.0967742	0.00439078	0.142857	1029.5	-1823.6	1.90291	6.19178
CNA_10xv11_2	v1.1 C2	CNAG	10x v1.1	NovaSeq 6000	113657151	2785	40810.5	98.17	50	49	157	90.1	36.4	15031.5	7728	4951	0.473173	9942	0.66365	25.7347	50135257	24869977	15894004	127	0.0455851	0.0183	0.0971883	0.443402	0.222294	0.0789741	0.139842	0.503942	0.360916	0.639084	0.135385	96	34	9	121	0.043447	0.0344704	0.0122083	0.0743802	0.0032316	0.114754	1093	-1934.45	1.50391	5.21978
CNA_10xv11_3	v1.1 C3	CNAG	10x v1.1	NovaSeq 6000	187826220	4603	40805.2	95.63	50	49	152	89.94	35.9	18592.5	11580	6443	0.374379	10834.5	0.589308	20.8586	101370582	62669404	34888266	127	0.0275847	0.0437	0.0962038	0.320392	0.206048	0.147909	0.185748	0.381779	0.443297	0.556703	0.144977	193	85	25	253	0.0549642	0.0419292	0.0184662	0.0988142	0.00543124	0.136767	1592.5	-2828.05	1.31688	4.9172
CNA_10xv11c_1	v1.1c C1	CNAG	10x v1.1 (control)	NovaSeq 6000	32803816	803	40851.6	94.32	50	49	147	90.16	35.7	24677	15797	9073	0.356376	14844.5	0.597077	22.11	22157211	14114534	8017671	24	0.0298507	0.0568	0.0928109	0.174943	0.245175	0.185858	0.244413	0.362982	0.431956	0.568044	0.132682	39	0				0.0485679	0			0.116981	2143	-3780.57	2.05769	5.09091
CNA_10xv11c_2	v1.1c C2	CNAG	10x v1.1 (control)	NovaSeq 6000	45374496	1111	40841.1	95.02	50	49	148	90.36	35.7	24313	14476.5	8761	0.398828	14850	0.636069	22.2136	30675750	18141042	10756760	34	0.0305755	0.0498	0.0915993	0.182544	0.27625	0.162741	0.237066	0.408619	0.407048	0.592952	0.125273	42	2	1	43	0.0387039	0.0378038	0.00180018	0.0232558	0.00090009	0.113846	1963	-3474.54	1.17476	4.32653
STA_10xv11_1	v1.1 St1	Stanford	10x v1.1	NextSeq 500/550	38140444	934	40835.6	97.75	34	34	158	85.14	34.6	12474	10697	5578	0.14447	6718	0.557957	18.2086	11785385	9877594	5172940	39	0.0417112	0.0225	0.145257	0.523244	0.0500202	0.123351	0.135629	0.161878	0.476296	0.523704	0.171733	50	0				0.0535332	0			0.170507	1153	-2026.33	2.36842	2.94872
STA_10xv11_2	v1.1 St2	Stanford	10x v1.1	NextSeq 500/550	64132798	1571	40822.9	97.74	34	34	153	84.96	34.6	10859	8180.5	4324	0.249259	5721	0.546917	18.2035	18173958	13516080	6992446	93	0.0591603	0.0226	0.147001	0.547019	0.0726286	0.101721	0.109031	0.256294	0.482657	0.517343	0.171808	55	0				0.0350095	0			0.16	880	-1555.97
TXG_10xv11_1	v1.1 T1	10x Genomics	10x v1.1	NovaSeq 6000	405271555	9933	40800.5	96.44	50	49	202	90.59	36.1	20050	12592	6511	0.367484	10638.5	0.539542	21.8026	218684297	136449227	72892922	266	0.0267767	0.0356	0.09075	0.334051	0.202914	0.156824	0.179862	0.376045	0.465787	0.534213	0.104661	491					0.0494312				0.0869565
CNA_10xv2_1	v2 C1	CNAG	10x v2	NovaSeq 6000	170527206	4179	40805.7	96.72	50	49	113	92.5	36.2	25567	11286	6823	0.542642	16219	0.63104	24.4812	135409340	60755697	37744898	44	0.0105263	0.0328	0.07254	0.100597	0.437781	0.134939	0.221342	0.551318	0.378743	0.621257	0.129249	57	221	15	263	0.0629337	0.0136396	0.0528835	0.0570342	0.00358938	0.116751	1404.5	-2493.51	1.12371	3.14953
CNA_10xv2_2	v2 C2	CNAG	10x v2	NovaSeq 6000	244569640	5994	40802.4	96.66	50	49	113	92.4	36.2	24572	11065	6477	0.532783	15145	0.610789	25.0882	194770635	85303272	51283124	90	0.0150125	0.0334	0.0734616	0.0967573	0.447592	0.139102	0.209687	0.562032	0.398814	0.601186	0.105125	103	295	43	355	0.0592259	0.0171839	0.0492159	0.121127	0.00717384	0.0894118	1361	-2419.77	1.12912	3.62868
TXG_10xv2_1	v2 T1	10x Genomics	10x v2	NovaSeq 6000	407061663	9977	40800	96.53	50	49	160	93.42	36.1	32675.5	18911	10673	0.411116	18850	0.57315	22.9798	341905981	197575709	114950856	79	0.00791742	0.0347	0.0635167	0.0618467	0.354566	0.202979	0.282392	0.422134	0.418193	0.581807	0.122188	487					0.0488123				0.107438
TXG_10xv2_2	v2 T2	10x Genomics	10x v2	NovaSeq 6000	408202844	10005	40799.9	96.41	50	49	159	93.38	36.1	33525.5	18885	10443	0.427233	18836	0.5659	23.4349	345258954	196270424	112571246	82	0.00819508	0.0359	0.0638234	0.0544742	0.364987	0.205043	0.275773	0.431527	0.426448	0.573552	0.103963	545					0.0544728				0.0869565
VIB_10xv2_1	v2 V1	VIB	10x v2	NextSeq 2000	126713277	3105	40809.4	96.2	50	50	103	92.75	33	33232.5	20271	12696	0.386783	20897.5	0.63156	29.1715	106989567	64859488	41450794	14	0.00450741	0.038	0.069745	0.0479112	0.332484	0.184737	0.327123	0.393777	0.360914	0.639086	0.0781773	46	21	26	41	0.0132045	0.0148148	0.00676329	0.634146	0.00837359	0.0655738	2446	-4345.56	1.75	6.33663
VIB_10xv2_2	v2 V2	VIB	10x v2	NextSeq 2000	130949421	3209	40806.9	96.03	50	50	105	92.81	32.9	34042	20832.5	13016	0.379139	21294	0.627869	28.7642	109937042	67693731	42965391	42	0.0130841	0.0397	0.0690456	0.0517162	0.322593	0.188839	0.328107	0.38425	0.365297	0.634703	0.095726	55	10	27	38	0.0118417	0.0171393	0.00311624	0.710526	0.00841384	0.0819165	2529	-4482.84	2.11159	7.64773
CNA_10xmultiome_1	MO C1	CNAG	10x Multiome	NovaSeq 6000	144290077	3536	40806	98.31	50	49	160	89.65	36.1	17525	9436	5558	0.465085	10776	0.614667	26.7905	74343792	40013462	23541327	1	0.000282725	0.0169	0.101751	0.366111	0.237926	0.11416	0.163153	0.461778	0.411665	0.588335	0.120977	83	126	37	172	0.0486425	0.0234729	0.0356335	0.215116	0.0104638	0.10299	1342	-2381.54	1.13759	2.34649
CNA_10xmultiome_2	MO C2	CNAG	10x Multiome	NovaSeq 6000	127397732	3122	40806.4	98.4	50	49	165	89.36	36.1	9206	6513	3784	0.29556	5540	0.598629	27.3397	53253408	37704678	19855965	0	0	0.016	0.104698	0.461293	0.122049	0.140102	0.155858	0.291976	0.473382	0.526618	0.144116	11	155	1	165	0.0528507	0.00352338	0.0496477	0.00606061	0.000320307	0.132075	934	-1678.21	1.66782	3.09551
SAN_10xmultiome_1	MO Sa1	Wellcome Sanger Institute	10x Multiome	NovaSeq 6000	142499674	3492	40807.5	98.73	50	49	153	90.53	36.5	15040	12123	6886	0.192017	8846	0.589991	25.0485	66830139	54226988	29260722	2	0.000572574	0.0127	0.0934973	0.424818	0.0884434	0.175202	0.205339	0.188585	0.460403	0.539597	0.164178	133	165	34	264	0.0756014	0.0380871	0.0472509	0.128788	0.00973654	0.158129	1644	-2922.97	1.57525	4.26168
SAN_10xmultiome_2	MO Sa2	Wellcome Sanger Institute	10x Multiome	NovaSeq 6000	174201307	4269	40806.1	98.7	50	49	156	90.48	36.5	13980.5	11376.5	6418.5	0.186328	8227	0.579991	25.0147	82284703	67331597	34268759	0	0	0.013	0.0939624	0.420683	0.0858381	0.189797	0.196719	0.181724	0.491045	0.508955	0.169486	121	228	25	324	0.075896	0.0283439	0.0534083	0.0771605	0.00585617	0.158537	1546.5	-2755.92	1.43921	3.22222
VIB_10xmultiome_1	MO V1	VIB	10x Multiome	NextSeq 2000	50470527	1236	40833.8	97.31	50	50	149	86.74	33.2	7412	4682	3172	0.369116	5159	0.701664	29.7329	12226690	7721300	5181992	2	0.00161681	0.0269	0.129033	0.601813	0.0892677	0.0503127	0.102674	0.368488	0.328871	0.671129	0.139425	30	9	2	37	0.0299353	0.0242718	0.00728155	0.0540541	0.00161812	0.131833	652	-1152.7	1.62238	4.13636
VIB_10xmultiome_2	MO V2	VIB	10x Multiome	NextSeq 2000	80899024	1982	40816.9	98.59	50	50	142	86.68	33.2	8884	5389	3650.5	0.393944	6122	0.678667	30.5984	22118778	13422839	8756770	7	0.00353001	0.0141	0.131322	0.581166	0.107491	0.0576777	0.108243	0.393147	0.347622	0.652378	0.122976	36	19	8	47	0.0237134	0.0181635	0.00958628	0.170213	0.00403633	0.117647	742	-1319.4	1.28269	2.224
BRO_mtscatacfacs_1	mt* Br1	Broad	mtscATAC-seq (FACS)	NextSeq 500/550	145886207	3575	40807.3	94.66	72	72	138	87.55	33.1	28102	16066.5	7814	0.416198	13485	0.499141	22.5657	112235277	62570052	30631898	27	0.00755034	0.0534	0.117852	0.0594139	0.340438	0.218925	0.209971	0.44251	0.510438	0.489562	0.0940291	112	11	17	106	0.0296503	0.0313287	0.00307692	0.160377	0.00475524	0.0762829	2321.5	-4132.53	1.58462	6.79518
BRO_mtscatacfacs_2	mt* Br2	Broad	mtscATAC-seq (FACS)	NextSeq 500/550	138669154	3398	40809.1	94.79	72	72	137	87.66	33.1	28097	15757	7623	0.427015	13319	0.492458	22.6009	107640170	58711278	28379466	78	0.0229479	0.0521	0.116971	0.0546918	0.352846	0.218735	0.204656	0.45456	0.516627	0.483373	0.100562	86	10	14	82	0.0241318	0.025309	0.00294291	0.170732	0.00412007	0.0861538	2271	-4021.92	1.4188	5.8381
CNA_mtscatac_1	mt C1	CNAG	mtscATAC-seq	NovaSeq 6000	107459189	2633	40812.5	96.59	50	49	165	88.02	36.1	9794	6772.5	2553	0.300881	3831.5	0.387143	19.348	33452454	22740152	8569620	143	0.0542901	0.0341	0.115715	0.538881	0.0996872	0.131869	0.0797477	0.320225	0.62315	0.37685	0.147585	97	0				0.0368401	0			0.135011	813	-1431.86	0.854772	1.41244
CNA_mtscatac_2	mt C2	CNAG	mtscATAC-seq	NovaSeq 6000	47733303	1169	40832.6	96.59	50	49	167	88.07	36.1	12666	8809	3541	0.303418	5327.5	0.40407	19.9918	19535738	13318056	5088800	21	0.0179487	0.0341	0.115232	0.4414	0.130259	0.172401	0.106609	0.318272	0.617902	0.382098	0.145069	60	0				0.0513259	0			0.134021	1138.5	-2012	0.752874	1.92424
MDC_mtscatac_1	mt M1	Max Delbrück Center	mtscATAC-seq	NovaSeq 6000	325999036	7990	40800.9	95.99	150	150	143	89.98	35.9	24957	14924	5789	0.387184	9883	0.394568	21.2014	225586706	136403016	53328507	74	0.00926042	0.0401	0.096182	0.171732	0.27357	0.254831	0.163585	0.395341	0.609037	0.390963	0.136451	493	137	42	588	0.073592	0.0617021	0.0171464	0.0714286	0.00525657	0.1225	2918	-5204.63	1.46572	2.63093
MDC_mtscatac_2	mt M2	Max Delbrück Center	mtscATAC-seq	NovaSeq 6000	229627036	5628	40800.8	95.73	150	150	207	90.89	35.8	18979	10910	3220	0.420248	5779	0.306784	16.7837	132309452	73934418	22825233	92	0.0163439	0.0427	0.08721	0.293897	0.254217	0.222575	0.0994013	0.441201	0.691277	0.308723	0.166094	269	2	1	270	0.0479744	0.0477967	0.000355366	0.0037037	0.000177683	0.154783	2569	-4566.79	1.69737	3.29771
BIO_ddseq_1	ddS Bi1	BioRad	Bio-Rad ddSEQ SureCell	NovaSeq	259455742	6359	40801.3	96.54	53	40	172	90.5	36.1	24130.5	7156	3849	0.701896	13348	0.56273	34.3182	159396596	47148735	25911059	5497	0.864308	0.0346	0.091713	0.259337	0.432628	0.0818547	0.099867	0.704205	0.45044	0.54956	0.216256	611					0.0960843				0.220779
BIO_ddseq_2	ddS Bi2	BioRad	Bio-Rad ddSEQ SureCell	NovaSeq	210510517	5159	40804.5	96.76	52	40	167	92.14	36.1	29141	8032.5	4972	0.724897	18044.5	0.628184	34.3455	150411233	41479939	25786404	4170	0.80814	0.0324	0.0760534	0.17704	0.517462	0.0745499	0.122495	0.724223	0.37834	0.62166	0.194312	349					0.0676488				0.190578
BIO_ddseq_3	ddS Bi3	BioRad	Bio-Rad ddSEQ SureCell	NextSeq 500/550	114310431	2801	40810.6	87.47	53	40	129	87.21	31.5	19452.5	6535	4122	0.667785	11914.5	0.63251	34.9501	57853477	19229729	12084666	2480	0.885082	0.1253	0.111874	0.256717	0.337885	0.0625058	0.105718	0.667613	0.371563	0.628437	0.137995	44					0.0157087				0.127753
BIO_ddseq_4	ddS Bi4	BioRad	Bio-Rad ddSEQ SureCell	NextSeq 500/550	108112191	2649	40812.5	88.1	54	40	129	87.25	31.4	20164	7214	4611	0.646847	12595.5	0.634784	34.6433	56499013	20122534	12670502	2436	0.919245	0.119	0.112327	0.246076	0.33647	0.0689287	0.117198	0.643843	0.370333	0.629667	0.143042	43					0.0162325				0.127753
HAR_ddseq_1	ddS H1	Harvard	Bio-Rad ddSEQ SureCell	NextSeq 500/550	190192174	4661	40805	96.9	54	40	174	90.25	35.3	21415.5	8908	5385	0.582101	12939.5	0.614262	34.2396	101502050	42507715	25879710	3958	0.848992	0.031	0.0944775	0.340841	0.310183	0.0874274	0.136071	0.581213	0.391176	0.608824	0.107393	98	94	51	141	0.030251	0.0210255	0.0201673	0.361702	0.0109419	0.088	1182	-2108.41	1.87175	8.89796
HAR_ddseq_2	ddS H2	Harvard	Bio-Rad ddSEQ SureCell	NextSeq 500/550	207244773	5079	40804.2	96.95	53	40	181	90.29	35.3	21018.5	8211.5	4878	0.60708	12687.5	0.598935	33.5566	106640257	42172105	24888830	3878	0.763386	0.0305	0.0941384	0.3608	0.311073	0.0833955	0.120094	0.604539	0.409827	0.590173	0.177275	251	108	30	329	0.0647765	0.0494192	0.021264	0.0911854	0.00590667	0.166023	1094	-1949.81	1.71278	6.44079
UCS_ddseq_1	ddS U1	UCSF	Bio-Rad ddSEQ SureCell	NextSeq 500/550	215597666	5284	40802	95.36	54	40	190	88.14	32.8	10600	7090	2816	0.318461	4164	0.456081	27.4829	60315941	39441641	18324615	2946	0.557427	0.0464	0.113097	0.560741	0.0968206	0.0979464	0.0849945	0.346083	0.535399	0.464601	0.16244	142					0.0268736				0.152174
UCS_ddseq_2	ddS U2	UCSF	Bio-Rad ddSEQ SureCell	NextSeq 500/550	189092952	4634	40805.6	95.43	54	40	191	88.11	32.8	12275	7980	3195	0.333856	4804	0.462872	27.1406	61317594	38953131	18340066	2552	0.550593	0.0457	0.113466	0.516561	0.118272	0.10901	0.0969897	0.364732	0.529176	0.470824	0.162129	178					0.0384117				0.149338
OHS_s3atac_1	s3 O1	Oregon Health & Science University	s3-ATAC	NovaSeq 6000	127311784	3120	40805.1	100	85	67	157	80.63	34.5	7516	7175	1771	0.0447372	1874	0.246719	9.13	34784116	32935481	7926615	0	0	0	0.1937	0.53308	0.0145205	0.196438	0.0622614	0.053146	0.759329	0.240671	0.179769	21	0				0.00673077	0			0.184	1700	-2999.05	2.68266	5.33043
OHS_s3atac_2	s3 O2	Oregon Health & Science University	s3-ATAC	NovaSeq 6000	72938007	1787	40815.9	100	90	90	194	89.96	32.8	4807	4573	635	0.0487582	682.5	0.132209	11.8822	13422028	12763823	1491392	0	0	0	0.1004	0.71558	0.00902417	0.154548	0.0204474	0.0490392	0.883155	0.116845	0.188177	34					0.0190263				0.181818
CNA_hydrop_1	Hy C1	CNAG	HyDrop	NovaSeq 6000	72253689	1770	40821.3	91.09	49	49	210	87.76	36.1	4516	1842	443	0.58587	1024	0.25969	18.5628	11334158	4019118	984070	173	0.0976849	0.0891	0.111494	0.64254	0.101241	0.0420054	0.0136197	0.645398	0.755153	0.244847	0.151944	4	0				0.00225989	0			0.145401	289	-510.6	0.023988	0.0550622
CNA_hydrop_2	Hy C2	CNAG	HyDrop	NovaSeq 6000	88850873	2177	40813.4	91.16	49	49	188	87.15	36.3	4260.5	1959	429.5	0.57727	937	0.248918	17.9292	15005667	5128195	1249073	111	0.0509642	0.0884	0.117141	0.625573	0.111169	0.0436588	0.0140581	0.658249	0.75643	0.24357	0.185075	60	0				0.0275609	0			0.171779	306	-540.81	0.908537	0.70082
CNA_hydrop_3	Hy C3	CNAG	HyDrop	NovaSeq 6000	57845489	1417	40822.5	91.09	49	49	191	88.7	36.3	3540.5	2180.5	595	0.375415	979	0.281339	19.9826	7718465	4040441	1170348	150	0.105783	0.0891	0.102932	0.674536	0.0635836	0.0496165	0.0202323	0.476523	0.710342	0.289658	0.136678	3	0				0.00211715	0			0.129909	327	-579.69	0.948805	0.917749
EPF_hydrop_1	Hy E1	EPFL	HyDrop	NextSeq 2000	132665741	3251	40807.7	93.66	49	48	131	83.4	32.7	14113	3205	1452	0.76774	6104	0.482461	27.8338	66268947	13602103	5966853	35	0.0107626	0.0634	0.155476	0.281606	0.396989	0.0575525	0.0449766	0.794744	0.561329	0.438671	0.155642	59	46	8	97	0.029837	0.0181483	0.0141495	0.0824742	0.00246078	0.1375	373	-663.955	0.718593	1.62029
EPF_hydrop_2	Hy E2	EPFL	HyDrop	NextSeq 2000	126671411	3104	40809.1	93	49	48	113	82.14	32.7	13404	3095	1403	0.762161	5465	0.468834	29.924	63353127	12406746	5370691	28	0.00901771	0.07	0.166098	0.263764	0.402193	0.0555457	0.0423986	0.804165	0.567115	0.432885	0.158755	44	39	10	73	0.023518	0.0141753	0.0125644	0.136986	0.00322165	0.146727	345	-615.48	1.54222	1.71123
EPF_hydrop_3	Hy E3	EPFL	HyDrop	NextSeq 2000	116840308	2863	40810.4	93.56	49	48	119	82.57	32.7	15414	3538	1551	0.76356	6116.5	0.462652	28.8661	60554338	12925843	5562062	45	0.0157123	0.0644	0.163075	0.254259	0.407638	0.0630243	0.047604	0.786541	0.569694	0.430306	0.153915	83	38	8	113	0.0394691	0.0289906	0.0132728	0.0707965	0.00279427	0.140909	401.5	-713.97	2.28261	2.46288
EPF_hydrop_4	Hy E4	EPFL	HyDrop	NextSeq 2000	116554802	2856	40810.5	93.38	49	48	107	82.29	32.7	15995	3830	1599	0.75192	5998	0.44831	29.0504	59639566	13679551	5664878	53	0.0185509	0.0662	0.165376	0.256737	0.394321	0.0687631	0.0486027	0.77063	0.585887	0.414113	0.14644	102	27	17	112	0.0392157	0.0357143	0.00945378	0.151786	0.00595238	0.126582	415	-738.98	1.21723	1.72531
VIB_hydrop_1	Hy V1	VIB	HyDrop	NextSeq 2000	102978655	2522	40832.1	91.9897	49	48	88.126	84.0547	33.1	14405	3835	1509	0.724729	4937.5	0.400258	29.958	50839435	11748874	4509611	44	0.0174326	0.0801028	0.146681	0.279527	0.379599	0.0702987	0.0437917	0.768902	0.616167	0.383833	0.171983										0.159533	750		0.755435	1.01124
VIB_hydrop_2	Hy V2	VIB	HyDrop	NextSeq 2000	124110152	3040	40825.7	90.8324	50	50	90.0443	84.818	33.0319	13573.5	4112	1640	0.689892	4963	0.412306	29.5594	59110900	15414539	6125099	224	0.0736358	0.091676	0.137902	0.294144	0.352077	0.0748483	0.0493521	0.739227	0.602641	0.397359	0.169863										0.16035	804		0.443414	0.510949
						178453
						178453
				76843537
				236599111
				56405087			76843537
				56102783			236599111
				104548442			56405087
				18338100			56102783
				24587939			104548442
				26977705			18338100
				39530046			24587939
				228647950			26977705
				73142435			39530046
				102135532			228647950
				216269119			73142435
				212291032			102135532
				69047592			216269119
				72606744			212291032
				1614073154	1614073154		69047592
							72606744
							69495709
							79907472
							103641995
							127516211
							27571753
							43157334
							68164589
							63590628
							66873116
							29949672
							174365039
							115296719
							82162568
							60676228
							36926843
							37191572
							81987855
							85334362
							116061539
							100894968
							88146771
							60813448
							30665900
							35324590
							31049167
							32011678
							30596554
							30594932
							33475833
							30624781
							39166409
								3627309389	3627309389
[truncated: 112 more columns]

## Sheet: Sheet1
Variable	Note/explanation
short_identifier	Short-hand identifier used in some figures of the manuscript
centre	Centre where the experiment was performed
technology	Technology used
sequencing_instrument	Sequencing instrument used
reads	Number of reads (after downsampling to ~40k reads per cell)
cells	Number of cells before doublet removeal
RPC	Reads per cell
%_correct_barcodes	Percentage of all reads that have a correct barcode
r1_length	Mean paired-end mate 1 length
r2_length	Mean paired-end mate 2 length
avg_insert_size	Mean insert size
%_mapq30	% of all reads that have a correct barcode
avg_map_quality	Average mapping quality of all reads
Median_total_nr_frag	Median total number of fragments in selected cells
Median_unique_nr_frag	Median unique number of fragments in selected cells
Median_Unique_nr_frag_in_regions	Median unique number of fragments in peaks
Median_dupl_rate	Median duplication rate in selected cells
Median_total_nr_frag_in_regions	Median total number of fragments in selected cells, in peaks
Median_frip	Median fraction of reads in peaks
Median_tss_enrichment	Median TSS enrichment
total_nr_frag_in_selected_barcodes	Total number of fragments in selected barcodes
total_nr_unique_frag_in_selected_barcodes	Total number of unique fragments in selected barcodes
total_nr_unique_frag_in_selected_barcodes_in_regions	Total number of unique fragments in selected barcodes, in peaks
n_barcodes_merged	Number of barcodes being the result of a merging event (barcode multiplet)
frac_barcodes_merged	Fraction of barcodes being the result of a merging event (barcode multiplet)
No correct barcode	Fraction of reads without correct barcode
Not mapped properly	Fraction of reads not mapped properly
Fragments in background noise barcodes	% of fragments in background noise cell barcodes, of total fragments
Duplicate fragments in cells	% of duplicate fragments in selected cells, of total fragments
Unique fragments in cells, not in peaks	% of unique fragments in cells, not in peaks, of total fragments
Unique fragments in cells and in peaks	% of unique fragments in cells, in peaks, of total fragments
Duplicate fragments in cells, normalized to fragments in cells	% of duplicate fragments in selected cells, of fragments in cells
Unique fragments in cells, not in peaks, normalized to unique fragments in cells	% of unique fragments in cells, not in peaks, of fragments in cells
Unique fragments in cells and in peaks, normalized to unique fragments in cells	% of unique fragments in cells, in peaks, of fragments in cells
Mean_scrublet_doublet_scores_fragments	Mean Scrublet doublet score
scr_exclusive_doublets	Number of doublets detected by Scrublet alone
fmx_exclusive_doublets	Number of doublets detected by Freemuxlet alone
common_doublets	Number of doublets detected by both Scrublet and Freemuxlet
total_doublets	Total number of doublets
total_doublets_pct	% of total cells being doublets
scr_exclusive_doublets_pct	% of total cells detected as doublets by Scrublet alone
fmx_exclusive_doublets_pct	% of total cells detected as doublets by Freemuxlet alone
common_doublets_pct_of_doublets	% of total doublets being common to Scrublet and Freemuxlet
common_doublets_pct	% of total cells being common doublets
Median_scrublet_doublet_scores_fragments	Median scrublet scores in cells
fmx_n_snps	Number of SNPs for Freemuxlet
fmx_best_llk	LLK value for best donor assignment
ratio_cd4T_to_cd8T_in_male	Ratio of CD4+ T cells to CD8+ T cells in the male cells from this sample
ratio_cd4T_to_cd8T_in_female	Ratio of CD4+ T cells to CD8+ T cells in the female cells from this sample
ratio_cd4T_to_cd8T_normalized	Ratio of ratios of CD4+ T cells to CD8+ T cells in the female divided by the male cells from this sample
total_fragments	Total number of fragments
chr1	Fraction of fragments on chromosome 1
chr10	Fraction of fragments on chromosome 10
chr11	Fraction of fragments on chromosome 11
chr12	Fraction of fragments on chromosome 12
chr13	Fraction of fragments on chromosome 13
chr14	Fraction of fragments on chromosome 14
chr15	Fraction of fragments on chromosome 15
chr16	Fraction of fragments on chromosome 16
chr17	Fraction of fragments on chromosome 17
chr18	Fraction of fragments on chromosome 18
chr19	Fraction of fragments on chromosome 19
chr2	Fraction of fragments on chromosome 2
chr20	Fraction of fragments on chromosome 20
chr21	Fraction of fragments on chromosome 21
chr22	Fraction of fragments on chromosome 22
chr3	Fraction of fragments on chromosome 3
chr4	Fraction of fragments on chromosome 4
chr5	Fraction of fragments on chromosome 5
chr6	Fraction of fragments on chromosome 6
chr7	Fraction of fragments on chromosome 7
chr8	Fraction of fragments on chromosome 8
chr9	Fraction of fragments on chromosome 9
chrM	Fraction of fragments on mitochondrial genome
chrX	Fraction of fragments on chromosome X
chrY	Fraction of fragments on chromosome Y
nonstandard	Fraction of fragments on non-standard chromosomes (contigs)
nucleosome-free_proximal	Fraction of fragments less than 147 bp in length,
mononucleosomal_distal	Fraction of fragments between 147 and 294 bp in length,
mononucleosomal_proximal	Fraction of fragments between 147 and 294 bp in length,
nucleosome-free_distal	Fraction of fragments less than 147 bp in length,
multinucleosomal_distal	Fraction of fragments larger than 294 bp in length,
multinucleosomal_proximal	Fraction of fragments larger than 294 bp in length,
nucleosome-free	Fraction of fragments less than 147 bp in length
mononucleosomal	Fraction of fragments between 147 and 294 bp in length
multinucleosomal	Fraction of fragments larger than 294 bp in length
proximal	Fraction of fragments closer than 10 000 bp to nearest TSS
distal	Fraction of fragments further than 10 000 bp to nearest TSS
seurat_score	Median Seurat score in cells
n_seurat_cells__CD4+ T cell	Number of CD4+ T cells as assigned by Seurat
n_seurat_cells__Cytotoxic T cell	Number of cells assigned by Seurat
n_seurat_cells__CD14+ monocyte	Number of cells assigned by Seurat
n_seurat_cells__B cell	Number of cells assigned by Seurat
n_seurat_cells__Natural killer cell	Number of cells assigned by Seurat
n_seurat_cells__CD16+ monocyte	Number of cells assigned by Seurat
n_seurat_cells__Dendritic cell	Number of cells assigned by Seurat
n_consensus_cells__CD4+ T cell	Number of cells assigned by consensus clustering
n_consensus_cells__Cytotoxic T cell	Number of cells assigned by consensus clustering
n_consensus_cells__CD14+ monocyte	Number of cells assigned by consensus clustering
n_consensus_cells__B cell	Number of cells assigned by consensus clustering
n_consensus_cells__Natural killer cell	Number of cells assigned by consensus clustering
n_consensus_cells__CD16+ monocyte	Number of cells assigned by consensus clustering
n_consensus_cells__Dendritic cell	Number of cells assigned by consensus clustering
pct_seurat_cells__CD4+_T_cell	Percentage of cells assigned by Seurat
pct_seurat_cells__Cytotoxic_T_cell	Percentage of cells assigned by Seurat
pct_seurat_cells__CD14+_monocyte	Percentage of cells assigned by Seurat
pct_seurat_cells__B_cell	Percentage of cells assigned by Seurat
pct_seurat_cells__Natural_killer_cell	Percentage of cells assigned by Seurat
pct_seurat_cells__CD16+_monocyte	Percentage of cells assigned by Seurat
pct_seurat_cells__Dendritic_cell	Percentage of cells assigned by Seurat
pct_consensus_cells__CD4+_T_cell	Percentage of cells assigned by consensus clustering
pct_consensus_cells__Cytotoxic_T_cell	Percentage of cells assigned by consensus clustering
pct_consensus_cells__CD14+_monocyte	Percentage of cells assigned by consensus clustering
pct_consensus_cells__B_cell	Percentage of cells assigned by consensus clustering
pct_consensus_cells__Natural_killer_cell	Percentage of cells assigned by consensus clustering
pct_consensus_cells__CD16+_monocyte	Percentage of cells assigned by consensus clustering
pct_consensus_cells__Dendritic_cell	Percentage of cells assigned by consensus clustering
alldars_median_dar_logfc	Median log2 fold-change enrichment across DARs for all cell types
alldars_median_dar_tss_dist	Median distace to nearest TSS across DARs for all cell types
allpeaks_median_peak_logfc	Median log2 fold-change enrichment across peaks for all cell types
allpeaks_median_peak_tss_dist	Median distace to nearest TSS across peaks for all cell types
top2kdars_median_dar_logfc	Median log2 fold-change enrichment of top 2000 DARs
top2kdars_median_dar_tss_dist	Median distace to nearest TSS of top 2000 DARs
median_frag_len	Median fragment length
median_log10_frag_dist_nearest_tss	Median log10 distance to nearest TSS of fragments
median_frag_dist_nearest_tss	Median distance to nearest TSS fo fragments
n_dars__B_cell	Number of DARs
top_2000_dars_median_logfc__B_cell	Median log2 fold-change enrichment of top 2000 DARs
top_2000_dars_median_fc__B_cell	Median fold-change enrichment of top 2000 DARs
n_dars__CD14+_monocyte	Number of DARs
top_2000_dars_median_logfc__CD14+_monocyte	Median log2 fold-change enrichment of top 2000 DARs
top_2000_dars_median_fc__CD14+_monocyte	Median fold-change enrichment of top 2000 DARs
n_dars__CD4+_T_cell	Number of DARs
top_2000_dars_median_logfc__CD4+_T_cell	Median log2 fold-change enrichment of top 2000 DARs
top_2000_dars_median_fc__CD4+_T_cell	Median fold-change enrichment of top 2000 DARs
n_dars__Cytotoxic_T_cell	Number of DARs
top_2000_dars_median_logfc__Cytotoxic_T_cell	Median log2 fold-change enrichment of top 2000 DARs
top_2000_dars_median_fc__Cytotoxic_T_cell	Median fold-change enrichment of top 2000 DARs
n_dars__Dendritic_cell	Number of DARs
top_2000_dars_median_logfc__Dendritic_cell	Median log2 fold-change enrichment of top 2000 DARs
top_2000_dars_median_fc__Dendritic_cell	Median fold-change enrichment of top 2000 DARs
n_dars__Natural_killer_cell	Number of DARs
top_2000_dars_median_logfc__Natural_killer_cell	Median log2 fold-change enrichment of top 2000 DARs
top_2000_dars_median_fc__Natural_killer_cell	Median fold-change enrichment of top 2000 DARs
n_dars__CD16+_monocyte	Number of DARs
top_2000_dars_median_logfc__CD16+_monocyte	Median log2 fold-change enrichment of top 2000 DARs
top_2000_dars_median_fc__CD16+_monocyte	Median fold-change enrichment of top 2000 DARs
n_peaks__Bcell	Number of peaks
top10k_peaks_strength__Bcell	Strength of top 10 000 peaks
n_peaks__CD14_monocyte	Number of peaks
top10k_peaks_strength__CD14_monocyte	Strength of top 10 000 peaks
n_peaks__CD4_Tcell	Number of peaks
top10k_peaks_strength__CD4_Tcell	Strength of top 10 000 peaks
n_peaks__CytotoxicTcell	Number of peaks
top10k_peaks_strength__CytotoxicTcell	Strength of top 10 000 peaks
n_peaks__Dendriticcell	Number of peaks
top10k_peaks_strength__Dendriticcell	Strength of top 10 000 peaks
n_peaks__Naturalkillercell	Number of peaks
top10k_peaks_strength__Naturalkillercell	Strength of top 10 000 peaks
n_peaks__CD16_monocyte	Number of peaks
top10k_peaks_strength__CD16_monocyte	Strength of top 10 000 peaks
