# Supplementary material for: Systematic benchmarking of single-cell ATAC-sequencing protocols
Source: Nat Biotechnol. 2023 Aug 3;42(6):916–26. doi: 10.1038/s41587-023-01881-x (PMC11180611; doi:10.1038/s41587-023-01881-x)
Supplement: Supplementary file 4 — Source data for Fig. 1. [file 41587_2023_1881_MOESM4_ESM.xlsx]

## Sheet: 1e
	No correct barcode	Not mapped properly	Fragments in noise barcodes	Duplicate fragments in cells	Unique, in cells, not in peaks	Unique, in cells, in peaks	sample_id	tech
BIO_ddseq_1.FIXEDCELLS	0.0346	0.091713	0.259337	0.432628	0.0818547	0.099867	BIO_ddseq_1.FIXEDCELLS	ddseq
BIO_ddseq_2.FIXEDCELLS	0.0324	0.0760534	0.17704	0.517462	0.0745499	0.122495	BIO_ddseq_2.FIXEDCELLS	ddseq
BIO_ddseq_3.FIXEDCELLS	0.1253	0.111874	0.256717	0.337885	0.0625058	0.105718	BIO_ddseq_3.FIXEDCELLS	ddseq
BIO_ddseq_4.FIXEDCELLS	0.119	0.112327	0.246076	0.33647	0.0689287	0.117198	BIO_ddseq_4.FIXEDCELLS	ddseq
BRO_mtscatacfacs_1.FIXEDCELLS	0.0534	0.117852	0.0594139	0.340438	0.218925	0.209971	BRO_mtscatacfacs_1.FIXEDCELLS	mtscatacfacs
BRO_mtscatacfacs_2.FIXEDCELLS	0.0521	0.116971	0.0546918	0.352846	0.218735	0.204656	BRO_mtscatacfacs_2.FIXEDCELLS	mtscatacfacs
CNA_10xmultiome_1.FIXEDCELLS	0.0169	0.101751	0.366111	0.237926	0.11416	0.163153	CNA_10xmultiome_1.FIXEDCELLS	10xmultiome
CNA_10xmultiome_2.FIXEDCELLS	0.016	0.104698	0.461293	0.122049	0.140102	0.155858	CNA_10xmultiome_2.FIXEDCELLS	10xmultiome
CNA_10xv11_1.FIXEDCELLS	0.0181	0.0978954	0.474439	0.197397	0.0809122	0.131257	CNA_10xv11_1.FIXEDCELLS	10xv11
CNA_10xv11_2.FIXEDCELLS	0.0183	0.0971883	0.443402	0.222294	0.0789741	0.139842	CNA_10xv11_2.FIXEDCELLS	10xv11
CNA_10xv11_3.FIXEDCELLS	0.0437	0.0962038	0.320392	0.206048	0.147909	0.185748	CNA_10xv11_3.FIXEDCELLS	10xv11
CNA_10xv11c_1.FIXEDCELLS	0.0568	0.0928109	0.174943	0.245175	0.185858	0.244413	CNA_10xv11c_1.FIXEDCELLS	10xv11c
CNA_10xv11c_2.FIXEDCELLS	0.0498	0.0915993	0.182544	0.27625	0.162741	0.237066	CNA_10xv11c_2.FIXEDCELLS	10xv11c
CNA_10xv2_1.FIXEDCELLS	0.0328	0.07254	0.100597	0.437781	0.134939	0.221342	CNA_10xv2_1.FIXEDCELLS	10xv2
CNA_10xv2_2.FIXEDCELLS	0.0334	0.0734616	0.0967573	0.447592	0.139102	0.209687	CNA_10xv2_2.FIXEDCELLS	10xv2
CNA_hydrop_1.FIXEDCELLS	0.0891	0.111494	0.64254	0.101241	0.0420054	0.0136197	CNA_hydrop_1.FIXEDCELLS	hydrop
CNA_hydrop_2.FIXEDCELLS	0.0884	0.117141	0.625573	0.111169	0.0436588	0.0140581	CNA_hydrop_2.FIXEDCELLS	hydrop
CNA_hydrop_3.FIXEDCELLS	0.0891	0.102932	0.674536	0.0635836	0.0496165	0.0202323	CNA_hydrop_3.FIXEDCELLS	hydrop
CNA_mtscatac_1.FIXEDCELLS	0.0341	0.115715	0.538881	0.0996872	0.131869	0.0797477	CNA_mtscatac_1.FIXEDCELLS	mtscatac
CNA_mtscatac_2.FIXEDCELLS	0.0341	0.115232	0.4414	0.130259	0.172401	0.106609	CNA_mtscatac_2.FIXEDCELLS	mtscatac
EPF_hydrop_1.FIXEDCELLS	0.0634	0.155476	0.281606	0.396989	0.0575525	0.0449766	EPF_hydrop_1.FIXEDCELLS	hydrop
EPF_hydrop_2.FIXEDCELLS	0.07	0.166098	0.263764	0.402193	0.0555457	0.0423986	EPF_hydrop_2.FIXEDCELLS	hydrop
EPF_hydrop_3.FIXEDCELLS	0.0644	0.163075	0.254259	0.407638	0.0630243	0.047604	EPF_hydrop_3.FIXEDCELLS	hydrop
EPF_hydrop_4.FIXEDCELLS	0.0662	0.165376	0.256737	0.394321	0.0687631	0.0486027	EPF_hydrop_4.FIXEDCELLS	hydrop
HAR_ddseq_1.FIXEDCELLS	0.031	0.0944775	0.340841	0.310183	0.0874274	0.136071	HAR_ddseq_1.FIXEDCELLS	ddseq
HAR_ddseq_2.FIXEDCELLS	0.0305	0.0941384	0.3608	0.311073	0.0833955	0.120094	HAR_ddseq_2.FIXEDCELLS	ddseq
MDC_mtscatac_1.FIXEDCELLS	0.0401	0.096182	0.171732	0.27357	0.254831	0.163585	MDC_mtscatac_1.FIXEDCELLS	mtscatac
MDC_mtscatac_2.FIXEDCELLS	0.0427	0.08721	0.293897	0.254217	0.222575	0.0994013	MDC_mtscatac_2.FIXEDCELLS	mtscatac
OHS_s3atac_1.FIXEDCELLS	0	0.1937	0.53308	0.0145205	0.196438	0.0622614	OHS_s3atac_1.FIXEDCELLS	s3atac
OHS_s3atac_2.FIXEDCELLS	0	0.1004	0.71558	0.00902417	0.154548	0.0204474	OHS_s3atac_2.FIXEDCELLS	s3atac
SAN_10xmultiome_1.FIXEDCELLS	0.0127	0.0934973	0.424818	0.0884434	0.175202	0.205339	SAN_10xmultiome_1.FIXEDCELLS	10xmultiome
SAN_10xmultiome_2.FIXEDCELLS	0.013	0.0939624	0.420683	0.0858381	0.189797	0.196719	SAN_10xmultiome_2.FIXEDCELLS	10xmultiome
STA_10xv11_1.FIXEDCELLS	0.0225	0.145257	0.523244	0.0500202	0.123351	0.135629	STA_10xv11_1.FIXEDCELLS	10xv11
STA_10xv11_2.FIXEDCELLS	0.0226	0.147001	0.547019	0.0726286	0.101721	0.109031	STA_10xv11_2.FIXEDCELLS	10xv11
TXG_10xv11_1.FIXEDCELLS	0.0356	0.09075	0.334051	0.202914	0.156824	0.179862	TXG_10xv11_1.FIXEDCELLS	10xv11
TXG_10xv2_1.FIXEDCELLS	0.0347	0.0635167	0.0618467	0.354566	0.202979	0.282392	TXG_10xv2_1.FIXEDCELLS	10xv2
TXG_10xv2_2.FIXEDCELLS	0.0359	0.0638234	0.0544742	0.364987	0.205043	0.275773	TXG_10xv2_2.FIXEDCELLS	10xv2
UCS_ddseq_1.FIXEDCELLS	0.0464	0.113097	0.560741	0.0968206	0.0979464	0.0849945	UCS_ddseq_1.FIXEDCELLS	ddseq
UCS_ddseq_2.FIXEDCELLS	0.0457	0.113466	0.516561	0.118272	0.10901	0.0969897	UCS_ddseq_2.FIXEDCELLS	ddseq
VIB_10xmultiome_1.FIXEDCELLS	0.0269	0.129033	0.601813	0.0892677	0.0503127	0.102674	VIB_10xmultiome_1.FIXEDCELLS	10xmultiome
VIB_10xmultiome_2.FIXEDCELLS	0.0141	0.131322	0.581166	0.107491	0.0576777	0.108243	VIB_10xmultiome_2.FIXEDCELLS	10xmultiome
VIB_10xv1_1.FIXEDCELLS	0.0244	0.119804	0.487281	0.113672	0.0889195	0.165924	VIB_10xv1_1.FIXEDCELLS	10xv1
VIB_10xv1_2.FIXEDCELLS	0.0262	0.113935	0.499725	0.0673606	0.150946	0.141835	VIB_10xv1_2.FIXEDCELLS	10xv1
VIB_10xv2_1.FIXEDCELLS	0.038	0.069745	0.0479112	0.332484	0.184737	0.327123	VIB_10xv2_1.FIXEDCELLS	10xv2
VIB_10xv2_2.FIXEDCELLS	0.0397	0.0690456	0.0517162	0.322593	0.188839	0.328107	VIB_10xv2_2.FIXEDCELLS	10xv2
VIB_hydrop_11.FIXEDCELLS	0.0841	0.142331	0.275207	0.389407	0.0645157	0.0444397	VIB_hydrop_11.FIXEDCELLS	hydrop
VIB_hydrop_12.FIXEDCELLS	0.077	0.15008	0.282859	0.371985	0.0708994	0.0471771	VIB_hydrop_12.FIXEDCELLS	hydrop
VIB_hydrop_21.FIXEDCELLS	0.089	0.140021	0.291579	0.348752	0.0782251	0.0524231	VIB_hydrop_21.FIXEDCELLS	hydrop
VIB_hydrop_22.FIXEDCELLS	0.0974	0.133404	0.299597	0.359189	0.0620375	0.0483715	VIB_hydrop_22.FIXEDCELLS	hydrop
VIB_hydrop_1.FIXEDCELLS	0.0801028	0.146681	0.279527	0.379599	0.0702987	0.0437917	VIB_hydrop_1.FIXEDCELLS	hydrop
VIB_hydrop_2.FIXEDCELLS	0.091676	0.137902	0.294144	0.352077	0.0748483	0.0493521	VIB_hydrop_2.FIXEDCELLS	hydrop

## Sheet: 1f-h
	Unique_nr_frag_in_regions	TSS_enrichment	FRIP
TAGGTTTCTGTAATAG___CNA_10xmultiome_1.FIXEDCELLS	3893	30.2604	0.700054
AAGCCTAACTTAAAGC___CNA_10xmultiome_1.FIXEDCELLS	11805	33.0096	0.830753
ACTAAGACTACTAGTC___CNA_10xmultiome_1.FIXEDCELLS	11301	28.8182	0.736317
GGAGGGTGACAACTAG___CNA_10xmultiome_1.FIXEDCELLS	6017	28.3923	0.715798
AGGCTGTGAGTCCCTG___CNA_10xmultiome_1.FIXEDCELLS	73637	27.5772	0.799299
CTATATGCTGACCATT___CNA_10xmultiome_1.FIXEDCELLS	6879	30.6587	0.711964
TCGCAACCTCCATAAT___CNA_10xmultiome_1.FIXEDCELLS	9778	28.8859	0.706299
AATAGCTGAACAAGGA___CNA_10xmultiome_1.FIXEDCELLS	8563	29.3037	0.835252
CAGGACTACCGCACTC___CNA_10xmultiome_1.FIXEDCELLS	9947	29.0499	0.776442
CATCGCTGATTACGTT___CNA_10xmultiome_1.FIXEDCELLS	9470	26.72	0.774642
GCTGAATACGTAAACC___CNA_10xmultiome_1.FIXEDCELLS	6786	27.1028	0.71334
GGAGCAAACCTTGCAT___CNA_10xmultiome_1.FIXEDCELLS	10646	20.71	0.715986
CTAGGTTTGGCTAATT___CNA_10xmultiome_1.FIXEDCELLS	9193	23.504	0.761325
CCTCAATACACGCGCA___CNA_10xmultiome_1.FIXEDCELLS	8443	26.1227	0.770066
CGAACTAGAAATGCAT___CNA_10xmultiome_1.FIXEDCELLS	8431	28.5791	0.700307
ATTTCGCGACTTACAT___CNA_10xmultiome_1.FIXEDCELLS	14523	28.2297	0.759849
GCTTTGGTGATCCTAA___CNA_10xmultiome_1.FIXEDCELLS	7940	19.6161	0.734913
TTGCCAGCTCCACAAC___CNA_10xmultiome_1.FIXEDCELLS	7638	30.0008	0.668358
CAAGCCTCTCAGTTAT___CNA_10xmultiome_1.FIXEDCELLS	9298	22.6636	0.728912
CCTCGCAACAAAGGCG___CNA_10xmultiome_1.FIXEDCELLS	8205	33.1052	0.780611
TGATTAGACCTGAATA___CNA_10xmultiome_1.FIXEDCELLS	10142	24.8253	0.677172
GTTGAAGTGGCTGCTA___CNA_10xmultiome_1.FIXEDCELLS	4646	36.5373	0.701707
AGCGAGGGAAGGACAA___CNA_10xmultiome_1.FIXEDCELLS	10460	28.5432	0.805049
TTGGCCACTTCCAGGT___CNA_10xmultiome_1.FIXEDCELLS	9060	28.8261	0.713217
GTCAAGCGAAACAAGG___CNA_10xmultiome_1.FIXEDCELLS	14133	20.099	0.693917
TCGCCTAGATCCTTGG___CNA_10xmultiome_1.FIXEDCELLS	16559	29.2213	0.679288
TGTGCACCTTAGCTGC___CNA_10xmultiome_1.FIXEDCELLS	6696	26.9482	0.681804
GCAACGGTGGACTAAG___CNA_10xmultiome_1.FIXEDCELLS	12392	30.3385	0.710836
TACGCACCTATCCTCC___CNA_10xmultiome_1.FIXEDCELLS	15329	22.1196	0.698774
GTCAATCCTAAATAGC___CNA_10xmultiome_1.FIXEDCELLS	8939	23.8161	0.738882
GCGCATCCTCAAAGGT___CNA_10xmultiome_1.FIXEDCELLS	4990	27.9079	0.747678
TCTTAGTGATGAGGAG___CNA_10xmultiome_1.FIXEDCELLS	17312	22.4469	0.743451
CCTGTAATGACAGTGA___CNA_10xmultiome_1.FIXEDCELLS	3517	30.472	0.79176
GTTCCTAGATCCTGAC___CNA_10xmultiome_1.FIXEDCELLS	8168	27.9433	0.729937
ACTAGCGGACAACTAG___CNA_10xmultiome_1.FIXEDCELLS	6499	21.1428	0.80473
CTAATCCACAAACACC___CNA_10xmultiome_1.FIXEDCELLS	131058	18.8509	0.51728
TATCTGTGAGCCTTTA___CNA_10xmultiome_1.FIXEDCELLS	2652	38.1162	0.696246
TGGGCAATGACAATGG___CNA_10xmultiome_1.FIXEDCELLS	8394	29.7392	0.709852
AGAAGTAACCGGTTAG___CNA_10xmultiome_1.FIXEDCELLS	5829	28.0734	0.69459
TGCAACAGATTATTCG___CNA_10xmultiome_1.FIXEDCELLS	20747	29.8891	0.6946
CTCGAGCTGGTGAACA___CNA_10xmultiome_1.FIXEDCELLS	4729	23.5496	0.7712
GCTTATCGATGTTGCC___CNA_10xmultiome_1.FIXEDCELLS	4814	36.7702	0.697277
GTTCAAGACGCCACAG___CNA_10xmultiome_1.FIXEDCELLS	20878	19.5336	0.750171
AAGCCTAACCTACGGA___CNA_10xmultiome_1.FIXEDCELLS	15599	20.8007	0.807652
CAGGATCACATAAAGG___CNA_10xmultiome_1.FIXEDCELLS	3697	30.4991	0.79987
TGCTATGTGCGCCACA___CNA_10xmultiome_1.FIXEDCELLS	8916	31.0577	0.685846
GTGCTGGACCGGGTAT___CNA_10xmultiome_1.FIXEDCELLS	3339	22.4023	0.666201
TATGACAACAAAGAAC___CNA_10xmultiome_1.FIXEDCELLS	13532	23.1977	0.728349
GACGAGGGAGAACGAA___CNA_10xmultiome_1.FIXEDCELLS	22150	25.8256	0.710984
TCTTTGTTGCTTAGGT___CNA_10xmultiome_1.FIXEDCELLS	33542	27.6597	0.698908
TAGGATGCTAGCCACC___CNA_10xmultiome_1.FIXEDCELLS	12709	28.3952	0.695812
TGCCAGAACTAGCTTC___CNA_10xmultiome_1.FIXEDCELLS	10815	25.9638	0.721192
ACTATGTTGTACCTTT___CNA_10xmultiome_1.FIXEDCELLS	17414	18.7538	0.763939
GTCCGGAACCAGCACA___CNA_10xmultiome_1.FIXEDCELLS	24546	26.4747	0.48008
TGGCTTATGGCTTAGC___CNA_10xmultiome_1.FIXEDCELLS	12135	20.8588	0.697294
CCAGGTGGAGTTGCCC___CNA_10xmultiome_1.FIXEDCELLS	10053	22.5088	0.766527
GTTAACCCTTAGAAGC___CNA_10xmultiome_1.FIXEDCELLS	11212	22.8481	0.715736
GACCAGGTGAAGGCCG___CNA_10xmultiome_1.FIXEDCELLS	6893	28.1929	0.73447
AGACTTAGATGAATGC___CNA_10xmultiome_1.FIXEDCELLS	7288	28.0932	0.743749
CGTAAATACCTTTACG___CNA_10xmultiome_1.FIXEDCELLS	17248	19.4424	0.762882
ATTGGGATGCATCCCT___CNA_10xmultiome_1.FIXEDCELLS	204430	17.8015	0.517263
TACGGACACTCAGTAA___CNA_10xmultiome_1.FIXEDCELLS	11244	19.7945	0.786459
CGGAAACTGACATTGT___CNA_10xmultiome_1.FIXEDCELLS	7942	29.1116	0.787428
AGTGAGCCTCGACAAA___CNA_10xmultiome_1.FIXEDCELLS	14447	29.784	0.812816
CTAAAGCGAGAGGCTT___CNA_10xmultiome_1.FIXEDCELLS	7690	24.549	0.747618
ACACCAAACTTTAAGG___CNA_10xmultiome_1.FIXEDCELLS	12305	24.3095	0.613349
AATTTGCTGTGCGATT___CNA_10xmultiome_1.FIXEDCELLS	8447	24.3239	0.810575
TCCGTTAACCGGCTAA___CNA_10xmultiome_1.FIXEDCELLS	9023	25.1299	0.723287
ATAACCGACCCTGTTA___CNA_10xmultiome_1.FIXEDCELLS	16783	18.4685	0.78006
CTTGAATCTAGTAACA___CNA_10xmultiome_1.FIXEDCELLS	23045	26.8796	0.742573
ATGCTTTACGACTAGT___CNA_10xmultiome_1.FIXEDCELLS	2611	30.4158	0.758791
TCCCTCTACCTACCGC___CNA_10xmultiome_1.FIXEDCELLS	2683	33.5905	0.699974
CAGCTACCTGCATCGC___CNA_10xmultiome_1.FIXEDCELLS	6420	25.1085	0.780452
AGAACCGCTGTTAACC___CNA_10xmultiome_1.FIXEDCELLS	9442	21.9927	0.814106
GTGGTTAACGCAATGT___CNA_10xmultiome_1.FIXEDCELLS	48738	15.4391	0.438157
AATAGCTGAAGGCTAC___CNA_10xmultiome_1.FIXEDCELLS	14738	27.0127	0.802636
CGCTTTAACAAGCCTA___CNA_10xmultiome_1.FIXEDCELLS	9722	26.1305	0.791178
TCACATTGAAGTGAGA___CNA_10xmultiome_1.FIXEDCELLS	6857	25.3032	0.712786
ATAGATGCTTAAAGCG___CNA_10xmultiome_1.FIXEDCELLS	22667	23.3152	0.796899
TGCTTAGTGTAATGCC___CNA_10xmultiome_1.FIXEDCELLS	9708	20.2271	0.688413
AACCTAAGAGAAGCAA___CNA_10xmultiome_1.FIXEDCELLS	33008	25.219	0.835033
CAAGGCTACAAGAACA___CNA_10xmultiome_1.FIXEDCELLS	7143	30.1365	0.691213
CCGAAGCGAAGCCATG___CNA_10xmultiome_1.FIXEDCELLS	2383	22.364	0.794069
CGTCCTTTGCTCAGGC___CNA_10xmultiome_1.FIXEDCELLS	28359	24.6113	0.692612
TGACATAACCGCAATG___CNA_10xmultiome_1.FIXEDCELLS	7090	31.49	0.69137
GGTTCACTGCATGCTA___CNA_10xmultiome_1.FIXEDCELLS	19306	14.2074	0.460698
GCATGAGCTAAGTATG___CNA_10xmultiome_1.FIXEDCELLS	2517	27.6233	0.751119
GGCATGACTTGCAACC___CNA_10xmultiome_1.FIXEDCELLS	14519	20.3464	0.730442
TCCAGGAACCTCATTG___CNA_10xmultiome_1.FIXEDCELLS	6568	31.314	0.698352
TCGTTAACTAAGACTA___CNA_10xmultiome_1.FIXEDCELLS	14267	20.6533	0.690394
CTAACCGCTTGTTGGC___CNA_10xmultiome_1.FIXEDCELLS	6344	23.895	0.80805
CGCATCCACTGCAAAT___CNA_10xmultiome_1.FIXEDCELLS	14422	32.7878	0.746596
CGTTATGTGTTCCCAC___CNA_10xmultiome_1.FIXEDCELLS	13159	18.9753	0.763948
GCTATTTACGATAGAA___CNA_10xmultiome_1.FIXEDCELLS	14144	21.2679	0.715934
TCCAGGAACCGGGTTA___CNA_10xmultiome_1.FIXEDCELLS	11731	22.9838	0.729494
CATCGTTACACTAAGC___CNA_10xmultiome_1.FIXEDCELLS	12900	30.496	0.756066
AATTACGGAGCTAAAT___CNA_10xmultiome_1.FIXEDCELLS	7121	28.3213	0.813364
TGCTAGCCTTATGGGA___CNA_10xmultiome_1.FIXEDCELLS	9976	31.7222	0.655841
TATGACAACATGATCG___CNA_10xmultiome_1.FIXEDCELLS	11691	26.3299	0.717019
TTGGACCCTTGTCCAG___CNA_10xmultiome_1.FIXEDCELLS	10141	25.5807	0.710801
TGCGTGTCTCCCTTTA___CNA_10xmultiome_1.FIXEDCELLS	7310	32.5434	0.700594
CGATAAGCTTGTTGGC___CNA_10xmultiome_1.FIXEDCELLS	8193	28.9002	0.755394
CAAACCGACAAGCTAC___CNA_10xmultiome_1.FIXEDCELLS	16963	26.7669	0.784706
GGGCGATTGTTTAGCG___CNA_10xmultiome_1.FIXEDCELLS	6740	29.53	0.753409
CCCAAATTGTAAGCGG___CNA_10xmultiome_1.FIXEDCELLS	17133	18.2854	0.752206
CTTCGTAACCAGTATA___CNA_10xmultiome_1.FIXEDCELLS	4876	31.3611	0.759383
GGCTTAGGAACAGGAA___CNA_10xmultiome_1.FIXEDCELLS	19911	23.1441	0.768171
GTTACCCACCCACATT___CNA_10xmultiome_1.FIXEDCELLS	12315	22.5333	0.716113
GGAACATTGTCCAGCG___CNA_10xmultiome_1.FIXEDCELLS	2641	27.4861	0.693904
TAAAGCATGTCCATCC___CNA_10xmultiome_1.FIXEDCELLS	45906	30.9034	0.697384
TAGCACAGATCCCTTT___CNA_10xmultiome_1.FIXEDCELLS	4613	35.194	0.720556
TGGGCGTGATTAGGCA___CNA_10xmultiome_1.FIXEDCELLS	8484	26.4816	0.710731
TTAGTGCTGAGGTGGC___CNA_10xmultiome_1.FIXEDCELLS	13964	23.8382	0.725855
TACATACCTATCCGTA___CNA_10xmultiome_1.FIXEDCELLS	11970	26.2802	0.703786
TCACGTTACCGCACTC___CNA_10xmultiome_1.FIXEDCELLS	13069	21.3338	0.769353
GGCTAGACTCAGCTCA___CNA_10xmultiome_1.FIXEDCELLS	3673	30.9323	0.658244
CATCCGTGAGTCAAGC___CNA_10xmultiome_1.FIXEDCELLS	4024	29.5302	0.755255
TGGGAACTGATTCAAC___CNA_10xmultiome_1.FIXEDCELLS	19835	17.4323	0.725972
GGTTCACTGTGGTGAG___CNA_10xmultiome_1.FIXEDCELLS	9899	23.8118	0.755707
CGCGAAATGTTTGAGC___CNA_10xmultiome_1.FIXEDCELLS	33987	25.4081	0.775021
CTGGCAGGAGCATATA___CNA_10xmultiome_1.FIXEDCELLS	10333	27.5833	0.742047
TAAGGTTACGTAATGC___CNA_10xmultiome_1.FIXEDCELLS	7436	27.01	0.702304
CGCAAGGCTTGCTGCA___CNA_10xmultiome_1.FIXEDCELLS	7268	31.0601	0.78556
CTAACGGACAACAGCT___CNA_10xmultiome_1.FIXEDCELLS	8367	24.0253	0.778543
TGCTATTGAACTAAAC___CNA_10xmultiome_1.FIXEDCELLS	16025	28.0557	0.712602
CCAGAAACTGTGATAA___CNA_10xmultiome_1.FIXEDCELLS	6464	28.7519	0.714175
TCTCAAACTAATCACC___CNA_10xmultiome_1.FIXEDCELLS	6315	21.8101	0.683738
TTTAGGCTGTTCCATT___CNA_10xmultiome_1.FIXEDCELLS	10454	22.9045	0.712805
GTTGTCCACTTCCTCC___CNA_10xmultiome_1.FIXEDCELLS	4570	34.8013	0.693685
AACTTCGCTTCATTAG___CNA_10xmultiome_1.FIXEDCELLS	11793	28.923	0.820211
ATGCTTTACAGGTTGT___CNA_10xmultiome_1.FIXEDCELLS	4917	27.5528	0.795374
CTTTACTTGCTGAGGA___CNA_10xmultiome_1.FIXEDCELLS	3905	28.6697	0.772808
CCAGGTTCTTTATGAC___CNA_10xmultiome_1.FIXEDCELLS	8606	25.9474	0.732675
CCATCCTTGTGAAACA___CNA_10xmultiome_1.FIXEDCELLS	19087	18.5022	0.774101
CGTACTTACTAATCAG___CNA_10xmultiome_1.FIXEDCELLS	1515	18.5388	0.77454
TGAGGCATGTCCTGAA___CNA_10xmultiome_1.FIXEDCELLS	4919	21.8282	0.673743
GCTCCCTTGCCGGAAA___CNA_10xmultiome_1.FIXEDCELLS	2414	29.864	0.575859
GTTTGTCGACATGCTC___CNA_10xmultiome_1.FIXEDCELLS	6282	29.3736	0.703866
CGATCCTGACTAGGAT___CNA_10xmultiome_1.FIXEDCELLS	8452	28.0426	0.755858
GTCCTGGCTCCTCTCG___CNA_10xmultiome_1.FIXEDCELLS	20390	18.0565	0.719452
AGAATCGTGATTAGCT___CNA_10xmultiome_1.FIXEDCELLS	6399	32.307	0.790879
CTAGGCGGACCGGGTA___CNA_10xmultiome_1.FIXEDCELLS	1433	25.3203	0.738279
TGTGATTCTTGACCTG___CNA_10xmultiome_1.FIXEDCELLS	5666	28.0027	0.67573
TGCGCCTACATAGCTG___CNA_10xmultiome_1.FIXEDCELLS	2363	26.0364	0.682553
GAGGGTGGAAGTAGCC___CNA_10xmultiome_1.FIXEDCELLS	24936	29.7803	0.728974
CCGTTAGCTAGAGATT___CNA_10xmultiome_1.FIXEDCELLS	10852	28.1743	0.74764
ACTCACACTATCCTCC___CNA_10xmultiome_1.FIXEDCELLS	3129	21.7866	0.802925
ACCTTGCACTAAAGCT___CNA_10xmultiome_1.FIXEDCELLS	5662	22.4093	0.791999
TATAGTGACAAAGGTA___CNA_10xmultiome_1.FIXEDCELLS	9739	31.062	0.670961
CATCGCTGAAATTGTG___CNA_10xmultiome_1.FIXEDCELLS	10225	25.135	0.747332
TCAATGAACTTATCGC___CNA_10xmultiome_1.FIXEDCELLS	6860	21.7761	0.747277
GCTGACAGAGATTATG___CNA_10xmultiome_1.FIXEDCELLS	2235	28.7309	0.68286
CGCCTCTCTGATCCTA___CNA_10xmultiome_1.FIXEDCELLS	10364	28.5288	0.725872
TGCTTAGTGCATGTCA___CNA_10xmultiome_1.FIXEDCELLS	7626	38.7827	0.698352
CGAGTTAGAGTGTTTC___CNA_10xmultiome_1.FIXEDCELLS	9089	33.5813	0.705722
ACGGCTCCTGTGCTGC___CNA_10xmultiome_1.FIXEDCELLS	8370	30.4602	0.787987
TTCACTTTGAACGGTA___CNA_10xmultiome_1.FIXEDCELLS	4454	28.3626	0.660047
GCTTCATGAACAGGAA___CNA_10xmultiome_1.FIXEDCELLS	7562	32.8513	0.728797
TTGGTAAACGCCCAGA___CNA_10xmultiome_1.FIXEDCELLS	23879	27.7776	0.674605
CTTGTTCCTTGTTGTA___CNA_10xmultiome_1.FIXEDCELLS	7281	24.9049	0.759149
CGATTGAGATGCTTAT___CNA_10xmultiome_1.FIXEDCELLS	10162	29.3152	0.74941
ACCGAATACGTTTCGC___CNA_10xmultiome_1.FIXEDCELLS	6777	23.5519	0.805156
AATTAGCGAAATATGC___CNA_10xmultiome_1.FIXEDCELLS	10159	28.2347	0.847077
CCTTACGGAACCTTGT___CNA_10xmultiome_1.FIXEDCELLS	15646	22.7894	0.739519
AACGCTAACCTAGTAA___CNA_10xmultiome_1.FIXEDCELLS	7354	27.4337	0.797787
GGATTGGCTGATCACT___CNA_10xmultiome_1.FIXEDCELLS	9528	24.5943	0.704525
TGCATCGCTTCCAGGT___CNA_10xmultiome_1.FIXEDCELLS	5627	28.1604	0.542048
AGATTGACTCCACCTC___CNA_10xmultiome_1.FIXEDCELLS	13385	16.1768	0.735803
AAGCACGCTGAGCGAT___CNA_10xmultiome_1.FIXEDCELLS	9971	29.6311	0.800819
TATCAGGGAAACACGC___CNA_10xmultiome_1.FIXEDCELLS	8619	23.5622	0.721195
CGTGCTGTGAATATCC___CNA_10xmultiome_1.FIXEDCELLS	18966	28.6169	0.765653
GTAGGTGCTCATAACT___CNA_10xmultiome_1.FIXEDCELLS	29254	19.6204	0.724396
CTTGACCGACATGCAA___CNA_10xmultiome_1.FIXEDCELLS	14535	27.2895	0.702921
GTTAGCGGATCATGGA___CNA_10xmultiome_1.FIXEDCELLS	6682	27.6768	0.720975
GTGCGAGTGCCTGCGA___CNA_10xmultiome_1.FIXEDCELLS	4545	22.0198	0.740711
TCATGAGGAATCGTTC___CNA_10xmultiome_1.FIXEDCELLS	30738	26.4885	0.707483
CGTATTTGATGGCCGA___CNA_10xmultiome_1.FIXEDCELLS	11419	20.0649	0.774852
CCGCTAGTGAATCGAG___CNA_10xmultiome_1.FIXEDCELLS	15517	20.7502	0.771568
TTGGCCACTCCTCATT___CNA_10xmultiome_1.FIXEDCELLS	18360	27.7719	0.720678
ACCATACCTTTCAGTA___CNA_10xmultiome_1.FIXEDCELLS	8049	29.3755	0.838525
TCATTTCTGATTCAAC___CNA_10xmultiome_1.FIXEDCELLS	7484	26.5071	0.724001
TGTGCACCTACATAAG___CNA_10xmultiome_1.FIXEDCELLS	3247	38.5977	0.701144
GGTTAACACCTCAGTT___CNA_10xmultiome_1.FIXEDCELLS	9183	20.8119	0.75215
AAATCCTTGAATCCAT___CNA_10xmultiome_1.FIXEDCELLS	14672	20.7163	0.826778
CGATAAGCTGCAACAG___CNA_10xmultiome_1.FIXEDCELLS	13006	23.6854	0.779362
GAATCACACCTTTAGC___CNA_10xmultiome_1.FIXEDCELLS	43679	24.8153	0.726228
GATTGCTCTCAAGAAC___CNA_10xmultiome_1.FIXEDCELLS	9326	26.9657	0.716503
CATCATGTGGCTTCCC___CNA_10xmultiome_1.FIXEDCELLS	5150	34.5692	0.768886
CCTTTCTGAGTGACGT___CNA_10xmultiome_1.FIXEDCELLS	8743	24.9363	0.774471
CGCTACGTGACAGTGA___CNA_10xmultiome_1.FIXEDCELLS	3606	40.1222	0.771832
GCGGTCAACCATACCT___CNA_10xmultiome_1.FIXEDCELLS	13673	26.6079	0.710618
GAAACCTACCTACGGA___CNA_10xmultiome_1.FIXEDCELLS	17379	24.9338	0.789452
CAGCTACCTAGGTTCT___CNA_10xmultiome_1.FIXEDCELLS	18127	25.4192	0.724819
GGCTAGACTGTCCATA___CNA_10xmultiome_1.FIXEDCELLS	10123	23.4678	0.723175
GTTGCATCTCTAGCAC___CNA_10xmultiome_1.FIXEDCELLS	14289	27.1073	0.719305
ATGAATCGATATTCGT___CNA_10xmultiome_1.FIXEDCELLS	20274	29.05	0.757708
TCCAGATTGGCAATTT___CNA_10xmultiome_1.FIXEDCELLS	13512	21.6209	0.71056
AACTAAGCTAGGATGC___CNA_10xmultiome_1.FIXEDCELLS	2600	42.2789	0.833601
CGAGCTAACGAGGAAC___CNA_10xmultiome_1.FIXEDCELLS	20313	17.1715	0.754065
AACCCTCACTCGATAA___CNA_10xmultiome_1.FIXEDCELLS	8181	27.0789	0.827869
TAGCAAGCTAGCTCGC___CNA_10xmultiome_1.FIXEDCELLS	9191	23.4213	0.701817
CGGCAAGCTAAAGCGC___CNA_10xmultiome_1.FIXEDCELLS	36931	27.2607	0.759522
CATCGTTACTTGACGG___CNA_10xmultiome_1.FIXEDCELLS	10642	23.3731	0.802746
CGGCAAGCTTGCACAC___CNA_10xmultiome_1.FIXEDCELLS	13210	21.6739	0.742093
AGGACTTACCACACCC___CNA_10xmultiome_1.FIXEDCELLS	64265	31.8582	0.797431
CCCAGCATGTAAACAG___CNA_10xmultiome_1.FIXEDCELLS	21558	17.4495	0.757351
AGGGTATTGAGGGACC___CNA_10xmultiome_1.FIXEDCELLS	14581	22.6125	0.743663
CTAGTTTGATCAAGAC___CNA_10xmultiome_1.FIXEDCELLS	8698	30.4938	0.748408
CTTGTAACTTGAGCAA___CNA_10xmultiome_1.FIXEDCELLS	3955	30.8846	0.743841
GGCTTTACTGGTTTAC___CNA_10xmultiome_1.FIXEDCELLS	4349	22.7843	0.724592
TGGGTTAGAGGAACAA___CNA_10xmultiome_1.FIXEDCELLS	13989	21.4226	0.693692
TGGTTATCTTGACCTG___CNA_10xmultiome_1.FIXEDCELLS	11969	27.7964	0.6616
AGACCATACCGGTATG___CNA_10xmultiome_1.FIXEDCELLS	6993	25.4408	0.828947
CGTAAAGCTCAGCAAA___CNA_10xmultiome_1.FIXEDCELLS	13053	27.4804	0.757486
AGTTGTCCTGCCAGAA___CNA_10xmultiome_1.FIXEDCELLS	27549	20.7781	0.756051
CTACTGATGTTCCCAC___CNA_10xmultiome_1.FIXEDCELLS	24069	22.6774	0.788217
TTAATGGACCCAGCTC___CNA_10xmultiome_1.FIXEDCELLS	14191	27.4936	0.6842
TAACCGTTGAGCGAAT___CNA_10xmultiome_1.FIXEDCELLS	3976	28.6328	0.70924
GAACCTAACATAACGC___CNA_10xmultiome_1.FIXEDCELLS	8037	25.6003	0.765793
TGGCTATTGTGCGATT___CNA_10xmultiome_1.FIXEDCELLS	9132	25.9449	0.695189
GCAAATACTCCACCTC___CNA_10xmultiome_1.FIXEDCELLS	11800	24.4929	0.777748
CACAGGATGTTGTGGT___CNA_10xmultiome_1.FIXEDCELLS	21480	27.804	0.799048
TCGGTTTACTTAAAGC___CNA_10xmultiome_1.FIXEDCELLS	9541	23.7311	0.687441
GGCTTTGTGAACGAAC___CNA_10xmultiome_1.FIXEDCELLS	5993	18.3553	0.683197
TCCGGTACTATGTGGG___CNA_10xmultiome_1.FIXEDCELLS	2637	21.9438	0.738035
TTCACCAACGTCCATC___CNA_10xmultiome_1.FIXEDCELLS	16480	20.7627	0.713883
CAGAGGGACGCAATCA___CNA_10xmultiome_1.FIXEDCELLS	14253	18.25	0.780986
ACATAGTGACGCCTAT___CNA_10xmultiome_1.FIXEDCELLS	14592	25.03	0.813151
TGCGCCTACCAAACTA___CNA_10xmultiome_1.FIXEDCELLS	7647	24.3527	0.714072
AGCTATTTGGATGCAA___CNA_10xmultiome_1.FIXEDCELLS	6160	32.0165	0.82963
GAGGTGAACTTCATGC___CNA_10xmultiome_1.FIXEDCELLS	8812	29.2806	0.698312
TACGCACCTACTTAGC___CNA_10xmultiome_1.FIXEDCELLS	10802	29.3687	0.684451
AACTGATGATAGACTG___CNA_10xmultiome_1.FIXEDCELLS	7410	25.3764	0.868902
CGCTTAGCTTACTTCC___CNA_10xmultiome_1.FIXEDCELLS	8327	32.5978	0.76867
ATGGATTGAACCTGGA___CNA_10xmultiome_1.FIXEDCELLS	11454	26.753	0.761924
GACCTGCCTCCTGAGT___CNA_10xmultiome_1.FIXEDCELLS	19184	17.1001	0.741955
TCATGGAGAATATCGA___CNA_10xmultiome_1.FIXEDCELLS	2898	29.2213	0.71485
GTAATGTGATCCGTCA___CNA_10xmultiome_1.FIXEDCELLS	11753	22.8371	0.747456
TATTCGTGATATTACC___CNA_10xmultiome_1.FIXEDCELLS	18191	25.0078	0.729361
AATCGTGACCTGGTGA___CNA_10xmultiome_1.FIXEDCELLS	8826	30.1416	0.834294
TTTAGGCTGGTTTACA___CNA_10xmultiome_1.FIXEDCELLS	5536	22.9672	0.734023
GTAGCTTCTTTAGCAT___CNA_10xmultiome_1.FIXEDCELLS	13797	18.9303	0.675727
CTGGTTATGTTAAGCC___CNA_10xmultiome_1.FIXEDCELLS	11888	25.069	0.730311
GAAAGGCACTATGGAT___CNA_10xmultiome_1.FIXEDCELLS	1932	27.3985	0.724409
AAGTGAGGAGCAAGGG___CNA_10xmultiome_1.FIXEDCELLS	35396	21.2578	0.791945
GATGACTACCTTTACG___CNA_10xmultiome_1.FIXEDCELLS	12142	19.8994	0.668355
GCTGAGGTGGTGAGCG___CNA_10xmultiome_1.FIXEDCELLS	12801	22.4497	0.726958
GTACGTAACTTACCTG___CNA_10xmultiome_1.FIXEDCELLS	6721	23.9704	0.729433
ATAATGCGATTATTGC___CNA_10xmultiome_1.FIXEDCELLS	12791	26.5976	0.815753
TATTGCTGAACGAATT___CNA_10xmultiome_1.FIXEDCELLS	4532	27.6963	0.734879
GAATATCGAGCAAGGG___CNA_10xmultiome_1.FIXEDCELLS	10671	24.8224	0.758207
CCTATGGCTTGGACAA___CNA_10xmultiome_1.FIXEDCELLS	8517	30.2814	0.765435
CTTGAGCCTAGGTTAA___CNA_10xmultiome_1.FIXEDCELLS	16533	23.1798	0.757908
GATTTGGACTAGGCTG___CNA_10xmultiome_1.FIXEDCELLS	12849	25.1357	0.73883
CTATATGCTGTTGTCA___CNA_10xmultiome_1.FIXEDCELLS	7010	25.7409	0.724024
AGCTAAGTGACTCACG___CNA_10xmultiome_1.FIXEDCELLS	9531	28.3602	0.793919
ATGAGGAGATCCAAGA___CNA_10xmultiome_1.FIXEDCELLS	18648	28.9213	0.767597
TTATTCCTGGCGGTTT___CNA_10xmultiome_1.FIXEDCELLS	8579	22.902	0.69714
CCAGGAATGCATCACA___CNA_10xmultiome_1.FIXEDCELLS	17426	16.7178	0.77573
GTGAGCACTAACCAAA___CNA_10xmultiome_1.FIXEDCELLS	7921	26.6612	0.717092
GGTGAGGGATTAAGCG___CNA_10xmultiome_1.FIXEDCELLS	9680	28.1496	0.697859
CTAACAGGACGGTTGG___CNA_10xmultiome_1.FIXEDCELLS	7823	19.7556	0.739274
CGCCAACTGATGACAG___CNA_10xmultiome_1.FIXEDCELLS	9032	28.6963	0.694075
CTGACATTGACAATGG___CNA_10xmultiome_1.FIXEDCELLS	24602	28.3568	0.744973
GTACCTCACTCCCTCT___CNA_10xmultiome_1.FIXEDCELLS	7818	29.5154	0.740972
TGAATTGACATTGACG___CNA_10xmultiome_1.FIXEDCELLS	15750	29.1022	0.686634
CATCCAGCTGTAATAG___CNA_10xmultiome_1.FIXEDCELLS	33427	28.2826	0.681433
CTTCGTAACTGCACAG___CNA_10xmultiome_1.FIXEDCELLS	14848	20.5059	0.782462
ATATCAGGAGCTTTGT___CNA_10xmultiome_1.FIXEDCELLS	7904	26.1533	0.727273
AGCCTGTTGATGTTGT___CNA_10xmultiome_1.FIXEDCELLS	7520	25.5728	0.822577
TAGAAACTGTTGAGCT___CNA_10xmultiome_1.FIXEDCELLS	21939	24.8839	0.731641
TGTTGCGCTAGCGAGT___CNA_10xmultiome_1.FIXEDCELLS	12527	21.0705	0.754684
AACTAACGATAAAGGA___CNA_10xmultiome_1.FIXEDCELLS	19116	21.5544	0.800301
AACCTAAGAACCTTGT___CNA_10xmultiome_1.FIXEDCELLS	8018	28.8243	0.84329
ACAAAGAACATTCAGG___CNA_10xmultiome_1.FIXEDCELLS	14758	22.3521	0.784583
GATTCACCTGATTTGC___CNA_10xmultiome_1.FIXEDCELLS	9732	24.6509	0.763055
CGCATCCACGCATGAT___CNA_10xmultiome_1.FIXEDCELLS	8987	25.2503	0.76983
CACACCCACACTTGTT___CNA_10xmultiome_1.FIXEDCELLS	5227	25.3699	0.789935
AAATCCTTGGTGAACA___CNA_10xmultiome_1.FIXEDCELLS	7106	18.5948	0.716764
TCGGTTTACTATAACG___CNA_10xmultiome_1.FIXEDCELLS	11034	20.3542	0.770638
AGCTTGAACCGCACTC___CNA_10xmultiome_1.FIXEDCELLS	6703	27.4104	0.766583
CAAACTAACCGGCCTT___CNA_10xmultiome_1.FIXEDCELLS	31489	20.0586	0.775095
GTTGCAGGAACCTGGA___CNA_10xmultiome_1.FIXEDCELLS	15023	31.6026	0.678546
CAAGGGCCTTTAGTAC___CNA_10xmultiome_1.FIXEDCELLS	2011	34.7295	0.705367
CCATGCTGATAAACCG___CNA_10xmultiome_1.FIXEDCELLS	14480	20.1966	0.80324
AGTCTTGCTTGTTGGC___CNA_10xmultiome_1.FIXEDCELLS	15529	29.9835	0.816371
CTCCATAACATTGAGC___CNA_10xmultiome_1.FIXEDCELLS	6737	21.1562	0.767312
GTAACTAGAGGCTAGT___CNA_10xmultiome_1.FIXEDCELLS	15193	15.9779	0.703087
GTGGATTACCATAATG___CNA_10xmultiome_1.FIXEDCELLS	31886	25.4668	0.710552
CGCAAGGCTTTGACTA___CNA_10xmultiome_1.FIXEDCELLS	5547	22.2448	0.79767
CCTAACCGAAGCAACC___CNA_10xmultiome_1.FIXEDCELLS	15966	19.2618	0.783838
TTTACGCACTCACGGA___CNA_10xmultiome_1.FIXEDCELLS	2452	21.441	0.725229
GTTACCGTGCTCAGTA___CNA_10xmultiome_1.FIXEDCELLS	10245	22.4979	0.738538
CAATTGAACCCTCAAT___CNA_10xmultiome_1.FIXEDCELLS	21221	22.3352	0.725132
CTAGATTCTCACCACA___CNA_10xmultiome_1.FIXEDCELLS	16891	18.6004	0.746366
GTGGGAGGATCTTTGA___CNA_10xmultiome_1.FIXEDCELLS	19894	25.8358	0.704661
CCCTAAGCTTAGCTAT___CNA_10xmultiome_1.FIXEDCELLS	3028	14.6349	0.730695
TGCTAATCTCCCTCAC___CNA_10xmultiome_1.FIXEDCELLS	9268	22.0039	0.730396
TAACCTTGAATAGTCA___CNA_10xmultiome_1.FIXEDCELLS	8234	20.8407	0.768671
CAGATTCTGAGGTTAG___CNA_10xmultiome_1.FIXEDCELLS	10726	20.7205	0.809204
GAGCTATACTAGTGCG___CNA_10xmultiome_1.FIXEDCELLS	9419	20.3806	0.789655
TTACTCCCTGGCTAGA___CNA_10xmultiome_1.FIXEDCELLS	4066	29.4893	0.698866
TTCCTTGCTATGGATA___CNA_10xmultiome_1.FIXEDCELLS	13205	16.3202	0.69938
AGCTAATGACTATTAC___CNA_10xmultiome_1.FIXEDCELLS	1484	18.9362	0.837945
CCGGTAAACCTACCGC___CNA_10xmultiome_1.FIXEDCELLS	7835	20.9619	0.812591
CCATCACGAACTGGCA___CNA_10xmultiome_1.FIXEDCELLS	5660	26.744	0.806727
AGCTGTAACGTTAAGC___CNA_10xmultiome_1.FIXEDCELLS	10622	28.1095	0.792095
GATTGCTCTAACCTTG___CNA_10xmultiome_1.FIXEDCELLS	13255	20.9817	0.770102
CCGCTTAGATTACGCC___CNA_10xmultiome_1.FIXEDCELLS	6479	24.1349	0.771401
CGTGCACTGTTGAGCT___CNA_10xmultiome_1.FIXEDCELLS	4852	29.0841	0.77719
GGATTGATGTTGGAGG___CNA_10xmultiome_1.FIXEDCELLS	17803	20.0328	0.723464
GTCACCTACCTACGGA___CNA_10xmultiome_1.FIXEDCELLS	13290	19.4973	0.722126
GCGTTTGTGGTTTATG___CNA_10xmultiome_1.FIXEDCELLS	9830	24.8358	0.735173
GCGTTTGTGCGCAGTC___CNA_10xmultiome_1.FIXEDCELLS	4819	26.4606	0.745283
CACTGGCTGTAACGGG___CNA_10xmultiome_1.FIXEDCELLS	6268	27.2058	0.748329
GCTGCAAGATTGTTTG___CNA_10xmultiome_1.FIXEDCELLS	66811	26.6711	0.703474
GAGAGCAACTAGCGGT___CNA_10xmultiome_1.FIXEDCELLS	6910	18.9147	0.73029
TGGGTAACTTTAGCGC___CNA_10xmultiome_1.FIXEDCELLS	21145	19.6042	0.658272
CGATACTTGACAGTGA___CNA_10xmultiome_1.FIXEDCELLS	17504	28.8357	0.7643
TTCACTTTGAAGCCTC___CNA_10xmultiome_1.FIXEDCELLS	8348	26.6172	0.72972
CGCTACGTGTTGCAGT___CNA_10xmultiome_1.FIXEDCELLS	12203	28.2611	0.752668
TGTGCGGGAGTAACTA___CNA_10xmultiome_1.FIXEDCELLS	24656	26.348	0.660912
CAAATGCGAGGAACCT___CNA_10xmultiome_1.FIXEDCELLS	8528	32.4032	0.749978
GCCAACAGAGTAGCTG___CNA_10xmultiome_1.FIXEDCELLS	8022	28.8984	0.730867
GGCATGACTTGAGGAT___CNA_10xmultiome_1.FIXEDCELLS	13627	20.6913	0.724879
CCAAGGGCTTGGTTAT___CNA_10xmultiome_1.FIXEDCELLS	24855	29.8316	0.772158
TAGAAACTGGCGATAA___CNA_10xmultiome_1.FIXEDCELLS	7724	26.0142	0.724578
GCAGTTAACATGAAAG___CNA_10xmultiome_1.FIXEDCELLS	7848	27.6843	0.719406
TTTAAGCCTCCATCAG___CNA_10xmultiome_1.FIXEDCELLS	4219	34.3696	0.691866
CTGAGCAACAAACTCG___CNA_10xmultiome_1.FIXEDCELLS	916	24.3217	0.629553
TCAGTAAACTAACCAA___CNA_10xmultiome_1.FIXEDCELLS	13090	23.953	0.72573
GATAGCCGATATTTGC___CNA_10xmultiome_1.FIXEDCELLS	21919	23.1445	0.713974
CGGCTCATGTTCTTAC___CNA_10xmultiome_1.FIXEDCELLS	8446	33.0471	0.763791
ACCGGACACCTTTAGC___CNA_10xmultiome_1.FIXEDCELLS	9432	28.5095	0.816411
CATAAGTACAACAGCT___CNA_10xmultiome_1.FIXEDCELLS	10033	25.1506	0.797472
ATGACTTTGAGCTATT___CNA_10xmultiome_1.FIXEDCELLS	4563	30.3932	0.78564
CATAACCTGTGATCCA___CNA_10xmultiome_1.FIXEDCELLS	5582	25.9944	0.585914
GTGCAAGCTGACCAAG___CNA_10xmultiome_1.FIXEDCELLS	4753	27.1641	0.594794
TCCCATAACGCCTAAA___CNA_10xmultiome_1.FIXEDCELLS	15114	22.4127	0.725658
AGCTTGAACGTGGTTA___CNA_10xmultiome_1.FIXEDCELLS	10004	25.8686	0.792333
GGTAGCTGACAGGCTG___CNA_10xmultiome_1.FIXEDCELLS	10049	23.8979	0.730836
ACTAGCGGAAAGCAAG___CNA_10xmultiome_1.FIXEDCELLS	8717	25.478	0.806085
ACCGCCACTCCTCGTC___CNA_10xmultiome_1.FIXEDCELLS	7873	27.1273	0.845196
CTTAGTGTGTGTTCCC___CNA_10xmultiome_1.FIXEDCELLS	13057	25.5493	0.748853
TTACAACCTCACCACA___CNA_10xmultiome_1.FIXEDCELLS	7779	35.3107	0.690607
ACTTCCTTGAGTCATT___CNA_10xmultiome_1.FIXEDCELLS	14057	25.6231	0.805836
AAGAAGCGAGTCAAGC___CNA_10xmultiome_1.FIXEDCELLS	7808	28.4156	0.777689
AAATCGCACCAACATA___CNA_10xmultiome_1.FIXEDCELLS	19938	29.4602	0.753145
GCAGTTAACTCCTCTC___CNA_10xmultiome_1.FIXEDCELLS	14781	29.7023	0.704662
TTAGGTTCTACGGGTA___CNA_10xmultiome_1.FIXEDCELLS	4735	29.9534	0.638226
CGTCCTTTGACTAAGG___CNA_10xmultiome_1.FIXEDCELLS	3776	28.2936	0.771242
CAGCATTTGCTCACAA___CNA_10xmultiome_1.FIXEDCELLS	6034	20.3782	0.821288
ACCTGCTACAGCTAAC___CNA_10xmultiome_1.FIXEDCELLS	17780	28.6942	0.829755
CCAAATAACACAATGC___CNA_10xmultiome_1.FIXEDCELLS	11605	30.12	0.70633
CTGACTATGGCCGGAA___CNA_10xmultiome_1.FIXEDCELLS	11754	24.4774	0.779133
AGTCCCGCTCAGCAAA___CNA_10xmultiome_1.FIXEDCELLS	2453	32.0682	0.759678
CACAGGATGTGATCCA___CNA_10xmultiome_1.FIXEDCELLS	8845	27.3523	0.745847
CATGGTGACATCCTTA___CNA_10xmultiome_1.FIXEDCELLS	2531	38.6489	0.6984
GTAAACTGATTCGCCA___CNA_10xmultiome_1.FIXEDCELLS	7240	27.0547	0.731165
TCCAGGAACTTGACGG___CNA_10xmultiome_1.FIXEDCELLS	3849	32.8606	0.460737
CACCCTCCTTGCAACC___CNA_10xmultiome_1.FIXEDCELLS	6335	24.3746	0.687914
GTCGCTATGACACAAG___CNA_10xmultiome_1.FIXEDCELLS	11431	27.9379	0.69464
CCTAGCTGATTATTGC___CNA_10xmultiome_1.FIXEDCELLS	9507	30.6734	0.728004
CTAAGGACTATTAGGA___CNA_10xmultiome_1.FIXEDCELLS	9578	28.2447	0.762398
TAGTAACACGACTAGT___CNA_10xmultiome_1.FIXEDCELLS	6403	24.3252	0.703781
AGACTTAGATCCTGTG___CNA_10xmultiome_1.FIXEDCELLS	6584	26.9301	0.782784
AGCTTGTCTAGGAACC___CNA_10xmultiome_1.FIXEDCELLS	4719	20.1335	0.802961
AGGAAGCACGCTTGGG___CNA_10xmultiome_1.FIXEDCELLS	6969	28.4749	0.678248
CAAGTCCCTTTATCCC___CNA_10xmultiome_1.FIXEDCELLS	9223	31.0901	0.717576
CGGCTATCTCACCCTC___CNA_10xmultiome_1.FIXEDCELLS	8055	29.2662	0.687052
GAGCTGGTGCGACTTA___CNA_10xmultiome_1.FIXEDCELLS	7255	34.4605	0.737747
TGTTGTTGACCGGCAA___CNA_10xmultiome_1.FIXEDCELLS	5602	28.186	0.577704
CAGCGATACTCGATAA___CNA_10xmultiome_1.FIXEDCELLS	8936	25.8283	0.750987
CCTCAATACTCGATAA___CNA_10xmultiome_1.FIXEDCELLS	13135	22.6899	0.686654
CTTAGCGCTAGTAGCG___CNA_10xmultiome_1.FIXEDCELLS	9253	25.7336	0.732737
TGTGTTACTAGTAAAC___CNA_10xmultiome_1.FIXEDCELLS	9917	26.9854	0.657539
GTAATGACTGAGGAGG___CNA_10xmultiome_1.FIXEDCELLS	2859	25.443	0.69058
TGACTTACTTAGTGTT___CNA_10xmultiome_1.FIXEDCELLS	31018	22.5211	0.558994
CATAATGACGCTAAAC___CNA_10xmultiome_1.FIXEDCELLS	4238	29.9107	0.631218
CTGACATTGAATCTCA___CNA_10xmultiome_1.FIXEDCELLS	7309	33.3178	0.716288
TAGTCAAACCCGGATA___CNA_10xmultiome_1.FIXEDCELLS	16888	30.7306	0.670079
TCAGCGGGAATATCAG___CNA_10xmultiome_1.FIXEDCELLS	7345	23.3527	0.702266
TTACCTTTGTTAAGGA___CNA_10xmultiome_1.FIXEDCELLS	32866	28.4095	0.685122
TTAGGACGATGGCGCA___CNA_10xmultiome_1.FIXEDCELLS	10837	23.7263	0.560486
ATGGCTAACTAACGGC___CNA_10xmultiome_1.FIXEDCELLS	25246	20.8706	0.800139
CAACTCGCTGCTAATC___CNA_10xmultiome_1.FIXEDCELLS	7655	25.6773	0.739042
CTATAACCTGACCGCT___CNA_10xmultiome_1.FIXEDCELLS	11992	22.9126	0.722105
CTTGAGCCTAAAGGTT___CNA_10xmultiome_1.FIXEDCELLS	11579	26.6428	0.75576
TGGCATGACAACAAAG___CNA_10xmultiome_1.FIXEDCELLS	9424	19.7592	0.657274
CTACTAACTGGTTCAT___CNA_10xmultiome_1.FIXEDCELLS	6153	26.3379	0.73671
TTATAGCCTTGCCTTT___CNA_10xmultiome_1.FIXEDCELLS	21925	28.6412	0.669302
GAGCGCTACTAACCTC___CNA_10xmultiome_1.FIXEDCELLS	3188	30.8966	0.591575
AATAGCTGAGCTAAGC___CNA_10xmultiome_1.FIXEDCELLS	12308	23.8466	0.808407
ATATAGCGAGTCATTC___CNA_10xmultiome_1.FIXEDCELLS	10269	24.8895	0.76016
ATGCTATTGCCGGTGT___CNA_10xmultiome_1.FIXEDCELLS	3272	31.4244	0.728406
CCGAAGTACTAGGTAT___CNA_10xmultiome_1.FIXEDCELLS	12104	29.3026	0.743352
CGATTACTGTGTGACT___CNA_10xmultiome_1.FIXEDCELLS	1245	33.5647	0.704584
CGCTAAGACATCAAGC___CNA_10xmultiome_1.FIXEDCELLS	2725	36.4264	0.671513
CGGGAACCTCGCAATC___CNA_10xmultiome_1.FIXEDCELLS	22957	24.1595	0.754544
CGGTTAGACCTTCCTC___CNA_10xmultiome_1.FIXEDCELLS	30896	28.1459	0.741089
CTTTAGGTGAAGGCTA___CNA_10xmultiome_1.FIXEDCELLS	11486	25.8161	0.785045
GACAAGCCTGATAATG___CNA_10xmultiome_1.FIXEDCELLS	1369	30.7264	0.662954
GCTGATGGAGTGAGTC___CNA_10xmultiome_1.FIXEDCELLS	5702	29.1042	0.707883
GGCTCATTGGAGACTA___CNA_10xmultiome_1.FIXEDCELLS	27237	27.5435	0.712675
GGGATATTGGAACAAC___CNA_10xmultiome_1.FIXEDCELLS	11835	30.5941	0.669969
GGTGAGGGACACCGTT___CNA_10xmultiome_1.FIXEDCELLS	9579	26.3064	0.702273
GGTTCACTGCCCGTAG___CNA_10xmultiome_1.FIXEDCELLS	6871	32.6557	0.651465
TACCTCCTGGGTAATG___CNA_10xmultiome_1.FIXEDCELLS	4868	38.9714	0.706736
TCATATCGAGCTTATC___CNA_10xmultiome_1.FIXEDCELLS	4999	25.1613	0.714551
TCCATAACTTCGCGAT___CNA_10xmultiome_1.FIXEDCELLS	18827	27.4057	0.681767
TCTGTGATGATCAATC___CNA_10xmultiome_1.FIXEDCELLS	7154	26.4987	0.628371
TGGCTCACTATTCAGC___CNA_10xmultiome_1.FIXEDCELLS	5706	24.631	0.572087
TTACTGCACTCACCTA___CNA_10xmultiome_1.FIXEDCELLS	1198	45.2733	0.31518
TTTATGGCTGCAACAG___CNA_10xmultiome_1.FIXEDCELLS	4168	37.9722	0.650843
TAAAGCTACGTAATCG___CNA_10xmultiome_1.FIXEDCELLS	3358	27.6932	0.595707
AGGTTAACTCACTCAG___CNA_10xmultiome_1.FIXEDCELLS	5817	24.8466	0.790031
CTGGCAGGAACCGCTC___CNA_10xmultiome_1.FIXEDCELLS	5540	28.4989	0.752104
GAATTTGGAAATGAGG___CNA_10xmultiome_1.FIXEDCELLS	1711	26.3047	0.498543
GGCTTAGGAAGTGATT___CNA_10xmultiome_1.FIXEDCELLS	9873	30.5289	0.720447
GGAATAAACTAATGCA___CNA_10xmultiome_1.FIXEDCELLS	13010	20.2639	0.761799
TAGTAACACTCAGGCA___CNA_10xmultiome_1.FIXEDCELLS	8205	31.2466	0.688339
TTAGTGCTGAGCTTTA___CNA_10xmultiome_1.FIXEDCELLS	33392	24.4019	0.696973
CGGGAACCTTAGTTGT___CNA_10xmultiome_1.FIXEDCELLS	11449	25.0758	0.770043
TACTCCCTGGCGATTC___CNA_10xmultiome_1.FIXEDCELLS	8435	27.5724	0.690488
GGGCATGTGCGGTACC___CNA_10xmultiome_1.FIXEDCELLS	4667	27.2331	0.630931
TGCTAGCCTGTTAACC___CNA_10xmultiome_1.FIXEDCELLS	1483	29.2745	0.677788
GGGACTCACGTGGTTA___CNA_10xmultiome_1.FIXEDCELLS	9924	27.9168	0.717415
CAGGGACCTACTTCGA___CNA_10xmultiome_1.FIXEDCELLS	38154	27.5996	0.764977
GCACCTTACTGAATGT___CNA_10xmultiome_1.FIXEDCELLS	4911	23.1538	0.710298
GCGCATTTGAGCGAAT___CNA_10xmultiome_1.FIXEDCELLS	2754	32.2349	0.677991
GGTGTTAACTTCCTGA___CNA_10xmultiome_1.FIXEDCELLS	3638	33.1992	0.617762
CTCTAGCGAATTAGCA___CNA_10xmultiome_1.FIXEDCELLS	7402	19.132	0.747375
CTCATAACTCGATAAG___CNA_10xmultiome_1.FIXEDCELLS	8641	29.1669	0.675923
GCGAGAGGAGGAACGG___CNA_10xmultiome_1.FIXEDCELLS	5174	32.5688	0.720613
TATCCTAGATTTGGAG___CNA_10xmultiome_1.FIXEDCELLS	47334	25.1707	0.688615
AGTGAGCCTTGATTTG___CNA_10xmultiome_1.FIXEDCELLS	5167	24.1627	0.779219
TTTGTGTGAAGCTTAA___CNA_10xmultiome_1.FIXEDCELLS	8235	33.2273	0.628818
ACCTTTAACTTAGGAT___CNA_10xmultiome_1.FIXEDCELLS	27536	28.8533	0.823125
GCTATGGGATATTACC___CNA_10xmultiome_1.FIXEDCELLS	4514	29.8852	0.56609
TATATCGCTTCAAGGA___CNA_10xmultiome_1.FIXEDCELLS	4461	25.6758	0.709785
CTTCATTTGTAAGTCC___CNA_10xmultiome_1.FIXEDCELLS	13091	19.5787	0.528524
ATGACTTTGCCTGCGA___CNA_10xmultiome_1.FIXEDCELLS	10668	22.7191	0.744244
CTAGTGCCTCATGACC___CNA_10xmultiome_1.FIXEDCELLS	30792	28.4717	0.738081
GTCCATCACCCAACCC___CNA_10xmultiome_1.FIXEDCELLS	7741	28.1842	0.642994
CACATACTGCTTGCTC___CNA_10xmultiome_1.FIXEDCELLS	7512	24.5689	0.759095
GTGAACCGACTTGGTC___CNA_10xmultiome_1.FIXEDCELLS	8944	28.1416	0.711196
TAACGTGGATTCATTG___CNA_10xmultiome_1.FIXEDCELLS	17299	28.5846	0.683404
AATTGCGACGCTTGGG___CNA_10xmultiome_1.FIXEDCELLS	7379	28.1255	0.805216
GATTTGAGACTTCGAC___CNA_10xmultiome_1.FIXEDCELLS	11133	29.6337	0.733689
GTTAACCCTTTAAGTC___CNA_10xmultiome_1.FIXEDCELLS	6153	20.3745	0.733898
ATACCGAACCTAACCT___CNA_10xmultiome_1.FIXEDCELLS	22042	27.6691	0.788933
TACAACAACCCAAAGC___CNA_10xmultiome_1.FIXEDCELLS	11382	31.5796	0.665225
CTAATCCACCCGCCTA___CNA_10xmultiome_1.FIXEDCELLS	17830	30.2177	0.750768
TCAATCCACGTTTACT___CNA_10xmultiome_1.FIXEDCELLS	6413	36.0732	0.66594
AAATCGCACCCTAAGG___CNA_10xmultiome_1.FIXEDCELLS	11479	30.2696	0.804077
AGAACCGCTCACTCAG___CNA_10xmultiome_1.FIXEDCELLS	15687	25.0296	0.803555
CATCGCTGACATAAGC___CNA_10xmultiome_1.FIXEDCELLS	7111	26.7103	0.800158
CTTAATGCTAAAGGCC___CNA_10xmultiome_1.FIXEDCELLS	8270	29.7168	0.720823
TCCCGGATGCCTAATG___CNA_10xmultiome_1.FIXEDCELLS	5559	28.5627	0.687485
TGCGCCTACCTTGAAA___CNA_10xmultiome_1.FIXEDCELLS	4899	23.993	0.695288
AGTCGAGCTGATGAAT___CNA_10xmultiome_1.FIXEDCELLS	13342	26.9579	0.70904
CTACCGCACGCGTTTC___CNA_10xmultiome_1.FIXEDCELLS	16235	26.3272	0.780004
ACCTGCTACGTAAACC___CNA_10xmultiome_1.FIXEDCELLS	2778	34.3551	0.822624
GCTAGTAACGTACCTC___CNA_10xmultiome_1.FIXEDCELLS	7425	29.2593	0.656731
GTAGCAGCTAACCCTA___CNA_10xmultiome_1.FIXEDCELLS	8800	32.5653	0.700358
CTTAAGAACTAATGCA___CNA_10xmultiome_1.FIXEDCELLS	25127	19.5997	0.717033
GTCGATTCTTGAGCAA___CNA_10xmultiome_1.FIXEDCELLS	23573	24.986	0.710351
GTCACACTGCGTACCG___CNA_10xmultiome_1.FIXEDCELLS	2163	27.0807	0.72004
TAGCCCTGAAGTAGCC___CNA_10xmultiome_1.FIXEDCELLS	2879	26.4989	0.64624
GGCGAGAGATCGCTCA___CNA_10xmultiome_1.FIXEDCELLS	4824	31.4202	0.67915
ACTGAATGACGTAATG___CNA_10xmultiome_1.FIXEDCELLS	3525	28.3832	0.823983
CAAACAATGTTGCGGC___CNA_10xmultiome_1.FIXEDCELLS	8010	31.9905	0.773017
GTAATCGACTAACGAT___CNA_10xmultiome_1.FIXEDCELLS	4524	16.4946	0.418463
TCGACCTGATCCAAGA___CNA_10xmultiome_1.FIXEDCELLS	629	22.3726	0.321904
CTTGCGCACCTAGCTT___CNA_10xmultiome_1.FIXEDCELLS	7772	26.3558	0.686209
TCTATGTGAATTTGGA___CNA_10xmultiome_1.FIXEDCELLS	4437	29.6382	0.705854
CGTCAAGACCCGGTAA___CNA_10xmultiome_1.FIXEDCELLS	1850	30.439	0.715667
CTATACTGAACCTACT___CNA_10xmultiome_1.FIXEDCELLS	3518	28.6509	0.716789
AGCTTACCTTGTGTTA___CNA_10xmultiome_1.FIXEDCELLS	7537	27.9083	0.828879
CCGCCTAACGGATCGC___CNA_10xmultiome_1.FIXEDCELLS	6069	25.176	0.774601
GGTTATGACTAAGTAC___CNA_10xmultiome_1.FIXEDCELLS	7943	28.2906	0.660431
AAGGTCATGACCTTGG___CNA_10xmultiome_1.FIXEDCELLS	14556	29.7389	0.821723
GTCTAGCTGCGGTTTA___CNA_10xmultiome_1.FIXEDCELLS	9551	24.0895	0.666318
CACTGGCTGATATTCG___CNA_10xmultiome_1.FIXEDCELLS	16394	16.9452	0.763791
TCGTTATGATCCAACC___CNA_10xmultiome_1.FIXEDCELLS	1687	27.9867	0.576752
TGACAATACAATGTCG___CNA_10xmultiome_1.FIXEDCELLS	7988	32.417	0.688977
ATGTTGTTGTTGGAGG___CNA_10xmultiome_1.FIXEDCELLS	7052	28.8028	0.77914
CCAGGGACTAGGTAGC___CNA_10xmultiome_1.FIXEDCELLS	8848	33.3038	0.782524
GCGGTCAACTTCCTGA___CNA_10xmultiome_1.FIXEDCELLS	9537	24.5776	0.733164
GTAATTGGAAGCCTCC___CNA_10xmultiome_1.FIXEDCELLS	17079	31.2324	0.690591
CCGCCTAACGGTTTAG___CNA_10xmultiome_1.FIXEDCELLS	8086	32.6642	0.738785
TCGTGACCTATGTTGC___CNA_10xmultiome_1.FIXEDCELLS	15334	27.8596	0.724875
CAGTGTGACTTGACGG___CNA_10xmultiome_1.FIXEDCELLS	6060	27.4841	0.706458
CTTGCTTCTTGTTATG___CNA_10xmultiome_1.FIXEDCELLS	8228	20.6113	0.728593
GTCTTTAACTAGTGCG___CNA_10xmultiome_1.FIXEDCELLS	11359	27.5525	0.68502
TCATTTCTGCCTAATG___CNA_10xmultiome_1.FIXEDCELLS	7590	25.9297	0.669666
ACTAGGATGAGAAGGG___CNA_10xmultiome_1.FIXEDCELLS	24028	20.2016	0.810115
CCGCTATGATTACTTG___CNA_10xmultiome_1.FIXEDCELLS	6007	34.0263	0.704881
CCTAGCGTGAACCTAT___CNA_10xmultiome_1.FIXEDCELLS	12531	19.1839	0.782747
AAGTTAGCTAAGCACG___CNA_10xmultiome_1.FIXEDCELLS	12777	28.3517	0.797864
TTGCGCGTGACACAAG___CNA_10xmultiome_1.FIXEDCELLS	17520	29.8106	0.684295
GTGGTGCACTAGCTTC___CNA_10xmultiome_1.FIXEDCELLS	7020	25.9628	0.717645
CCGGTAAACCGGCTCT___CNA_10xmultiome_1.FIXEDCELLS	7146	27.83	0.766409
GCAGGCATGCTCCAAA___CNA_10xmultiome_1.FIXEDCELLS	7403	28.2107	0.669531
ATTTGCGCTAACTAAG___CNA_10xmultiome_1.FIXEDCELLS	8706	28.9882	0.752593
CAAGGCTACTAACGGC___CNA_10xmultiome_1.FIXEDCELLS	18545	24.1987	0.785672
GTCCTGGCTGATATAG___CNA_10xmultiome_1.FIXEDCELLS	6734	22.7912	0.729894
TGCTATTGACACAAAC___CNA_10xmultiome_1.FIXEDCELLS	9942	33.9093	0.69617
GTAACTAGAACAGTTA___CNA_10xmultiome_1.FIXEDCELLS	4548	34.8894	0.687113
CCGCTAGTGGCGGAAC___CNA_10xmultiome_1.FIXEDCELLS	2624	31.7156	0.645352
CCATAAGGACAAATGC___CNA_10xmultiome_1.FIXEDCELLS	6529	31.0388	0.724077
GTCTTTAACTCATAGA___CNA_10xmultiome_1.FIXEDCELLS	6631	28.0867	0.741142
ATCCGGGACACTTGTT___CNA_10xmultiome_1.FIXEDCELLS	6060	27.3863	0.801799
ATGGCTAACAACAGCT___CNA_10xmultiome_1.FIXEDCELLS	4036	33.8595	0.739736
TGCTGTGCTGGACCCT___CNA_10xmultiome_1.FIXEDCELLS	1264	19.6087	0.673415
CCAAATAACGGTACTA___CNA_10xmultiome_1.FIXEDCELLS	6177	27.3876	0.653443
ATTGCGGGATGCGATA___CNA_10xmultiome_1.FIXEDCELLS	21154	28.4519	0.798385
CGGTATTTGACAATGG___CNA_10xmultiome_1.FIXEDCELLS	5640	26.6163	0.727648
GCGACTCCTGCCAGAA___CNA_10xmultiome_1.FIXEDCELLS	5340	27.3116	0.727223
CTTGTAACTAAGCTAA___CNA_10xmultiome_1.FIXEDCELLS	9717	25.9589	0.75029
TCAGCGGGATTAGGCA___CNA_10xmultiome_1.FIXEDCELLS	35482	27.1635	0.68693
CGGACAATGAGAACCA___CNA_10xmultiome_1.FIXEDCELLS	4458	39.224	0.695693
ACTAGGATGGATTAGG___CNA_10xmultiome_1.FIXEDCELLS	11717	25.4815	0.779574
GCTATGTCTACGCCAC___CNA_10xmultiome_1.FIXEDCELLS	8599	28.1751	0.713077
AACGGTTACGGGTATT___CNA_10xmultiome_1.FIXEDCELLS	12059	25.2391	0.739634
GGATTGGCTCCACCTC___CNA_10xmultiome_1.FIXEDCELLS	7454	24.5066	0.631802
GTTAAAGCTAGGATCG___CNA_10xmultiome_1.FIXEDCELLS	7257	24.461	0.743393
TGGCTCACTAACTAAG___CNA_10xmultiome_1.FIXEDCELLS	2460	38.3388	0.607108
CATGCTATGAGTGATG___CNA_10xmultiome_1.FIXEDCELLS	33183	29.6112	0.778834
GCGGTTAGAGCCACAA___CNA_10xmultiome_1.FIXEDCELLS	5385	34.3063	0.665143
CAATGCGACCCTAAGG___CNA_10xmultiome_1.FIXEDCELLS	8624	28.3159	0.757288
TCCCTTTGAATTAAGC___CNA_10xmultiome_1.FIXEDCELLS	7394	31.3337	0.677354
CGACAGGCTGTTTACG___CNA_10xmultiome_1.FIXEDCELLS	8632	29.5079	0.724343
GGTATAGTGCATATCG___CNA_10xmultiome_1.FIXEDCELLS	4891	29.8162	0.650832
TAAGCACGAGTGAACC___CNA_10xmultiome_1.FIXEDCELLS	2512	32.1094	0.722878
CCCTGTGACTAACCTC___CNA_10xmultiome_1.FIXEDCELLS	9715	25.8288	0.688129
AACCTGTCTTCACCAG___CNA_10xmultiome_1.FIXEDCELLS	22483	27.9954	0.845289
AACCTGTCTTGCTCAG___CNA_10xmultiome_1.FIXEDCELLS	33717	24.2244	0.833527
AAGTCGCGACACCTTG___CNA_10xmultiome_1.FIXEDCELLS	18078	27.3982	0.793277
AGACCATACAGCAATC___CNA_10xmultiome_1.FIXEDCELLS	5553	28.3608	0.784987
AGAGGGATGGCTCATG___CNA_10xmultiome_1.FIXEDCELLS	8975	26.1142	0.785214
CGCAATCCTACTCACA___CNA_10xmultiome_1.FIXEDCELLS	5216	27.6435	0.721239
GATTCAAGAGGCCTAA___CNA_10xmultiome_1.FIXEDCELLS	12794	27.9103	0.710975
GCTGCAAGATATTGGG___CNA_10xmultiome_1.FIXEDCELLS	5711	25.5784	0.662914
GGACTTAACGGGCGTT___CNA_10xmultiome_1.FIXEDCELLS	30787	23.3517	0.725629
TAGAAACTGAGCTTTA___CNA_10xmultiome_1.FIXEDCELLS	2588	34.8787	0.559931
AGGACTTACCAGCACA___CNA_10xmultiome_1.FIXEDCELLS	4769	29.9367	0.746206
TTCCTTGCTTTGTAAC___CNA_10xmultiome_1.FIXEDCELLS	8848	30.5302	0.684724
ACAAGGCCTCACACAC___CNA_10xmultiome_1.FIXEDCELLS	18184	22.9564	0.722734
CCACAAAGATCCAATT___CNA_10xmultiome_1.FIXEDCELLS	18177	31.734	0.778658
CGCAAGGCTAACCTAC___CNA_10xmultiome_1.FIXEDCELLS	11227	27.5596	0.743904
GTGATGATGAGAAGGG___CNA_10xmultiome_1.FIXEDCELLS	16073	30.8803	0.690688
CGCTATGCTTATTGAC___CNA_10xmultiome_1.FIXEDCELLS	4177	25.7902	0.733708
GTGATCCTGTGGTTCA___CNA_10xmultiome_1.FIXEDCELLS	708	17.5938	0.549689
GCAACGGTGATCACAT___CNA_10xmultiome_1.FIXEDCELLS	8777	31.9623	0.696145
AGCTAGCGAGGTAACC___CNA_10xmultiome_1.FIXEDCELLS	12334	24.8138	0.767088
GACGAGGGAATAATGC___CNA_10xmultiome_1.FIXEDCELLS	17184	28.8348	0.739447
TGCTGTTACGCAATTG___CNA_10xmultiome_1.FIXEDCELLS	7593	29.292	0.669518
ACGGCTCCTAGGCCTC___CNA_10xmultiome_1.FIXEDCELLS	10131	27.6647	0.799668
GGCCGATACTGGCCAA___CNA_10xmultiome_1.FIXEDCELLS	13724	19.5505	0.704735
CGCTAATTGATGACAG___CNA_10xmultiome_1.FIXEDCELLS	6630	28.3527	0.708636
GCGGTAACTGAATCTC___CNA_10xmultiome_1.FIXEDCELLS	2853	33.8596	0.653459
TAGGTAGCTATTCAGC___CNA_10xmultiome_1.FIXEDCELLS	2354	36.2264	0.608112
TATTGCGTGTAACACC___CNA_10xmultiome_1.FIXEDCELLS	15758	27.8074	0.702447
CTATAACCTTAAGTTC___CNA_10xmultiome_1.FIXEDCELLS	7093	24.2811	0.594253
CTTTAGGTGCAATCGT___CNA_10xmultiome_1.FIXEDCELLS	8307	26.039	0.742957
GTAACGCGAGGGAGGT___CNA_10xmultiome_1.FIXEDCELLS	5671	30.4307	0.69421
AGAACCTACCGTTACT___CNA_10xmultiome_1.FIXEDCELLS	4542	35.4914	0.816026
CGGCCTTACCGGCTAA___CNA_10xmultiome_1.FIXEDCELLS	5874	27.5317	0.721976
TCAGGTAGAACGGTTG___CNA_10xmultiome_1.FIXEDCELLS	4928	30.5397	0.637269
CGACAAACTTAGTTGT___CNA_10xmultiome_1.FIXEDCELLS	12463	25.4697	0.765447
GCGGTTAGATACTTGT___CNA_10xmultiome_1.FIXEDCELLS	24086	27.4298	0.719264
GTAGTAACTATGTTGC___CNA_10xmultiome_1.FIXEDCELLS	14501	24.1031	0.692106
ACGGCTCCTTTAACGT___CNA_10xmultiome_1.FIXEDCELLS	10836	26.5098	0.814002
TGATTTGCTTATTACG___CNA_10xmultiome_1.FIXEDCELLS	6407	29.5705	0.678708
GCCAACAGAACCTACT___CNA_10xmultiome_1.FIXEDCELLS	38048	26.1225	0.710699
GAGCTGGTGGATTAGG___CNA_10xmultiome_1.FIXEDCELLS	27651	31.4857	0.738404
GGGACTCACGTAATGC___CNA_10xmultiome_1.FIXEDCELLS	6791	33.3057	0.658106
AGTGTGCGAGCAAGAA___CNA_10xmultiome_1.FIXEDCELLS	10388	26.9366	0.745301
ATAAAGGACCCTGGTC___CNA_10xmultiome_1.FIXEDCELLS	2477	37.6655	0.798517
ATGGCTAACCTGATAA___CNA_10xmultiome_1.FIXEDCELLS	2026	23.0339	0.7571
GCTCAGGACTATTGGA___CNA_10xmultiome_1.FIXEDCELLS	25777	22.8305	0.721075
GCCAGGATGGGTGAGC___CNA_10xmultiome_1.FIXEDCELLS	12598	29.0132	0.688453
CGATTAAACTTAGGAT___CNA_10xmultiome_1.FIXEDCELLS	7456	27.1527	0.681224
CGTTTGGCTTACTTCC___CNA_10xmultiome_1.FIXEDCELLS	6714	24.9506	0.696329
TATTACCGAAACCGCA___CNA_10xmultiome_1.FIXEDCELLS	32403	19.9962	0.718136
CTAACGGACGCAATGT___CNA_10xmultiome_1.FIXEDCELLS	11344	25.0659	0.775022
GGCTTCGCTAGTCTCA___CNA_10xmultiome_1.FIXEDCELLS	13688	29.8737	0.726732
TCAGGTAGACTATGTT___CNA_10xmultiome_1.FIXEDCELLS	6872	27.7876	0.67221
TTGAAGCGATTAGGAC___CNA_10xmultiome_1.FIXEDCELLS	13439	29.8825	0.662411
CGCAACCTGATTGTGT___CNA_10xmultiome_1.FIXEDCELLS	5759	29.5318	0.751043
TTAGTGCTGAACCAAG___CNA_10xmultiome_1.FIXEDCELLS	4072	25.516	0.543803
TTTGGAAACATTGAGC___CNA_10xmultiome_1.FIXEDCELLS	6385	36.3326	0.634503
ACCTCGCGACAGGCTG___CNA_10xmultiome_1.FIXEDCELLS	4414	31.4996	0.783875
AGCTGTAACAAAGGCG___CNA_10xmultiome_1.FIXEDCELLS	22341	19.5126	0.747166
GTTGCAGGATTGCTCG___CNA_10xmultiome_1.FIXEDCELLS	15026	19.8854	0.684743
ATGAGGAGAATCGTTC___CNA_10xmultiome_1.FIXEDCELLS	17156	26.895	0.762489
GGATTGATGAGGAGAG___CNA_10xmultiome_1.FIXEDCELLS	27703	30.3799	0.717731
CAGGACTACAAGCGTT___CNA_10xmultiome_1.FIXEDCELLS	6381	35.4179	0.708292
CGCCTCTCTGTAATAG___CNA_10xmultiome_1.FIXEDCELLS	3080	36.9652	0.627036
CGTCAAGACTCACAGG___CNA_10xmultiome_1.FIXEDCELLS	17575	27.4755	0.717933
TTTAGCTGATATAGGC___CNA_10xmultiome_1.FIXEDCELLS	5632	37.3815	0.681675
AGGGTTTACCTAGTAA___CNA_10xmultiome_1.FIXEDCELLS	9332	35.6489	0.807616
GGATTGCGAGCCTTGC___CNA_10xmultiome_1.FIXEDCELLS	6301	30.1841	0.675276
GCTGAGGTGCGTAACT___CNA_10xmultiome_1.FIXEDCELLS	757	31.08	0.569173
GGGAGTAACTGGTCTT___CNA_10xmultiome_1.FIXEDCELLS	2337	32.7144	0.678966
TGCCAGAACAAATAGG___CNA_10xmultiome_1.FIXEDCELLS	16524	25.515	0.709733
ACCCAACTGCTCACCT___CNA_10xmultiome_1.FIXEDCELLS	1695	26.9987	0.564812
GACCAGGTGGGCGGTA___CNA_10xmultiome_1.FIXEDCELLS	12239	25.652	0.611339
TATGCTCACTTGACTC___CNA_10xmultiome_1.FIXEDCELLS	14190	21.8696	0.701191
GAATATGCTGTCCATA___CNA_10xmultiome_1.FIXEDCELLS	4494	29.9222	0.596654
GCCAGCAACGCTAAAC___CNA_10xmultiome_1.FIXEDCELLS	7192	27.2605	0.722887
AGATTGACTCAGGAGC___CNA_10xmultiome_1.FIXEDCELLS	5375	22.6764	0.720316
AACCATGACCTGGTGA___CNA_10xmultiome_1.FIXEDCELLS	6567	29.4056	0.644076
GTTGACGGAGTCAATA___CNA_10xmultiome_1.FIXEDCELLS	21679	27.4539	0.705651
CAGGTTCCTCACTTGG___CNA_10xmultiome_1.FIXEDCELLS	1786	38.0473	0.61885
GAGAAACGAGTCAAGC___CNA_10xmultiome_1.FIXEDCELLS	7310	24.3286	0.662498
TCACGTTACTGAGTGC___CNA_10xmultiome_1.FIXEDCELLS	4493	30.3249	0.675842
GCATATAGACTAATTC___CNA_10xmultiome_1.FIXEDCELLS	9298	30.0047	0.695334
TACGTTACTATGTTGC___CNA_10xmultiome_1.FIXEDCELLS	16062	22.8549	0.584455
GCACAAATGACTATGT___CNA_10xmultiome_1.FIXEDCELLS	5459	28.9978	0.65613
TCTGTGATGCAGGCAA___CNA_10xmultiome_1.FIXEDCELLS	6168	27.1483	0.689547
GCCGATAGAGGTGAGG___CNA_10xmultiome_1.FIXEDCELLS	12099	31.5696	0.7133
TGGAGCATGTTCCCGT___CNA_10xmultiome_1.FIXEDCELLS	4179	23.9396	0.713871
TGTCAATCTAAGCCAG___CNA_10xmultiome_1.FIXEDCELLS	14543	31.8158	0.65648
AATTAGCGACACCGTT___CNA_10xmultiome_1.FIXEDCELLS	6467	35.3246	0.726711
CCCTTTACTAACTAAG___CNA_10xmultiome_1.FIXEDCELLS	11238	20.4249	0.574775
GATTCACCTAGGTCCC___CNA_10xmultiome_1.FIXEDCELLS	6795	27.3686	0.619925
GGAGGGTGACTATGGA___CNA_10xmultiome_1.FIXEDCELLS	5728	25.5805	0.607037
AGGGACGGAGAGGCTT___CNA_10xmultiome_1.FIXEDCELLS	9784	24.8536	0.767312
CGTAAAGCTAACCCTA___CNA_10xmultiome_1.FIXEDCELLS	5529	23.2337	0.613107
GCCAGCAACCTGGTGA___CNA_10xmultiome_1.FIXEDCELLS	3043	31.1947	0.689085
GCCAGGATGGCTTTCT___CNA_10xmultiome_1.FIXEDCELLS	1444	25.6705	0.670692
GCTTATTACTTCGGGA___CNA_10xmultiome_1.FIXEDCELLS	5226	32.9368	0.668457
GAATATGCTGACCGCT___CNA_10xmultiome_1.FIXEDCELLS	4654	22.4015	0.71556
TCAGGTAGACCTTGTG___CNA_10xmultiome_1.FIXEDCELLS	86962	24.5768	0.626
TGTTGGTTGACAATGG___CNA_10xmultiome_1.FIXEDCELLS	3363	41.832	0.601072
GCTGATGGATAGCCTC___CNA_10xmultiome_1.FIXEDCELLS	19878	24.56	0.70275
GGTGTGACTTGATTTG___CNA_10xmultiome_1.FIXEDCELLS	5280	28.5427	0.669541
TAGGTGACTATGGAGC___CNA_10xmultiome_1.FIXEDCELLS	5609	27.9074	0.632214
AGAACCGCTGATATAG___CNA_10xmultiome_1.FIXEDCELLS	5000	29.5696	0.736052
CCTTCATCTAACGAGC___CNA_10xmultiome_1.FIXEDCELLS	4485	27.8385	0.675452
CTTAACCACATTGAGC___CNA_10xmultiome_1.FIXEDCELLS	5722	26.3242	0.729196
TGGAGCGCTAACCTAC___CNA_10xmultiome_1.FIXEDCELLS	22718	25.8765	0.692601
AGCGAGGGAAATGCAT___CNA_10xmultiome_1.FIXEDCELLS	2780	21.7711	0.80814
CGCATCCACTTGGACG___CNA_10xmultiome_1.FIXEDCELLS	5037	36.8811	0.697356
GATAATGCTACTCCCT___CNA_10xmultiome_1.FIXEDCELLS	6622	33.8955	0.673721
GCTACAAACGTAATCG___CNA_10xmultiome_1.FIXEDCELLS	4974	24.9753	0.360853
AAAGGTTCTCTATATG___CNA_10xmultiome_1.FIXEDCELLS	6713	26.4858	0.793311
ATTGTGCCTAGTCTCA___CNA_10xmultiome_1.FIXEDCELLS	11712	30.3043	0.729492
CGATAAGCTAATCCTG___CNA_10xmultiome_1.FIXEDCELLS	2044	41.1641	0.754244
TACGGGCGATAACGTG___CNA_10xmultiome_1.FIXEDCELLS	2229	32.7792	0.659077
CCTTAATGATTGCTAT___CNA_10xmultiome_1.FIXEDCELLS	6234	28.4616	0.738888
GTTGAAGTGTCCTTGC___CNA_10xmultiome_1.FIXEDCELLS	4230	25.2967	0.646591
AGCTGTAACCGGCTAA___CNA_10xmultiome_1.FIXEDCELLS	6896	25.3486	0.765542
CCACAAAGAGGCATGT___CNA_10xmultiome_1.FIXEDCELLS	5699	29.6272	0.668504
GCCATGCCTCATAAGG___CNA_10xmultiome_1.FIXEDCELLS	9461	23.8036	0.699675
CGTAAAGCTCCTTAGG___CNA_10xmultiome_1.FIXEDCELLS	8306	29.115	0.758331
TGTATTGCTTAGCGCT___CNA_10xmultiome_1.FIXEDCELLS	1024	30.0414	0.414239
TTAATGGACCTAACTC___CNA_10xmultiome_1.FIXEDCELLS	4232	33.9789	0.665095
GACTCAAACTTAATGG___CNA_10xmultiome_1.FIXEDCELLS	36070	28.8948	0.733995
GAACCGCACGTTTCTA___CNA_10xmultiome_1.FIXEDCELLS	6515	26.1316	0.65346
ATCCTGACTCCACAAC___CNA_10xmultiome_1.FIXEDCELLS	10753	22.1459	0.817905
TCCTCCTACGCCCAGA___CNA_10xmultiome_1.FIXEDCELLS	13151	31.3465	0.669126
GATTGCGGATTACTAC___CNA_10xmultiome_1.FIXEDCELLS	6656	33.2497	0.717938
AGCCGGTACCGCCACT___CNA_10xmultiome_1.FIXEDCELLS	1004	39.67	0.747024
GCTCAGGACCATTAAG___CNA_10xmultiome_1.FIXEDCELLS	9653	26.9336	0.734963
GTTAAAGCTATGGCCC___CNA_10xmultiome_1.FIXEDCELLS	5349	27.6804	0.607565
ACAAACACTCAGTATT___CNA_10xmultiome_1.FIXEDCELLS	1095	27.3463	0.820225
TCATATCGACCGTTGT___CNA_10xmultiome_1.FIXEDCELLS	3732	33.0486	0.653476
GTAGTTAGACCGGTGA___CNA_10xmultiome_1.FIXEDCELLS	75418	16.161	0.494168
CAGCGATACATGCAAC___CNA_10xmultiome_1.FIXEDCELLS	3367	30.4642	0.699418
GCGTCTATGAAGGACT___CNA_10xmultiome_1.FIXEDCELLS	1538	63.0396	0.516107
AGCTAAGTGGACCCTA___CNA_10xmultiome_1.FIXEDCELLS	22537	26.6131	0.819646
CTTGTAACTATCCTAG___CNA_10xmultiome_1.FIXEDCELLS	19996	28.9421	0.759871
ACTGCGCCTTGCTGCA___CNA_10xmultiome_1.FIXEDCELLS	4266	31.2356	0.849124
TGTGAGGTGCAACCCG___CNA_10xmultiome_1.FIXEDCELLS	14234	19.2239	0.666479
TTTCGTCCTAGGAACC___CNA_10xmultiome_1.FIXEDCELLS	6541	30.8054	0.686719
AACTTCGCTCCTCATT___CNA_10xmultiome_1.FIXEDCELLS	8852	27.7992	0.7795
TAGCGGATGATTCAGT___CNA_10xmultiome_1.FIXEDCELLS	6031	29.9973	0.712211
CGGTTAGACCTAGTCT___CNA_10xmultiome_1.FIXEDCELLS	1286	35.1836	0.729852
CTGGCAGGAGCTAACG___CNA_10xmultiome_1.FIXEDCELLS	19145	30.0635	0.732711
CGTTGCACTAGCGGAT___CNA_10xmultiome_1.FIXEDCELLS	4382	32.7484	0.715779
TACCGGCTGTGGAGCA___CNA_10xmultiome_1.FIXEDCELLS	8784	26.0848	0.71712
GCATAGATGCTCCGGA___CNA_10xmultiome_1.FIXEDCELLS	8144	20.1466	0.77187
ATTTGGTTGTGGGTGA___CNA_10xmultiome_1.FIXEDCELLS	7044	23.3402	0.781104
ACCGGCTCTCGCAATC___CNA_10xmultiome_1.FIXEDCELLS	19244	27.2431	0.791283
AAGTTAGCTGCAAGTG___CNA_10xmultiome_1.FIXEDCELLS	4787	23.2795	0.822933
TCGCTATACGCGTTTC___CNA_10xmultiome_1.FIXEDCELLS	11621	26.3065	0.720861
GTTGCAGGAAATAACC___CNA_10xmultiome_1.FIXEDCELLS	7564	26.2182	0.692991
TTCAGTACTGCTACTA___CNA_10xmultiome_1.FIXEDCELLS	3685	31.9261	0.655927
TTGGCCACTTAGTTGT___CNA_10xmultiome_1.FIXEDCELLS	8659	30.6033	0.662206
TATTGGCTGTAAACAG___CNA_10xmultiome_1.FIXEDCELLS	15876	29.3352	0.686114
CGCACCATGACTCACG___CNA_10xmultiome_1.FIXEDCELLS	9260	25.0179	0.792198
GGTTATGACTGACAAT___CNA_10xmultiome_1.FIXEDCELLS	1168	48.7846	0.653975
TGCAACAGACCGGGTA___CNA_10xmultiome_1.FIXEDCELLS	6295	26.6374	0.68858
AGTCGAGCTCACAGAA___CNA_10xmultiome_1.FIXEDCELLS	13403	23.1887	0.761794
GAGCGGTTGGCCAATC___CNA_10xmultiome_1.FIXEDCELLS	4948	29.5305	0.747093
TTTAGTGCTATGATGA___CNA_10xmultiome_1.FIXEDCELLS	13039	24.6585	0.693711
GCTTCTTTGAGTGATG___CNA_10xmultiome_1.FIXEDCELLS	8711	32.1326	0.710812
CATAACGGAGTGTTTC___CNA_10xmultiome_1.FIXEDCELLS	9307	22.8646	0.759135
GCACGCAACCAGTATA___CNA_10xmultiome_1.FIXEDCELLS	7320	22.8557	0.709921
GGTTTATTGGCTTGAC___CNA_10xmultiome_1.FIXEDCELLS	8693	33.5172	0.724055
CACCATTACGATTGCA___CNA_10xmultiome_1.FIXEDCELLS	29420	23.0068	0.768949
CATCCAGCTAGTAAGT___CNA_10xmultiome_1.FIXEDCELLS	1239	17.2438	0.656946
TGCAAGGTGAGGTTAG___CNA_10xmultiome_1.FIXEDCELLS	14950	21.4237	0.688337
GGTAGCTGAGTCATTC___CNA_10xmultiome_1.FIXEDCELLS	6575	27.8857	0.639654
GGCTAACGACATCAAG___CNA_10xmultiome_1.FIXEDCELLS	4518	27.2695	0.709596
CTATACTGAAATCATG___CNA_10xmultiome_1.FIXEDCELLS	3850	27.6359	0.698476
ACAGTTAGACGTAGTA___CNA_10xmultiome_1.FIXEDCELLS	7904	28.2016	0.843093
AACGCTAACGAGGAAC___CNA_10xmultiome_1.FIXEDCELLS	16682	22.6269	0.829826
GCTAACGGAACTTGTC___CNA_10xmultiome_1.FIXEDCELLS	13380	31.6405	0.739962
CGATTAAACCTCCCTT___CNA_10xmultiome_1.FIXEDCELLS	11298	27.1975	0.776602
TTGAAGCGAAGCTATA___CNA_10xmultiome_1.FIXEDCELLS	5950	25.4627	0.659792
GATAATCGAGATTCCT___CNA_10xmultiome_1.FIXEDCELLS	6120	32.1397	0.716041
TGGAGCATGCGACATT___CNA_10xmultiome_1.FIXEDCELLS	27141	30.2837	0.699456
TGCGTGTCTTTCTTCG___CNA_10xmultiome_1.FIXEDCELLS	10553	23.8337	0.694825
GGAAGCAACCAGGAAA___CNA_10xmultiome_1.FIXEDCELLS	14417	22.6107	0.760912
TATGGCTTGTTGGCCG___CNA_10xmultiome_1.FIXEDCELLS	7873	24.2658	0.706859
CAGTAATACGTCAATG___CNA_10xmultiome_1.FIXEDCELLS	4477	38.9103	0.741102
GTTACCCACCTTACGT___CNA_10xmultiome_1.FIXEDCELLS	5265	28.5064	0.721925
TCCTAAGTGAGGGACC___CNA_10xmultiome_1.FIXEDCELLS	1010	36.0793	0.520082
ATCCATGCTCGATTAT___CNA_10xmultiome_1.FIXEDCELLS	3946	31.0675	0.786996
CTAGTAAACTCAGTAA___CNA_10xmultiome_1.FIXEDCELLS	14970	19.013	0.45409
CGGGAACCTAGTCTCA___CNA_10xmultiome_1.FIXEDCELLS	8410	26.1061	0.753382
AGCCGGTACATACCTT___CNA_10xmultiome_1.FIXEDCELLS	9808	30.8675	0.808574
AACCATGACTACGGAC___CNA_10xmultiome_1.FIXEDCELLS	18336	26.8287	0.800944
GACTTGCTGCAGGTGA___CNA_10xmultiome_1.FIXEDCELLS	15652	19.0385	0.774277
ATGCTTTACTTTAAGG___CNA_10xmultiome_1.FIXEDCELLS	8811	28.1309	0.75566
ATTGTCTACGCTAAGT___CNA_10xmultiome_1.FIXEDCELLS	7444	28.1302	0.804496
GCCATCATGATCACAT___CNA_10xmultiome_1.FIXEDCELLS	28521	27.516	0.732886
CATAGCCCTTTAGTAC___CNA_10xmultiome_1.FIXEDCELLS	9836	28.3291	0.767718
GCCTTAGTGGATATTC___CNA_10xmultiome_1.FIXEDCELLS	4876	27.0931	0.714642
GCTAGTAACACTTACT___CNA_10xmultiome_1.FIXEDCELLS	18236	25.5918	0.759802
GTACCTCACTATTAGG___CNA_10xmultiome_1.FIXEDCELLS	6257	17.1876	0.74657
GCTCAAGGATTGAAGC___CNA_10xmultiome_1.FIXEDCELLS	13658	23.6495	0.731783
TAAGCACGAATGACCG___CNA_10xmultiome_1.FIXEDCELLS	3599	37.8664	0.670205
GTTAGTAGATGGCTAA___CNA_10xmultiome_1.FIXEDCELLS	16740	20.9518	0.702063
TAGCAAGCTATTGAGA___CNA_10xmultiome_1.FIXEDCELLS	5838	28.128	0.69558
TGCTGTGCTACGGGTA___CNA_10xmultiome_1.FIXEDCELLS	3611	30.7067	0.676091
CGCCAACTGCCTGCAG___CNA_10xmultiome_1.FIXEDCELLS	4136	26.8349	0.757509
TCGATTTGAGGTAATT___CNA_10xmultiome_1.FIXEDCELLS	4637	23.8223	0.692193
GCGAGGTTGCAATGTC___CNA_10xmultiome_1.FIXEDCELLS	10466	28.1438	0.728881
GCAGGCATGTGCAGCC___CNA_10xmultiome_1.FIXEDCELLS	11794	25.7853	0.708136
AAGGGAGTGGCTAATT___CNA_10xmultiome_1.FIXEDCELLS	26896	24.9025	0.814709
ACTAGCGGATTAGTTC___CNA_10xmultiome_1.FIXEDCELLS	4518	20.203	0.788619
GCATAGCGAAACACTA___CNA_10xmultiome_1.FIXEDCELLS	5263	29.5231	0.577337
TGGGAGGACATACCGA___CNA_10xmultiome_1.FIXEDCELLS	5483	33.2343	0.729607
ATCCAACCTCGCAATC___CNA_10xmultiome_1.FIXEDCELLS	2506	33.5577	0.792286
TCGGTTTACAATGTCG___CNA_10xmultiome_1.FIXEDCELLS	1159	24.7476	0.496147
GATAATCGATCTTTGA___CNA_10xmultiome_1.FIXEDCELLS	16216	22.0673	0.674879
GCGCATCCTGATGAAT___CNA_10xmultiome_1.FIXEDCELLS	2783	37.028	0.722482
GGAGCAAACGCTAAGT___CNA_10xmultiome_1.FIXEDCELLS	12682	33.088	0.686887
CATCCGTGAGTCCCTG___CNA_10xmultiome_1.FIXEDCELLS	3612	32.6439	0.755175
TTACGTCACAGATTCG___CNA_10xmultiome_1.FIXEDCELLS	8597	23.3673	0.685129
GGTTTATTGCTTGTCC___CNA_10xmultiome_1.FIXEDCELLS	3789	31.4024	0.72089
ACCGTTCACGAGGAAC___CNA_10xmultiome_1.FIXEDCELLS	2910	28.3713	0.758603
CTATATCGATATCCTA___CNA_10xmultiome_1.FIXEDCELLS	36651	28.467	0.715393
CAAGGTCACGGTTTGA___CNA_10xmultiome_1.FIXEDCELLS	44856	19.9469	0.497097
GTCGAGGTGCTTAGGT___CNA_10xmultiome_1.FIXEDCELLS	5826	24.2209	0.703708
TGCTTCCTGTTCCTGC___CNA_10xmultiome_1.FIXEDCELLS	5757	28.0566	0.637471
CAAGGTCACGTTATGG___CNA_10xmultiome_1.FIXEDCELLS	4150	37.3359	0.735816
GTCAAGCGACAAACAC___CNA_10xmultiome_1.FIXEDCELLS	61874	23.1568	0.713056
ACTGAGCGATTTGAGG___CNA_10xmultiome_1.FIXEDCELLS	3621	32.3779	0.714906
ATTTGGTTGAGCTAGA___CNA_10xmultiome_1.FIXEDCELLS	7568	36.3931	0.664734
GCGCATTTGAAGGATC___CNA_10xmultiome_1.FIXEDCELLS	20835	16.9645	0.747471
CATGTTTGACGTAGTA___CNA_10xmultiome_1.FIXEDCELLS	24285	29.8604	0.772154
GCTATGGGAAGTGATT___CNA_10xmultiome_1.FIXEDCELLS	17085	18.3978	0.729692
TCCTTTATGTCTTGGA___CNA_10xmultiome_1.FIXEDCELLS	5143	34.2962	0.665847
GGATCCAGACGGTTTC___CNA_10xmultiome_1.FIXEDCELLS	2885	31.8465	0.655682
TATATCGCTTTAAGTC___CNA_10xmultiome_1.FIXEDCELLS	1709	31.5102	0.510302
AAGCTATGATTGCTAT___CNA_10xmultiome_1.FIXEDCELLS	7577	34.2623	0.769082
CGTCAATTGACCGTTG___CNA_10xmultiome_1.FIXEDCELLS	2827	26.247	0.616576
CTCCATAACCTAACCT___CNA_10xmultiome_1.FIXEDCELLS	11158	28.5969	0.7215
CCAATACTGTAACCTG___CNA_10xmultiome_1.FIXEDCELLS	12965	29.4611	0.776208
TTCCGGCACCCGGATA___CNA_10xmultiome_1.FIXEDCELLS	6595	19.6279	0.689421
TACTCCCTGTCCATCC___CNA_10xmultiome_1.FIXEDCELLS	3050	29.3783	0.638075
GGCTGATGAGTATGTA___CNA_10xmultiome_1.FIXEDCELLS	12005	31.4618	0.717402
CAGATAATGAGCGATA___CNA_10xmultiome_1.FIXEDCELLS	5406	25.0489	0.766048
TGGGAGGACCTTTACG___CNA_10xmultiome_1.FIXEDCELLS	2452	24.3084	0.694224
GAAGTTTGATTACTGT___CNA_10xmultiome_1.FIXEDCELLS	10752	26.9423	0.746045
ACTAGTTTGCTTGAAC___CNA_10xmultiome_1.FIXEDCELLS	8046	24.2085	0.805003
CTGGCAGGAGCAATAT___CNA_10xmultiome_1.FIXEDCELLS	9441	34.442	0.760757
GTGGCCAACGGTTTGA___CNA_10xmultiome_1.FIXEDCELLS	4662	24.0059	0.611089
TAACTTCGATATAGGC___CNA_10xmultiome_1.FIXEDCELLS	4280	22.3483	0.725916
AGGGTTGCTTAGCCAC___CNA_10xmultiome_1.FIXEDCELLS	23409	26.0146	0.78142
CAATGCGACCATTAAG___CNA_10xmultiome_1.FIXEDCELLS	5493	32.4576	0.656743
CCACTTGGAACTGGCA___CNA_10xmultiome_1.FIXEDCELLS	12885	26.318	0.769805
TGTAGCCCTTATGTTG___CNA_10xmultiome_1.FIXEDCELLS	13070	29.783	0.675767
TTCCCGTTGGGATAAC___CNA_10xmultiome_1.FIXEDCELLS	14266	24.029	0.709434
GATTGCAACATAGACC___CNA_10xmultiome_1.FIXEDCELLS	5416	32.8358	0.694092
AATGAGGGAACATTAG___CNA_10xmultiome_1.FIXEDCELLS	13945	26.9148	0.815783
CTAGATTCTCGCTCAA___CNA_10xmultiome_1.FIXEDCELLS	3918	29.0053	0.6694
GATTCCTGACTCACAC___CNA_10xmultiome_1.FIXEDCELLS	8862	27.1128	0.74159
GGTAACCGACAGCCAG___CNA_10xmultiome_1.FIXEDCELLS	3499	36.9108	0.509613
ACACCGTTGTGTGACT___CNA_10xmultiome_1.FIXEDCELLS	10745	28.3022	0.840767
TTGCTTAGATTAGGTG___CNA_10xmultiome_1.FIXEDCELLS	3516	34.5699	0.625511
TCTGTGATGCTCCAAA___CNA_10xmultiome_1.FIXEDCELLS	3427	29.9807	0.657647
CCTTGAGCTTAACCGC___CNA_10xmultiome_1.FIXEDCELLS	7541	23.1801	0.734489
CTTTAAGCTTCAACCG___CNA_10xmultiome_1.FIXEDCELLS	7688	27.037	0.74961
GCTTCTTTGTTGTTGG___CNA_10xmultiome_1.FIXEDCELLS	8200	29.7548	0.674786
TGTTGGTTGTAGCCTA___CNA_10xmultiome_1.FIXEDCELLS	15802	28.3136	0.71811
TGCACTTACAACCTAG___CNA_10xmultiome_1.FIXEDCELLS	7355	30.1012	0.708233
CAGGAGGACGTAACGT___CNA_10xmultiome_1.FIXEDCELLS	22132	27.5309	0.732484
CCCGATTGAAGCCTCC___CNA_10xmultiome_1.FIXEDCELLS	9230	28.489	0.778772
CGCTTTAACCCGCTGT___CNA_10xmultiome_1.FIXEDCELLS	2512	28.0264	0.74673
CATCCGTGATTATTGC___CNA_10xmultiome_1.FIXEDCELLS	3739	34.3858	0.638818
TCAGCAAGAACAAGCC___CNA_10xmultiome_1.FIXEDCELLS	9765	27.9269	0.701307
CGTTTCGGAACGGTAC___CNA_10xmultiome_1.FIXEDCELLS	49260	20.1809	0.701579
GGTACGCACCTCTAAC___CNA_10xmultiome_1.FIXEDCELLS	3692	27.2305	0.71343
AGAATCACTTTGTGAT___CNA_10xmultiome_1.FIXEDCELLS	4658	20.806	0.761111
CCCTTTACTTGAAGTG___CNA_10xmultiome_1.FIXEDCELLS	2468	25.5476	0.664692
ACGATTAGAGTCCCTG___CNA_10xmultiome_1.FIXEDCELLS	6616	29.4481	0.783515
CAGATAATGCCTCCTA___CNA_10xmultiome_1.FIXEDCELLS	6646	28.2558	0.70567
CTTAGCTACCTCCTAA___CNA_10xmultiome_1.FIXEDCELLS	10056	25.0355	0.71522
TGCGTGAACTTACCTG___CNA_10xmultiome_1.FIXEDCELLS	8876	26.1099	0.6737
GTTGAGCGAAATGCAT___CNA_10xmultiome_1.FIXEDCELLS	14059	29.6641	0.71715
CAGATAATGAATCGAG___CNA_10xmultiome_1.FIXEDCELLS	11205	23.4459	0.786757
GGAGGCTTGACAAAGC___CNA_10xmultiome_1.FIXEDCELLS	16663	25.1701	0.677661
TGACAATACATACCTT___CNA_10xmultiome_1.FIXEDCELLS	4668	27.99	0.708453
AGGCGCATGCGTGTTA___CNA_10xmultiome_1.FIXEDCELLS	3280	30.9579	0.797859
AATCCACCTAGATTCC___CNA_10xmultiome_1.FIXEDCELLS	9605	25.3098	0.757671
CAGAACCACTTAGGAT___CNA_10xmultiome_1.FIXEDCELLS	5904	30.1316	0.726467
CGCTAATTGATTCATG___CNA_10xmultiome_1.FIXEDCELLS	17992	27.5675	0.701005
AAAGGTTCTCATTGCG___CNA_10xmultiome_1.FIXEDCELLS	12689	27.9245	0.818381
ATAGTGACTAAGGACC___CNA_10xmultiome_1.FIXEDCELLS	12866	27.1623	0.78413
TCACATTGACCATTAT___CNA_10xmultiome_1.FIXEDCELLS	521	23.13	0.219461
CATTTGTGATTTGAGG___CNA_10xmultiome_1.FIXEDCELLS	11839	26.3557	0.756679
AGTCGAGCTGATTTGC___CNA_10xmultiome_1.FIXEDCELLS	2798	20.3723	0.649339
CTAGCCACTAACACCT___CNA_10xmultiome_1.FIXEDCELLS	7616	26.8702	0.72217
CATGAGCACTAACCCT___CNA_10xmultiome_1.FIXEDCELLS	2377	26.8817	0.566627
TCAAATCCTCCTACTT___CNA_10xmultiome_1.FIXEDCELLS	4519	28.4147	0.596096
GCGACTCCTCCCTCTG___CNA_10xmultiome_1.FIXEDCELLS	2018	26.2217	0.703381
GAAGCACCTCAGTTAT___CNA_10xmultiome_1.FIXEDCELLS	8295	28.2266	0.633013
GTTGCAGGAATATGGT___CNA_10xmultiome_1.FIXEDCELLS	4320	26.2092	0.628181
GGGAACCTGCCTGCAG___CNA_10xmultiome_1.FIXEDCELLS	2865	30.2547	0.699292
AAGATAGACAGGAAAT___CNA_10xmultiome_1.FIXEDCELLS	9505	29.7784	0.7976
CAGGAGGACTGACAAT___CNA_10xmultiome_1.FIXEDCELLS	9433	15.8139	0.475693
CATCCGTGAGTTGCCC___CNA_10xmultiome_1.FIXEDCELLS	6148	24.8343	0.682429
CCGGTTTGATCATATC___CNA_10xmultiome_1.FIXEDCELLS	3519	45.7625	0.736655
CGATTCATGCAACCCG___CNA_10xmultiome_1.FIXEDCELLS	2892	33.2979	0.700412
CGATTGCCTAGGATGC___CNA_10xmultiome_1.FIXEDCELLS	5345	27.4261	0.761071
CGGAAACTGCAATAAG___CNA_10xmultiome_1.FIXEDCELLS	1684	32.7341	0.594633
GGAATAAACCGAATTA___CNA_10xmultiome_1.FIXEDCELLS	25563	24.2836	0.564118
GGTTTGTCTGTCCAGC___CNA_10xmultiome_1.FIXEDCELLS	2107	25.2246	0.746105
ATATCGCCTTGCGTGT___CNA_10xmultiome_1.FIXEDCELLS	1301	34.1765	0.671657
ATGGTTAGAGATTAAC___CNA_10xmultiome_1.FIXEDCELLS	10551	25.0799	0.759502
CTCGAGCTGAATCAGG___CNA_10xmultiome_1.FIXEDCELLS	8258	29.6938	0.763428
GACCAGGTGCGCAGTC___CNA_10xmultiome_1.FIXEDCELLS	5790	29.3172	0.600872
GATTATCTGTGGTTCA___CNA_10xmultiome_1.FIXEDCELLS	1692	30.7578	0.692025
GCACCTATGGCAAATG___CNA_10xmultiome_1.FIXEDCELLS	3153	33.4685	0.639554
GCGTGTCCTTGACCTG___CNA_10xmultiome_1.FIXEDCELLS	3284	26.6914	0.65004
GGATATTGAGGGTGGA___CNA_10xmultiome_1.FIXEDCELLS	11225	23.2807	0.673325
GTAGGTTACTAGCTTC___CNA_10xmultiome_1.FIXEDCELLS	37442	30.6266	0.704684
TACGCACCTCTAGGCT___CNA_10xmultiome_1.FIXEDCELLS	11094	27.9311	0.712707
TCGATTTGATGGCCAG___CNA_10xmultiome_1.FIXEDCELLS	2447	41.4691	0.652882
TTCATGACTGTTGCAT___CNA_10xmultiome_1.FIXEDCELLS	3838	26.4786	0.669224
ACTAGGATGCTCACCT___CNA_10xmultiome_1.FIXEDCELLS	12218	29.1298	0.81573
AGAGGCGGAAGCTATA___CNA_10xmultiome_1.FIXEDCELLS	3206	32.6487	0.817649
GAGAAACGACTAGTAG___CNA_10xmultiome_1.FIXEDCELLS	3533	35.6144	0.757992
TCAAGGACTCACATTA___CNA_10xmultiome_1.FIXEDCELLS	5290	19.3278	0.723468
ATAAGCCACGGTACTA___CNA_10xmultiome_1.FIXEDCELLS	9372	29.4931	0.794776
AACGCTAACAAACTGC___CNA_10xmultiome_1.FIXEDCELLS	7215	25.0589	0.871272
TGAGCGCGACAAAGGG___CNA_10xmultiome_1.FIXEDCELLS	13866	32.3027	0.683323
GTACTGGGAGTCGCAA___CNA_10xmultiome_1.FIXEDCELLS	1530	24.932	0.70899
TAATGCCTGTGCAGCC___CNA_10xmultiome_1.FIXEDCELLS	3358	39.6878	0.673891
ACTTGAAGATCGATTT___CNA_10xmultiome_1.FIXEDCELLS	7418	29.7714	0.782572
CACACCCACCTCTAAC___CNA_10xmultiome_1.FIXEDCELLS	3697	39.3245	0.756497
CACCACACTTACTTCC___CNA_10xmultiome_1.FIXEDCELLS	2311	39.7827	0.757208
CAGTGTGACTTAGGTA___CNA_10xmultiome_1.FIXEDCELLS	7033	28.0725	0.786249
TGACAACGATGTTGCC___CNA_10xmultiome_1.FIXEDCELLS	4097	30.2399	0.703106
AGTTAACGAAGCAACC___CNA_10xmultiome_1.FIXEDCELLS	13461	27.8131	0.786457
TGAACCGACCCGGTTC___CNA_10xmultiome_1.FIXEDCELLS	7216	25.0875	0.696592
ACAGCCAGATTACTAC___CNA_10xmultiome_1.FIXEDCELLS	3114	29.0681	0.716191
ACCGAATACTCCCTGG___CNA_10xmultiome_1.FIXEDCELLS	19585	28.5053	0.805371
GGCTTTGTGAGGAAGG___CNA_10xmultiome_1.FIXEDCELLS	9521	24.5429	0.711638
TGACTTACTCAATGAG___CNA_10xmultiome_1.FIXEDCELLS	15333	26.9597	0.695911
GGGAACAACCTAAGCG___CNA_10xmultiome_1.FIXEDCELLS	6321	24.752	0.756281
CAATCCATGTATTGGC___CNA_10xmultiome_1.FIXEDCELLS	9199	30.5845	0.795968
TGGTCATTGGACATAG___CNA_10xmultiome_1.FIXEDCELLS	17024	25.2865	0.70889
AGTAGCGCTCTAGCAC___CNA_10xmultiome_1.FIXEDCELLS	18167	23.4953	0.758982
TATGTCCACACGGTTA___CNA_10xmultiome_1.FIXEDCELLS	6008	33.9851	0.685923
GAGAGCAACTCAGTAA___CNA_10xmultiome_1.FIXEDCELLS	5410	29.8894	0.756855
AAATGTCGAGGATGTC___CNA_10xmultiome_1.FIXEDCELLS	13008	25.2328	0.838685
CTTGAATCTAACGAGC___CNA_10xmultiome_1.FIXEDCELLS	12080	27.5076	0.73672
TGCAAGACTGGCTATT___CNA_10xmultiome_1.FIXEDCELLS	3467	38.6256	0.653042
GTAGCTGGATTGGCGG___CNA_10xmultiome_1.FIXEDCELLS	7777	35.1452	0.712767
TCAGCACCTTAACGTT___CNA_10xmultiome_1.FIXEDCELLS	7060	28.6952	0.651111
CCACAAAGATTAAGGC___CNA_10xmultiome_1.FIXEDCELLS	10868	26.7235	0.76746
TAGCTTACTACCTAGT___CNA_10xmultiome_1.FIXEDCELLS	3464	30.8621	0.720017
CCAAGGGCTCTAGCAC___CNA_10xmultiome_1.FIXEDCELLS	8621	32.949	0.730098
GCGGTCAACTAAGGAG___CNA_10xmultiome_1.FIXEDCELLS	12695	29.9955	0.71017
CCGCTAGTGACCTTGG___CNA_10xmultiome_1.FIXEDCELLS	12045	15.413	0.752954
AACTAAGCTTAGCGGG___CNA_10xmultiome_1.FIXEDCELLS	8601	30.9535	0.818208
GGATCCAGATTGCGCT___CNA_10xmultiome_1.FIXEDCELLS	8529	31.0883	0.712353
TTCGCGCACGTCAACA___CNA_10xmultiome_1.FIXEDCELLS	11210	27.8772	0.685669
AAGTCGCGATCACAGA___CNA_10xmultiome_1.FIXEDCELLS	5680	34.8072	0.81422
CCACAGGGATGTTGTT___CNA_10xmultiome_1.FIXEDCELLS	43294	29.6904	0.765832
GTTGAAGTGCTCAACA___CNA_10xmultiome_1.FIXEDCELLS	5367	31.0586	0.689668
GTTTCCAGAATTAGGT___CNA_10xmultiome_1.FIXEDCELLS	4544	21.3976	0.753941
CCATTACACGAGGAAC___CNA_10xmultiome_1.FIXEDCELLS	4683	33.5847	0.719134
AACCTGTCTTGCATTA___CNA_10xmultiome_1.FIXEDCELLS	30826	26.206	0.828946
AAATGTCGAAGCGAGG___CNA_10xmultiome_1.FIXEDCELLS	8959	24.6791	0.850242
ACCGAATACACGCGCA___CNA_10xmultiome_1.FIXEDCELLS	10672	29.825	0.837611
GATGGCTGAGCGAACT___CNA_10xmultiome_1.FIXEDCELLS	2359	33.662	0.753193
TCCTCAAACGGTTTGA___CNA_10xmultiome_1.FIXEDCELLS	3199	29.782	0.659996
TGATTAGACTAAGCGC___CNA_10xmultiome_1.FIXEDCELLS	5144	30.3785	0.695323
AACTTGTTGATGGCGG___CNA_10xmultiome_1.FIXEDCELLS	9986	27.7	0.836489
GCATAATGATTAGCGA___CNA_10xmultiome_1.FIXEDCELLS	13173	26.8425	0.728192
GTAATTGGACCGTTGT___CNA_10xmultiome_1.FIXEDCELLS	2744	34.7331	0.673209
TCCAACTACATTAGCG___CNA_10xmultiome_1.FIXEDCELLS	5543	25.4198	0.70298
GCAAGTGCTGATCCTA___CNA_10xmultiome_1.FIXEDCELLS	5688	24.6308	0.674813
GTAATGACTGTGATAA___CNA_10xmultiome_1.FIXEDCELLS	1221	60.4292	0.670511
ATATGCGACCGAAGTC___CNA_10xmultiome_1.FIXEDCELLS	7903	31.3476	0.78676
AACCATGACCGCCTAC___CNA_10xmultiome_1.FIXEDCELLS	11911	26.5825	0.771838
TATGCTCACGCATGAT___CNA_10xmultiome_1.FIXEDCELLS	8026	27.8065	0.69136
CCTTCATCTTTAGTAC___CNA_10xmultiome_1.FIXEDCELLS	2287	30.8253	0.662899
TATTGCTGAACGGTTG___CNA_10xmultiome_1.FIXEDCELLS	7617	26.4801	0.678998
GATTTAGGATTTGCAT___CNA_10xmultiome_1.FIXEDCELLS	5946	23.2619	0.627149
AAGACAAACTAGCGAC___CNA_10xmultiome_1.FIXEDCELLS	2801	36.8586	0.722093
ACCCGCTGAATTAGAC___CNA_10xmultiome_1.FIXEDCELLS	7286	28.6725	0.835455
AGGGATTTGCCTAATG___CNA_10xmultiome_1.FIXEDCELLS	5066	25.3425	0.802344
CTGGATCCTAACGGAC___CNA_10xmultiome_1.FIXEDCELLS	10429	24.943	0.680744
GGTTGTAACGGTTCAA___CNA_10xmultiome_1.FIXEDCELLS	6110	31.9865	0.707749
CAAGGCTACTAATAGC___CNA_10xmultiome_1.FIXEDCELLS	11774	27.7795	0.758292
ACCGGACACGTCAACA___CNA_10xmultiome_1.FIXEDCELLS	11129	29.4193	0.794304
ATGACTCCTGTTAGCT___CNA_10xmultiome_1.FIXEDCELLS	1863	24.8913	0.734621
CAAGTCCCTAACACCT___CNA_10xmultiome_1.FIXEDCELLS	19659	24.5309	0.760974
CTGGACGGAACCTGGA___CNA_10xmultiome_1.FIXEDCELLS	1960	24.6308	0.66917
GAAGCACCTATGTCCA___CNA_10xmultiome_1.FIXEDCELLS	4121	26.9806	0.741854
GCTATTTACGGTAAGG___CNA_10xmultiome_1.FIXEDCELLS	6827	28.9507	0.695639
GTGGCTAGACTTGGTC___CNA_10xmultiome_1.FIXEDCELLS	7996	27.3779	0.659518
TAGCCCTGACGGTTTC___CNA_10xmultiome_1.FIXEDCELLS	7051	27.5369	0.682773
TTTAGTGCTATCCGTA___CNA_10xmultiome_1.FIXEDCELLS	9902	25.2307	0.679849
CCAGGTGGAGCGATAC___CNA_10xmultiome_1.FIXEDCELLS	9318	25.1277	0.754189
GCTTCTTTGGTGCATC___CNA_10xmultiome_1.FIXEDCELLS	6416	35.6482	0.665975
AATCGTGACTAAATGC___CNA_10xmultiome_1.FIXEDCELLS	12295	33.1108	0.805754
GGCCAGTACAGCCTAA___CNA_10xmultiome_1.FIXEDCELLS	7350	25.3632	0.688331
TCAGCACCTAATCGGG___CNA_10xmultiome_1.FIXEDCELLS	7948	30.5389	0.677926
TCCGGTACTACTTAGC___CNA_10xmultiome_1.FIXEDCELLS	5512	33.692	0.668526
AGGCGGTTGAGCTAGA___CNA_10xmultiome_1.FIXEDCELLS	3250	33.6194	0.761124
TCCACAATGCGATTAC___CNA_10xmultiome_1.FIXEDCELLS	6837	30.1398	0.692214
GTTGAAGTGTCGTTAG___CNA_10xmultiome_1.FIXEDCELLS	13045	28.5123	0.698827
GCCTGGTCTAAGGTGC___CNA_10xmultiome_1.FIXEDCELLS	2206	35.8166	0.438307
GGAACCTGAGTCATGG___CNA_10xmultiome_1.FIXEDCELLS	4561	25.2931	0.668866
GCTTATTACAGGAAAT___CNA_10xmultiome_1.FIXEDCELLS	2195	38.0892	0.497958
TTAGCCATGTTGGATC___CNA_10xmultiome_1.FIXEDCELLS	717	27.115	0.505642
AATTGTGGATGAGAAA___CNA_10xmultiome_1.FIXEDCELLS	5845	24.1159	0.785513
ACACTTGCTCTTGACG___CNA_10xmultiome_1.FIXEDCELLS	2545	37.5997	0.762204
GCTCAATCTGTGAGAC___CNA_10xmultiome_1.FIXEDCELLS	6316	31.2205	0.721746
TCCACAATGTCCTTAT___CNA_10xmultiome_1.FIXEDCELLS	12545	29.6766	0.688718
ACGGAACCTGCAAGGT___CNA_10xmultiome_1.FIXEDCELLS	21864	26.4862	0.813121
ATAGCGGCTAAGTATG___CNA_10xmultiome_1.FIXEDCELLS	4580	30.1424	0.764735
CTGCCAGTGGACCCTA___CNA_10xmultiome_1.FIXEDCELLS	10652	24.3345	0.723346
GTGCTGGACACTTGTT___CNA_10xmultiome_1.FIXEDCELLS	6757	28.3453	0.666108
TCGTACCGACATCAAG___CNA_10xmultiome_1.FIXEDCELLS	56592	14.876	0.530787
TGCTTATGAAATTACG___CNA_10xmultiome_1.FIXEDCELLS	1472	42.7622	0.490503
CGTGAAACTCGATATT___CNA_10xmultiome_1.FIXEDCELLS	8009	30.1146	0.736731
AGAAAGGCTAACCGTT___CNA_10xmultiome_1.FIXEDCELLS	10996	29.9401	0.798838
CCGATTATGCACTTGA___CNA_10xmultiome_1.FIXEDCELLS	6799	32.2562	0.768162
CCTTGAGCTCCTCTCG___CNA_10xmultiome_1.FIXEDCELLS	5439	24.8187	0.723367
CCAGGAATGCTCCGGA___CNA_10xmultiome_1.FIXEDCELLS	7671	25.9919	0.776181
AGTGAATCTACTTCGA___CNA_10xmultiome_1.FIXEDCELLS	24927	28.6729	0.784583
CTAAGGACTGTTGTTG___CNA_10xmultiome_1.FIXEDCELLS	2615	28.645	0.742054
CCGCTAGTGTTGTTCT___CNA_10xmultiome_1.FIXEDCELLS	16540	29.9335	0.774381
CATGCTATGTTTACGG___CNA_10xmultiome_1.FIXEDCELLS	6099	29.405	0.776053
AATAAGCCTTTCAGTA___CNA_10xmultiome_1.FIXEDCELLS	6760	28.508	0.797264
CGTCAATTGCGTGTTA___CNA_10xmultiome_1.FIXEDCELLS	1883	23.562	0.778421
AAACGGTTGAAGCCCT___CNA_10xmultiome_1.FIXEDCELLS	7093	29.0409	0.844606
AGTAACCACTACGGAC___CNA_10xmultiome_1.FIXEDCELLS	1642	44.7177	0.762657
CTATCGGCTAAATAGC___CNA_10xmultiome_1.FIXEDCELLS	2318	23.4232	0.670718
AAGGTTTGACTAGGCG___CNA_10xmultiome_1.FIXEDCELLS	19862	24.327	0.815453
GATAATGCTCCTCTCG___CNA_10xmultiome_1.FIXEDCELLS	4615	27.5814	0.725059
GTTACCTGACGGTTGG___CNA_10xmultiome_1.FIXEDCELLS	2073	31.1496	0.649436
CTATTGTGACATGCAA___CNA_10xmultiome_1.FIXEDCELLS	6226	27.9997	0.736108
TTCATGACTAGGCGAT___CNA_10xmultiome_1.FIXEDCELLS	6922	18.1018	0.613
AGATAACCTCAAACTT___CNA_10xmultiome_1.FIXEDCELLS	11187	22.795	0.752067
ATATTGGGAGCTATGG___CNA_10xmultiome_1.FIXEDCELLS	14341	22.9454	0.780973
TCGGTACCTTAACCGC___CNA_10xmultiome_1.FIXEDCELLS	4329	27.0111	0.605285
GACCTGCCTATTGACC___CNA_10xmultiome_1.FIXEDCELLS	19182	23.4467	0.758722
GAAGTTTGAATAATCG___CNA_10xmultiome_1.FIXEDCELLS	15141	20.0836	0.735178
CGGTTTATGAACGGTA___CNA_10xmultiome_1.FIXEDCELLS	15011	24.4433	0.765711
TTTATCCTGTGTGGTT___CNA_10xmultiome_1.FIXEDCELLS	8476	19.8997	0.625166
CATCCAGCTGGTCATT___CNA_10xmultiome_1.FIXEDCELLS	121905	17.2317	0.463042
GGTTGCGACCTTAACC___CNA_10xmultiome_1.FIXEDCELLS	9895	22.6535	0.692055
AGGATAAACAAAGGAT___CNA_10xmultiome_1.FIXEDCELLS	15026	21.5611	0.78592
CTTAATGCTTGCCTTT___CNA_10xmultiome_1.FIXEDCELLS	9096	28.1249	0.743502
TATGCTCACTCACCTA___CNA_10xmultiome_1.FIXEDCELLS	21386	24.8178	0.72189
ACCATACCTAAAGCTA___CNA_10xmultiome_1.FIXEDCELLS	2787	26.5891	0.839711
CGCCAACTGTCTTGGA___CNA_10xmultiome_1.FIXEDCELLS	9507	24.3177	0.759952
TTATAGCCTGATCCTA___CNA_10xmultiome_1.FIXEDCELLS	8980	29.2254	0.685078
ACTGAGCGATATTACC___CNA_10xmultiome_1.FIXEDCELLS	6898	29.273	0.815849
ATGGTTAGAGGTGAGG___CNA_10xmultiome_1.FIXEDCELLS	7949	36.1175	0.806596
TAGTCAAACAACATGC___CNA_10xmultiome_1.FIXEDCELLS	7399	27.3923	0.729972
AGCGTGCACTATTGGA___CNA_10xmultiome_1.FIXEDCELLS	9513	23.6155	0.772284
GATTCAAGACCTTACG___CNA_10xmultiome_1.FIXEDCELLS	11274	28.264	0.737055
GTGGATTACCTGGTTT___CNA_10xmultiome_1.FIXEDCELLS	12030	21.8999	0.717952
TCCTTAAGAATTAGGT___CNA_10xmultiome_1.FIXEDCELLS	9375	26.7157	0.679545
TGACTTACTAACAGGC___CNA_10xmultiome_1.FIXEDCELLS	9775	23.9244	0.686254
GTAGCTGGAGCAATCG___CNA_10xmultiome_1.FIXEDCELLS	7440	28.2322	0.730486
TTTACGCACGCAATTG___CNA_10xmultiome_1.FIXEDCELLS	5416	29.2899	0.683062
GGATTTAGAGGCACTA___CNA_10xmultiome_1.FIXEDCELLS	9525	22.7758	0.742806
TCGTTATGATGCCCAT___CNA_10xmultiome_1.FIXEDCELLS	1541	32.4361	0.723135
GATTGCGGAGCTTTGT___CNA_10xmultiome_1.FIXEDCELLS	10948	25.1143	0.738084
TTTGCGCGAAGCTAAT___CNA_10xmultiome_1.FIXEDCELLS	7874	32.7989	0.6996
GTCCTAACTAGGATCG___CNA_10xmultiome_1.FIXEDCELLS	10261	26.9078	0.728195
CCGCTATGAAGCGAGG___CNA_10xmultiome_1.FIXEDCELLS	9910	25.3512	0.75184
CAACTCGCTACTTAGC___CNA_10xmultiome_1.FIXEDCELLS	1092	35.5498	0.796499
CTGACTATGCTCACAA___CNA_10xmultiome_1.FIXEDCELLS	10235	32.4109	0.733481
TCAACAAACGGGCACT___CNA_10xmultiome_1.FIXEDCELLS	3091	22.7938	0.750607
CCGCTTAGAGAGGAAT___CNA_10xmultiome_1.FIXEDCELLS	16932	30.9131	0.73305
CCCAGCATGAGCTAGA___CNA_10xmultiome_1.FIXEDCELLS	8387	24.7278	0.696421
CGTTATGTGGCAATAG___CNA_10xmultiome_1.FIXEDCELLS	7618	25.9804	0.748771
TGATTTGCTAGGTTGG___CNA_10xmultiome_1.FIXEDCELLS	32881	26.4562	0.698318
TGCTCTCTGTTAAGCC___CNA_10xmultiome_1.FIXEDCELLS	5261	20.9143	0.648465
AAATGCTGAGTGAGGG___CNA_10xmultiome_1.FIXEDCELLS	5512	31.2938	0.832
TGCGGGACTAACGGTG___CNA_10xmultiome_1.FIXEDCELLS	12312	25.5265	0.735704
TCTCAAACTCCGTCAA___CNA_10xmultiome_1.FIXEDCELLS	6747	21.8029	0.663748
TCCGTTAACACTAAGC___CNA_10xmultiome_1.FIXEDCELLS	5517	30.1594	0.696943
CACAGGCGATGCATGA___CNA_10xmultiome_1.FIXEDCELLS	5351	31.7139	0.814832
CTTAAGAACAGGAAAT___CNA_10xmultiome_1.FIXEDCELLS	6166	27.6196	0.774331
CCTAGCGTGAGCCTTG___CNA_10xmultiome_1.FIXEDCELLS	4184	32.4494	0.773097
TGCTACTACGCCTAAA___CNA_10xmultiome_1.FIXEDCELLS	7532	25.117	0.690439
TTTCCGGGATCGCTCA___CNA_10xmultiome_1.FIXEDCELLS	3671	26.5804	0.643696
AGTTTGAGAACAATGT___CNA_10xmultiome_1.FIXEDCELLS	4648	22.2425	0.749919
GGAGCTTGAAACCTAA___CNA_10xmultiome_1.FIXEDCELLS	2511	30.3317	0.717839
ACGTAAACTAACGGTG___CNA_10xmultiome_1.FIXEDCELLS	5325	26.1813	0.758547
AGTTTGAGAGAGGAAT___CNA_10xmultiome_1.FIXEDCELLS	2504	30.1672	0.755354
GAGGGTGGAATCGTTC___CNA_10xmultiome_1.FIXEDCELLS	8065	28.7626	0.741541
GGCGGTTACCTAACGG___CNA_10xmultiome_1.FIXEDCELLS	22924	23.3693	0.744527
GGTTAGTACCTTTAGC___CNA_10xmultiome_1.FIXEDCELLS	10889	24.4252	0.725256
GTAAACTGATGGCCAG___CNA_10xmultiome_1.FIXEDCELLS	6781	25.0331	0.721076
GTGTTTGCTGGACCTC___CNA_10xmultiome_1.FIXEDCELLS	53633	18.9628	0.505719
GGATATTGATTAGCGA___CNA_10xmultiome_1.FIXEDCELLS	6913	28.5427	0.736836
CCCAGCATGACCTTGG___CNA_10xmultiome_1.FIXEDCELLS	15158	24.8612	0.767377
CACAGCGGAAATCGCG___CNA_10xmultiome_1.FIXEDCELLS	11324	25.5126	0.773762
AGGCCCAACTAGTGAT___CNA_10xmultiome_1.FIXEDCELLS	5862	35.859	0.805441
TCCTCAAACACCGTTC___CNA_10xmultiome_1.FIXEDCELLS	9804	22.2233	0.720406
GTAGCTTCTATGAGGC___CNA_10xmultiome_1.FIXEDCELLS	5039	26.459	0.747848
CCGTTAGCTACCTATG___CNA_10xmultiome_1.FIXEDCELLS	9558	26.4189	0.763785
CTTTAACGAGGCTAGT___CNA_10xmultiome_1.FIXEDCELLS	8595	29.7616	0.740055
GGTTGTTCTAGTTACC___CNA_10xmultiome_1.FIXEDCELLS	6602	22.933	0.71242
TGGCTCACTATTAGCC___CNA_10xmultiome_1.FIXEDCELLS	2243	31.2641	0.706457
AAGACAAACTTGACGG___CNA_10xmultiome_1.FIXEDCELLS	9415	23.2084	0.822199
GGGCGATTGTAAGTCC___CNA_10xmultiome_1.FIXEDCELLS	9000	22.6286	0.715763
ATATCAGGACGAATAC___CNA_10xmultiome_1.FIXEDCELLS	6644	24.7927	0.788512
GAAGCCACTCATAGCC___CNA_10xmultiome_1.FIXEDCELLS	33883	16.3542	0.43538
AATTAGGCTTTAGCTA___CNA_10xmultiome_1.FIXEDCELLS	6645	25.2802	0.832081
TTAAGTCCTGATGAAT___CNA_10xmultiome_1.FIXEDCELLS	11591	28.5719	0.712678
CGCATCCACATCAAGC___CNA_10xmultiome_1.FIXEDCELLS	3559	29.9274	0.757073
ATCTGGAACTCGCTCG___CNA_10xmultiome_1.FIXEDCELLS	5077	23.441	0.810763
CGCCTCTCTTTGACTA___CNA_10xmultiome_1.FIXEDCELLS	6007	28.5132	0.760284
TGAGCGCGAACAGTAT___CNA_10xmultiome_1.FIXEDCELLS	7516	29.4011	0.693998
AAATTGCGAGGCTTGA___CNA_10xmultiome_1.FIXEDCELLS	5921	29.1973	0.829388
TCCCGGATGGACGTAA___CNA_10xmultiome_1.FIXEDCELLS	9246	29.0909	0.722626
CGCTTGTGAGCTTTGT___CNA_10xmultiome_1.FIXEDCELLS	29540	28.5798	0.773582
CTTGAAGGAGCAGCTA___CNA_10xmultiome_1.FIXEDCELLS	14373	25.9527	0.695962
CTGGCAGGAAGGCTGT___CNA_10xmultiome_1.FIXEDCELLS	10840	24.0806	0.710726
GATTGCAACTAGTGAT___CNA_10xmultiome_1.FIXEDCELLS	12376	20.4976	0.7289
ATTCCTGGAGGCCCTT___CNA_10xmultiome_1.FIXEDCELLS	1352	23.9697	0.821385
TAACGTGGAGCCACAA___CNA_10xmultiome_1.FIXEDCELLS	11963	24.3971	0.731324
GGAAGCAACAGGTTGT___CNA_10xmultiome_1.FIXEDCELLS	13264	29.5887	0.723465
GATTTAGGATGCCCAT___CNA_10xmultiome_1.FIXEDCELLS	12312	23.3255	0.745233
CCTAGCGTGGACCTTG___CNA_10xmultiome_1.FIXEDCELLS	28480	25.1462	0.772674
GCGATAGCTTGAGCAA___CNA_10xmultiome_1.FIXEDCELLS	27657	27.8448	0.730681
AGGCTAATGTTAGCGT___CNA_10xmultiome_1.FIXEDCELLS	4944	18.2481	0.761905
GGTTACAACGGGCACT___CNA_10xmultiome_1.FIXEDCELLS	4878	32.6962	0.722239
TCACGATTGTGGAGCA___CNA_10xmultiome_1.FIXEDCELLS	13242	25.8797	0.691777
GGCCAGTACTTAGGCG___CNA_10xmultiome_1.FIXEDCELLS	6129	31.2108	0.72293
AGGTTGCGATGGCTTC___CNA_10xmultiome_1.FIXEDCELLS	8501	22.639	0.815522
TAACCAAACTAGGTTA___CNA_10xmultiome_1.FIXEDCELLS	7621	27.1622	0.705648
CGGGAACCTAACGGTG___CNA_10xmultiome_1.FIXEDCELLS	75796	28.6672	0.743973
GTTAGCGGAGGTTGGT___CNA_10xmultiome_1.FIXEDCELLS	8199	30.7254	0.726154
TTTGTACGAGACTCAG___CNA_10xmultiome_1.FIXEDCELLS	10219	33.2251	0.71657
CGATAAGCTAGCCACC___CNA_10xmultiome_1.FIXEDCELLS	8578	26.0439	0.800934
TGGATTAACAGAATGA___CNA_10xmultiome_1.FIXEDCELLS	11182	26.7177	0.752439
GATAGCCGAATCCGTT___CNA_10xmultiome_1.FIXEDCELLS	6719	26.8505	0.753589
CCACTATACGCTTACC___CNA_10xmultiome_1.FIXEDCELLS	8818	28.0624	0.735201
GCTAACGGATTATTGC___CNA_10xmultiome_1.FIXEDCELLS	7227	28.5345	0.701514
CATGGTCCTGTGCTGC___CNA_10xmultiome_1.FIXEDCELLS	4735	25.6101	0.779039
TAACGTGGAGTGAGGG___CNA_10xmultiome_1.FIXEDCELLS	4130	23.1262	0.700713
CATCGTTACTAATCAG___CNA_10xmultiome_1.FIXEDCELLS	15091	24.6229	0.752743
ACTATGTTGGACGAAT___CNA_10xmultiome_1.FIXEDCELLS	14315	30.7242	0.775167
GGCTAGCACGTAGCGC___CNA_10xmultiome_1.FIXEDCELLS	13013	24.2164	0.727715
ACGGCTCCTTGAACAG___CNA_10xmultiome_1.FIXEDCELLS	8783	17.7179	0.790549
ATGATGACTCGAGCTT___CNA_10xmultiome_1.FIXEDCELLS	11184	31.3861	0.771204
GGTGAGGGAGTAATTG___CNA_10xmultiome_1.FIXEDCELLS	10630	25.2508	0.744033
GCCTCAATGCCGGAAA___CNA_10xmultiome_1.FIXEDCELLS	12846	22.0406	0.735865
TCCGGAAACACAATGC___CNA_10xmultiome_1.FIXEDCELLS	7395	23.3509	0.75
ATCTAAGGATCACATT___CNA_10xmultiome_1.FIXEDCELLS	3198	26.9758	0.794929
GATGACTACGTCCAGG___CNA_10xmultiome_1.FIXEDCELLS	8012	28.2502	0.740549
TCGATTCACGGTACGC___CNA_10xmultiome_1.FIXEDCELLS	7218	25.1224	0.712889
GAATATCGAGAACGAA___CNA_10xmultiome_1.FIXEDCELLS	7179	30.2636	0.755923
CTGGCTTGAAACTGGC___CNA_10xmultiome_1.FIXEDCELLS	7499	33.238	0.74721
TGACAAATGATGTTGT___CNA_10xmultiome_1.FIXEDCELLS	4808	31.9396	0.693095
GCAAATACTAAAGCTA___CNA_10xmultiome_1.FIXEDCELLS	4197	31.114	0.761568
GGCTTCATGGCGGAAC___CNA_10xmultiome_1.FIXEDCELLS	2248	32.9527	0.747838
TACCGGCTGGCCACAT___CNA_10xmultiome_1.FIXEDCELLS	4272	30.8958	0.731757
GAAGCCACTAATGTGA___CNA_10xmultiome_1.FIXEDCELLS	31136	23.232	0.772241
AAGCCTAACTGAATGT___CNA_10xmultiome_1.FIXEDCELLS	5426	29.4136	0.8168
CGATAAGCTGAGGTAC___CNA_10xmultiome_1.FIXEDCELLS	9034	24.6518	0.769834
ACCCGCACTATACCTG___CNA_10xmultiome_1.FIXEDCELLS	3403	31.698	0.846728
TGCGTGAACAACATGC___CNA_10xmultiome_1.FIXEDCELLS	5177	26.7513	0.689439
CAGCTACCTCAAGGGC___CNA_10xmultiome_1.FIXEDCELLS	4093	33.5335	0.791989
CCAATACTGCAAGCGA___CNA_10xmultiome_1.FIXEDCELLS	24835	22.1152	0.752416
TCAGCGGGATTGAGGT___CNA_10xmultiome_1.FIXEDCELLS	8754	30.4005	0.680927
ATCCATGCTGACCGAA___CNA_10xmultiome_1.FIXEDCELLS	6150	33.6096	0.764735
CTGACTATGTAACACC___CNA_10xmultiome_1.FIXEDCELLS	5853	32.201	0.759735
TTATTCCTGCTCAGTA___CNA_10xmultiome_1.FIXEDCELLS	5535	27.4767	0.699836
AGTAGGTTGCGCGGTT___CNA_10xmultiome_1.FIXEDCELLS	3454	29.2667	0.792747
CCTGTAATGAGCGATA___CNA_10xmultiome_1.FIXEDCELLS	16256	17.3499	0.546053
AGGTGCACTAGCGGAT___CNA_10xmultiome_1.FIXEDCELLS	14869	21.8078	0.833885
AATTAGCGACACCTAC___CNA_10xmultiome_1.FIXEDCELLS	10243	24.4269	0.842352
TTCTTAGGAGGCATGT___CNA_10xmultiome_1.FIXEDCELLS	7035	22.9668	0.691945
ACGATTAGAGCAAGAA___CNA_10xmultiome_1.FIXEDCELLS	22617	18.5327	0.784577
CAACATAACAGATAGA___CNA_10xmultiome_1.FIXEDCELLS	21764	19.9182	0.751156
CCTTTGGGAGAGGCTT___CNA_10xmultiome_1.FIXEDCELLS	9811	23.0012	0.722087
GATGACTACCGAATTA___CNA_10xmultiome_1.FIXEDCELLS	6559	17.8371	0.767135
GCCAACCCTTGATTTG___CNA_10xmultiome_1.FIXEDCELLS	12545	21.7873	0.731743
TGTGATTCTCAGCTCA___CNA_10xmultiome_1.FIXEDCELLS	53927	15.2786	0.445089
TGCTAGCCTCAAACCC___CNA_10xmultiome_1.FIXEDCELLS	5076	37.4801	0.689206
GGTCTATCTTGCATTA___CNA_10xmultiome_1.FIXEDCELLS	5495	25.8484	0.732081
TGGTGCGGACTCAAAG___CNA_10xmultiome_1.FIXEDCELLS	7931	25.273	0.7068
CCCAATTACTAGTCCT___CNA_10xmultiome_1.FIXEDCELLS	14042	32.9713	0.755556
CACAGCGGATAGATGC___CNA_10xmultiome_1.FIXEDCELLS	11120	23.8215	0.768752
TGAAGCCACTCATAAG___CNA_10xmultiome_1.FIXEDCELLS	15442	24.3813	0.716866
CGCCAACTGGATCCGT___CNA_10xmultiome_1.FIXEDCELLS	12949	31.3262	0.756676
AGTTAACGAGCTAAAT___CNA_10xmultiome_1.FIXEDCELLS	13155	21.2594	0.766832
TTCTTGAGACCGGCAA___CNA_10xmultiome_1.FIXEDCELLS	12051	24.1976	0.722136
TCCGCATGATTAAGCG___CNA_10xmultiome_1.FIXEDCELLS	5513	29.1873	0.701578
GGCTTTACTTTAAGTC___CNA_10xmultiome_1.FIXEDCELLS	8162	23.0155	0.753021
CAAATGCGAACAATAC___CNA_10xmultiome_1.FIXEDCELLS	7096	28.6582	0.800722
AAGTGAGGATGACAAC___CNA_10xmultiome_1.FIXEDCELLS	9763	29.5955	0.861163
ACGCTTACTGTGGGTA___CNA_10xmultiome_1.FIXEDCELLS	4237	26.2189	0.827539
TCCTGAATGAACGAAC___CNA_10xmultiome_1.FIXEDCELLS	3317	38.8143	0.715951
TGCAAGACTATGGCTT___CNA_10xmultiome_1.FIXEDCELLS	6553	33.1609	0.700856
ACGCGCAACGTTTACT___CNA_10xmultiome_1.FIXEDCELLS	7610	26.4125	0.81234
CGAGCTAACTAACCAA___CNA_10xmultiome_1.FIXEDCELLS	7346	37.9119	0.751509
TTACGTCACAACCTAG___CNA_10xmultiome_1.FIXEDCELLS	10188	28.3986	0.701701
TGATTTGCTTGCATTA___CNA_10xmultiome_1.FIXEDCELLS	8324	26.0522	0.71194
TTGTTGGTGCTACTCC___CNA_10xmultiome_1.FIXEDCELLS	11206	31.7015	0.681464
GCTATGGGATAAACCG___CNA_10xmultiome_1.FIXEDCELLS	10130	18.7421	0.694692
GTAGCAGCTAGGCGAT___CNA_10xmultiome_1.FIXEDCELLS	11827	29.1922	0.702191
TGTGATTCTTAATTCG___CNA_10xmultiome_1.FIXEDCELLS	11467	33.8038	0.669684
AATGAGCTGTTTAGCG___CNA_10xmultiome_1.FIXEDCELLS	8931	26.5454	0.841277
AGTCCCGCTAAAGCTA___CNA_10xmultiome_1.FIXEDCELLS	4175	28.6374	0.791319
GTCAATGACGTTTCGC___CNA_10xmultiome_1.FIXEDCELLS	10593	20.2251	0.684037
GATAGCCGAGACTCAG___CNA_10xmultiome_1.FIXEDCELLS	6926	31.6892	0.76505
AATAAGCCTAACAGTA___CNA_10xmultiome_1.FIXEDCELLS	10349	30.1859	0.839403
GTCACCATGATGACTT___CNA_10xmultiome_1.FIXEDCELLS	7381	26.729	0.714452
AAGGGAGTGGCTTCCC___CNA_10xmultiome_1.FIXEDCELLS	7362	25.7484	0.864897
AATCGTGACTCAGGCA___CNA_10xmultiome_1.FIXEDCELLS	13667	24.1595	0.804272
ATTGTCATGTTCGTTT___CNA_10xmultiome_1.FIXEDCELLS	4137	32.5162	0.756584
CCCTTTACTTCCTTTG___CNA_10xmultiome_1.FIXEDCELLS	4217	29.2641	0.751827
ATAGATGCTAGGACCA___CNA_10xmultiome_1.FIXEDCELLS	14648	18.2081	0.823291
AACGGGAACGGGAAGT___CNA_10xmultiome_1.FIXEDCELLS	12164	24.9232	0.796021
ATAGCCTCTAGCTGAG___CNA_10xmultiome_1.FIXEDCELLS	2070	27.6867	0.804821
CTGGCAGGACACCGTT___CNA_10xmultiome_1.FIXEDCELLS	10079	24.9308	0.765765
TTGTTGCACCAAGTTA___CNA_10xmultiome_1.FIXEDCELLS	8628	28.9425	0.718641
GGAGAAACTTGAGAAC___CNA_10xmultiome_1.FIXEDCELLS	11046	26.5523	0.734637
GCTTTGTGACACAAAC___CNA_10xmultiome_1.FIXEDCELLS	5672	25.4635	0.702067
TCAAATCCTCTAACTA___CNA_10xmultiome_1.FIXEDCELLS	13926	20.1704	0.690021
ATTGGTGACGGATAAA___CNA_10xmultiome_1.FIXEDCELLS	6449	21.2799	0.777082
GTTTGGCTGCGCAACC___CNA_10xmultiome_1.FIXEDCELLS	9896	28.196	0.73044
TCTAGCGCTTCATCAA___CNA_10xmultiome_1.FIXEDCELLS	9978	31.2792	0.714961
TCCCTTTGATGTTGTT___CNA_10xmultiome_1.FIXEDCELLS	4441	31.1207	0.689061
AAGCACGCTAGTCCCG___CNA_10xmultiome_1.FIXEDCELLS	7018	25.3208	0.851596
ACTAAGGTGGACGTAA___CNA_10xmultiome_1.FIXEDCELLS	7752	26.2896	0.799423
GTAACTAGAACTTGTC___CNA_10xmultiome_1.FIXEDCELLS	8539	23.2485	0.763433
CTCAAGGACGCCGGTA___CNA_10xmultiome_1.FIXEDCELLS	6460	26.4218	0.764769
TTGGCTGCTAGCTGAG___CNA_10xmultiome_1.FIXEDCELLS	2674	33.4411	0.677992
TAAACGTACTAAAGCT___CNA_10xmultiome_1.FIXEDCELLS	6029	28.8569	0.730876
CAGTAATACTAGTCTC___CNA_10xmultiome_1.FIXEDCELLS	8536	28.0319	0.792719
TTACCGGCTTCAACCG___CNA_10xmultiome_1.FIXEDCELLS	9710	22.8963	0.721504
TACGTGCCTAAGTATG___CNA_10xmultiome_1.FIXEDCELLS	17886	26.2863	0.631992
GTTGTCCACCCAAACG___CNA_10xmultiome_1.FIXEDCELLS	7382	27.0104	0.701578
ACCTCGCGAATATGGT___CNA_10xmultiome_1.FIXEDCELLS	5119	23.3499	0.825912
TTACAACCTTTCAGTA___CNA_10xmultiome_1.FIXEDCELLS	1682	41.1208	0.718496
TTGGCCACTTTAGCTA___CNA_10xmultiome_1.FIXEDCELLS	5227	32.6265	0.695727
ACTTGTCGAAGCCTTT___CNA_10xmultiome_1.FIXEDCELLS	3721	37.9048	0.821594
TGGCTAAGATTATTCG___CNA_10xmultiome_1.FIXEDCELLS	9863	25.8881	0.708193
CAGCTAAGAGGATGCT___CNA_10xmultiome_1.FIXEDCELLS	27737	21.8043	0.795714
ATATGCGACAAACACC___CNA_10xmultiome_1.FIXEDCELLS	11822	23.1323	0.807018
GACCTAGGATTCACCG___CNA_10xmultiome_1.FIXEDCELLS	12000	23.8985	0.756668
CGATTGAGAGGCCCTT___CNA_10xmultiome_1.FIXEDCELLS	5963	26.5505	0.772109
GAACTGATGAGCCACT___CNA_10xmultiome_1.FIXEDCELLS	7228	25.9586	0.730839
GTTGCAGGATCCAGGG___CNA_10xmultiome_1.FIXEDCELLS	6960	25.3258	0.748226
ATAGTGACTAAATGCA___CNA_10xmultiome_1.FIXEDCELLS	10010	27.877	0.831257
GTCAAGCGAATTAGGT___CNA_10xmultiome_1.FIXEDCELLS	11014	25.2295	0.728969
GTGAACCGATCCAAGA___CNA_10xmultiome_1.FIXEDCELLS	8332	29.2239	0.69958
TCACCATACATCATGG___CNA_10xmultiome_1.FIXEDCELLS	4758	37.4628	0.715704
CTCGAGCTGAGGAACT___CNA_10xmultiome_1.FIXEDCELLS	4954	24.3415	0.706
GGCGATACTCCTCACC___CNA_10xmultiome_1.FIXEDCELLS	11715	29.046	0.70747
AGCAAGCCTCCCTTTA___CNA_10xmultiome_1.FIXEDCELLS	8787	29.067	0.813159
GGCTAGACTATACCTG___CNA_10xmultiome_1.FIXEDCELLS	13433	26.1434	0.734284
CCTAGCTGAGTCAAGC___CNA_10xmultiome_1.FIXEDCELLS	24884	21.0846	0.736169
CTGAGCAACCGGTTGA___CNA_10xmultiome_1.FIXEDCELLS	9449	26.7088	0.779492
AGCCTGTTGCAATCCA___CNA_10xmultiome_1.FIXEDCELLS	9081	24.8667	0.790821
GTAGCAGCTAAGCACG___CNA_10xmultiome_1.FIXEDCELLS	6748	25.7934	0.71054
TCCAGATTGGCTTTGG___CNA_10xmultiome_1.FIXEDCELLS	6658	28.9542	0.680777
AGAGGGATGCGGTACC___CNA_10xmultiome_1.FIXEDCELLS	13352	23.4608	0.797944
ACAATAGCTCAATACT___CNA_10xmultiome_1.FIXEDCELLS	6968	25.4803	0.815925
CCCAGTACTAACCAAA___CNA_10xmultiome_1.FIXEDCELLS	9160	24.8827	0.797076
GTAACGCGAGGATGTC___CNA_10xmultiome_1.FIXEDCELLS	6818	31.0438	0.716026
ACTAACTTGATCAGCC___CNA_10xmultiome_1.FIXEDCELLS	9308	25.1002	0.791362
TCGGTTTACTATTGAG___CNA_10xmultiome_1.FIXEDCELLS	10721	19.6497	0.678201
GGATTGATGTACCTTT___CNA_10xmultiome_1.FIXEDCELLS	11678	26.1052	0.737993
GCGTGTCCTAGGCTTT___CNA_10xmultiome_1.FIXEDCELLS	7467	21.5502	0.7642
GCCTAATCTGGCTGCT___CNA_10xmultiome_1.FIXEDCELLS	4982	22.9318	0.745474
GAGGCACTGCGTACCG___CNA_10xmultiome_1.FIXEDCELLS	8819	22.3377	0.732536
CTAACCTACGTTAAGC___CNA_10xmultiome_1.FIXEDCELLS	3813	32.1354	0.75505
AACCCTTGACTCGCTA___CNA_10xmultiome_1.FIXEDCELLS	17492	19.4345	0.786228
TTCAGTACTAGAGGCT___CNA_10xmultiome_1.FIXEDCELLS	8723	21.0964	0.684264
GCTTTGTGAGGGTGGA___CNA_10xmultiome_1.FIXEDCELLS	22050	21.7529	0.724852
CAGTGTGACGCAATAC___CNA_10xmultiome_1.FIXEDCELLS	9945	21.4629	0.756965
ACAGGCTGATGCGATA___CNA_10xmultiome_1.FIXEDCELLS	27311	21.1815	0.81261
GGCATTTCTCACACAC___CNA_10xmultiome_1.FIXEDCELLS	19617	18.6992	0.732224
CGATTGCCTTCAATAC___CNA_10xmultiome_1.FIXEDCELLS	8596	28.2477	0.734826
CAAGCTCCTCATAGCC___CNA_10xmultiome_1.FIXEDCELLS	5739	38.5664	0.802657
GCGGTCAACCTCCTAA___CNA_10xmultiome_1.FIXEDCELLS	11385	27.5117	0.718251
CTCAGTATGGTTATGT___CNA_10xmultiome_1.FIXEDCELLS	7987	25.4647	0.754487
GCCAGGATGAGGCACG___CNA_10xmultiome_1.FIXEDCELLS	5210	25.6253	0.732771
TGGCTAAGATGGGCGT___CNA_10xmultiome_1.FIXEDCELLS	11560	20.9223	0.702351
TTGGACCCTAGGTTAA___CNA_10xmultiome_1.FIXEDCELLS	24273	26.7919	0.68219
TACTTGCACCAGGTTG___CNA_10xmultiome_1.FIXEDCELLS	11124	17.0927	0.714634
TATGTCCACTTATCGC___CNA_10xmultiome_1.FIXEDCELLS	8686	22.2805	0.728997
ATGAGGAGATGGAGGA___CNA_10xmultiome_1.FIXEDCELLS	10995	25.9266	0.810602
TACCTGATGTTAGACC___CNA_10xmultiome_1.FIXEDCELLS	8028	22.9085	0.739908
TGCGCCTACTAAGCGC___CNA_10xmultiome_1.FIXEDCELLS	5334	27.9586	0.695255
TTTAAGCCTTGTGACC___CNA_10xmultiome_1.FIXEDCELLS	10542	26.592	0.687089
GTTAGGCGACACTAAG___CNA_10xmultiome_1.FIXEDCELLS	10754	20.7827	0.726573
CTTCTATTGCATGTTG___CNA_10xmultiome_1.FIXEDCELLS	6233	27.7984	0.760957
CCTAACCGACAAACAC___CNA_10xmultiome_1.FIXEDCELLS	17439	21.5305	0.764131
GCGGTACACCCAGCAA___CNA_10xmultiome_1.FIXEDCELLS	9674	25.7281	0.736393
GAACTGATGCGTGTTA___CNA_10xmultiome_1.FIXEDCELLS	13522	26.1749	0.737819
AGCAAACTGCTCCAAA___CNA_10xmultiome_1.FIXEDCELLS	8091	33.7332	0.784088
ATATGCGACAAACTCG___CNA_10xmultiome_1.FIXEDCELLS	9551	25.1699	0.814168
AATTAGCGATTAAGGC___CNA_10xmultiome_1.FIXEDCELLS	10847	24.5135	0.821992
CTATATGCTAAGCTAA___CNA_10xmultiome_1.FIXEDCELLS	4244	24.0961	0.765374
CGCAGGACTTTGTTGA___CNA_10xmultiome_1.FIXEDCELLS	7544	31.8743	0.759948
TTGAGCTTGATGACAG___CNA_10xmultiome_1.FIXEDCELLS	15205	20.3986	0.7199
TCCTCTACTTGAAGTG___CNA_10xmultiome_1.FIXEDCELLS	7368	25.2254	0.702919
CCGTGAGGATAAACCG___CNA_10xmultiome_1.FIXEDCELLS	5973	22.6949	0.783755
TCATATCGAGAACGAA___CNA_10xmultiome_1.FIXEDCELLS	4855	34.4002	0.692582
TCCCTGTTGATCAATC___CNA_10xmultiome_1.FIXEDCELLS	4658	29.7352	0.712232
TTTGAGCTGCTGAGAG___CNA_10xmultiome_1.FIXEDCELLS	3936	17.1864	0.741662
GACCTAGGATGGAGGA___CNA_10xmultiome_1.FIXEDCELLS	10884	30.4856	0.748607
GTCCTGGCTCAATTAC___CNA_10xmultiome_1.FIXEDCELLS	9148	27.2703	0.688752
ACTGCAAACAGGTTTG___CNA_10xmultiome_1.FIXEDCELLS	9922	21.7512	0.76423
CAGCGATACAGATTCG___CNA_10xmultiome_1.FIXEDCELLS	4086	32.0261	0.78201
GGCAGGTTGATATTCG___CNA_10xmultiome_1.FIXEDCELLS	13347	26.1372	0.724396
GCTCAGGACGTGCAAT___CNA_10xmultiome_1.FIXEDCELLS	14653	30.4066	0.710139
GTCACCATGGAGACTA___CNA_10xmultiome_1.FIXEDCELLS	13778	30.0624	0.706999
CGCCTAACTTGGACAA___CNA_10xmultiome_1.FIXEDCELLS	5145	27.9794	0.744573
ATAGATGCTGTTACAC___CNA_10xmultiome_1.FIXEDCELLS	15615	18.8635	0.817968
GCGCATCCTAGATTGA___CNA_10xmultiome_1.FIXEDCELLS	12970	19.012	0.753719
AGTGAGGACAGCACGC___CNA_10xmultiome_1.FIXEDCELLS	13573	22.4961	0.77711
TATAGTGACCACATAA___CNA_10xmultiome_1.FIXEDCELLS	6166	31.2219	0.666739
GATTCAAGATTAGGCA___CNA_10xmultiome_1.FIXEDCELLS	13804	23.5476	0.704825
AAATGACCTTAATGTC___CNA_10xmultiome_1.FIXEDCELLS	7189	26.5032	0.836611
CTGTTACACCCGCTAC___CNA_10xmultiome_1.FIXEDCELLS	8905	16.7376	0.75262
CCTGCAACTAGAGGCT___CNA_10xmultiome_1.FIXEDCELLS	7199	24.0569	0.57422
CTGGTTATGTGCTGGC___CNA_10xmultiome_1.FIXEDCELLS	9001	26.0345	0.77222
TGGTCATTGTCAAACC___CNA_10xmultiome_1.FIXEDCELLS	8930	22.4949	0.730291
TGACAATACGCGCAAC___CNA_10xmultiome_1.FIXEDCELLS	6545	21.5023	0.726173
TTTCCGGGAAACATTG___CNA_10xmultiome_1.FIXEDCELLS	8884	25.0825	0.711916
TGTGCACCTTCACCAG___CNA_10xmultiome_1.FIXEDCELLS	9369	22.1265	0.710634
CAACCTGCTCAGGAGC___CNA_10xmultiome_1.FIXEDCELLS	6763	36.6506	0.809843
TGTTGGCCTAGGATCG___CNA_10xmultiome_1.FIXEDCELLS	5076	27.4288	0.698981
CCGAAGTACGCAATGT___CNA_10xmultiome_1.FIXEDCELLS	12830	28.9075	0.785142
AGATTAGCTCATAGCC___CNA_10xmultiome_1.FIXEDCELLS	2769	27.4234	0.798443
TTCCCGTTGAGCCACT___CNA_10xmultiome_1.FIXEDCELLS	8955	25.0523	0.690386
CTAACCGCTAACCGGA___CNA_10xmultiome_1.FIXEDCELLS	8483	19.8731	0.497099
GTGGACACTAAATGAC___CNA_10xmultiome_1.FIXEDCELLS	6298	35.1054	0.749316
TGGCGTAACCAGGAAA___CNA_10xmultiome_1.FIXEDCELLS	10577	25.3325	0.721536
CCGCTATGACAACATG___CNA_10xmultiome_1.FIXEDCELLS	6899	28.1351	0.775081
TGCAAGGTGACTATGT___CNA_10xmultiome_1.FIXEDCELLS	9902	22.2326	0.691094
GAGAGCAACATCCACC___CNA_10xmultiome_1.FIXEDCELLS	7236	25.8545	0.779657
ACGCGCAACAGTAAAG___CNA_10xmultiome_1.FIXEDCELLS	8573	31.1732	0.796155
CTATAACCTTGACTTA___CNA_10xmultiome_1.FIXEDCELLS	3669	25.8046	0.757588
TGAGCGCGATAAAGGA___CNA_10xmultiome_1.FIXEDCELLS	13596	22.9396	0.675074
TGAACGGTGGCCAGTT___CNA_10xmultiome_1.FIXEDCELLS	2842	24.6671	0.651835
CCTAGCGTGAGTAACG___CNA_10xmultiome_1.FIXEDCELLS	7805	20.9359	0.769648
CGAGCTGGAACCGCAA___CNA_10xmultiome_1.FIXEDCELLS	19942	26.9018	0.748602
TGGTGCGGAACCAGGT___CNA_10xmultiome_1.FIXEDCELLS	3508	27.3025	0.720033
GCGGATACTGGACCAA___CNA_10xmultiome_1.FIXEDCELLS	10262	28.9965	0.741742
GGTTAATGAGATTAAC___CNA_10xmultiome_1.FIXEDCELLS	13933	27.0644	0.720871
AAATACGCTGAGTCTT___CNA_10xmultiome_1.FIXEDCELLS	16117	30.5016	0.840259
TTTGCGCGACAGCTAA___CNA_10xmultiome_1.FIXEDCELLS	5526	28.5348	0.747262
ACCTTTAACCGGGTTA___CNA_10xmultiome_1.FIXEDCELLS	3838	34.4702	0.814862
CTTATGACTTAGTGTT___CNA_10xmultiome_1.FIXEDCELLS	4686	35.7723	0.743573
TCTTGCAACGGGAACA___CNA_10xmultiome_1.FIXEDCELLS	8181	16.9571	0.707087
CATGTTGTGGATCCGT___CNA_10xmultiome_1.FIXEDCELLS	8413	23.4251	0.786629
CCTGGAAACATTGACG___CNA_10xmultiome_1.FIXEDCELLS	4520	24.8533	0.740498
AACCACAACGGATAAA___CNA_10xmultiome_1.FIXEDCELLS	7751	27.7561	0.775255
TAGGTGACTAACCCGC___CNA_10xmultiome_1.FIXEDCELLS	10243	26.0639	0.712309
AACTTGGACCTGGAAC___CNA_10xmultiome_1.FIXEDCELLS	9137	26.7988	0.850191
AAGCTTAGACTTTGTA___CNA_10xmultiome_1.FIXEDCELLS	9945	26.6425	0.826271
GTAGGTGCTTTAGCGC___CNA_10xmultiome_1.FIXEDCELLS	4926	34.362	0.719124
TAGCCACCTAGATTCC___CNA_10xmultiome_1.FIXEDCELLS	8659	30.7894	0.69422
CATCGTTACTCACAGG___CNA_10xmultiome_1.FIXEDCELLS	5034	24.2598	0.821475
TCGTTAACTCAAGACA___CNA_10xmultiome_1.FIXEDCELLS	15508	22.0547	0.689214
AATCGTGACTTGTTGC___CNA_10xmultiome_1.FIXEDCELLS	10733	24.1924	0.702974
ACGGCTCCTTTGGTTA___CNA_10xmultiome_1.FIXEDCELLS	10604	32.1276	0.81027
AGGCGCATGCTCACTC___CNA_10xmultiome_1.FIXEDCELLS	7585	17.4584	0.820532
ATGCTATTGTAAGTCC___CNA_10xmultiome_1.FIXEDCELLS	3304	33.1617	0.817417
CGCTAAGACCGTAAAT___CNA_10xmultiome_1.FIXEDCELLS	13792	26.792	0.789016
GAGTTGCGAATATCGA___CNA_10xmultiome_1.FIXEDCELLS	6458	20.8947	0.719634
GATCAGTACGAGCAAG___CNA_10xmultiome_1.FIXEDCELLS	19217	17.8874	0.728745
GATTCACCTAGCTACT___CNA_10xmultiome_1.FIXEDCELLS	7268	26.2491	0.77633
GCTTGTGTGAACAGGT___CNA_10xmultiome_1.FIXEDCELLS	4564	32.0803	0.730942
GTCCTAACTTCATGAT___CNA_10xmultiome_1.FIXEDCELLS	12780	28.3589	0.713369
TTAATGGACGCGAACC___CNA_10xmultiome_1.FIXEDCELLS	9428	26.2231	0.715761
GGGTTAATGACACAAG___CNA_10xmultiome_1.FIXEDCELLS	9518	27.8727	0.745516
AAGGGAGTGGACGAAT___CNA_10xmultiome_1.FIXEDCELLS	7452	30.0799	0.848554
CAACAAGCTCCTCTCG___CNA_10xmultiome_1.FIXEDCELLS	3539	26.2391	0.7353
GTTCACCACTGAATGT___CNA_10xmultiome_1.FIXEDCELLS	5811	21.9231	0.74016
CCATTGTACACCATGA___CNA_10xmultiome_1.FIXEDCELLS	9400	24.8879	0.77641
TGCTAGCCTCTAAGGA___CNA_10xmultiome_1.FIXEDCELLS	11132	22.9653	0.717823
GGTAACCGATCTTTGA___CNA_10xmultiome_1.FIXEDCELLS	8975	23.8805	0.722683
TCAGCAAGAGGCCTAA___CNA_10xmultiome_1.FIXEDCELLS	4453	22.4183	0.765778
TTTGCTCCTACGCCAC___CNA_10xmultiome_1.FIXEDCELLS	9375	23.7231	0.668783
TGACAAATGTAACACC___CNA_10xmultiome_1.FIXEDCELLS	3887	34.5203	0.690409
CTGGCTTGAACCGAAC___CNA_10xmultiome_1.FIXEDCELLS	7397	24.2798	0.772371
GGAGGGTGAGCTTACT___CNA_10xmultiome_1.FIXEDCELLS	10226	21.957	0.743547
CTGGTTATGTTGTCAG___CNA_10xmultiome_1.FIXEDCELLS	11510	29.8858	0.753272
TAGCCACCTAGCTCGC___CNA_10xmultiome_1.FIXEDCELLS	8916	19.5943	0.629528
CTCCTCATGAAGCCAA___CNA_10xmultiome_1.FIXEDCELLS	8977	28.3912	0.744115
CTGCTAATGCAAGGGT___CNA_10xmultiome_1.FIXEDCELLS	6119	26.9263	0.763825
GATAGACTGCCTGCGA___CNA_10xmultiome_1.FIXEDCELLS	10993	14.6057	0.695495
CTTCATGACAGAACCT___CNA_10xmultiome_1.FIXEDCELLS	7027	21.3937	0.752839
TTGGACCCTCCAACCA___CNA_10xmultiome_1.FIXEDCELLS	7116	26.102	0.697169
CACATACTGCTCTCAC___CNA_10xmultiome_1.FIXEDCELLS	6551	20.3894	0.711138
TGAAAGCCTTTGTGAT___CNA_10xmultiome_1.FIXEDCELLS	5903	20.7987	0.48413
AAGATAGACTCATGAA___CNA_10xmultiome_1.FIXEDCELLS	5232	40.3033	0.8175
AGGCTAATGACTCACG___CNA_10xmultiome_1.FIXEDCELLS	5182	30.9432	0.817221
CCTAAGGACAGCCATA___CNA_10xmultiome_1.FIXEDCELLS	6729	26.659	0.780536
TGGTGCGGATGACAAC___CNA_10xmultiome_1.FIXEDCELLS	5631	32.0693	0.716503
AGAAACCTGCGCCACA___CNA_10xmultiome_1.FIXEDCELLS	7196	25.958	0.769461
GACACCTTGGGACAAT___CNA_10xmultiome_1.FIXEDCELLS	4105	35.0846	0.733298
GTGCAAGCTAGGAACC___CNA_10xmultiome_1.FIXEDCELLS	5712	30.3696	0.734662
ACGCGAACTACATAAG___CNA_10xmultiome_1.FIXEDCELLS	14232	21.0677	0.765532
CCAAATAACTGGTCTT___CNA_10xmultiome_1.FIXEDCELLS	16675	23.3956	0.77652
TACCGCACTTCGCTTT___CNA_10xmultiome_1.FIXEDCELLS	3786	30.6681	0.706607
TGGCTATTGAGCTATT___CNA_10xmultiome_1.FIXEDCELLS	7901	20.6365	0.697475
ACCTCGCGACTTTGTA___CNA_10xmultiome_1.FIXEDCELLS	3915	24.0681	0.681462
CTACTAGTGGCGAGTG___CNA_10xmultiome_1.FIXEDCELLS	4437	31.1709	0.757426
GCACCTATGATTAGGG___CNA_10xmultiome_1.FIXEDCELLS	5869	30.378	0.7339
TGGGCGTGAGTTAGCG___CNA_10xmultiome_1.FIXEDCELLS	7487	27.529	0.700505
AACGAATCTTCGCTCC___CNA_10xmultiome_1.FIXEDCELLS	5464	23.9517	0.84256
TATGTCCACGATAACC___CNA_10xmultiome_1.FIXEDCELLS	2000	38.5622	0.721241
CAGTCTATGAATCTCA___CNA_10xmultiome_1.FIXEDCELLS	12847	23.7386	0.770573
CATAACGGACGAAGGA___CNA_10xmultiome_1.FIXEDCELLS	11245	19.9305	0.769836
TCCTAAGTGTAAGTCC___CNA_10xmultiome_1.FIXEDCELLS	9476	27.7982	0.704012
AGCGTGCACACAAGCT___CNA_10xmultiome_1.FIXEDCELLS	9910	25.2305	0.793181
GCGATAGCTAAATACG___CNA_10xmultiome_1.FIXEDCELLS	9754	23.5427	0.72596
CGATCCTGAAATTGTG___CNA_10xmultiome_1.FIXEDCELLS	4586	28.6649	0.777288
CGTTTGTACGTGCTTC___CNA_10xmultiome_1.FIXEDCELLS	11232	26.354	0.726003
TGTGAGCACGGGAAGT___CNA_10xmultiome_1.FIXEDCELLS	16618	29.7144	0.667524
GGTACGCACTCACCTA___CNA_10xmultiome_1.FIXEDCELLS	9694	28.9187	0.701143
TTAGGTTCTATGAGGC___CNA_10xmultiome_1.FIXEDCELLS	20063	23.0921	0.708239
CGGCTATCTAGGACCA___CNA_10xmultiome_1.FIXEDCELLS	8585	22.758	0.78646
TCCAATACTCGCTCAA___CNA_10xmultiome_1.FIXEDCELLS	8428	27.3668	0.7438
AGACCATACAAGCCTA___CNA_10xmultiome_1.FIXEDCELLS	2538	21.2281	0.740589
CTGGTTTACGGGTATT___CNA_10xmultiome_1.FIXEDCELLS	5522	22.3306	0.767904
GTTTCCAGATTTGGGA___CNA_10xmultiome_1.FIXEDCELLS	1457	32.9031	0.726683
TAACCGTTGGACACAA___CNA_10xmultiome_1.FIXEDCELLS	6982	25.7874	0.721356
TTGGTAAACATGCAAC___CNA_10xmultiome_1.FIXEDCELLS	3417	22.8831	0.734365
GTTGAAGTGTTGAGGG___CNA_10xmultiome_1.FIXEDCELLS	9462	31.9481	0.728182
TATAGTGACGGTACTA___CNA_10xmultiome_1.FIXEDCELLS	2514	39.7397	0.679459
GTTGAAGTGCAAACCT___CNA_10xmultiome_1.FIXEDCELLS	9814	22.055	0.712554
CCATCCTTGTTGCAGT___CNA_10xmultiome_1.FIXEDCELLS	6447	24.8569	0.503711
TCTTAGTGATTAAGCG___CNA_10xmultiome_1.FIXEDCELLS	13162	24.8653	0.682783
AACTAAGCTCACTGTG___CNA_10xmultiome_1.FIXEDCELLS	40194	27.6367	0.840914
CGTAAATACAGAATGA___CNA_10xmultiome_1.FIXEDCELLS	5900	28.8834	0.71394
TCATCATGACAAATGC___CNA_10xmultiome_1.FIXEDCELLS	7535	22.3484	0.716051
GATTCAAGAAGGTGCT___CNA_10xmultiome_1.FIXEDCELLS	22657	25.8441	0.739217
CCTAATTGAAGTTATG___CNA_10xmultiome_1.FIXEDCELLS	10185	24.9526	0.771124
AACCAGGCTTGGACAA___CNA_10xmultiome_1.FIXEDCELLS	3961	33.7752	0.845645
GACTAGGCTAACGGAC___CNA_10xmultiome_1.FIXEDCELLS	6568	23.7416	0.75957
GTAACGCGAATAATGC___CNA_10xmultiome_1.FIXEDCELLS	11672	21.1665	0.73395
ATGGGCGTGCGACTTA___CNA_10xmultiome_1.FIXEDCELLS	13371	27.267	0.805773
CCACTTAACTATTAGG___CNA_10xmultiome_1.FIXEDCELLS	7392	23.8703	0.768799
TCCATAACTAGCCAGA___CNA_10xmultiome_1.FIXEDCELLS	11181	21.9935	0.752727
AACTTCGCTCCATCAG___CNA_10xmultiome_1.FIXEDCELLS	4472	34.3902	0.847773
ATTAGTGGATGAATGC___CNA_10xmultiome_1.FIXEDCELLS	4325	31.6975	0.794745
CGATCCTGAGCGATAC___CNA_10xmultiome_1.FIXEDCELLS	4423	30.1789	0.78422
GGTTTGTCTCATAACT___CNA_10xmultiome_1.FIXEDCELLS	7240	25.9003	0.720541
TACTGAGGACCGGCAA___CNA_10xmultiome_1.FIXEDCELLS	12454	21.0527	0.74268
ACCATTATGCGCGCTA___CNA_10xmultiome_1.FIXEDCELLS	27568	26.2306	0.815718
ACGTTGTCTAAATAGC___CNA_10xmultiome_1.FIXEDCELLS	5818	27.9063	0.816332
CATGTCATGAATCCAT___CNA_10xmultiome_1.FIXEDCELLS	6504	28.9352	0.781449
CCTGTAATGTTGCATG___CNA_10xmultiome_1.FIXEDCELLS	4899	25.5806	0.783213
CGGATTAGATCCCTGA___CNA_10xmultiome_1.FIXEDCELLS	5684	26.9492	0.698881
CTAACCTACATAGACC___CNA_10xmultiome_1.FIXEDCELLS	8228	20.9089	0.752859
GCTTGAGGACTAGGAT___CNA_10xmultiome_1.FIXEDCELLS	9422	25.6527	0.718743
TCGCTAATGCAGGTGA___CNA_10xmultiome_1.FIXEDCELLS	4017	30.3849	0.709968
TGGGCGTGACTTCGAC___CNA_10xmultiome_1.FIXEDCELLS	5397	27.81	0.596881
TTATCACGAGCAACAC___CNA_10xmultiome_1.FIXEDCELLS	2169	36.8433	0.66759
TCAGTTTGACAAGTGT___CNA_10xmultiome_1.FIXEDCELLS	18223	28.4571	0.681871
ACCGTTCACGGTTCAA___CNA_10xmultiome_1.FIXEDCELLS	18998	26.5231	0.829426
TGCAGCTCTCGCAATC___CNA_10xmultiome_1.FIXEDCELLS	11031	33.5601	0.690906
GCATATAGAGTCAATA___CNA_10xmultiome_1.FIXEDCELLS	6703	27.9842	0.730095
CGTTAGGACCGTGCTC___CNA_10xmultiome_1.FIXEDCELLS	10522	23.8851	0.738179
GAACCTAACTCAACAA___CNA_10xmultiome_1.FIXEDCELLS	9984	15.6017	0.753225
TAGCACAGACAGCTAA___CNA_10xmultiome_1.FIXEDCELLS	1403	30.2812	0.736483
AGCTGTAACAGGCGAA___CNA_10xmultiome_1.FIXEDCELLS	10184	27.7653	0.795936
GATACTCCTTAGCCAC___CNA_10xmultiome_1.FIXEDCELLS	13397	21.6387	0.75908
GCTGATGGAAACCGAC___CNA_10xmultiome_1.FIXEDCELLS	14092	26.571	0.730496
CGTTATTGAATCGCTT___CNA_10xmultiome_1.FIXEDCELLS	10596	26.8481	0.754164
CCTTTGGGATAACGTG___CNA_10xmultiome_1.FIXEDCELLS	7581	31.0339	0.770819
ACAGTTAGATAGCCAA___CNA_10xmultiome_1.FIXEDCELLS	7357	22.6963	0.735185
CCGGTTCACATGATCG___CNA_10xmultiome_1.FIXEDCELLS	7691	27.1341	0.790117
CGTCCTTTGCTATGTG___CNA_10xmultiome_1.FIXEDCELLS	2564	26.4442	0.700738
GCTAACGGACCCGGAA___CNA_10xmultiome_1.FIXEDCELLS	7769	34.0208	0.753248
GGGAGTAACCCGGATA___CNA_10xmultiome_1.FIXEDCELLS	6487	26.1763	0.705646
GTATTGCCTTCCAGCA___CNA_10xmultiome_1.FIXEDCELLS	22762	20.8203	0.745488
TACGTGCCTTTGTGAT___CNA_10xmultiome_1.FIXEDCELLS	11036	21.2584	0.751669
TAGGTAGCTCAGTATT___CNA_10xmultiome_1.FIXEDCELLS	5200	38.9118	0.697612
TCCATAACTTTGACCG___CNA_10xmultiome_1.FIXEDCELLS	6670	24.0851	0.74692
TTGGTTTGACTAATTC___CNA_10xmultiome_1.FIXEDCELLS	6781	23.6162	0.694846
AGCCGGTACCGCTAAG___CNA_10xmultiome_1.FIXEDCELLS	13710	23.7967	0.806471
ATAATGCGACTAGTTT___CNA_10xmultiome_1.FIXEDCELLS	7740	26.2018	0.809623
TGTGCGGGATTTGGAG___CNA_10xmultiome_1.FIXEDCELLS	4438	28.3122	0.699228
CGCAGGACTATATCGC___CNA_10xmultiome_1.FIXEDCELLS	5258	26.8536	0.776203
CGAGTTAGACATTACT___CNA_10xmultiome_1.FIXEDCELLS	12587	27.1678	0.766939
ATTGGGATGCCCGCAA___CNA_10xmultiome_1.FIXEDCELLS	13763	18.0094	0.761649
ATGCTATTGTTGTCAG___CNA_10xmultiome_1.FIXEDCELLS	2050	17.5142	0.809957
TCTAACCACAGCTAAC___CNA_10xmultiome_1.FIXEDCELLS	2842	25.4142	0.714789
GTGGGAGGATAGATGC___CNA_10xmultiome_1.FIXEDCELLS	8249	22.6264	0.763019
CCATGACCTGAGCAAC___CNA_10xmultiome_1.FIXEDCELLS	2879	16.4711	0.77895
GCGGAATCTTCAACCG___CNA_10xmultiome_1.FIXEDCELLS	6481	28.1388	0.756508
GAGCTGGTGGTTATGT___CNA_10xmultiome_1.FIXEDCELLS	16274	26.8703	0.699596
GGGTTTCTGTTTACGG___CNA_10xmultiome_1.FIXEDCELLS	3834	26.764	0.751765
CAGCGATACCGGATAC___CNA_10xmultiome_1.FIXEDCELLS	4993	34.6252	0.782725
ACACCAAACACGGACC___CNA_10xmultiome_1.FIXEDCELLS	10546	21.1536	0.800152
CGGTATTTGTTCTTAC___CNA_10xmultiome_1.FIXEDCELLS	7914	28.6911	0.747803
GAATCACACGGTCAAT___CNA_10xmultiome_1.FIXEDCELLS	6875	28.4268	0.751777
GTGGTTAACGATAGAA___CNA_10xmultiome_1.FIXEDCELLS	4102	32.8801	0.714261
TAGCAAGCTGGCTAGA___CNA_10xmultiome_1.FIXEDCELLS	6213	28.9846	0.723451
ACCTCGCGACGTAGTA___CNA_10xmultiome_1.FIXEDCELLS	15515	19.0502	0.81324
TAGAGATTGATTGCAT___CNA_10xmultiome_1.FIXEDCELLS	9845	26.3429	0.71496
ATGTTGTTGTTGAGTC___CNA_10xmultiome_1.FIXEDCELLS	14768	25.3647	0.779561
ACCTTTAACTCACCTA___CNA_10xmultiome_1.FIXEDCELLS	21786	28.8767	0.822858
AGGGATTTGCGTGACC___CNA_10xmultiome_1.FIXEDCELLS	19435	19.2504	0.762785
GACAATGTGTTGGATC___CNA_10xmultiome_1.FIXEDCELLS	4014	24.3905	0.735165
GTAGCTGGAGTGAACC___CNA_10xmultiome_1.FIXEDCELLS	4867	28.5147	0.663712
CGCAACCTGAGCCGGA___CNA_10xmultiome_1.FIXEDCELLS	11749	25.0815	0.763914
GTTGAGCGACTTACAT___CNA_10xmultiome_1.FIXEDCELLS	9423	27.0055	0.592828
TAGCTATCTCATCATA___CNA_10xmultiome_1.FIXEDCELLS	9343	28.1472	0.702587
AGTAGGTTGCAGCTCG___CNA_10xmultiome_1.FIXEDCELLS	1811	30.85	0.748038
TCAGCAAGATGCAAAC___CNA_10xmultiome_1.FIXEDCELLS	6119	33.0458	0.708546
TAGCTGAGAAGATTCA___CNA_10xmultiome_1.FIXEDCELLS	6960	34.1402	0.705096
TCATGGAGAGTGAGTC___CNA_10xmultiome_1.FIXEDCELLS	2436	26.1659	0.604767
TTGGTAAACGTAATCG___CNA_10xmultiome_1.FIXEDCELLS	4011	28.3342	0.683538
GAGCTGGTGAACGGTA___CNA_10xmultiome_1.FIXEDCELLS	19995	32.2437	0.742894
CGGTTAGACGGGTTTA___CNA_10xmultiome_1.FIXEDCELLS	9758	27.5581	0.763298
GTATTGCCTTCGCGAT___CNA_10xmultiome_1.FIXEDCELLS	7055	27.5173	0.716244
CTTAACCACTAGTCTC___CNA_10xmultiome_1.FIXEDCELLS	6371	29.0397	0.753519
CAAACCGACGATTCTT___CNA_10xmultiome_1.FIXEDCELLS	6479	28.8671	0.777511
GTAATTGGAAGGCCAT___CNA_10xmultiome_1.FIXEDCELLS	6906	32.9933	0.717432
TCACGTTACCTGGATG___CNA_10xmultiome_1.FIXEDCELLS	8023	31.2722	0.712775
GCTAAATGAGGAGGGT___CNA_10xmultiome_1.FIXEDCELLS	7260	28.5167	0.702671
CTTCCCGCTCGATAAG___CNA_10xmultiome_1.FIXEDCELLS	4692	26.5998	0.784091
GCAAGTATGCTTGCAA___CNA_10xmultiome_1.FIXEDCELLS	9023	18.4931	0.745764
CCAGGAATGCTCCTAC___CNA_10xmultiome_1.FIXEDCELLS	10322	23.6272	0.760705
GTGGCTAGAACTAAGT___CNA_10xmultiome_1.FIXEDCELLS	8990	29.0081	0.702728
CGATCCGTGGCGCGAA___CNA_10xmultiome_1.FIXEDCELLS	11512	24.1371	0.757967
GCGGTTAGACTAGTAG___CNA_10xmultiome_1.FIXEDCELLS	6986	30.3571	0.757618
CAAACAATGTTTGGTG___CNA_10xmultiome_1.FIXEDCELLS	8052	33.445	0.801354
TGAATTGACAGGCTTA___CNA_10xmultiome_1.FIXEDCELLS	15893	21.5532	0.69016
GGTATAGTGTCCGTAA___CNA_10xmultiome_1.FIXEDCELLS	12354	17.1447	0.71365
AGCCACTTGGAAACTG___CNA_10xmultiome_1.FIXEDCELLS	5733	28.4106	0.772433
AAACGGTTGGTTCACG___CNA_10xmultiome_1.FIXEDCELLS	16241	21.1006	0.829681
CGCTAAGACTCACTGT___CNA_10xmultiome_1.FIXEDCELLS	2665	30.8408	0.766025
AATTTGCTGAGGAGGA___CNA_10xmultiome_1.FIXEDCELLS	8672	25.5684	0.84186
CCTTACGGATAGATGC___CNA_10xmultiome_1.FIXEDCELLS	9984	31.5544	0.72775
CGTTATTGAACAAAGG___CNA_10xmultiome_1.FIXEDCELLS	7352	26.4943	0.734612
ACAATTGGATTGCCTG___CNA_10xmultiome_1.FIXEDCELLS	3059	24.3028	0.830122
GTTCACTGACCTTGTG___CNA_10xmultiome_1.FIXEDCELLS	8419	23.3885	0.702403
TCAGGTAGAACACACG___CNA_10xmultiome_1.FIXEDCELLS	7327	24.4432	0.733801
GGTGTTAACTCACGGA___CNA_10xmultiome_1.FIXEDCELLS	17616	27.1598	0.711873
CGGCCTTACGTACCTC___CNA_10xmultiome_1.FIXEDCELLS	9182	23.4735	0.79203
AAGGGAGTGTGCACCG___CNA_10xmultiome_1.FIXEDCELLS	12371	18.1674	0.840593
TACAACAACGCGTTTC___CNA_10xmultiome_1.FIXEDCELLS	7400	26.4026	0.723646
CTTAGTGTGGACATAG___CNA_10xmultiome_1.FIXEDCELLS	10537	26.7498	0.69874
GCTCGTTACGGTTATG___CNA_10xmultiome_1.FIXEDCELLS	16601	17.1408	0.758348
GGAGCAAACCTTACGT___CNA_10xmultiome_1.FIXEDCELLS	10642	27.7367	0.730706
CTATTGTGACTTCGAC___CNA_10xmultiome_1.FIXEDCELLS	8088	27.4728	0.766853
CGTGCACTGCTACTCC___CNA_10xmultiome_1.FIXEDCELLS	8170	28.1284	0.767929
CAAACATACCAGCACA___CNA_10xmultiome_1.FIXEDCELLS	10831	21.9594	0.803785
TCAACAAACCTGATTC___CNA_10xmultiome_1.FIXEDCELLS	1693	40.791	0.690738
ATAGTGACTTGTGACC___CNA_10xmultiome_1.FIXEDCELLS	24843	24.0244	0.774046
ATCTAAGGAAATCATG___CNA_10xmultiome_1.FIXEDCELLS	2885	21.3339	0.843321
GGTGAGGGAGGAGGGT___CNA_10xmultiome_1.FIXEDCELLS	12742	23.479	0.755305
TAAATCCCTTCGCTTT___CNA_10xmultiome_1.FIXEDCELLS	12319	20.9336	0.698831
GATTTAGGAATCGAGC___CNA_10xmultiome_1.FIXEDCELLS	5573	32.1108	0.755866
CTACTGGCTTTAGTAC___CNA_10xmultiome_1.FIXEDCELLS	6837	28.9697	0.771235
CCCAGTACTACCTGCG___CNA_10xmultiome_1.FIXEDCELLS	8073	33.1577	0.763765
GCTGGTTTGTCGTTAG___CNA_10xmultiome_1.FIXEDCELLS	4541	33.5842	0.693918
AGGAGGATGTTCCCGT___CNA_10xmultiome_1.FIXEDCELLS	11084	25.3431	0.816621
GTTAAAGCTCAGTTAT___CNA_10xmultiome_1.FIXEDCELLS	5463	27.5691	0.685188
AATTAGCGAAGGACAA___CNA_10xmultiome_1.FIXEDCELLS	15425	21.1744	0.793222
TCGAAGCACCTTCCTC___CNA_10xmultiome_1.FIXEDCELLS	8167	30.3683	0.705268
CTAGTTTGAACTAATG___CNA_10xmultiome_1.FIXEDCELLS	6343	26.5253	0.781158
GATTTAGGACCATGCT___CNA_10xmultiome_1.FIXEDCELLS	10104	26.678	0.742014
GTAAGCTACAAACCGT___CNA_10xmultiome_1.FIXEDCELLS	9607	26.822	0.726317
CCGCCTAACAGAATGA___CNA_10xmultiome_1.FIXEDCELLS	18093	31.2768	0.77182
GGTTGCAGAAGTAAGG___CNA_10xmultiome_1.FIXEDCELLS	15971	27.8218	0.744708
TATTACCGAGGTTGTG___CNA_10xmultiome_1.FIXEDCELLS	6587	29.4688	0.704341
CCTAAGCCTCCACCCT___CNA_10xmultiome_1.FIXEDCELLS	12725	25.1895	0.778526
ACAAACACTTGAATCT___CNA_10xmultiome_1.FIXEDCELLS	4468	23.9163	0.84159
ATGATGACTCGCAATC___CNA_10xmultiome_1.FIXEDCELLS	9598	31.4939	0.767963
TGTTGGCCTCCCAAAC___CNA_10xmultiome_1.FIXEDCELLS	12311	19.7443	0.73271
CTGGCAGGATCCAAGA___CNA_10xmultiome_1.FIXEDCELLS	13165	21.7452	0.748692
CTAACCGCTAGGTTGG___CNA_10xmultiome_1.FIXEDCELLS	2796	35.8966	0.774515
TATTACCGAGGAGGGT___CNA_10xmultiome_1.FIXEDCELLS	8121	21.7687	0.697201
CCCGGTTACCTGCAAG___CNA_10xmultiome_1.FIXEDCELLS	10128	29.2576	0.769546
TCAAACCTGAGTTAGG___CNA_10xmultiome_1.FIXEDCELLS	1321	31.2692	0.698203
TAAACCGGATTCATGT___CNA_10xmultiome_1.FIXEDCELLS	8528	26.5795	0.736188
GGCTTCATGTAGCCAT___CNA_10xmultiome_1.FIXEDCELLS	12246	19.7103	0.74648
GTAGCTAACCCTAAGG___CNA_10xmultiome_1.FIXEDCELLS	7003	23.4272	0.723376
ACCTCATGACATGCAA___CNA_10xmultiome_1.FIXEDCELLS	6427	38.3232	0.807108
GTCGAGGTGCTGAGAG___CNA_10xmultiome_1.FIXEDCELLS	9221	23.5713	0.680266
TTACTCCCTAGCACGA___CNA_10xmultiome_1.FIXEDCELLS	4011	27.9366	0.708032
AATTACGGATCCTGTG___CNA_10xmultiome_1.FIXEDCELLS	5903	31.5738	0.825248
CTGGTTTACGTTAAGC___CNA_10xmultiome_1.FIXEDCELLS	21762	29.5972	0.763686
TGGTTAGGAGCCTTGC___CNA_10xmultiome_1.FIXEDCELLS	12345	24.3682	0.699711
TGCTGTTACTAAGCGC___CNA_10xmultiome_1.FIXEDCELLS	16079	24.7004	0.719901
CCAAGGGCTTCACTTC___CNA_10xmultiome_1.FIXEDCELLS	4672	26.6914	0.813087
AAGCTTAGACACTAAG___CNA_10xmultiome_1.FIXEDCELLS	3581	27.835	0.828552
TGGCTTATGAATCACT___CNA_10xmultiome_1.FIXEDCELLS	6331	26.2199	0.72963
ACCTTTAACACCTTAT___CNA_10xmultiome_1.FIXEDCELLS	4599	26.8392	0.81557
TCCTGAATGTGTGACT___CNA_10xmultiome_1.FIXEDCELLS	1203	28.3212	0.694172
TCCAACATGAACGGTA___CNA_10xmultiome_1.FIXEDCELLS	4129	25.5663	0.6936
ATATCAGGAAGCCACA___CNA_10xmultiome_1.FIXEDCELLS	3915	32.9087	0.813084
GAATCCGGAGTTGCCC___CNA_10xmultiome_1.FIXEDCELLS	7452	28.8849	0.749925
CGAATATACCGAAGTC___CNA_10xmultiome_1.FIXEDCELLS	7542	32.2245	0.773697
CTCGAGCTGCTGAGGA___CNA_10xmultiome_1.FIXEDCELLS	28816	24.1128	0.765955
CTGGACGGAGGATGCT___CNA_10xmultiome_1.FIXEDCELLS	11210	28.2916	0.766653
TTAGGACGATAACTTC___CNA_10xmultiome_1.FIXEDCELLS	7721	26.6451	0.712795
CTGTATTGAACCGAAC___CNA_10xmultiome_1.FIXEDCELLS	10666	28.8225	0.747442
GGAAGCAACGGTCAAT___CNA_10xmultiome_1.FIXEDCELLS	12058	23.9001	0.712101
GTAATCGACGCTAATG___CNA_10xmultiome_1.FIXEDCELLS	7798	29.872	0.700377
CAATTGGGAGCTAAGC___CNA_10xmultiome_1.FIXEDCELLS	20172	28.5448	0.772045
CAGGAATCTGCAACCC___CNA_10xmultiome_1.FIXEDCELLS	6746	24.7077	0.757978
GCAACTAACATGAAAG___CNA_10xmultiome_1.FIXEDCELLS	4996	31.3561	0.737199
TGCTCTCTGTGCAAGG___CNA_10xmultiome_1.FIXEDCELLS	4529	34.1306	0.680336
TCTAACCACAAGAACA___CNA_10xmultiome_1.FIXEDCELLS	14304	18.826	0.739951
CGCACCATGTGAAACA___CNA_10xmultiome_1.FIXEDCELLS	7272	25.8956	0.781012
AGGCTGGTGCTCAGTA___CNA_10xmultiome_1.FIXEDCELLS	6001	23.7877	0.773026
AATTAGGCTGTTGTTG___CNA_10xmultiome_1.FIXEDCELLS	7895	20.1882	0.504312
CCGGTTACTTACCGTG___CNA_10xmultiome_1.FIXEDCELLS	5080	28.5096	0.788086
GCTTTGGTGTGGTTCA___CNA_10xmultiome_1.FIXEDCELLS	28185	21.1478	0.743825
GATGTAACTAGCTCGC___CNA_10xmultiome_1.FIXEDCELLS	6705	27.4252	0.735278
AGGAAGGTGAATCCAT___CNA_10xmultiome_1.FIXEDCELLS	11898	27.4567	0.82499
GCAAATACTTCACCAG___CNA_10xmultiome_1.FIXEDCELLS	6521	22.7144	0.759492
CTAGTAAACTGACTAA___CNA_10xmultiome_1.FIXEDCELLS	23181	24.3633	0.737028
GCCTTAGTGCATATCG___CNA_10xmultiome_1.FIXEDCELLS	9859	22.0943	0.653606
CCACTATACCGCACAA___CNA_10xmultiome_1.FIXEDCELLS	7733	30.1163	0.75903
GGAACCTGAGTAACTA___CNA_10xmultiome_1.FIXEDCELLS	1290	21.5604	0.732123
TGCCTTTCTGTACCTA___CNA_10xmultiome_1.FIXEDCELLS	9522	24.5405	0.70549
GTCCTGGCTGGTTTAC___CNA_10xmultiome_1.FIXEDCELLS	3552	31.4014	0.694021
GTACCGTTGAACCGTC___CNA_10xmultiome_1.FIXEDCELLS	3515	25.8505	0.738135
AGCACCTTGCTCAACA___CNA_10xmultiome_1.FIXEDCELLS	7105	28.1427	0.802281
TCAGGACACCTTACTG___CNA_10xmultiome_1.FIXEDCELLS	4836	25.8452	0.763258
TGCTTAGTGAGGGACC___CNA_10xmultiome_1.FIXEDCELLS	11582	25.3162	0.708379
CGTGAAACTTCATTGA___CNA_10xmultiome_1.FIXEDCELLS	12328	26.5921	0.74091
CTAACCATGCTCACCT___CNA_10xmultiome_1.FIXEDCELLS	3131	19.0782	0.758479
CGAGGTTACCGTAATA___CNA_10xmultiome_1.FIXEDCELLS	17423	25.8979	0.769771
TTGACTCACCTTACGT___CNA_10xmultiome_1.FIXEDCELLS	6137	31.7144	0.658688
TGCGTGAACCTGGTGA___CNA_10xmultiome_1.FIXEDCELLS	9440	21.5101	0.700973
GCCATGCCTGGCTGCT___CNA_10xmultiome_1.FIXEDCELLS	918	35.0458	0.725118
TACGGACACCAGGAAA___CNA_10xmultiome_1.FIXEDCELLS	10035	28.9783	0.716888
TTTCAAGCTGACCATT___CNA_10xmultiome_1.FIXEDCELLS	4693	39.735	0.705396
CGAGGTTACTATCCGT___CNA_10xmultiome_1.FIXEDCELLS	1279	34.9134	0.595993
GATATTGGAGTGATGC___CNA_10xmultiome_1.FIXEDCELLS	20439	25.6589	0.741753
GTAACGCGACGGTTTC___CNA_10xmultiome_1.FIXEDCELLS	5929	27.7041	0.731975
TCTATGTGATGACTTT___CNA_10xmultiome_1.FIXEDCELLS	8889	17.5797	0.544803
CACGGATACGGTTGGC___CNA_10xmultiome_1.FIXEDCELLS	7187	25.6048	0.804005
AAGACAAACGGTTTGA___CNA_10xmultiome_1.FIXEDCELLS	2829	31.5663	0.815509
GTCGAGGTGTTAAGGA___CNA_10xmultiome_1.FIXEDCELLS	11126	28.1061	0.729191
TCCCGGATGAGCTATT___CNA_10xmultiome_1.FIXEDCELLS	8757	22.5741	0.733847
ATCCGGGACATGTTTC___CNA_10xmultiome_1.FIXEDCELLS	4960	30.3646	0.801034
GCCTGGTCTTAAGGAC___CNA_10xmultiome_1.FIXEDCELLS	5886	29.9141	0.711127
CTGCTGTGAAGCTATA___CNA_10xmultiome_1.FIXEDCELLS	2040	28.3534	0.727792
AAAGCTTGACTAGTAG___CNA_10xmultiome_1.FIXEDCELLS	10298	21.474	0.86003
CACGGATACGCCTCTA___CNA_10xmultiome_1.FIXEDCELLS	11617	21.1885	0.603261
GTGCTGGACTAATCCC___CNA_10xmultiome_1.FIXEDCELLS	8141	24.0569	0.691321
TCCATAACTCCTAATA___CNA_10xmultiome_1.FIXEDCELLS	16879	27.5187	0.712164
TTGGCCACTCTCTAGG___CNA_10xmultiome_1.FIXEDCELLS	5639	28.1153	0.658916
ACAAGCGCTCCTCTCG___CNA_10xmultiome_1.FIXEDCELLS	5972	31.109	0.85522
ATGATGACTCAGCAAA___CNA_10xmultiome_1.FIXEDCELLS	1701	32.0357	0.731298
TATGACAACCTTAGTC___CNA_10xmultiome_1.FIXEDCELLS	5881	31.7166	0.731195
GGCTTAGGATAGCCAA___CNA_10xmultiome_1.FIXEDCELLS	9527	26.0127	0.763565
AGGGTTGCTATGGATA___CNA_10xmultiome_1.FIXEDCELLS	12482	18.0528	0.829038
GCTTCGCGACAGAATC___CNA_10xmultiome_1.FIXEDCELLS	8106	26.5974	0.744626
GTCAATGACAAGGCCC___CNA_10xmultiome_1.FIXEDCELLS	8581	26.6374	0.761267
GTCCTCCTGGGCCTTA___CNA_10xmultiome_1.FIXEDCELLS	18757	26.8991	0.739076
TAACCAAACGAACAGG___CNA_10xmultiome_1.FIXEDCELLS	8514	30.1883	0.698098
ACCTAAAGAGTGATTA___CNA_10xmultiome_1.FIXEDCELLS	15704	23.9578	0.82207
ACAATTGGAGGTAGCT___CNA_10xmultiome_1.FIXEDCELLS	10116	24.7821	0.809798
AAGCATGTGATCAGCC___CNA_10xmultiome_1.FIXEDCELLS	3573	40.8801	0.846081
AGAATCACTTGAGCAA___CNA_10xmultiome_1.FIXEDCELLS	5748	26.083	0.827169
AGATTAGCTTGCCTTT___CNA_10xmultiome_1.FIXEDCELLS	11662	24.6792	0.828267
GAAACCTACTAGCTTC___CNA_10xmultiome_1.FIXEDCELLS	7526	30.6036	0.734817
GATATTGGAACTGGCA___CNA_10xmultiome_1.FIXEDCELLS	6744	27.1416	0.749417
TCTCCATCTCAAACTT___CNA_10xmultiome_1.FIXEDCELLS	5654	27.8099	0.726362
TGAGCGCGATGCCTCA___CNA_10xmultiome_1.FIXEDCELLS	4584	21.3611	0.723257
TGCTTATGATTAGTGG___CNA_10xmultiome_1.FIXEDCELLS	10118	28.9856	0.694918
AGGTTCCTGTAACACC___CNA_10xmultiome_1.FIXEDCELLS	14968	28.9076	0.751896
CCTTAATGAATATGGT___CNA_10xmultiome_1.FIXEDCELLS	6413	29.2464	0.778466
GTGACCTTGTGCTGAT___CNA_10xmultiome_1.FIXEDCELLS	11632	26.669	0.736016
GTGCAAGCTTAGTGTT___CNA_10xmultiome_1.FIXEDCELLS	8975	26.1736	0.733611
TTAAAGCACCAGGAAA___CNA_10xmultiome_1.FIXEDCELLS	3222	28.0978	0.67746
GGATTTAGAAGGATTT___CNA_10xmultiome_1.FIXEDCELLS	8447	28.4477	0.728944
GTTTGGCTGTGCGCGT___CNA_10xmultiome_1.FIXEDCELLS	7695	21.9162	0.721857
TTAGCCATGATCCTTC___CNA_10xmultiome_1.FIXEDCELLS	10230	26.8829	0.69403
AAATTGCGAAGCGAGG___CNA_10xmultiome_1.FIXEDCELLS	10492	27.1133	0.866177
ACTGCGCCTACCTCCT___CNA_10xmultiome_1.FIXEDCELLS	7502	33.6969	0.829867
CAGCGCTTGTCAAACC___CNA_10xmultiome_1.FIXEDCELLS	15072	23.5892	0.746249
CAGGAGGACATAAAGG___CNA_10xmultiome_1.FIXEDCELLS	6925	32.0206	0.804858
GTGCGAGTGCGTACCG___CNA_10xmultiome_1.FIXEDCELLS	8285	29.5577	0.728736
TATTACCGATCAGCAA___CNA_10xmultiome_1.FIXEDCELLS	5372	31.0013	0.694505
AACTGAGTGTCCTTAT___CNA_10xmultiome_1.FIXEDCELLS	9833	24.3433	0.842371
AAGACAAACCTTTGAC___CNA_10xmultiome_1.FIXEDCELLS	4954	28.1761	0.834569
AGCTAAGTGATGAAGC___CNA_10xmultiome_1.FIXEDCELLS	13987	25.856	0.76486
CATAGGTGATTAAGCG___CNA_10xmultiome_1.FIXEDCELLS	7651	25.587	0.792603
CCAGAAACTCCTGAGT___CNA_10xmultiome_1.FIXEDCELLS	6643	26.0775	0.737128
CGTACTTACCCAAAGC___CNA_10xmultiome_1.FIXEDCELLS	1957	21.4078	0.772602
GCGCTAGACTGGCTTT___CNA_10xmultiome_1.FIXEDCELLS	2942	45.3798	0.739568
GTAAACTGACCGGCAA___CNA_10xmultiome_1.FIXEDCELLS	10785	26.6555	0.733025
TGACAACGAGTAATTG___CNA_10xmultiome_1.FIXEDCELLS	10767	26.3167	0.712716
TAGGCTAGAAGGAATG___CNA_10xmultiome_1.FIXEDCELLS	7913	29.2851	0.704568
ATGGTTAGACATCCTG___CNA_10xmultiome_1.FIXEDCELLS	12112	20.8423	0.793501
GTAACTAGAGCCACCT___CNA_10xmultiome_1.FIXEDCELLS	8383	33.8823	0.711268
GTATTGCCTGATCCTA___CNA_10xmultiome_1.FIXEDCELLS	2084	29.973	0.744818
TGGATTAACGGGCCAT___CNA_10xmultiome_1.FIXEDCELLS	5839	30.847	0.692317
TGCAAGTGAGTAATGT___CNA_10xmultiome_1.FIXEDCELLS	14785	16.9189	0.718521
AACTAAGCTCCTTTGT___CNA_10xmultiome_1.FIXEDCELLS	14101	21.2918	0.785396
ATAGCTCCTAGGCCTC___CNA_10xmultiome_1.FIXEDCELLS	4380	43.2051	0.822381
GCCAGCTCTCCCTTTA___CNA_10xmultiome_1.FIXEDCELLS	6418	30.2266	0.748629
TCCCATAACTAGTCTC___CNA_10xmultiome_1.FIXEDCELLS	10694	24.8839	0.704898
CGGACAATGACAAAGC___CNA_10xmultiome_1.FIXEDCELLS	9383	25.5983	0.742502
CTGGCAGGAGAAGCAA___CNA_10xmultiome_1.FIXEDCELLS	12113	28.6628	0.749985
CGTTATTGACGGTTTC___CNA_10xmultiome_1.FIXEDCELLS	5856	25.9215	0.775321
TTATAGCCTATTAGGA___CNA_10xmultiome_1.FIXEDCELLS	5041	29.1749	0.616109
TTTGTACGAACTTAAG___CNA_10xmultiome_1.FIXEDCELLS	5657	27.9216	0.701861
TGTGATGGACATCAAG___CNA_10xmultiome_1.FIXEDCELLS	8214	25.0785	0.691647
GTCAATGACAACAACC___CNA_10xmultiome_1.FIXEDCELLS	5136	24.575	0.704817
GTCTTGACTGGCTATT___CNA_10xmultiome_1.FIXEDCELLS	6980	25.618	0.774695
TTAAGGTACTCGCTCG___CNA_10xmultiome_1.FIXEDCELLS	7072	29.1406	0.686802
TGCTATTGAAATGCAT___CNA_10xmultiome_1.FIXEDCELLS	6457	25.392	0.674783
CTACTAGTGCTACTCC___CNA_10xmultiome_1.FIXEDCELLS	31220	28.8043	0.764166
CTGAGTGACTGCACAG___CNA_10xmultiome_1.FIXEDCELLS	5924	25.5233	0.773065
GACACCTTGACTCACG___CNA_10xmultiome_1.FIXEDCELLS	7669	27.9471	0.765904
GCATAGCGACTATTAC___CNA_10xmultiome_1.FIXEDCELLS	10274	29.3525	0.753778
GCATATAGAATAATGC___CNA_10xmultiome_1.FIXEDCELLS	12670	24.3683	0.709446
GCTCAATCTGGACGTA___CNA_10xmultiome_1.FIXEDCELLS	6176	34.9516	0.719646
AGCTCAAACCTCCTAA___CNA_10xmultiome_1.FIXEDCELLS	8457	27.9274	0.809825
TGTCAGGACCTAATCC___CNA_10xmultiome_1.FIXEDCELLS	7678	21.628	0.697556
AACTAACGAACAAGGA___CNA_10xmultiome_1.FIXEDCELLS	2646	36.8377	0.836019
TTTCAAGCTCACATTA___CNA_10xmultiome_1.FIXEDCELLS	7707	34.1707	0.66814
ATGGCTAACGTAAACC___CNA_10xmultiome_1.FIXEDCELLS	1445	25.0986	0.802332
CGACCTTGACTAGTTT___CNA_10xmultiome_1.FIXEDCELLS	4502	28.1679	0.76331
GGGTAGCTGGTTTATG___CNA_10xmultiome_1.FIXEDCELLS	1615	21.9483	0.715869
GTAGTCCTGAGCTTGC___CNA_10xmultiome_1.FIXEDCELLS	5762	32.0945	0.739761
TATTCGTGAGGCCTAA___CNA_10xmultiome_1.FIXEDCELLS	8194	24.9716	0.723149
TTTGCGGCTAAGCCAG___CNA_10xmultiome_1.FIXEDCELLS	5069	31.0949	0.685463
TGGCGTAACCTCAGCC___CNA_10xmultiome_1.FIXEDCELLS	3377	34.519	0.711397
CGCACACTGATCAGCC___CNA_10xmultiome_1.FIXEDCELLS	10092	24.0183	0.768914
AACTTGGACTAATCCC___CNA_10xmultiome_1.FIXEDCELLS	6481	30.0637	0.823193
ACAGCCAGAACACAAT___CNA_10xmultiome_1.FIXEDCELLS	8145	25.2383	0.798451
GGCGAGAGATAAGCAC___CNA_10xmultiome_1.FIXEDCELLS	17963	18.5425	0.7276
GGCTAAGCTCACTATA___CNA_10xmultiome_1.FIXEDCELLS	12330	29.1371	0.729327
GCAGTTAACAACTAGC___CNA_10xmultiome_1.FIXEDCELLS	10781	31.3242	0.724919
GAGGTGGGAGCAAGGG___CNA_10xmultiome_1.FIXEDCELLS	8800	25.8593	0.738565
TAGCTATCTCCTCTCG___CNA_10xmultiome_1.FIXEDCELLS	16052	20.5564	0.755673
GATGAATCTTGAGGGC___CNA_10xmultiome_1.FIXEDCELLS	10994	22.512	0.763313
TAGGTAGCTGGTTTAC___CNA_10xmultiome_1.FIXEDCELLS	2150	27.6563	0.742916
ATAGATGCTCAATTAC___CNA_10xmultiome_1.FIXEDCELLS	6574	20.5253	0.803667
ATAAAGGACACGGTTA___CNA_10xmultiome_1.FIXEDCELLS	8648	22.6711	0.808602
AAATACGCTTGAGGTA___CNA_10xmultiome_1.FIXEDCELLS	3862	25.011	0.818567
CCTTAATGATACTTAC___CNA_10xmultiome_1.FIXEDCELLS	5696	37.9246	0.79431
CTACTGGCTGTCCAGC___CNA_10xmultiome_1.FIXEDCELLS	6129	22.936	0.771137
TCCTCCATGCATCCCT___CNA_10xmultiome_1.FIXEDCELLS	7798	28.254	0.684215
TCCACAATGCGCAACC___CNA_10xmultiome_1.FIXEDCELLS	11614	26.966	0.708819
CGCTTTAACCGAAGTC___CNA_10xmultiome_1.FIXEDCELLS	17116	24.7216	0.73595
TGAATCTCTAGGTTGG___CNA_10xmultiome_1.FIXEDCELLS	5806	30.7523	0.686532
AGAATGAACCGGCTCT___CNA_10xmultiome_1.FIXEDCELLS	9485	24.4231	0.809438
GAAGCTATGTGCAAGG___CNA_10xmultiome_1.FIXEDCELLS	9104	29.6927	0.779986
TACATACCTGTTAGCT___CNA_10xmultiome_1.FIXEDCELLS	3686	30.5791	0.700894
AATCGTGACGGTTATG___CNA_10xmultiome_1.FIXEDCELLS	10007	25.2418	0.837126
CGTTATGTGAACAGGT___CNA_10xmultiome_1.FIXEDCELLS	5124	33.1732	0.748138
GGAATAAACTAAGGCC___CNA_10xmultiome_1.FIXEDCELLS	4270	23.46	0.713331
CGGCCTTACTGATGAT___CNA_10xmultiome_1.FIXEDCELLS	18131	30.2354	0.768035
GGAACAAGAACCGTTT___CNA_10xmultiome_1.FIXEDCELLS	4433	31.5476	0.709167
GGCTAACGAAACCGCA___CNA_10xmultiome_1.FIXEDCELLS	19349	22.3675	0.743592
AGAGGATGAGTTGCCC___CNA_10xmultiome_1.FIXEDCELLS	16662	23.1378	0.788398
CCGCTATGAAACTGGC___CNA_10xmultiome_1.FIXEDCELLS	10251	22.6178	0.753695
TCCGCATGATGACAAC___CNA_10xmultiome_1.FIXEDCELLS	12397	26.8288	0.704816
GAGCGGTTGAGCCGGA___CNA_10xmultiome_1.FIXEDCELLS	14786	20.5488	0.77572
CTGGTTTACTTAGGAT___CNA_10xmultiome_1.FIXEDCELLS	3599	37.4967	0.706102
AGCTTACCTCTCACAG___CNA_10xmultiome_1.FIXEDCELLS	1795	42.7787	0.817023
TTAAGGATGTCACGGC___CNA_10xmultiome_1.FIXEDCELLS	7620	29.8325	0.718732
TTCCACCTGGCTACTG___CNA_10xmultiome_1.FIXEDCELLS	7609	32.4342	0.685249
TAGCTGAGACGGATTA___CNA_10xmultiome_1.FIXEDCELLS	8922	28.1436	0.707197
CAGTAATACGTTTCCG___CNA_10xmultiome_1.FIXEDCELLS	12759	17.5337	0.800339
TCCTCCTACCCTCAAT___CNA_10xmultiome_1.FIXEDCELLS	4945	25.3418	0.722109
TTAGGTTCTCATGAAG___CNA_10xmultiome_1.FIXEDCELLS	7056	27.3704	0.671744
CCTTATTTGGCTGCTA___CNA_10xmultiome_1.FIXEDCELLS	7053	19.937	0.783667
CTTGAGCCTAGTCGAG___CNA_10xmultiome_1.FIXEDCELLS	11152	25.6908	0.729891
AATCACAGATGTTGTT___CNA_10xmultiome_1.FIXEDCELLS	2175	24.4882	0.859684
CGTTTGTACGTTATGG___CNA_10xmultiome_1.FIXEDCELLS	11022	25.6643	0.755915
ACAGCACGACACCTTG___CNA_10xmultiome_1.FIXEDCELLS	9648	25.585	0.810076
CTGACTATGACCGCTA___CNA_10xmultiome_1.FIXEDCELLS	9899	23.4375	0.74947
GAATATGCTGTGAGCA___CNA_10xmultiome_1.FIXEDCELLS	9155	24.7127	0.729598
CAACAGCACTCGCGAA___CNA_10xmultiome_1.FIXEDCELLS	12350	27.9324	0.738681
GATATTGGATCATGGA___CNA_10xmultiome_1.FIXEDCELLS	7628	24.7959	0.745504
AATTGTGGATTTGCTA___CNA_10xmultiome_1.FIXEDCELLS	11433	26.3317	0.821041
TCCCGGATGTTCCCGT___CNA_10xmultiome_1.FIXEDCELLS	4592	25.8874	0.708642
GTCATAGACTCCCTGG___CNA_10xmultiome_1.FIXEDCELLS	11902	32.7982	0.686746
GTGCACTTGTTCCATT___CNA_10xmultiome_1.FIXEDCELLS	6767	27.9835	0.714421
AAAGCTTGAAACCGGT___CNA_10xmultiome_1.FIXEDCELLS	5741	26.2197	0.832995
GGTTACAACACAAAGA___CNA_10xmultiome_1.FIXEDCELLS	10807	20.5577	0.736673
AAACGGTTGGACCTCA___CNA_10xmultiome_1.FIXEDCELLS	12317	29.6987	0.844903
CAGTTTACTCTAAGGA___CNA_10xmultiome_1.FIXEDCELLS	7313	27.6364	0.776409
GTAGCTTCTCCAACCA___CNA_10xmultiome_1.FIXEDCELLS	7266	27.4011	0.723561
GTAGCTAACATCAAGC___CNA_10xmultiome_1.FIXEDCELLS	7891	29.5884	0.712892
TGATTAGACCCTGTGC___CNA_10xmultiome_1.FIXEDCELLS	19271	29.632	0.702322
CATCCTGGATTAGGCA___CNA_10xmultiome_1.FIXEDCELLS	2520	26.8445	0.740088
ATGATGACTCATGCGT___CNA_10xmultiome_1.FIXEDCELLS	1144	29.9313	0.768301
CAGTAATACCGGTAAC___CNA_10xmultiome_1.FIXEDCELLS	9967	28.4344	0.793425
CGTCAATTGCTTGCTC___CNA_10xmultiome_1.FIXEDCELLS	13291	25.2822	0.777161
CTATCGCGAATTAGGT___CNA_10xmultiome_1.FIXEDCELLS	7643	22.6265	0.729085
GCATAATGAATTTGGA___CNA_10xmultiome_1.FIXEDCELLS	4459	30.2503	0.718962
CTTGCTTCTTAGCTAT___CNA_10xmultiome_1.FIXEDCELLS	24013	22.1648	0.778127
AATCCGGGATTATTGC___CNA_10xmultiome_1.FIXEDCELLS	5516	42.9146	0.869894
TAGCGGATGAGCAAAC___CNA_10xmultiome_1.FIXEDCELLS	3478	24.7876	0.704619
GTTGCTGTGTGCAGCC___CNA_10xmultiome_1.FIXEDCELLS	1351	22.6968	0.758137
AACCTAAGATCCTAAT___CNA_10xmultiome_1.FIXEDCELLS	13980	20.5122	0.801835
GAAGTTTGATCCTGCA___CNA_10xmultiome_1.FIXEDCELLS	10455	25.952	0.753134
CGCCAACTGTTGTCCC___CNA_10xmultiome_1.FIXEDCELLS	10112	28.4129	0.758078
AATCGTGACCCAGCTC___CNA_10xmultiome_1.FIXEDCELLS	10329	29.2317	0.841672
ACCGGACACAGGCTTA___CNA_10xmultiome_1.FIXEDCELLS	18426	24.0541	0.797076
ATTGAGGTGTTCGTTT___CNA_10xmultiome_1.FIXEDCELLS	11829	26.1661	0.733854
AAATCCTTGTCCATCC___CNA_10xmultiome_1.FIXEDCELLS	3904	28.2512	0.869875
TTTGAGCTGGATATTC___CNA_10xmultiome_1.FIXEDCELLS	6811	33.6711	0.67429
ACAATAGCTGTACCTA___CNA_10xmultiome_1.FIXEDCELLS	8042	29.7818	0.828901
AGGAGGATGCCACAAT___CNA_10xmultiome_1.FIXEDCELLS	7628	25.2721	0.791533
CTCCATAACTCCCTCT___CNA_10xmultiome_1.FIXEDCELLS	10680	23.3377	0.751901
GCATATAGAAGCCATG___CNA_10xmultiome_1.FIXEDCELLS	6293	30.5652	0.713249
GGAACAAGAGGATGCT___CNA_10xmultiome_1.FIXEDCELLS	1644	29.8424	0.731968
GTACCGTTGCGCTTAA___CNA_10xmultiome_1.FIXEDCELLS	7993	26.9893	0.710489
GCTGAGGTGCTGGCCA___CNA_10xmultiome_1.FIXEDCELLS	4625	33.7566	0.700758
TACTTGCACAAGCTAC___CNA_10xmultiome_1.FIXEDCELLS	6988	29.7539	0.727613
CGTTTCGGAACAGATT___CNA_10xmultiome_1.FIXEDCELLS	14708	29.4355	0.739839
GTAGGTGCTTATGTTG___CNA_10xmultiome_1.FIXEDCELLS	9888	30.6142	0.705933
ATGAATCGACCGGTTT___CNA_10xmultiome_1.FIXEDCELLS	8179	23.3633	0.777176
AATGAGGGACTTTGTA___CNA_10xmultiome_1.FIXEDCELLS	8059	31.5529	0.819754
CATCGTTACCTCATCA___CNA_10xmultiome_1.FIXEDCELLS	13679	24.2594	0.808213
AATTAGCGATTAGCAG___CNA_10xmultiome_1.FIXEDCELLS	8678	23.9739	0.767489
TCAGCGGGATAACTTC___CNA_10xmultiome_1.FIXEDCELLS	10211	27.9121	0.698284
AGGGACGGAGGTTAGC___CNA_10xmultiome_1.FIXEDCELLS	11002	24.7664	0.811357
GGAAGCAACCGTTATC___CNA_10xmultiome_1.FIXEDCELLS	8749	28.6354	0.715723
TGGCGTAACATCCACC___CNA_10xmultiome_1.FIXEDCELLS	18848	23.1922	0.691644
CGATATAACGTTTCGC___CNA_10xmultiome_1.FIXEDCELLS	3052	35.6339	0.773246
CTTTGTTTGGCTATTA___CNA_10xmultiome_1.FIXEDCELLS	11498	25.374	0.768943
CTTCATGACTAAGGAG___CNA_10xmultiome_1.FIXEDCELLS	2856	33.7881	0.744914
TGAAAGCCTTTATCCC___CNA_10xmultiome_1.FIXEDCELLS	5854	33.3234	0.698401
CGACAAACTCACCACA___CNA_10xmultiome_1.FIXEDCELLS	7670	33.9155	0.772796
CTAGTTTGATTCATGT___CNA_10xmultiome_1.FIXEDCELLS	7898	26.7656	0.728531
CTACTGGCTGATGGAC___CNA_10xmultiome_1.FIXEDCELLS	6538	30.468	0.739342
TTGAGCTTGCGCCACA___CNA_10xmultiome_1.FIXEDCELLS	14379	23.555	0.719238
GATTTGAGACGCAAGC___CNA_10xmultiome_1.FIXEDCELLS	14741	21.9926	0.760355
TGAAAGCCTTCCAGGT___CNA_10xmultiome_1.FIXEDCELLS	5351	38.8609	0.677428
TGCAACAGACCTTGTG___CNA_10xmultiome_1.FIXEDCELLS	8487	21.9059	0.729688
GTTAACCCTGCTATGT___CNA_10xmultiome_1.FIXEDCELLS	10964	23.6412	0.728505
TTACTGCACAGGAAAT___CNA_10xmultiome_1.FIXEDCELLS	3315	28.3484	0.684776
TTGAAGGCTATTGACC___CNA_10xmultiome_1.FIXEDCELLS	1781	26.056	0.654058
GTAGCTGGAGGAACCT___CNA_10xmultiome_1.FIXEDCELLS	7740	18.9665	0.768238
AGACTCAACACTAAGC___CNA_10xmultiome_1.FIXEDCELLS	1316	34.1451	0.835556
GCTCCCTTGAGCGATA___CNA_10xmultiome_1.FIXEDCELLS	4302	31.6487	0.718677
GTGGCCAACATTAGCG___CNA_10xmultiome_1.FIXEDCELLS	8689	31.113	0.729433
GTAAACTGAACCGCTC___CNA_10xmultiome_1.FIXEDCELLS	2639	29.4975	0.717705
AAGCATGTGGCCATCA___CNA_10xmultiome_1.FIXEDCELLS	4398	25.8673	0.858481
GCCTCTCTGAGATTCT___CNA_10xmultiome_1.FIXEDCELLS	8527	34.6458	0.733695
GCCAGCTCTGGTTCCG___CNA_10xmultiome_1.FIXEDCELLS	2083	27.5331	0.633516
CCTAACCGATGCATGA___CNA_10xmultiome_1.FIXEDCELLS	6899	33.105	0.772305
CTAGTGCCTCCCTTTA___CNA_10xmultiome_1.FIXEDCELLS	8012	31.6275	0.742333
GATGCAGCTCATAAGG___CNA_10xmultiome_1.FIXEDCELLS	7326	24.4288	0.807273
GTGAGCACTCCCTCAC___CNA_10xmultiome_1.FIXEDCELLS	7369	29.2573	0.707537
GGTTTGTCTTAACAGG___CNA_10xmultiome_1.FIXEDCELLS	8598	31.8105	0.714951
AACTTGTTGAAATGCG___CNA_10xmultiome_1.FIXEDCELLS	23256	18.8996	0.824535
CCACTATACAGCCATA___CNA_10xmultiome_1.FIXEDCELLS	10176	26.788	0.723961
GAGAGCAACTTAGTAG___CNA_10xmultiome_1.FIXEDCELLS	2313	28.0141	0.736624
ATTGCTCGATTCAGGA___CNA_10xmultiome_1.FIXEDCELLS	10825	23.7033	0.795254
TCTTGCAACTTAACAG___CNA_10xmultiome_1.FIXEDCELLS	11822	26.3967	0.718226
GCAGTAATGTCTTGGA___CNA_10xmultiome_1.FIXEDCELLS	9075	14.5976	0.441606
AAGTCGCGAATTTGGA___CNA_10xmultiome_1.FIXEDCELLS	9824	29.3573	0.810896
CAATCCATGAGCCGGA___CNA_10xmultiome_1.FIXEDCELLS	1356	30.8431	0.760943
GAACTGATGGCCAACT___CNA_10xmultiome_1.FIXEDCELLS	6792	17.8521	0.741728
GGTTATGACAACTAGC___CNA_10xmultiome_1.FIXEDCELLS	7024	27.8475	0.746044
CTATTTGGAATAGTCA___CNA_10xmultiome_1.FIXEDCELLS	10687	28.7777	0.730585
AAATCGCACTAGCTTC___CNA_10xmultiome_1.FIXEDCELLS	6129	28.4166	0.841896
CAAATGCGACTAGGTA___CNA_10xmultiome_1.FIXEDCELLS	8857	27.7232	0.771381
CCTTGAGCTCATGAAG___CNA_10xmultiome_1.FIXEDCELLS	9578	25.3563	0.739271
AGTCCTCACCTCATCA___CNA_10xmultiome_1.FIXEDCELLS	4444	31.2442	0.802601
TCGTGACCTTAGCTGC___CNA_10xmultiome_1.FIXEDCELLS	6231	35.5302	0.733836
CATAGGTGATTGCGCT___CNA_10xmultiome_1.FIXEDCELLS	4852	21.4333	0.794889
CGCAAGCGACTATGGA___CNA_10xmultiome_1.FIXEDCELLS	4440	27.0188	0.750761
CGCGAAATGGCGATTC___CNA_10xmultiome_1.FIXEDCELLS	9654	27.5239	0.775173
GAGGGTGGAAACCGGT___CNA_10xmultiome_1.FIXEDCELLS	10007	23.1052	0.738088
CTAACTCACCTCGACC___CNA_10xmultiome_1.FIXEDCELLS	5408	27.0534	0.739808
GGATATTGAGCTTACT___CNA_10xmultiome_1.FIXEDCELLS	20644	18.5319	0.760733
TGATTAGACGTAATCG___CNA_10xmultiome_1.FIXEDCELLS	6235	23.8595	0.728473
CAGCCAAACAACAAAG___CNA_10xmultiome_1.FIXEDCELLS	14721	23.5895	0.770612
AGTGAGCCTGAAGGCT___CNA_10xmultiome_1.FIXEDCELLS	7163	22.6272	0.787489
CAGCCAAACATACCGA___CNA_10xmultiome_1.FIXEDCELLS	5671	24.6465	0.741695
GAATTTGGATTACTAC___CNA_10xmultiome_1.FIXEDCELLS	5397	20.9686	0.706506
TCTTTGTTGCTAGCTA___CNA_10xmultiome_1.FIXEDCELLS	11762	18.2808	0.686632
TTGTTGGTGTGCTGGC___CNA_10xmultiome_1.FIXEDCELLS	2864	31.4885	0.63772
TGTTGGCCTACCGGTC___CNA_10xmultiome_1.FIXEDCELLS	2033	31.0662	0.684742
GCATCCCGATCCAGGG_GCATCCCGATCCTGTG___CNA_10xmultiome_1.FIXEDCELLS	8056	30.3733	0.73243
GTCAATCCTAGTCGAG___CNA_10xmultiome_1.FIXEDCELLS	13212	30.0435	0.717108
TAAGCCTTGAGACTCC___CNA_10xmultiome_1.FIXEDCELLS	4308	30.3858	0.670715
AACGGTTACCGTTACT___CNA_10xmultiome_1.FIXEDCELLS	11841	21.034	0.794378
TAGTCTCACCATACCT___CNA_10xmultiome_1.FIXEDCELLS	7456	20.4804	0.711858
TCGGTATTGGACTAAG___CNA_10xmultiome_1.FIXEDCELLS	5884	24.5511	0.677646
CCTGCAACTTAACGAG___CNA_10xmultiome_1.FIXEDCELLS	9774	20.7336	0.806569
TCAGCAAGATCATATC___CNA_10xmultiome_1.FIXEDCELLS	6921	23.7653	0.727837
TCCCTCATGTGTGACT___CNA_10xmultiome_1.FIXEDCELLS	3506	24.4602	0.735782
GATAATGCTGATATAG___CNA_10xmultiome_1.FIXEDCELLS	5417	33.4606	0.726724
GCGTGACACCTGCAAG___CNA_10xmultiome_1.FIXEDCELLS	8967	28.4271	0.712175
TACCTCCTGTAATGCC___CNA_10xmultiome_1.FIXEDCELLS	19279	15.3619	0.708943
TTGGCCACTTGAGGAT___CNA_10xmultiome_1.FIXEDCELLS	7933	28.2892	0.705657
TGGGTAACTCAAGGTA___CNA_10xmultiome_1.FIXEDCELLS	9937	22.5992	0.723112
GACTTACCTTCAGGAA___CNA_10xmultiome_1.FIXEDCELLS	7289	31.8989	0.759113
TTTGCGGCTCAAGGGC___CNA_10xmultiome_1.FIXEDCELLS	6611	30.4117	0.676317
GTTTCCAGATCTTTGA___CNA_10xmultiome_1.FIXEDCELLS	10344	26.9555	0.724471
TAAGGTTACAGATTCG___CNA_10xmultiome_1.FIXEDCELLS	7827	31.0502	0.734861
GGTTGGTGAGTAGTTA___CNA_10xmultiome_1.FIXEDCELLS	13278	18.2228	0.753575
ACCGGACACCGGTTGA___CNA_10xmultiome_1.FIXEDCELLS	11138	28.403	0.812459
GTAGGTTACGTTACTT___CNA_10xmultiome_1.FIXEDCELLS	8004	31.5669	0.738922
TTCACTGACGTAGCTA___CNA_10xmultiome_1.FIXEDCELLS	4306	25.8329	0.681977
TGCTTGATGGCGGAAC___CNA_10xmultiome_1.FIXEDCELLS	8088	24.2523	0.726489
AATCCACCTGATCACT___CNA_10xmultiome_1.FIXEDCELLS	8382	33.7764	0.835776
AGGAAGCACGAATCCA___CNA_10xmultiome_1.FIXEDCELLS	3608	27.7085	0.756711
GAGGTGGGAAACATTG___CNA_10xmultiome_1.FIXEDCELLS	5440	29.2096	0.738729
CAGGAATCTTTAGCGC___CNA_10xmultiome_1.FIXEDCELLS	7136	21.747	0.765501
CCTCCTCGACCTCAGT___CNA_10xmultiome_1.FIXEDCELLS	9419	27.9227	0.772873
CATGAAATGAGTAGCA___CNA_10xmultiome_1.FIXEDCELLS	6355	26.3677	0.775
GTCCGGAACCTGAATA___CNA_10xmultiome_1.FIXEDCELLS	9508	22.8878	0.713707
CAAACCGACAGTAAGA___CNA_10xmultiome_1.FIXEDCELLS	6002	27.6343	0.805746
TTTGCAACTCCCAAAC___CNA_10xmultiome_1.FIXEDCELLS	9610	19.6663	0.680981
ATGACAACTAGGCGAT___CNA_10xmultiome_1.FIXEDCELLS	4455	25.3914	0.814889
GCGATTAACAATTTCC___CNA_10xmultiome_1.FIXEDCELLS	11214	31.2516	0.744226
TATCCTAGATAGCCAA___CNA_10xmultiome_1.FIXEDCELLS	16210	24.5641	0.717765
TAGGTACGAGAACGAA___CNA_10xmultiome_1.FIXEDCELLS	6024	23.3011	0.745545
GTCCTAACTTAGCCAC___CNA_10xmultiome_1.FIXEDCELLS	9108	29.7467	0.718693
CACTATACTCACTATA___CNA_10xmultiome_1.FIXEDCELLS	10446	19.2179	0.738494
GGGTTTCTGCTTGCTC___CNA_10xmultiome_1.FIXEDCELLS	8374	26.4401	0.6822
GCTACAAACTAATAGC___CNA_10xmultiome_1.FIXEDCELLS	5374	21.839	0.7467
GCTACTCACTGACAAT___CNA_10xmultiome_1.FIXEDCELLS	1986	27.0679	0.762966
CCTGGAAACGATAACC___CNA_10xmultiome_1.FIXEDCELLS	8195	25.8334	0.783161
GTTTCCAGAAGATTCA___CNA_10xmultiome_1.FIXEDCELLS	9524	28.7646	0.733631
CGGACAATGATTAGGG___CNA_10xmultiome_1.FIXEDCELLS	1627	35.6657	0.730579
CCATCACGACTAGTTT___CNA_10xmultiome_1.FIXEDCELLS	3312	23.1982	0.74427
GTCAATAGAGCAATCG___CNA_10xmultiome_1.FIXEDCELLS	8893	23.7548	0.709623
TTACGTCACCCGCCAT___CNA_10xmultiome_1.FIXEDCELLS	3810	40.3166	0.630795
GGAGCTTGAATCACTC___CNA_10xmultiome_1.FIXEDCELLS	8597	29.4526	0.722376
CAGGGACCTATTGCAC___CNA_10xmultiome_1.FIXEDCELLS	18744	23.9769	0.768165
CTGGGTAACATTGACG___CNA_10xmultiome_1.FIXEDCELLS	5550	38.4326	0.750101
AGCGAGGGAGCTTATC___CNA_10xmultiome_1.FIXEDCELLS	6211	29.5159	0.807462
ATTTCGCGAACCTTTG___CNA_10xmultiome_1.FIXEDCELLS	4765	27.6622	0.767558
CGCTTTAACCTTCTAG___CNA_10xmultiome_1.FIXEDCELLS	6004	22.7268	0.773213
CGGTATTTGTACCTTT___CNA_10xmultiome_1.FIXEDCELLS	8044	24.1595	0.792278
GATGTAACTTTCAGTA___CNA_10xmultiome_1.FIXEDCELLS	13696	29.1529	0.749029
GATGCAGCTTAGCGGG___CNA_10xmultiome_1.FIXEDCELLS	8545	20.0872	0.759623
GGCTTTACTTGCTCAG___CNA_10xmultiome_1.FIXEDCELLS	8066	26.0725	0.724969
AGGGTTGCTACTAACC___CNA_10xmultiome_1.FIXEDCELLS	22857	24.1746	0.798526
TCTCAATGAAGGATTT___CNA_10xmultiome_1.FIXEDCELLS	2236	40.7413	0.725503
GCGAGGTTGGTCCTGA___CNA_10xmultiome_1.FIXEDCELLS	7753	23.1672	0.778101
GGGAGGACTACCTAGT___CNA_10xmultiome_1.FIXEDCELLS	5620	30.5961	0.720698
TGGCTAAGATTATTGC___CNA_10xmultiome_1.FIXEDCELLS	8417	28.0042	0.702236
TTCCCGTTGGCTTCGA___CNA_10xmultiome_1.FIXEDCELLS	12301	29.1362	0.701311
CCGGTAAACAGCCTAA___CNA_10xmultiome_1.FIXEDCELLS	10212	26.3603	0.737488
TGGCTAAGAGCGGTTA___CNA_10xmultiome_1.FIXEDCELLS	14453	27.0134	0.655405
TGCGTGAACGGTCAGC___CNA_10xmultiome_1.FIXEDCELLS	11498	17.489	0.727491
TCAATTGCTCATAACT___CNA_10xmultiome_1.FIXEDCELLS	19015	23.1916	0.716601
TTCGCGACTACGCCAC___CNA_10xmultiome_1.FIXEDCELLS	3996	33.7296	0.683077
TGGCTTATGTGTGACT___CNA_10xmultiome_1.FIXEDCELLS	5437	29.3001	0.723583
AAGTCGCGAGCTTGAG___CNA_10xmultiome_1.FIXEDCELLS	13242	29.1462	0.850755
CCGGTTTGACTTCGAC___CNA_10xmultiome_1.FIXEDCELLS	12211	25.0918	0.606697
ACATAACGAAGTAAGG___CNA_10xmultiome_1.FIXEDCELLS	5166	31.6666	0.839318
GCTTCATGATCATGTT___CNA_10xmultiome_1.FIXEDCELLS	10205	28.9321	0.71998
GGCGAGAGAATCGTTC___CNA_10xmultiome_1.FIXEDCELLS	7485	24.8806	0.734255
GATACTCCTTTGTGGC___CNA_10xmultiome_1.FIXEDCELLS	7007	24.3159	0.75134
CAGGCCTTGAAACTGG___CNA_10xmultiome_1.FIXEDCELLS	2990	29.093	0.808764
TAGGTACGAACCTTGT___CNA_10xmultiome_1.FIXEDCELLS	5917	24.0116	0.749747
GCATATTTGCGACTTA___CNA_10xmultiome_1.FIXEDCELLS	9211	24.4592	0.735233
GTGTAACACGTAGCGC___CNA_10xmultiome_1.FIXEDCELLS	6659	27.0499	0.562463
CCGTTGCACAATGAAG___CNA_10xmultiome_1.FIXEDCELLS	4922	33.5721	0.770869
GCTCGTTACACCGTTC___CNA_10xmultiome_1.FIXEDCELLS	5279	23.6864	0.728339
TCCTCCTACTTCCTTT___CNA_10xmultiome_1.FIXEDCELLS	13441	18.1711	0.724504
ATTTCGCGAGGTGAGG___CNA_10xmultiome_1.FIXEDCELLS	6777	29.5276	0.79291
CCCAGCATGAAACTGG___CNA_10xmultiome_1.FIXEDCELLS	8600	28.7669	0.787546
CAGTTTACTCAGCTAC___CNA_10xmultiome_1.FIXEDCELLS	13970	30.2863	0.781626
ACTAAGGTGTGGCCCA___CNA_10xmultiome_1.FIXEDCELLS	14759	29.3779	0.823513
GTAGCTTCTCTATATG___CNA_10xmultiome_1.FIXEDCELLS	8587	33.5266	0.715643
CTACTGGCTCAGCAAA___CNA_10xmultiome_1.FIXEDCELLS	17368	23.8351	0.756018
AGTAAGTCTCCAACCA___CNA_10xmultiome_1.FIXEDCELLS	3181	30.6622	0.814388
TAGGCTAGAGCATATA___CNA_10xmultiome_1.FIXEDCELLS	4957	33.2381	0.736991
AAGCCCTTGTCAAACC___CNA_10xmultiome_1.FIXEDCELLS	12103	20.9391	0.828859
TGCACTTACAAAGCTC___CNA_10xmultiome_1.FIXEDCELLS	6470	36.7444	0.671859
CGCATCCACATAAAGG___CNA_10xmultiome_1.FIXEDCELLS	5897	23.7208	0.780956
CTATTTGGAACAAGTT___CNA_10xmultiome_1.FIXEDCELLS	18061	20.1263	0.758738
ATGGCTAACTAATTGG___CNA_10xmultiome_1.FIXEDCELLS	4346	36.9813	0.818302
ATGCATAGAGCAATTA___CNA_10xmultiome_1.FIXEDCELLS	4475	26.742	0.827937
CGGCTCATGTTCCCAC___CNA_10xmultiome_1.FIXEDCELLS	14288	23.092	0.769289
GTAGCTTCTTAGCGCT___CNA_10xmultiome_1.FIXEDCELLS	6024	21.5759	0.739867
TAGAATCACCGGGTAT___CNA_10xmultiome_1.FIXEDCELLS	8722	24.3019	0.722558
TGACAACGACCGTTAC___CNA_10xmultiome_1.FIXEDCELLS	8669	25.2836	0.708194
CCGTGAGGATTCATGT___CNA_10xmultiome_1.FIXEDCELLS	6606	22.9469	0.797152
ACAAAGAACGTCCATC___CNA_10xmultiome_1.FIXEDCELLS	1858	29.342	0.859389
TGACAACGAAAGGCAA___CNA_10xmultiome_1.FIXEDCELLS	18102	20.9217	0.705099
TGCACAGACCGACTCC___CNA_10xmultiome_1.FIXEDCELLS	6691	31.5657	0.706398
TCCTAAGTGGCGGTTT___CNA_10xmultiome_1.FIXEDCELLS	2813	32.0215	0.699925
GCGGTTGACGCTTAAG___CNA_10xmultiome_1.FIXEDCELLS	6045	25.8638	0.688105
AAGCTATGACCGTTAC___CNA_10xmultiome_1.FIXEDCELLS	8749	27.0476	0.836265
GTAGCTGGAATTGACA___CNA_10xmultiome_1.FIXEDCELLS	4907	33.447	0.724601
TAAATCCCTGATCCTA___CNA_10xmultiome_1.FIXEDCELLS	9040	24.6036	0.770739
AGCGCATGATAATGGC___CNA_10xmultiome_1.FIXEDCELLS	2640	32.7948	0.781528
CGCAACCTGGCTTTAA___CNA_10xmultiome_1.FIXEDCELLS	3030	23.8425	0.751302
CACTGGCTGTTAGACC___CNA_10xmultiome_1.FIXEDCELLS	12074	20.223	0.741282
CCTAAAGGATTAGCGA___CNA_10xmultiome_1.FIXEDCELLS	12076	25.6906	0.748157
TCTAAGTCTTTGTTGA___CNA_10xmultiome_1.FIXEDCELLS	13872	21.6157	0.751503
TGTAAGTACCTACCTA___CNA_10xmultiome_1.FIXEDCELLS	6395	28.3442	0.700361
CATTTAGCTTAATTCG___CNA_10xmultiome_1.FIXEDCELLS	9040	19.1793	0.782345
GAGTTGCGAGTCATGG___CNA_10xmultiome_1.FIXEDCELLS	3321	23.8645	0.756148
CGCAATCCTTGAGCAA___CNA_10xmultiome_1.FIXEDCELLS	2833	36.15	0.687455
TAACTTCGATCCAAGA___CNA_10xmultiome_1.FIXEDCELLS	11670	24.8115	0.728919
CTGAGCAACTCATGAA___CNA_10xmultiome_1.FIXEDCELLS	5648	28.8657	0.758121
CGATTGCCTCACTTGG___CNA_10xmultiome_1.FIXEDCELLS	11311	23.8036	0.73822
TGCAAGGTGCGCATCG___CNA_10xmultiome_1.FIXEDCELLS	6561	28.6832	0.698053
GCGTTTGTGCAATGTC___CNA_10xmultiome_1.FIXEDCELLS	4213	30.5207	0.729777
TCTCACCTGGCTTCCC___CNA_10xmultiome_1.FIXEDCELLS	5531	21.7191	0.739735
GATTAGTGACAAAGTC___CNA_10xmultiome_1.FIXEDCELLS	7351	20.3181	0.779368
AAGAACCTGCGTACTA___CNA_10xmultiome_1.FIXEDCELLS	3355	25.6179	0.731574
AGGCAATTGAAGTACG___CNA_10xmultiome_1.FIXEDCELLS	7800	28.5003	0.765757
CTTAAGAACGGAGCAA___CNA_10xmultiome_1.FIXEDCELLS	2449	35.4294	0.762691
AACCAGGCTTAGAAGC___CNA_10xmultiome_1.FIXEDCELLS	8303	27.7122	0.868333
GTATTGCCTCATGATT___CNA_10xmultiome_1.FIXEDCELLS	12739	23.8049	0.66349
CAATTGAACGCGAACC___CNA_10xmultiome_1.FIXEDCELLS	12240	24.7768	0.782659
TCAGCAAGATTGAGTG___CNA_10xmultiome_1.FIXEDCELLS	4743	28.9152	0.708651
GCCACTTACTACGGAC___CNA_10xmultiome_1.FIXEDCELLS	4401	27.3811	0.73583
CACATAAACTGATGAT___CNA_10xmultiome_1.FIXEDCELLS	13853	19.8823	0.787908
AACCCTTGATTGAGCA___CNA_10xmultiome_1.FIXEDCELLS	10087	29.6127	0.835155
TAGCTGAGAGAACGAA___CNA_10xmultiome_1.FIXEDCELLS	12320	32.5746	0.589954
TGCTGTTACGTAGCGC___CNA_10xmultiome_1.FIXEDCELLS	16988	22.7499	0.694408
ATTGTTCACCTGAATA___CNA_10xmultiome_1.FIXEDCELLS	2705	30.457	0.754954
TAACCGGACTTGCACT___CNA_10xmultiome_1.FIXEDCELLS	4732	19.2958	0.720353
GTGGATTACGGTCAAT___CNA_10xmultiome_1.FIXEDCELLS	10459	24.7107	0.699505
CATCCGTGATCGCTCA___CNA_10xmultiome_1.FIXEDCELLS	10245	23.5145	0.764552
CCTCGCAACCCAGCTC___CNA_10xmultiome_1.FIXEDCELLS	16522	24.0073	0.748822
TATGATGACTAGTCCT___CNA_10xmultiome_1.FIXEDCELLS	3746	31.086	0.67654
CATCCAGCTAGTAGCG___CNA_10xmultiome_1.FIXEDCELLS	7510	26.2425	0.786058
TGGGCGTGATTTGCAT___CNA_10xmultiome_1.FIXEDCELLS	7914	26.8779	0.701347
TGTTGCGCTTTCATCC___CNA_10xmultiome_1.FIXEDCELLS	7069	31.3282	0.683986
CGCACCATGCTCTCTG___CNA_10xmultiome_1.FIXEDCELLS	7112	25.2112	0.754269
CTAACTCACTAGCCTT___CNA_10xmultiome_1.FIXEDCELLS	5610	26.0852	0.794168
TCAGGACACCGTGCTC___CNA_10xmultiome_1.FIXEDCELLS	13887	29.0063	0.705139
GCCTAATCTTCATGCG___CNA_10xmultiome_1.FIXEDCELLS	9822	26.7905	0.717615
TCTAAGTCTAAGTTCC___CNA_10xmultiome_1.FIXEDCELLS	4659	33.8378	0.718538
CGCCAACTGGCTTCCC___CNA_10xmultiome_1.FIXEDCELLS	3760	21.8477	0.769073
CTCCTCATGGTTCAAT___CNA_10xmultiome_1.FIXEDCELLS	14991	26.9397	0.738364
CTTATGACTATTCAGC___CNA_10xmultiome_1.FIXEDCELLS	15741	29.9075	0.762793
AGGTTACACTCAACAA___CNA_10xmultiome_1.FIXEDCELLS	14872	21.7533	0.808349
CAGTTAGGATCACAGA___CNA_10xmultiome_1.FIXEDCELLS	11675	24.628	0.767941
TCCGGTTGACAAAGGG___CNA_10xmultiome_1.FIXEDCELLS	14179	29.7144	0.672086
TTAGCCATGTTCCTGC___CNA_10xmultiome_1.FIXEDCELLS	3004	27.1968	0.601883
CAGAACCACCTGAATA___CNA_10xmultiome_1.FIXEDCELLS	8623	25.4475	0.788064
CAAGGGCCTATCCTAG___CNA_10xmultiome_1.FIXEDCELLS	5315	20.9615	0.76762
CTTAGAAACTAGTGCG___CNA_10xmultiome_1.FIXEDCELLS	11479	28.2356	0.748451
GATTGCGGATGCAAGT___CNA_10xmultiome_1.FIXEDCELLS	6448	22.6933	0.76771
GAGCTATACGGATTCA___CNA_10xmultiome_1.FIXEDCELLS	9099	30.538	0.721742
AGTGAGGACTAGAAGG___CNA_10xmultiome_1.FIXEDCELLS	2757	20.9001	0.826439
TCGTGACCTAATTGCC___CNA_10xmultiome_1.FIXEDCELLS	6230	30.8871	0.676733
CCGCTATGAACTGGCA___CNA_10xmultiome_1.FIXEDCELLS	9790	30.5643	0.766641
CACACCCACTTCAACC___CNA_10xmultiome_1.FIXEDCELLS	8106	32.2535	0.783643
CAGTGTGACGAACAGG___CNA_10xmultiome_1.FIXEDCELLS	9150	27.7391	0.761548
GAAGTTTGAAGGACAA___CNA_10xmultiome_1.FIXEDCELLS	5646	37.036	0.773849
ACTAAGACTGTATTGC___CNA_10xmultiome_1.FIXEDCELLS	5926	26.664	0.822599
AGTGTGCGAACCTTTG___CNA_10xmultiome_1.FIXEDCELLS	7545	26.1486	0.781379
GATAGACTGAGAACCA___CNA_10xmultiome_1.FIXEDCELLS	5379	27.2867	0.758674
CGGGTAATGGATGTAG___CNA_10xmultiome_1.FIXEDCELLS	6740	24.9869	0.798011
CATCATGTGCACTTGA___CNA_10xmultiome_1.FIXEDCELLS	14617	25.551	0.75897
TAAATGCACCATAATG___CNA_10xmultiome_1.FIXEDCELLS	2711	26.394	0.721586
CTTCGCTTGAGCGATA___CNA_10xmultiome_1.FIXEDCELLS	5226	19.693	0.787167
[truncated: 176,503 more rows]
