# Supplementary material for: Systematic benchmarking of single-cell ATAC-sequencing protocols
Source: Nat Biotechnol. 2023 Aug 3;42(6):916–26. doi: 10.1038/s41587-023-01881-x (PMC11180611; doi:10.1038/s41587-023-01881-x)
Supplement: Supplementary file 5 — Source data for Fig. 2. [file 41587_2023_1881_MOESM5_ESM.xlsx]

## Sheet: 2a-e
	depth	tech	TSS_enrichment	Unique_nr_frag_in_regions	%_unique_nr_frag_in_regions_in_cells	median_cell_type_pred_score	fc__B_cell
0	5	10xmultiome	23.8227	935.75	0.251372	0.545498	8.15535
1	5	10xv1	25.8985	1018.5	0.22083	0.610866	7.98656
2	5	10xv11	20.4992	1094.5	0.255949	0.616147	12.0198
3	5	10xv11c	21.5812	1770.25	0.381772	0.679822
4	5	10xv2	23.673	2466.75	0.51445	0.702834	17.623
5	5	ddseq	34.1172	1498.5	0.300514	0.564713	5.31231
6	5	hydrop	22.6173	677	0.17528	0.476613	1.77297
7	5	mtscatac	13.9926	706.75	0.171025	0.532129	9.86619
8	5	mtscatacfacs	21.4937	1676.5	0.372341	0.673899
9	5	s3atac	3.6975	169.5	0.0463761	0.385476
10	10	10xmultiome	26.6398	1739.5	0.235302	0.629909	7.41208
11	10	10xv1	27.7369	1918.5	0.206971	0.647952	11.7772
12	10	10xv11	21.1504	1951.5	0.226315	0.706402	12.1743
13	10	10xv11c	22.0484	3256	0.3523	0.697538
14	10	10xv2	24.5453	4354.25	0.456603	0.744827	22.6529
15	10	ddseq	34.7481	2400.75	0.241765	0.636546	8.62843
16	10	hydrop	26.7464	971	0.122433	0.544953	5.07722
17	10	mtscatac	17.5901	1270.25	0.154188	0.608684	8.76326
18	10	mtscatacfacs	21.9807	2995.25	0.331228	0.745771
19	10	s3atac	5.94847	328.5	0.0451734	0.391885	2.10443
20	15	10xmultiome	27.0993	2451	0.222239	0.705208	12.8087
21	15	10xv1	27.8606	2720.5	0.195325	0.720458	20.5541
22	15	10xv11	21.2967	2648.75	0.203464	0.73796	23.0316
23	15	10xv11c	22.1041	4548.5	0.327299	0.768486
24	15	10xv2	24.7079	5899	0.412381	0.800361	20.8833
25	15	ddseq	34.824	2996.75	0.204168	0.691503	9.45928
26	15	hydrop	28.0059	1130.5	0.0948944	0.562977	5.0589
27	15	mtscatac	18.6947	1754.25	0.141831	0.618277	14.6542
28	15	mtscatacfacs	22.1835	4095	0.300585	0.795506
29	15	s3atac	7.4193	481	0.0443112	0.433152	1.8798
30	20	10xmultiome	27.2309	3099.25	0.208139	0.72628	14.8425
31	20	10xv1	27.9045	3447.5	0.185235	0.771785	20.1463
32	20	10xv11	21.2815	3243	0.185102	0.76924	19.2976
33	20	10xv11c	22.1126	5671.5	0.305817	0.779537
34	20	10xv2	24.7645	7167.25	0.376768	0.824768	23.808
35	20	ddseq	34.7755	3421.5	0.176657	0.710298	9.40086
36	20	hydrop	28.5048	1239	0.0777814	0.577072	4.42194
37	20	mtscatac	19.2169	2176.25	0.131788	0.652608	13.2526
38	20	mtscatacfacs	22.2337	5025	0.275912	0.824502
39	20	s3atac	8.44171	629.25	0.043583	0.443186	4.46081
40	25	10xmultiome	27.2315	3623	0.1938	0.729009	16.3115
41	25	10xv1	27.824	4104.5	0.176364	0.802068	23.1417
42	25	10xv11	21.3102	3850.25	0.169978	0.782343	19.3471
43	25	10xv11c	22.2668	6627	0.287091	0.797182
44	25	10xv2	24.8086	8238.25	0.347226	0.834153	22.993
45	25	ddseq	34.6609	3740.75	0.155122	0.727973	10.3878
46	25	hydrop	28.7287	1320	0.0660397	0.590438	5.77273
47	25	mtscatac	19.511	2549.5	0.123289	0.6698	16.5898
48	25	mtscatacfacs	22.3233	5825.25	0.255351	0.843409
49	25	s3atac	9.28879	773.5	0.0429751	0.467897	3.45626
50	30	10xmultiome	27.3761	4060.5	0.181409	0.738559	16.7408
51	30	10xv1	27.7865	4708	0.168455	0.790458	22.6043
52	30	10xv11	21.3854	4395.25	0.157235	0.79095	25.876
53	30	10xv11c	22.2236	7522.25	0.270574	0.823855
54	30	10xv2	24.8334	9162.75	0.322203	0.852869	24.5941
55	30	ddseq	34.6986	3996.5	0.137971	0.742297	9.62779
56	30	hydrop	29.1598	1380	0.0574559	0.599273	4.05955
57	30	mtscatac	19.6857	2883.25	0.11596	0.659638	16.8271
58	30	mtscatacfacs	22.6756	6532	0.237815	0.838429
59	30	s3atac	9.83052	915.5	0.0424177	0.493813	4.54361
60	35	10xmultiome	27.1969	4447	0.170552	0.761425	15.3644
61	35	10xv1	27.6696	5270.5	0.161343	0.8291	23.9441
62	35	10xv11	21.3112	4883.5	0.146353	0.815466	31.5504
63	35	10xv11c	22.1897	8304.5	0.255937	0.826734
64	35	10xv2	24.7549	9963	0.300647	0.852025	25.0032
65	35	ddseq	34.4111	4197	0.124281	0.729768	10.3928
66	35	hydrop	28.8513	1427	0.0508958	0.609665	4.78734
67	35	mtscatac	19.5776	3179.5	0.109561	0.674814	17.5039
68	35	mtscatacfacs	22.5033	7141.25	0.222635	0.869339
69	35	s3atac	10.0922	1054.25	0.0419008	0.502199	6.49502
70	40	10xmultiome	27.0651	4842	0.159505	0.776773	17.8614
71	40	10xv1	27.5863	5859	0.153879	0.84179	24.1153
72	40	10xv11	21.3306	5429.25	0.137735	0.809962	25.1925
73	40	10xv11c	22.1618	9082	0.240739	0.806329
74	40	10xv2	24.7847	10765	0.279082	0.850082	24.0439
75	40	ddseq	34.2789	4391.25	0.111458	0.753482	11.1377
76	40	hydrop	28.8661	1467	0.0449766	0.598871	7.69085
77	40	mtscatac	19.6699	3497.25	0.103005	0.681603	20.5609
78	40	mtscatacfacs	22.5833	7767.75	0.207314	0.881921
79	40	s3atac	10.5061	1216.75	0.0413544	0.541532	4.47985

## Sheet: 2f
	short_identifier	technology	Median_Unique_nr_frag_in_regions	Mean_scrublet_doublet_scores_fragments
ddS Bi1	ddS Bi1	Bio-Rad ddSEQ SureCell	3849	0.216256
ddS Bi2	ddS Bi2	Bio-Rad ddSEQ SureCell	4972	0.194312
ddS Bi3	ddS Bi3	Bio-Rad ddSEQ SureCell	4122	0.137995
ddS Bi4	ddS Bi4	Bio-Rad ddSEQ SureCell	4611	0.143042
mt* Br1	mt* Br1	mtscATAC-seq (FACS)	7814	0.0940291
mt* Br2	mt* Br2	mtscATAC-seq (FACS)	7623	0.100562
MO C1	MO C1	10x Multiome	5558	0.120977
MO C2	MO C2	10x Multiome	3784	0.144116
v1.1 C1	v1.1 C1	10x v1.1	4584	0.15093
v1.1 C2	v1.1 C2	10x v1.1	4951	0.135385
v1.1 C3	v1.1 C3	10x v1.1	6443	0.144977
v1.1c C1	v1.1c C1	10x v1.1 (control)	9073	0.132682
v1.1c C2	v1.1c C2	10x v1.1 (control)	8761	0.125273
v2 C1	v2 C1	10x v2	6823	0.129249
v2 C2	v2 C2	10x v2	6477	0.105125
Hy C1	Hy C1	HyDrop	443	0.151944
Hy C2	Hy C2	HyDrop	429.5	0.185075
Hy C3	Hy C3	HyDrop	595	0.136678
mt C1	mt C1	mtscATAC-seq	2553	0.147585
mt C2	mt C2	mtscATAC-seq	3541	0.145069
Hy E1	Hy E1	HyDrop	1452	0.155642
Hy E2	Hy E2	HyDrop	1403	0.158755
Hy E3	Hy E3	HyDrop	1551	0.153915
Hy E4	Hy E4	HyDrop	1599	0.14644
ddS H1	ddS H1	Bio-Rad ddSEQ SureCell	5385	0.107393
ddS H2	ddS H2	Bio-Rad ddSEQ SureCell	4878	0.177275
mt M1	mt M1	mtscATAC-seq	5789	0.136451
mt M2	mt M2	mtscATAC-seq	3220	0.166094
s3 O1	s3 O1	s3-ATAC	1771	0.179769
s3 O2	s3 O2	s3-ATAC	635	0.188177
MO Sa1	MO Sa1	10x Multiome	6886	0.164178
MO Sa2	MO Sa2	10x Multiome	6418.5	0.169486
v1.1 St1	v1.1 St1	10x v1.1	5578	0.171733
v1.1 St2	v1.1 St2	10x v1.1	4324	0.171808
v1.1 T1	v1.1 T1	10x v1.1	6511	0.104661
v2 T1	v2 T1	10x v2	10673	0.122188
v2 T2	v2 T2	10x v2	10443	0.103963
ddS U1	ddS U1	Bio-Rad ddSEQ SureCell	2816	0.16244
ddS U2	ddS U2	Bio-Rad ddSEQ SureCell	3195	0.162129
MO V1	MO V1	10x Multiome	3172	0.139425
MO V2	MO V2	10x Multiome	3650.5	0.122976
v1 V1	v1 V1	10x v1	6205	0.132096
v1 V2	v1 V2	10x v1	5255	0.132178
v2 V1	v2 V1	10x v2	12696	0.0781773
v2 V2	v2 V2	10x v2	13016	0.095726
Hy V1	Hy V1	HyDrop	1509	0.171983
Hy V2	Hy V2	HyDrop	1640	0.169863

## Sheet: 2g
	short_identifier	technology	Median_unique_nr_frag	fmx_delta_donor_llk
ddS Bi1	ddS Bi1	Bio-Rad ddSEQ SureCell	7156
ddS Bi2	ddS Bi2	Bio-Rad ddSEQ SureCell	8032.5
ddS Bi3	ddS Bi3	Bio-Rad ddSEQ SureCell	6535
ddS Bi4	ddS Bi4	Bio-Rad ddSEQ SureCell	7214
mt* Br1	mt* Br1	mtscATAC-seq (FACS)	16066.5	305.75
mt* Br2	mt* Br2	mtscATAC-seq (FACS)	15757	295.62
MO C1	MO C1	10x Multiome	9436	164.99
MO C2	MO C2	10x Multiome	6513	91.02
v1.1 C1	v1.1 C1	10x v1.1	7207	132.16
v1.1 C2	v1.1 C2	10x v1.1	7728	139.095
v1.1 C3	v1.1 C3	10x v1.1	11580	197.685
v1.1c C1	v1.1c C1	10x v1.1 (control)	15797	266.2
v1.1c C2	v1.1c C2	10x v1.1 (control)	14476.5	237.15
v2 C1	v2 C1	10x v2	11286	169.94
v2 C2	v2 C2	10x v2	11065	166.33
Hy C1	Hy C1	HyDrop	1842	33.36
Hy C2	Hy C2	HyDrop	1959	34.46
Hy C3	Hy C3	HyDrop	2180.5	38.975
mt C1	mt C1	mtscATAC-seq	6772.5	103.455
mt C2	mt C2	mtscATAC-seq	8809	140.075
Hy E1	Hy E1	HyDrop	3205	43.155
Hy E2	Hy E2	HyDrop	3095	40.6
Hy E3	Hy E3	HyDrop	3538	48.83
Hy E4	Hy E4	HyDrop	3830	50.06
ddS H1	ddS H1	Bio-Rad ddSEQ SureCell	8908	149.75
ddS H2	ddS H2	Bio-Rad ddSEQ SureCell	8211.5	137.395
mt M1	mt M1	mtscATAC-seq	14924	362.72
mt M2	mt M2	mtscATAC-seq	10910	313.92
s3 O1	s3 O1	s3-ATAC	7175	215.79
s3 O2	s3 O2	s3-ATAC	4573
MO Sa1	MO Sa1	10x Multiome	12123	200.9
MO Sa2	MO Sa2	10x Multiome	11376.5	186.99
v1.1 St1	v1.1 St1	10x v1.1	10697	145.7
v1.1 St2	v1.1 St2	10x v1.1	8180.5	111.79
v1.1 T1	v1.1 T1	10x v1.1	12592
v2 T1	v2 T1	10x v2	18911
v2 T2	v2 T2	10x v2	18885
ddS U1	ddS U1	Bio-Rad ddSEQ SureCell	7090
ddS U2	ddS U2	Bio-Rad ddSEQ SureCell	7980
MO V1	MO V1	10x Multiome	4682	80.67
MO V2	MO V2	10x Multiome	5389	94.28
v1 V1	v1 V1	10x v1	9474	171.06
v1 V2	v1 V2	10x v1	11400	178.01
v2 V1	v2 V1	10x v2	20271	325.095
v2 V2	v2 V2	10x v2	20832.5	332.785
Hy V1	Hy V1	HyDrop	3835
Hy V2	Hy V2	HyDrop	4112

## Sheet: 2h
	short_identifier	technology	log_median_unique_nr_frag_in_regions	seurat_score
ddS Bi1	ddS Bi1	Bio-Rad ddSEQ SureCell	3.58535	0.71059
ddS Bi2	ddS Bi2	Bio-Rad ddSEQ SureCell	3.69653	0.757492
ddS Bi3	ddS Bi3	Bio-Rad ddSEQ SureCell	3.61511	0.749472
ddS Bi4	ddS Bi4	Bio-Rad ddSEQ SureCell	3.6638	0.787312
mt* Br1	mt* Br1	mtscATAC-seq (FACS)	3.89287	0.886356
mt* Br2	mt* Br2	mtscATAC-seq (FACS)	3.88213	0.877486
MO C1	MO C1	10x Multiome	3.74492	0.798464
MO C2	MO C2	10x Multiome	3.57795	0.696506
v1.1 C1	v1.1 C1	10x v1.1	3.66124	0.83296
v1.1 C2	v1.1 C2	10x v1.1	3.69469	0.813782
v1.1 C3	v1.1 C3	10x v1.1	3.80909	0.846425
v1.1c C1	v1.1c C1	10x v1.1 (control)	3.95775	0.773903
v1.1c C2	v1.1c C2	10x v1.1 (control)	3.94255	0.838754
v2 C1	v2 C1	10x v2	3.83398	0.817662
v2 C2	v2 C2	10x v2	3.81137	0.810529
Hy C1	Hy C1	HyDrop	2.6464	0.4509
Hy C2	Hy C2	HyDrop	2.63296	0.466682
Hy C3	Hy C3	HyDrop	2.77452	0.469812
mt C1	mt C1	mtscATAC-seq	3.40705	0.68812
mt C2	mt C2	mtscATAC-seq	3.54913	0.675086
Hy E1	Hy E1	HyDrop	3.16197	0.648366
Hy E2	Hy E2	HyDrop	3.14706	0.598871
Hy E3	Hy E3	HyDrop	3.19061	0.661603
Hy E4	Hy E4	HyDrop	3.20385	0.649888
ddS H1	ddS H1	Bio-Rad ddSEQ SureCell	3.73119	0.813261
ddS H2	ddS H2	Bio-Rad ddSEQ SureCell	3.68824	0.763971
mt M1	mt M1	mtscATAC-seq	3.7626	0.786876
mt M2	mt M2	mtscATAC-seq	3.50786	0.65752
s3 O1	s3 O1	s3-ATAC	3.24822	0.654359
s3 O2	s3 O2	s3-ATAC	2.80277	0.428706
MO Sa1	MO Sa1	10x Multiome	3.83797	0.851263
MO Sa2	MO Sa2	10x Multiome	3.80743	0.854321
v1.1 St1	v1.1 St1	10x v1.1	3.74648	0.706434
v1.1 St2	v1.1 St2	10x v1.1	3.63589	0.728316
v1.1 T1	v1.1 T1	10x v1.1	3.81365	0.806141
v2 T1	v2 T1	10x v2	4.02829	0.864998
v2 T2	v2 T2	10x v2	4.01883	0.835165
ddS U1	ddS U1	Bio-Rad ddSEQ SureCell	3.44963	0.633596
ddS U2	ddS U2	Bio-Rad ddSEQ SureCell	3.50447	0.674045
MO V1	MO V1	10x Multiome	3.50133	0.700214
MO V2	MO V2	10x Multiome	3.56235	0.755083
v1 V1	v1 V1	10x v1	3.79274	0.87884
v1 V2	v1 V2	10x v1	3.72057	0.80474
v2 V1	v2 V1	10x v2	4.10367	0.909333
v2 V2	v2 V2	10x v2	4.11448	0.903457
Hy V1	Hy V1	HyDrop	3.17869	0.580824
Hy V2	Hy V2	HyDrop	3.21484	0.591176

## Sheet: 2i
	short_identifier	technology	Median_tss_enrichment	Median_frip
ddS Bi1	ddS Bi1	Bio-Rad ddSEQ SureCell	34.3182	0.56273
ddS Bi2	ddS Bi2	Bio-Rad ddSEQ SureCell	34.3455	0.628184
ddS Bi3	ddS Bi3	Bio-Rad ddSEQ SureCell	34.9501	0.63251
ddS Bi4	ddS Bi4	Bio-Rad ddSEQ SureCell	34.6433	0.634784
mt* Br1	mt* Br1	mtscATAC-seq (FACS)	22.5657	0.499141
mt* Br2	mt* Br2	mtscATAC-seq (FACS)	22.6009	0.492458
MO C1	MO C1	10x Multiome	26.7905	0.614667
MO C2	MO C2	10x Multiome	27.3397	0.598629
v1.1 C1	v1.1 C1	10x v1.1	25.3288	0.652302
v1.1 C2	v1.1 C2	10x v1.1	25.7347	0.66365
v1.1 C3	v1.1 C3	10x v1.1	20.8586	0.589308
v1.1c C1	v1.1c C1	10x v1.1 (control)	22.11	0.597077
v1.1c C2	v1.1c C2	10x v1.1 (control)	22.2136	0.636069
v2 C1	v2 C1	10x v2	24.4812	0.63104
v2 C2	v2 C2	10x v2	25.0882	0.610789
Hy C1	Hy C1	HyDrop	18.5628	0.25969
Hy C2	Hy C2	HyDrop	17.9292	0.248918
Hy C3	Hy C3	HyDrop	19.9826	0.281339
mt C1	mt C1	mtscATAC-seq	19.348	0.387143
mt C2	mt C2	mtscATAC-seq	19.9918	0.40407
Hy E1	Hy E1	HyDrop	27.8338	0.482461
Hy E2	Hy E2	HyDrop	29.924	0.468834
Hy E3	Hy E3	HyDrop	28.8661	0.462652
Hy E4	Hy E4	HyDrop	29.0504	0.44831
ddS H1	ddS H1	Bio-Rad ddSEQ SureCell	34.2396	0.614262
ddS H2	ddS H2	Bio-Rad ddSEQ SureCell	33.5566	0.598935
mt M1	mt M1	mtscATAC-seq	21.2014	0.394568
mt M2	mt M2	mtscATAC-seq	16.7837	0.306784
s3 O1	s3 O1	s3-ATAC	9.13	0.246719
s3 O2	s3 O2	s3-ATAC	11.8822	0.132209
MO Sa1	MO Sa1	10x Multiome	25.0485	0.589991
MO Sa2	MO Sa2	10x Multiome	25.0147	0.579991
v1.1 St1	v1.1 St1	10x v1.1	18.2086	0.557957
v1.1 St2	v1.1 St2	10x v1.1	18.2035	0.546917
v1.1 T1	v1.1 T1	10x v1.1	21.8026	0.539542
v2 T1	v2 T1	10x v2	22.9798	0.57315
v2 T2	v2 T2	10x v2	23.4349	0.5659
ddS U1	ddS U1	Bio-Rad ddSEQ SureCell	27.4829	0.456081
ddS U2	ddS U2	Bio-Rad ddSEQ SureCell	27.1406	0.462872
MO V1	MO V1	10x Multiome	29.7329	0.701664
MO V2	MO V2	10x Multiome	30.5984	0.678667
v1 V1	v1 V1	10x v1	29.892	0.663529
v1 V2	v1 V2	10x v1	25.2806	0.485727
v2 V1	v2 V1	10x v2	29.1715	0.63156
v2 V2	v2 V2	10x v2	28.7642	0.627869
Hy V1	Hy V1	HyDrop	29.958	0.400258
Hy V2	Hy V2	HyDrop	29.5594	0.412306

## Sheet: 2j
	short_identifier	technology	top2kdars_median_dar_tss_dist	top2kdars_median_dar_logfc
ddS Bi1	ddS Bi1	Bio-Rad ddSEQ SureCell	13182	2.23655
ddS Bi2	ddS Bi2	Bio-Rad ddSEQ SureCell	12514	2.32222
ddS Bi3	ddS Bi3	Bio-Rad ddSEQ SureCell	12377.5	1.71814
ddS Bi4	ddS Bi4	Bio-Rad ddSEQ SureCell	12071	1.91827
mt* Br1	mt* Br1	mtscATAC-seq (FACS)	20975.5	3.15855
mt* Br2	mt* Br2	mtscATAC-seq (FACS)	22052.5	3.0916
MO C1	MO C1	10x Multiome	22459.5	2.46867
MO C2	MO C2	10x Multiome	19126	1.95687
v1.1 C1	v1.1 C1	10x v1.1	22501	3.66062
v1.1 C2	v1.1 C2	10x v1.1	22782.5	3.61595
v1.1 C3	v1.1 C3	10x v1.1	24260	3.38892
v1.1c C1	v1.1c C1	10x v1.1 (control)	22146.5	3.28726
v1.1c C2	v1.1c C2	10x v1.1 (control)	22447	2.71176
v2 C1	v2 C1	10x v2	22437	2.85714
v2 C2	v2 C2	10x v2	22452	3.20627
Hy C1	Hy C1	HyDrop	22963	2.55376
Hy C2	Hy C2	HyDrop	47280	1.96351
Hy C3	Hy C3	HyDrop	24541	2.95379
mt C1	mt C1	mtscATAC-seq	23859.5	4.41855
mt C2	mt C2	mtscATAC-seq	24509	2.44026
Hy E1	Hy E1	HyDrop	13464	2.15707
Hy E2	Hy E2	HyDrop	13286.5	1.85214
Hy E3	Hy E3	HyDrop	16949	1.66619
Hy E4	Hy E4	HyDrop	13546.5	2.46991
ddS H1	ddS H1	Bio-Rad ddSEQ SureCell	15125	2.49977
ddS H2	ddS H2	Bio-Rad ddSEQ SureCell	14545.5	2.48319
mt M1	mt M1	mtscATAC-seq	22302	3.33063
mt M2	mt M2	mtscATAC-seq	24365.5	2.79485
s3 O1	s3 O1	s3-ATAC	21320	1.55312
s3 O2	s3 O2	s3-ATAC	330094	1.07908
MO Sa1	MO Sa1	10x Multiome	19650	2.38853
MO Sa2	MO Sa2	10x Multiome	21210	2.83425
v1.1 St1	v1.1 St1	10x v1.1	16018	2.38958
v1.1 St2	v1.1 St2	10x v1.1	17636	2.37547
v1.1 T1	v1.1 T1	10x v1.1	21262.5	2.70326
v2 T1	v2 T1	10x v2	21444.5	2.91023
v2 T2	v2 T2	10x v2	22706	2.81149
ddS U1	ddS U1	Bio-Rad ddSEQ SureCell	16988.5	2.83738
ddS U2	ddS U2	Bio-Rad ddSEQ SureCell	18697.5	2.89526
MO V1	MO V1	10x Multiome	17282	1.44523
MO V2	MO V2	10x Multiome	20650	2.99194
v1 V1	v1 V1	10x v1	19997	3.18807
v1 V2	v1 V2	10x v1	21378	3.14881
v2 V1	v2 V1	10x v2	19386	2.57298
v2 V2	v2 V2	10x v2	20477	3.03102
Hy V1	Hy V1	HyDrop	15275	1.5097
Hy V2	Hy V2	HyDrop	15938	2.32243

## Sheet: 2k
	seurat_cell_type_pred_score	tech	sample_id
CAGGCGGATGAATAAAGTGCG_CGCGGCGACCTACCGCAGTGT___BIO_ddseq_1.FIXEDCELLS	0.794101	ddseq	BIO_ddseq_1.FIXEDCELLS
ACACGCGATATAACATTCGTT_TTCCTCTTCGTTCTGCTAATT___BIO_ddseq_1.FIXEDCELLS	0.581627	ddseq	BIO_ddseq_1.FIXEDCELLS
AACGGTGGAGAGGTTAGTGTT_TTGTAAGCGTTTGATGAGGAG___BIO_ddseq_1.FIXEDCELLS	0.680369	ddseq	BIO_ddseq_1.FIXEDCELLS
ATAGTTGTGAGATTGAATCAA___BIO_ddseq_1.FIXEDCELLS	1	ddseq	BIO_ddseq_1.FIXEDCELLS
TACGCATTCTGAACGAGCGTG___BIO_ddseq_1.FIXEDCELLS	0.916906	ddseq	BIO_ddseq_1.FIXEDCELLS
AGCAACGTTGGACTCATCAGT_GTAATACCTCATTTAGCCGCC___BIO_ddseq_1.FIXEDCELLS	0.601357	ddseq	BIO_ddseq_1.FIXEDCELLS
ACGAGAACTTGTCCAACCACA_ACGTATTCCACTTGTGGAAGG_GAATATGCACATGAAACCACA___BIO_ddseq_1.FIXEDCELLS	0.641373	ddseq	BIO_ddseq_1.FIXEDCELLS
CGTTTGACGACACTCCATAAT___BIO_ddseq_1.FIXEDCELLS	0.696512	ddseq	BIO_ddseq_1.FIXEDCELLS
TACCGAAGAGTTGCCTATTCG_TCATACAGAGCTAATGATTGT___BIO_ddseq_1.FIXEDCELLS	0.760904	ddseq	BIO_ddseq_1.FIXEDCELLS
AAGTGCGCCATAATCCGCGAT_AGATAGGTATGTGCATGTTCC_GAATATGAAGCAGCTCCTTAA___BIO_ddseq_1.FIXEDCELLS	0.886031	ddseq	BIO_ddseq_1.FIXEDCELLS
AACCACATGAGGAGTTGGTTA_CGATGCAACCTACCTGTAGTG___BIO_ddseq_1.FIXEDCELLS	0.964595	ddseq	BIO_ddseq_1.FIXEDCELLS
ACGTATTCACGCCAACACGCG_CCTATGTTGCGTTGTCTTGTA_TGAGATTAACTCTTACAGCTT___BIO_ddseq_1.FIXEDCELLS	0.829393	ddseq	BIO_ddseq_1.FIXEDCELLS
CACATGAACCATGCGTGGCGC_GAGAGGTTCAGCAACGCGGCG_GCTAATTCTGCGCCTCGCGCA___BIO_ddseq_1.FIXEDCELLS	0.837536	ddseq	BIO_ddseq_1.FIXEDCELLS
CGCGCTTAGGCATGGAGCTAA_TCTTGTATTACAGATGAGGAG_TGGAAGGAGGATACGTCCTTC___BIO_ddseq_1.FIXEDCELLS	0.913848	ddseq	BIO_ddseq_1.FIXEDCELLS
AAGTGCGCGCAATCGAACCGT_TATACTTTCAGCAAGCTCCAA_TCGACAGAACTCTTTTACAGA___BIO_ddseq_1.FIXEDCELLS	0.782737	ddseq	BIO_ddseq_1.FIXEDCELLS
AGATAGGACTACGATACTTTC_GGCGTCCCTTGTCCAGGATAC___BIO_ddseq_1.FIXEDCELLS	0.735849	ddseq	BIO_ddseq_1.FIXEDCELLS
GGTAACACACGCCACACGGAC_TACTTTCGGTTCACTTGTAAG___BIO_ddseq_1.FIXEDCELLS	0.748749	ddseq	BIO_ddseq_1.FIXEDCELLS
AGGACGTTCCAGTTTCATACA_CGAGTGGGTTAGGATTCGTAC___BIO_ddseq_1.FIXEDCELLS	0.915364	ddseq	BIO_ddseq_1.FIXEDCELLS
ACGTTGGTTGGACTGCACAGC_CCATAATTTAAGCGTCGGATG_TCTGAACATTCGTTTTGGTTA___BIO_ddseq_1.FIXEDCELLS	0.834552	ddseq	BIO_ddseq_1.FIXEDCELLS
CGCGCTTTTGGACTGATAGAC_GAGAGGTAGGACGTCAGGCGG_TCATACACGATGCACTATTCG___BIO_ddseq_1.FIXEDCELLS	0.790924	ddseq	BIO_ddseq_1.FIXEDCELLS
CGCCTAATTATCATGGTTAGT_CGGATCTCGAGGTCATTCGTT___BIO_ddseq_1.FIXEDCELLS	0.806298	ddseq	BIO_ddseq_1.FIXEDCELLS
CAGAGAGCGTAGCCCGCGCTT___BIO_ddseq_1.FIXEDCELLS	0.885612	ddseq	BIO_ddseq_1.FIXEDCELLS
GAGCTAAATTCGTTTTGGTTA_GAGTTGCGCCTTTGCAGAATT_GCGTAGACACGGACTACCGAA_TAAGGTACACGGACGATAGAC___BIO_ddseq_1.FIXEDCELLS	0.722153	ddseq	BIO_ddseq_1.FIXEDCELLS
AGGACGTTGAGATTCGCGGCG_CGCGCTTTTTCCTATTGAGGC_CTTCATCTTAAGCGGCTTTAT_TCGACAGGTTAGGAAGATAGG_TGAGGAGGGTGTTTCACGGAC___BIO_ddseq_1.FIXEDCELLS	0.43811	ddseq	BIO_ddseq_1.FIXEDCELLS
AGACTTCATTCGTTCTCATTT_CATGTATCTTGTCCAACGTAA_TGGAAGGCGATGCATTAAGCG___BIO_ddseq_1.FIXEDCELLS	0.880306	ddseq	BIO_ddseq_1.FIXEDCELLS
CATCAGTCGGCTGCGGCAGGC_CGTTTGATCCGCTCGCGACTC_TTCGTACCATCTTAATGGTGT___BIO_ddseq_1.FIXEDCELLS	0.670414	ddseq	BIO_ddseq_1.FIXEDCELLS
CGATGCAAACGTAAATGAATA_CGCGGCGTCCTGGCGATCACC_TTCCTCTGAATATGCGCCTAA___BIO_ddseq_1.FIXEDCELLS	0.710324	ddseq	BIO_ddseq_1.FIXEDCELLS
AGAGACCCATACGCCGCCTAA_ATTATTCTTCTGCACCAAGCT_GGTGTTTCATCAGTCATGTAT_GTCGGTTAGTAAGCGGTGTTT___BIO_ddseq_1.FIXEDCELLS	1	ddseq	BIO_ddseq_1.FIXEDCELLS
CTATTCGGAGAGGTAACGGTG_GTGTGTCTGGACCAGACAATA___BIO_ddseq_1.FIXEDCELLS	1	ddseq	BIO_ddseq_1.FIXEDCELLS
TGAGGAGGGAGCCTTAACGCC___BIO_ddseq_1.FIXEDCELLS	1	ddseq	BIO_ddseq_1.FIXEDCELLS
AAGTGCGGGCGGAAAACCACA_AAGTTATGCTTTATAACCACA_TTATCATTCGGCGTGCGACTC___BIO_ddseq_1.FIXEDCELLS	1	ddseq	BIO_ddseq_1.FIXEDCELLS
AATGATTTGATTGTGTTAGGA_CAGAATTGCACAGCTGAGATT_GGCGTCCTCCTTAAAGACTTC___BIO_ddseq_1.FIXEDCELLS	1	ddseq	BIO_ddseq_1.FIXEDCELLS
TGGCAACCGGAGGATCAAGAC___BIO_ddseq_1.FIXEDCELLS	1	ddseq	BIO_ddseq_1.FIXEDCELLS
AGACTTCAACCACATGACCGC_CTTGTCCTTGAGGCTGCTACT_TGGCCTTTTACAGATATGTGC___BIO_ddseq_1.FIXEDCELLS	1	ddseq	BIO_ddseq_1.FIXEDCELLS
ACGAGAAGGAGCCTGATAGAC_TCTGAACTCGGATGTCGACAG___BIO_ddseq_1.FIXEDCELLS	1	ddseq	BIO_ddseq_1.FIXEDCELLS
ACGAGAACGCAATCTCAAGAC_CTTCATCATTCGTTACACGCG___BIO_ddseq_1.FIXEDCELLS	1	ddseq	BIO_ddseq_1.FIXEDCELLS
CCGCGATATTGCCTTGAATCC_GGAAGTTCGCCTAAAAGCAGC_TGAATCCTTAAGCGGTCCTTC___BIO_ddseq_1.FIXEDCELLS	0.75761	ddseq	BIO_ddseq_1.FIXEDCELLS
CACTTCTGAGGACAGCTAATT_GGTTAGTTGGACCACCAGTCA___BIO_ddseq_1.FIXEDCELLS	0.97831	ddseq	BIO_ddseq_1.FIXEDCELLS
GATCACCCATCAGTTATACTT___BIO_ddseq_1.FIXEDCELLS	0.780998	ddseq	BIO_ddseq_1.FIXEDCELLS
CGCGGCGGTTGATGTGAGGAG_GGCAGGCTCGCGCAAACGTAA___BIO_ddseq_1.FIXEDCELLS	1	ddseq	BIO_ddseq_1.FIXEDCELLS
AGAGACCCTATTCGATAGTTG_AGAGACCTAGTGTTAAGCAGC___BIO_ddseq_1.FIXEDCELLS	1	ddseq	BIO_ddseq_1.FIXEDCELLS
TGTCGCTACCATGCACTACGA___BIO_ddseq_1.FIXEDCELLS	0.919993	ddseq	BIO_ddseq_1.FIXEDCELLS
ATTCGTTGTCGGTTTTACAGA_TCAAGACCTCATTTCGTTTGA___BIO_ddseq_1.FIXEDCELLS	0.59133	ddseq	BIO_ddseq_1.FIXEDCELLS
CATACGCCTAGAGCGCAGTGT_TGGCAACGTTAGGAATAGGCA_TTGTAAGTGATTGTAACCACA___BIO_ddseq_1.FIXEDCELLS	0.655658	ddseq	BIO_ddseq_1.FIXEDCELLS
CCACTTGCTTGTCCCAGAATT_GTCGGTTGCGCACGAAGTTAT_TCGCGCACCAAGCTTGAGGAG___BIO_ddseq_1.FIXEDCELLS	0.897168	ddseq	BIO_ddseq_1.FIXEDCELLS
ACAGTACCACGCCATGGCCTT_CGATGCAAATTCCATTCGTAC_TCCGCTCGGTTAGTGAGAGGT___BIO_ddseq_1.FIXEDCELLS	0.976179	ddseq	BIO_ddseq_1.FIXEDCELLS
CACGGACCACATGAACGTTGG_CACGGACGCTTTATAACTCTT___BIO_ddseq_1.FIXEDCELLS	0.854446	ddseq	BIO_ddseq_1.FIXEDCELLS
AGATAGGCAGAGAGACGTTGG_GGAAGTTCCTCCTTGGCAGGC_TCGCGCACATCAGTAAGGTTC___BIO_ddseq_1.FIXEDCELLS	0.863611	ddseq	BIO_ddseq_1.FIXEDCELLS
AACCACATGAGGAGTGGCAAC_CTAACTCCGTACAACACGGAC_CTAAGAATCATACACGCAATC___BIO_ddseq_1.FIXEDCELLS	0.264319	ddseq	BIO_ddseq_1.FIXEDCELLS
GAATCAACGGTACGCTGGCAT_GAATCAATATACTTTGGAAGG_GAGCGTGTTACAGATGAGGAG___BIO_ddseq_1.FIXEDCELLS	0.633713	ddseq	BIO_ddseq_1.FIXEDCELLS
CACTTCTCGATGCACACATGA_GTGTCCAAGCGAATAAGGTTC_TCGACAGGCACAGCCGACACT_TGATTGTATAGGCAGCTCCAA___BIO_ddseq_1.FIXEDCELLS	0.732433	ddseq	BIO_ddseq_1.FIXEDCELLS
ACTCAATAACGGTGAATTGGT_CCATAATCGGATCTACACGCG_GCTCCAAGGCAGGCGAGCTAA_GGACGACCTAAGAATCCGCTC___BIO_ddseq_1.FIXEDCELLS	1	ddseq	BIO_ddseq_1.FIXEDCELLS
AAGCAGCGGCGTCCCGGAGGA_AATTGGTTGTAGTGGGTCGTA___BIO_ddseq_1.FIXEDCELLS	0.86224	ddseq	BIO_ddseq_1.FIXEDCELLS
TAAGGTACGGCTGCCCAAGCT_TACTTTCAGTTTCTTTAAGCG_TTGGTTAATTCGTTATTATTC___BIO_ddseq_1.FIXEDCELLS	0.855286	ddseq	BIO_ddseq_1.FIXEDCELLS
AGAGACCTTCCTCTCACTTCT_GTTAGGATTCGTACGAATATG___BIO_ddseq_1.FIXEDCELLS	0.781611	ddseq	BIO_ddseq_1.FIXEDCELLS
CATCAGTCGCAATCATAGGCA_CGGATCTTTAAGCGTCATACA_GAGTTGCGCTCCAACAGGCGG___BIO_ddseq_1.FIXEDCELLS	0.904295	ddseq	BIO_ddseq_1.FIXEDCELLS
ACAGCTTTGATTGTACGTATT_CGGAGGAAGTAAGCTCGACAG_GAGAGGTTCGGCGTTCTGAAC___BIO_ddseq_1.FIXEDCELLS	0.520847	ddseq	BIO_ddseq_1.FIXEDCELLS
ATTCACGGAATCAAGTCGGTT___BIO_ddseq_1.FIXEDCELLS	0.968877	ddseq	BIO_ddseq_1.FIXEDCELLS
AACGGTGAATGATTCTCATTT_CGATGCAGCTAATTAACGGTG_GCGTAGATGCGTTGAGATAGG_TAAGGTACCGGTTTTTTGGTC___BIO_ddseq_1.FIXEDCELLS	0.629662	ddseq	BIO_ddseq_1.FIXEDCELLS
ATATAACGAGCTAATAACGCC_CCACTTGTGTCGCTTCGTTCT_CGCGGCGCGTTTGATCCTTAA_TAACGCCTAGTGTTATTCGTT_TCGGCGTCGTGATATGGCCTT___BIO_ddseq_1.FIXEDCELLS	0.444546	ddseq	BIO_ddseq_1.FIXEDCELLS
CATCTTAGGTTAGTCGTGATA_GCGCACGCTATTCGAAGTGCG_TGTAGTGCTATTCGAAGTGCG_TTGGACTTTAAGCGGTTAGGA___BIO_ddseq_1.FIXEDCELLS	0.720509	ddseq	BIO_ddseq_1.FIXEDCELLS
CATCTTAGGTTAGTCGTGATA_CTTGTCCCTATTCGAAGTGCG_GCGCACGCTATTCGAAGTGCG_TGTAGTGCTATTCGAAGTGCG_TTGGACTTTAAGCGGTTAGGA___BIO_ddseq_1.FIXEDCELLS	0.749746	ddseq	BIO_ddseq_1.FIXEDCELLS
AGACTTCTCAGCAAAGCCGCC_CGCCTAACGGAGGAAGCAACG_TACCGAAGTGCATTAGCAACG_TGCGAGCGCGCACGACCGGCT___BIO_ddseq_1.FIXEDCELLS	0.663506	ddseq	BIO_ddseq_1.FIXEDCELLS
AGAGACCGCCTCGTCTGCGCC_AGTAAGCTATGTGCGTTAGGA_GCTCCAAAGTTTCTTGCGAGC_GTTGATGTGACCGCCGATGCA___BIO_ddseq_1.FIXEDCELLS	0.530192	ddseq	BIO_ddseq_1.FIXEDCELLS
GGTTAGTTGTAGTGGCCTTTG_TCATACACACGGACCCGGTTT_TGGCCTTTCTGAACCAGAATT___BIO_ddseq_1.FIXEDCELLS	0.950458	ddseq	BIO_ddseq_1.FIXEDCELLS
AATTCCAGCCTTTGTGTAGTG_CATGTATGAGTTGCTCATACA_GTGGTAGCACGGACTGCTACT___BIO_ddseq_1.FIXEDCELLS	0.832145	ddseq	BIO_ddseq_1.FIXEDCELLS
ATGAGCTGAGTTGCGCACAGC_GTGTGTCGTTAGGAGGTTAGT___BIO_ddseq_1.FIXEDCELLS	0.492422	ddseq	BIO_ddseq_1.FIXEDCELLS
AGCTGAGTGGAAGGCTCTTGC_CTGGCATCGTGATATTGGTTA___BIO_ddseq_1.FIXEDCELLS	0.730558	ddseq	BIO_ddseq_1.FIXEDCELLS
AAGCAGCTTATCATCTCTTGC_AGGCATGGGCAGGCCACGCCA___BIO_ddseq_1.FIXEDCELLS	0.937286	ddseq	BIO_ddseq_1.FIXEDCELLS
AAGTTATGAACCGTAGCTGAG_GAATATGCGATGCATGGACCA___BIO_ddseq_1.FIXEDCELLS	0.947011	ddseq	BIO_ddseq_1.FIXEDCELLS
ATAGTTGTGAGGAGCGACACT_GGTAACAGGAGCCTTTCTGCA_TTTGGTCCGTTTGATACTTTC___BIO_ddseq_1.FIXEDCELLS	0.900205	ddseq	BIO_ddseq_1.FIXEDCELLS
ACCATGCTAAGAGGATTCGTT_CCTTAGGCGGCCAGATTCACG_CTAACTCTTTGGTCCGTACAA_TGGTGAAACGTATTCCTCCTT_TTCCTCTCCTATGTTAAGGTA___BIO_ddseq_1.FIXEDCELLS	0.769099	ddseq	BIO_ddseq_1.FIXEDCELLS
CCTATGTAGGCATGACAGTAC_GAATATGAAGCAGCTCAGCAA___BIO_ddseq_1.FIXEDCELLS	0.773133	ddseq	BIO_ddseq_1.FIXEDCELLS
TACCGAATTCGTACGTGCATT___BIO_ddseq_1.FIXEDCELLS	0.663235	ddseq	BIO_ddseq_1.FIXEDCELLS
GGTGTTTCCTATGTGCCTTTG_TGCGTTGGGAAGTTAGACTTC___BIO_ddseq_1.FIXEDCELLS	0.49853	ddseq	BIO_ddseq_1.FIXEDCELLS
CGTTTGACTAAGAACCAAGCT___BIO_ddseq_1.FIXEDCELLS	1	ddseq	BIO_ddseq_1.FIXEDCELLS
CAGAATTTGGCAACGTAATAC_CCTCCTTACTCAATCCACTTG_CTTGCGAACTCAATTGGTGAA_GGCAGGCTACCGAACCTCCTT___BIO_ddseq_1.FIXEDCELLS	0.736252	ddseq	BIO_ddseq_1.FIXEDCELLS
GCAGTGTTTCCTCTGTCGGTT___BIO_ddseq_1.FIXEDCELLS	0.704039	ddseq	BIO_ddseq_1.FIXEDCELLS
ACCGGCTTTGGTTAATTATTC_CGACACTCACGCCAGGTGTTT_TCCGCTCCCAAGCTCAGAATT___BIO_ddseq_1.FIXEDCELLS	0.785158	ddseq	BIO_ddseq_1.FIXEDCELLS
ATTGCCTTCTTGTAAAGCAGC_GAATATGAATGGCCCCGGTTT_GAGCTAAGGTTAGTAACGTAA_TTGGTTACGAGGTCACAGTAC___BIO_ddseq_1.FIXEDCELLS	0.788569	ddseq	BIO_ddseq_1.FIXEDCELLS
AACGTAAGGTTCACTTCCTCT_ACCGGCTTGGACCATCGTTCT_CCTCCTTTGGCAACGCTTTAT_CGGATCTCACTTCTGAATCAA___BIO_ddseq_1.FIXEDCELLS	0.699618	ddseq	BIO_ddseq_1.FIXEDCELLS
CAGGCGGAGAGACCCGTGATA_GTGGCGCAGGCATGAGCTGAG___BIO_ddseq_1.FIXEDCELLS	0.877337	ddseq	BIO_ddseq_1.FIXEDCELLS
ACGTATTGAGAGGTCCAGTCA_AGCCGCCGCTCCAACGGATCT___BIO_ddseq_1.FIXEDCELLS	0.71717	ddseq	BIO_ddseq_1.FIXEDCELLS
CGAGGTCGCAGTGTCCACTTG_GTGTGTCAGGACGTGGCGGAA___BIO_ddseq_1.FIXEDCELLS	0.936995	ddseq	BIO_ddseq_1.FIXEDCELLS
CTAAGAACGTAGCCGGTTCAC_TCAGCAACTTGCGAGGACGAC_TTAAGCGTGCGTTGGTGGTAG___BIO_ddseq_1.FIXEDCELLS	0.377869	ddseq	BIO_ddseq_1.FIXEDCELLS
ACGTTGGAGCAACGGCGTAGA_CGCGGCGGGTAACAATGAATA_CTAGAGCATGAGCTCTCTTGC_CTTCATCTGGCAACAATTGGT___BIO_ddseq_1.FIXEDCELLS	0.542006	ddseq	BIO_ddseq_1.FIXEDCELLS
AAGTTATCTTGCGAACACGCG_CTATTCGTATGTGCTGCTACT_TTACAGATCGGCGTCGCGCTT___BIO_ddseq_1.FIXEDCELLS	0.560259	ddseq	BIO_ddseq_1.FIXEDCELLS
GCACAGCACGTTGGATTCGTT_TATGTGCTGACCGCTCCGCTC___BIO_ddseq_1.FIXEDCELLS	0.835394	ddseq	BIO_ddseq_1.FIXEDCELLS
CTATTCGCGGATCTTGCGTTG___BIO_ddseq_1.FIXEDCELLS	0.322647	ddseq	BIO_ddseq_1.FIXEDCELLS
ACCATGCCCGCGATTCGGATG_GCACAGCCACTTCTAGCGAAT_TCTGAACCGGTACGAGACCAT_TGTTTAGACGTTGGAGACTTC___BIO_ddseq_1.FIXEDCELLS	0.558461	ddseq	BIO_ddseq_1.FIXEDCELLS
AGGCATGCTTCATCTTGAGGC_GTCCTTCTTGGTTAATGGTGT_TATACTTGCACAGCAAGGTTC_TGACCGCAGACTTCGGCGTCC___BIO_ddseq_1.FIXEDCELLS	0.755995	ddseq	BIO_ddseq_1.FIXEDCELLS
CGGCTGCGAGTTGCAGTTTCT_TCTTGTAAGCGAATCGGAGGA___BIO_ddseq_1.FIXEDCELLS	0.627763	ddseq	BIO_ddseq_1.FIXEDCELLS
AACTCTTGCCTCGTACCTACC_CGGATCTTGCTACTGGTCGTA_TTCCTCTCCAGTCAGCAGTGT___BIO_ddseq_1.FIXEDCELLS	0.869858	ddseq	BIO_ddseq_1.FIXEDCELLS
ATTCACGTTGAGGCGGTCGTA_CGATTACTTTGGTCAGCTGAG_TTCGTACGTTGATGTGCGTTG___BIO_ddseq_1.FIXEDCELLS	0.529005	ddseq	BIO_ddseq_1.FIXEDCELLS
CCTCCTTCAGAATTGTGTCCA_GAGTTGCATGAATAGAGGACA___BIO_ddseq_1.FIXEDCELLS	1	ddseq	BIO_ddseq_1.FIXEDCELLS
CTAGAGCAGTAAGCGTGTGTC___BIO_ddseq_1.FIXEDCELLS	0.669755	ddseq	BIO_ddseq_1.FIXEDCELLS
CGTACAAAGCCGCCTAACGCC_CTTGTCCGAATCAATACGCAT_GAATCAACGGAGGAGCAGTGT_GAGCGTGAAGGTTCTCATACA___BIO_ddseq_1.FIXEDCELLS	0.783669	ddseq	BIO_ddseq_1.FIXEDCELLS
ATAGGCATCTGAACCCAAGCT_CCTCCTTACGAGAACACATGA___BIO_ddseq_1.FIXEDCELLS	0.774709	ddseq	BIO_ddseq_1.FIXEDCELLS
AATTCCACTGGCATCATCTTA_AGATAGGGTCGGTTCCTCCTT___BIO_ddseq_1.FIXEDCELLS	0.959595	ddseq	BIO_ddseq_1.FIXEDCELLS
AATGGCCGCACAGCTACTTTC_CAGAATTATGAATACGGCCAG___BIO_ddseq_1.FIXEDCELLS	0.851372	ddseq	BIO_ddseq_1.FIXEDCELLS
AGATAGGATGGTGTTCGTTCT_GATAGACTCGGCGTAGTAAGC_TTCGTACTGATTGTTGGCCTT___BIO_ddseq_1.FIXEDCELLS	0.665846	ddseq	BIO_ddseq_1.FIXEDCELLS
AAGGTTCAGAGACCATTCACG_CTTGTCCGCACAGCTCGTTCT_GCGCACGGCACAGCTCGTTCT_TGTAGTGGCACAGCTCGTTCT___BIO_ddseq_1.FIXEDCELLS	0.929656	ddseq	BIO_ddseq_1.FIXEDCELLS
AATTGGTCATCTTAGATAGAC_GCGACTCCGAGGTCCCTCCTT_TCATACACAGAGAGAGGACGT___BIO_ddseq_1.FIXEDCELLS	0.765956	ddseq	BIO_ddseq_1.FIXEDCELLS
AGACTTCGGTTCACAAGGTTC___BIO_ddseq_1.FIXEDCELLS	0.757867	ddseq	BIO_ddseq_1.FIXEDCELLS
GCGCACGATGAATAGCGCACG_GTGTCCACGATGCATGTCGCT___BIO_ddseq_1.FIXEDCELLS	0.675926	ddseq	BIO_ddseq_1.FIXEDCELLS
CGCAATCTCATACACATACGC_TGGACCACAGAATTACTCAAT___BIO_ddseq_1.FIXEDCELLS	0.656896	ddseq	BIO_ddseq_1.FIXEDCELLS
CCTCCTTGTCGGTTGCTCCAA_GCCTTTGTGAGATTTGGCAAC_TGGTGAAAGCAACGATTATTC___BIO_ddseq_1.FIXEDCELLS	0.642144	ddseq	BIO_ddseq_1.FIXEDCELLS
CCGAACCCACTTCTTGCGAGC_TAAGGTAAACCACAGTAATAC_TTATCATCTTGTCCCGCGCTT___BIO_ddseq_1.FIXEDCELLS	0.869684	ddseq	BIO_ddseq_1.FIXEDCELLS
AATGATTCGGATCTCGACACT_TCCTTAATCGGATGAGCCGCC_TGGACCATCGTTCTCAGGCGG___BIO_ddseq_1.FIXEDCELLS	0.615669	ddseq	BIO_ddseq_1.FIXEDCELLS
CTAACTCTGGTGAATCGCGCA_GGCGTCCTAGTACCGGTAACA___BIO_ddseq_1.FIXEDCELLS	0.838283	ddseq	BIO_ddseq_1.FIXEDCELLS
GGCGTCCGTAATACCTAACTC_GTGTCCATAAGGTAGTGTCCA_TAAGGTACTAACTCAATGGCC_TGGACCAGTGGCGCAGTAAGC___BIO_ddseq_1.FIXEDCELLS	0.804487	ddseq	BIO_ddseq_1.FIXEDCELLS
ATTCACGGAGCTAAGCAGTGT_CGAGTGGTATGTGCGTGTCCA_GAATATGATGTTCCGCTCCAA___BIO_ddseq_1.FIXEDCELLS	0.499523	ddseq	BIO_ddseq_1.FIXEDCELLS
CCATAATTGCGTTGGTTAGGA_CCGGTTTGAACCGTACGTATT_TCCTGGCTCCGCTCGCACAGC___BIO_ddseq_1.FIXEDCELLS	0.867148	ddseq	BIO_ddseq_1.FIXEDCELLS
AATTGGTTTCTGCACAGGCGG_GTGGTAGAGGACGTGTCCTTC_TTTCCTAGGTGTTTACGAGAA___BIO_ddseq_1.FIXEDCELLS	0.69063	ddseq	BIO_ddseq_1.FIXEDCELLS
AAGTGCGATTCACGAGGACGT_CGCAATCGCTCCAAAAGGTTC_GTGTCCATGCGTTGGGAAGTT_TTGGACTTACTTTCGTAATAC___BIO_ddseq_1.FIXEDCELLS	0.668514	ddseq	BIO_ddseq_1.FIXEDCELLS
CACTTCTTCATACAGCGCACG_CCGAACCCTCATTTACTACGA_CTTGCGAGCTTTATCAGAGAG___BIO_ddseq_1.FIXEDCELLS	1	ddseq	BIO_ddseq_1.FIXEDCELLS
GGAAGTTCGCCTAATTAAGCG_GGAGCCTCGCGGCGTTCTGCA___BIO_ddseq_1.FIXEDCELLS	0.945909	ddseq	BIO_ddseq_1.FIXEDCELLS
CGATTACGCTAATTTCCTTAA_CTATTCGTAAGAGGTCGCGCA___BIO_ddseq_1.FIXEDCELLS	0.862205	ddseq	BIO_ddseq_1.FIXEDCELLS
AGGACGTTAAGAGGTGGAAGG_CAGAATTCTTGTCCCATCAGT___BIO_ddseq_1.FIXEDCELLS	0.563407	ddseq	BIO_ddseq_1.FIXEDCELLS
CAGGCGGTCAGCAACGTACAA_CGGATCTCATGTATCTATTCG___BIO_ddseq_1.FIXEDCELLS	0.720349	ddseq	BIO_ddseq_1.FIXEDCELLS
CACGCCAGAGTTGCAGATAGG_CGATTACTGAATCCACAGCTT_TGAGGAGCCAGTCAGCACAGC_TGGACCACGATTACCCACTTG___BIO_ddseq_1.FIXEDCELLS	0.60629	ddseq	BIO_ddseq_1.FIXEDCELLS
CGCGGCGAACTCTTTAGTGTT_CGGATCTATATAACACCGGCT___BIO_ddseq_1.FIXEDCELLS	0.59413	ddseq	BIO_ddseq_1.FIXEDCELLS
CGCGGCGTACCGAAGAGTTGC___BIO_ddseq_1.FIXEDCELLS	0.411998	ddseq	BIO_ddseq_1.FIXEDCELLS
CGGTACGTTGGACTTGTTTAG_TAAGAGGTGGTGAAGAGAGGT_TGCTACTTGATTGTTGCTACT___BIO_ddseq_1.FIXEDCELLS	0.981524	ddseq	BIO_ddseq_1.FIXEDCELLS
AGCAACGCGATGCAAGATAGG_TACTTTCCTCTTGCAGATAGG___BIO_ddseq_1.FIXEDCELLS	0.934659	ddseq	BIO_ddseq_1.FIXEDCELLS
GAGTTGCTTGGACTTGCGAGC_TATACTTTTATCATTTGGACT___BIO_ddseq_1.FIXEDCELLS	0.976102	ddseq	BIO_ddseq_1.FIXEDCELLS
AATTGGTCTCATTTCTCATTT_ACTCAATCGGAGGAAAGCAGC___BIO_ddseq_1.FIXEDCELLS	0.478801	ddseq	BIO_ddseq_1.FIXEDCELLS
CATGTATCCAGTCATACTTTC_TAACGCCATAGTTGTTGAGGC___BIO_ddseq_1.FIXEDCELLS	0.854908	ddseq	BIO_ddseq_1.FIXEDCELLS
AACGTAAGAACCGTTTAAGCG_TGGCCTTAGACCATGGAAGTT___BIO_ddseq_1.FIXEDCELLS	0.573243	ddseq	BIO_ddseq_1.FIXEDCELLS
GCGTAGATCTGAACCCGCGAT_GGCAGGCACAGTACGGTCGTA_TAAGGTAGCAGTGTGCCTCGT_TACCGAAACCTACCGTGCATT_TCCTGGCCCAAGCTTTCTGCA___BIO_ddseq_1.FIXEDCELLS	0.769481	ddseq	BIO_ddseq_1.FIXEDCELLS
CACGGACGGTCGTACTAACTC_GCCTCGTTCTTGTAATGAGCT_TAACGCCAGTTTCTGGTTCAC_TCGCGCACGCGGCGATGTTCC___BIO_ddseq_1.FIXEDCELLS	0.692612	ddseq	BIO_ddseq_1.FIXEDCELLS
AACGTAAGAGCTAAGGCAGGC_CATACGCTCCTTAAACGTTGG_CGATTACCGATGCAGGTTAGT_CGGCCAGGGTGTTTAGTAAGC___BIO_ddseq_1.FIXEDCELLS	0.720975	ddseq	BIO_ddseq_1.FIXEDCELLS
CAGAATTTATGTGCGTGTCCA_CGATTACGTTGATGTTCGTAC_CTAGAGCCCGGTTTAGATAGG___BIO_ddseq_1.FIXEDCELLS	0.50186	ddseq	BIO_ddseq_1.FIXEDCELLS
AGGCATGCCATAATTCCAGTT_CCGAACCGGTCGTACAGGCGG___BIO_ddseq_1.FIXEDCELLS	0.585527	ddseq	BIO_ddseq_1.FIXEDCELLS
ATTCGTTTTGAGGCTGGACCA_CCTATGTCAGAATTGTTAGGA_TTTCCTAAGATAGGCGTGATA___BIO_ddseq_1.FIXEDCELLS	0.781024	ddseq	BIO_ddseq_1.FIXEDCELLS
GTGGCGCAATTGGTAACGGTG_TGCGTTGCATGTATTTACAGA___BIO_ddseq_1.FIXEDCELLS	1	ddseq	BIO_ddseq_1.FIXEDCELLS
CGAGGTCCGTGATACTATTCG_CGATGCAATGAGCTTGAGGAG_GAGGACAACCTACCCCTCCTT___BIO_ddseq_1.FIXEDCELLS	1	ddseq	BIO_ddseq_1.FIXEDCELLS
ATATAACGTGTGTCCGTACAA_TCCGCTCTGGCAACATTGCCT___BIO_ddseq_1.FIXEDCELLS	1	ddseq	BIO_ddseq_1.FIXEDCELLS
AAGTGCGAATGATTAGGCATG_CGGAGGAGATCACCTCCAGTT___BIO_ddseq_1.FIXEDCELLS	0.450363	ddseq	BIO_ddseq_1.FIXEDCELLS
AAGTGCGCGTTTGAGCTCCAA_AGCCGCCGGTGTTTACAGCTT_TCGGATGCGGCTGCCATGTAT___BIO_ddseq_1.FIXEDCELLS	1	ddseq	BIO_ddseq_1.FIXEDCELLS
AATTCCAATTATTCGTGGCGC_CTTGTCCAGCGAATTGCTACT_GCTTTATATGGTGTAGGACGT___BIO_ddseq_1.FIXEDCELLS	0.582739	ddseq	BIO_ddseq_1.FIXEDCELLS
AACGGTGAGATAGGAGGATAC___BIO_ddseq_1.FIXEDCELLS	0.687696	ddseq	BIO_ddseq_1.FIXEDCELLS
AACTCTTGGTTCACATTCGTT_TGCGAGCATGTTCCTAACGCC___BIO_ddseq_1.FIXEDCELLS	0.856187	ddseq	BIO_ddseq_1.FIXEDCELLS
CCAAGCTAACCACACAGGCGG_CCGGTTTCGGTACGTCCGCTC_GCTAATTAATGATTAGACCAT___BIO_ddseq_1.FIXEDCELLS	0.508756	ddseq	BIO_ddseq_1.FIXEDCELLS
ACTCAATTACTTTCAGACTTC_AGGACGTAACGTAAAACGGTG_CTAAGAAACAGTACTGCTACT_TAGTGTTGCGCACGCGAGTGG_TTGGTTAAATGGCCGGCGTCC___BIO_ddseq_1.FIXEDCELLS	0.470367	ddseq	BIO_ddseq_1.FIXEDCELLS
AACGGTGAATGATTATGAATA_CCGCGATCACGCCAAAGGTTC___BIO_ddseq_1.FIXEDCELLS	0.515076	ddseq	BIO_ddseq_1.FIXEDCELLS
ATGAGCTTATACTTACTACGA_TCATACATTGTAAGCGATGCA___BIO_ddseq_1.FIXEDCELLS	0.787159	ddseq	BIO_ddseq_1.FIXEDCELLS
AGGACGTAAGTTATGAATATG_CTAAGAATCCTGGCATGTTCC___BIO_ddseq_1.FIXEDCELLS	0.648279	ddseq	BIO_ddseq_1.FIXEDCELLS
TCTGAACAATTGGTACAGCTT___BIO_ddseq_1.FIXEDCELLS	0.931088	ddseq	BIO_ddseq_1.FIXEDCELLS
AAGTTATTCGGCGTGCACAGC_CGGTACGTGGCAACCACTTCT___BIO_ddseq_1.FIXEDCELLS	0.772378	ddseq	BIO_ddseq_1.FIXEDCELLS
CTTCATCGGTTCACCTTGCGA_GTGTGTCTTGGTTAATTGCCT___BIO_ddseq_1.FIXEDCELLS	0.875981	ddseq	BIO_ddseq_1.FIXEDCELLS
GGTAACAACTCAATTCGACAG_GTGTGTCTACCGAAACTACGA_TGTCGCTCTCTTGCATAGGCA_TTCGTACACCATGCCGTGATA___BIO_ddseq_1.FIXEDCELLS	0.799553	ddseq	BIO_ddseq_1.FIXEDCELLS
AAGTTATTGGAAGGAGATAGG_CGCGCTTATGAATAGCGACTC_TATACTTGCGACTCATGAATA___BIO_ddseq_1.FIXEDCELLS	0.589077	ddseq	BIO_ddseq_1.FIXEDCELLS
GCTTTATTAGTACCTGATTGT_TGGCAACCGTGATATCCAGTT___BIO_ddseq_1.FIXEDCELLS	0.713303	ddseq	BIO_ddseq_1.FIXEDCELLS
TCGGATGTTTGGTCTCTTGTA_TGTTTAGCGGCTGCCACATGA___BIO_ddseq_1.FIXEDCELLS	0.959799	ddseq	BIO_ddseq_1.FIXEDCELLS
AATGGCCATAGTTGTGATTGT___BIO_ddseq_1.FIXEDCELLS	0.949555	ddseq	BIO_ddseq_1.FIXEDCELLS
ATAGGCAAGCCGCCGACAATA_GTTAGGAAGGCATGCATGTAT___BIO_ddseq_1.FIXEDCELLS	0.646364	ddseq	BIO_ddseq_1.FIXEDCELLS
CTTACCGGAGAGGTTCCTGGC_CTTGTCCGGAGCCTGGTAACA_TCTGAACCGTGATATCCGCTC_TGTAGTGGGAGCCTGGTAACA___BIO_ddseq_1.FIXEDCELLS	0.960432	ddseq	BIO_ddseq_1.FIXEDCELLS
CTTACCGGAGAGGTTCCTGGC_CTTGTCCGGAGCCTGGTAACA_GCGCACGGGAGCCTGGTAACA_TCTGAACCGTGATATCCGCTC_TGTAGTGGGAGCCTGGTAACA___BIO_ddseq_1.FIXEDCELLS	0.972946	ddseq	BIO_ddseq_1.FIXEDCELLS
GGCGTCCCGGCCAGCCTCCTT_TGATTGTATAGTTGTACCGAA___BIO_ddseq_1.FIXEDCELLS	0.898477	ddseq	BIO_ddseq_1.FIXEDCELLS
CCTTAGGTTGTAAGCGTACAA_CGCGGCGAGCGAATCAGAATT_TCAGCAATTCGTACTCTTGTA_TGTTTAGATAGTTGTGGACCA___BIO_ddseq_1.FIXEDCELLS	0.81987	ddseq	BIO_ddseq_1.FIXEDCELLS
CAGGCGGAACTCTTAGACTTC_TCGTTCTGCTTTATGCAGTGT___BIO_ddseq_1.FIXEDCELLS	0.835809	ddseq	BIO_ddseq_1.FIXEDCELLS
ATTCACGTGTTTAGGTGGTAG_TGAATCCGTGGTAGGTGTCCA_TGTTTAGAGCGAATCGATGCA___BIO_ddseq_1.FIXEDCELLS	0.928512	ddseq	BIO_ddseq_1.FIXEDCELLS
AGCGAATTGCGTTGAACGGTG_TGGCCTTGGTTCACACGTATT_TGGTGAACAGGCGGCGCGCTT_TTCTGCAGGTCGTAATGGTGT___BIO_ddseq_1.FIXEDCELLS	0.523907	ddseq	BIO_ddseq_1.FIXEDCELLS
AAGCAGCACCATGCTTTCCTA_GACAATAGGTTCACCTAAGAA___BIO_ddseq_1.FIXEDCELLS	0.775123	ddseq	BIO_ddseq_1.FIXEDCELLS
AGTTTCTCCACTTGCGATGCA_CCTTAGGAACCACATGGCAAC___BIO_ddseq_1.FIXEDCELLS	0.612777	ddseq	BIO_ddseq_1.FIXEDCELLS
CTCATTTTAAGGTAGTCGGTT_TGAGATTATGAATATCCAGTT_TTTGGTCTAGTACCGTTGATG___BIO_ddseq_1.FIXEDCELLS	0.584884	ddseq	BIO_ddseq_1.FIXEDCELLS
GCCTCGTATTGCCTCGTACAA_GGTCGTATCGACAGCCTCCTT_TCGTTCTTGCGAGCTCCTGGC___BIO_ddseq_1.FIXEDCELLS	0.497856	ddseq	BIO_ddseq_1.FIXEDCELLS
CGGAGGACTCTTGCTTCGTAC_TCCTGGCCTTACCGCCATAAT___BIO_ddseq_1.FIXEDCELLS	0.769114	ddseq	BIO_ddseq_1.FIXEDCELLS
CCAAGCTCGAGTGGGAATCAA_GAGAGGTCCGGTTTTGGACCA_TTGTAAGAGCTGAGAGGCATG___BIO_ddseq_1.FIXEDCELLS	0.894602	ddseq	BIO_ddseq_1.FIXEDCELLS
CAGAGAGATATAACGGTGTTT_CTATTCGACACGCGTGTAGTG_GTGCATTAGGATACGATCACC___BIO_ddseq_1.FIXEDCELLS	0.927724	ddseq	BIO_ddseq_1.FIXEDCELLS
CGCGCTTCGTACAACAGGCGG_CTTGTCCAATTCCAGGAAGTT_TCGTTCTAACGTAATGGACCA___BIO_ddseq_1.FIXEDCELLS	0.530699	ddseq	BIO_ddseq_1.FIXEDCELLS
AACTCTTAAGGTTCGGTCGTA_CGCAATCACCTACCGGAAGTT_GGTCGTAATGAGCTACGTTGG___BIO_ddseq_1.FIXEDCELLS	0.893241	ddseq	BIO_ddseq_1.FIXEDCELLS
CGATGCACTCATTTTAGTGTT_GAGTTGCACGTTGGCACATGA___BIO_ddseq_1.FIXEDCELLS	0.885492	ddseq	BIO_ddseq_1.FIXEDCELLS
AGAGACCTCGTTCTAGGACGT_CGATGCATGCGAGCGGTAACA_CTTCATCTTACAGACGTGATA___BIO_ddseq_1.FIXEDCELLS	0.668627	ddseq	BIO_ddseq_1.FIXEDCELLS
CAGAATTGAGCGTGTGCTACT_GATAGACGCGTAGATACCGAA_TCAAGACGCACAGCTCCGCTC_TGATTGTCTAACTCGACAATA___BIO_ddseq_1.FIXEDCELLS	0.853334	ddseq	BIO_ddseq_1.FIXEDCELLS
ATAGTTGCACTTCTAGGACGT___BIO_ddseq_1.FIXEDCELLS	0.968985	ddseq	BIO_ddseq_1.FIXEDCELLS
ACGTTGGGTTGATGGAATATG_GATCACCACTCAATCCTCCTT_TGGACCAATAGGCAATGAGCT___BIO_ddseq_1.FIXEDCELLS	0.312172	ddseq	BIO_ddseq_1.FIXEDCELLS
ACTACGAGCCTTTGACGTATT_CTGCGCCTTGGTTAGAATATG_TTGTAAGATAGGCAGATAGAC___BIO_ddseq_1.FIXEDCELLS	0.836401	ddseq	BIO_ddseq_1.FIXEDCELLS
CATCTTATTCCTCTCATCAGT_CCAGTCACTCTTGCCGCCTAA_CCATAATTTGTAAGCCGGTTT_CGCCTAAAGACCATCTCTTGC_TGGACCACGGCCAGCATCAGT___BIO_ddseq_1.FIXEDCELLS	0.91158	ddseq	BIO_ddseq_1.FIXEDCELLS
GGACGACAGCCGCCAGGCATG___BIO_ddseq_1.FIXEDCELLS	0.745031	ddseq	BIO_ddseq_1.FIXEDCELLS
CATCAGTACCATGCCAGAGAG_TCTGAACCTAGAGCGTGCATT___BIO_ddseq_1.FIXEDCELLS	0.721606	ddseq	BIO_ddseq_1.FIXEDCELLS
ACACGCGCGAGTGGTGTAGTG_AGCAACGCACTTCTGGTTAGT_CGGCTGCATGAGCTACTACGA_GACAATAAGACCATAGATAGG_GTGGCGCGCAGTGTTGATTGT_TGGCCTTTGAGGAGCCTTAGG___BIO_ddseq_1.FIXEDCELLS	0.408189	ddseq	BIO_ddseq_1.FIXEDCELLS
AACTCTTTGGCAACCATCAGT_CTTGTCCATTCACGCACATGA___BIO_ddseq_1.FIXEDCELLS	0.884781	ddseq	BIO_ddseq_1.FIXEDCELLS
AGCGAATCCGCGATCCATAAT_CTAGAGCGCACAGCGTTAGGA_CTCATTTGGTGTTTAGTTTCT___BIO_ddseq_1.FIXEDCELLS	0.757258	ddseq	BIO_ddseq_1.FIXEDCELLS
CATCAGTCTCATTTAAGCAGC_CGGCTGCGCAGTGTCGATGCA_GTGGCGCCGGAGGACGTTTGA___BIO_ddseq_1.FIXEDCELLS	0.776992	ddseq	BIO_ddseq_1.FIXEDCELLS
CGGCTGCCGCCTAAGTGCATT_TTGAGGCTATACTTGCTTTAT___BIO_ddseq_1.FIXEDCELLS	0.925186	ddseq	BIO_ddseq_1.FIXEDCELLS
CATACGCCCTTAGGCTGGCAT_GCTAATTCATACGCACTACGA___BIO_ddseq_1.FIXEDCELLS	0.738935	ddseq	BIO_ddseq_1.FIXEDCELLS
AATGATTCGACACTCGGATCT_TGATTGTCATACGCAGGATAC_TGGACCATTGTAAGCACGGAC___BIO_ddseq_1.FIXEDCELLS	0.640233	ddseq	BIO_ddseq_1.FIXEDCELLS
ATTCACGCGGAGGACTAAGAA_TTATCATGTGTCCAATATAAC___BIO_ddseq_1.FIXEDCELLS	0.804415	ddseq	BIO_ddseq_1.FIXEDCELLS
CCTCCTTGCTCCAAGGTAACA_GGCGGAACCGGTTTACGTATT___BIO_ddseq_1.FIXEDCELLS	0.965829	ddseq	BIO_ddseq_1.FIXEDCELLS
ACACGCGAAGTGCGATTATTC_GGAGCCTTGTAGTGCTCATTT_GTGCATTGTGGTAGCTTCATC_GTGTGTCTGTCGCTTGACCGC___BIO_ddseq_1.FIXEDCELLS	0.575532	ddseq	BIO_ddseq_1.FIXEDCELLS
ATTATTCTGATTGTTAAGGTA_CACGGACATGAATACGGCCAG___BIO_ddseq_1.FIXEDCELLS	0.840393	ddseq	BIO_ddseq_1.FIXEDCELLS
CGTGATAGCTTTATAAGGTTC_TGGACCAAGATAGGTGACCGC___BIO_ddseq_1.FIXEDCELLS	0.972447	ddseq	BIO_ddseq_1.FIXEDCELLS
ATGAATAGTGTGTCACCGGCT_GCGTAGAGCCTTTGTTGGTTA_TCGTTCTTTCTGCATGTAGTG___BIO_ddseq_1.FIXEDCELLS	0.534522	ddseq	BIO_ddseq_1.FIXEDCELLS
CCTCCTTGAATCAATAGTACC___BIO_ddseq_1.FIXEDCELLS	0.724171	ddseq	BIO_ddseq_1.FIXEDCELLS
ACTACGAGCAGTGTGCGCACG_CAGAATTCTATTCGCATCAGT_CGAGGTCTACTTTCTCCGCTC___BIO_ddseq_1.FIXEDCELLS	0.985226	ddseq	BIO_ddseq_1.FIXEDCELLS
ACAGTACCGGATCTTATACTT_GCTCCAAGAACCGTCGATGCA___BIO_ddseq_1.FIXEDCELLS	0.633129	ddseq	BIO_ddseq_1.FIXEDCELLS
AGCTGAGCGATGCAATGGTGT_GAGGACAGACAATAAACTCTT_GCGCACGACCGGCTTGTCGCT___BIO_ddseq_1.FIXEDCELLS	0.852051	ddseq	BIO_ddseq_1.FIXEDCELLS
CGATTACCGATTACGTAATAC___BIO_ddseq_1.FIXEDCELLS	0.989726	ddseq	BIO_ddseq_1.FIXEDCELLS
ACCATGCTTGGTTATCAAGAC_TTGAGGCTCAAGACAGACTTC___BIO_ddseq_1.FIXEDCELLS	0.972185	ddseq	BIO_ddseq_1.FIXEDCELLS
ACGAGAACATACGCTAAGGTA_CCATAATCGATTACGAGTTGC_TTACAGACCGGTTTTCGCGCA___BIO_ddseq_1.FIXEDCELLS	1	ddseq	BIO_ddseq_1.FIXEDCELLS
TGACCGCCTCATTTGGTAACA_TGGAAGGTTATCATAACCACA___BIO_ddseq_1.FIXEDCELLS	0.949057	ddseq	BIO_ddseq_1.FIXEDCELLS
ACCATGCAGACCATATTGCCT_GAATATGTGTAGTGGCCTTTG_TACGCATTGAGGAGGATCACC_TGTTTAGGCCTCGTCACTTCT___BIO_ddseq_1.FIXEDCELLS	0.799375	ddseq	BIO_ddseq_1.FIXEDCELLS
TTGGACTTCGCGCACTTGCGA___BIO_ddseq_1.FIXEDCELLS	0.997056	ddseq	BIO_ddseq_1.FIXEDCELLS
ACGAGAATTGAGGCTTACAGA_CGGCCAGCTTGTCCAACGTAA___BIO_ddseq_1.FIXEDCELLS	0.933769	ddseq	BIO_ddseq_1.FIXEDCELLS
TTAAGCGTTTGGTCCGAGTGG___BIO_ddseq_1.FIXEDCELLS	0.712173	ddseq	BIO_ddseq_1.FIXEDCELLS
GAGAGGTCGATTACTGGCCTT_TCAGCAACGTTTGATTATCAT___BIO_ddseq_1.FIXEDCELLS	0.990877	ddseq	BIO_ddseq_1.FIXEDCELLS
GCGACTCTGGCCTTCCGAACC_GCGTAGAAGACTTCTAGTACC_GGCGGAACGGAGGAGCCTCGT_GTTAGGAAATGGCCCTTACCG___BIO_ddseq_1.FIXEDCELLS	0.516582	ddseq	BIO_ddseq_1.FIXEDCELLS
CCATAATGGTAACATGACCGC_CTCTTGCTGTAGTGCGCCTAA_GCGACTCTGGCCTTCCGAACC_GCGTAGAAGACTTCTAGTACC_GGCGGAACGGAGGAGCCTCGT_GTTAGGAAATGGCCCTTACCG___BIO_ddseq_1.FIXEDCELLS	0.668206	ddseq	BIO_ddseq_1.FIXEDCELLS
GAATCAAAGACTTCGGTTAGT___BIO_ddseq_1.FIXEDCELLS	0.636894	ddseq	BIO_ddseq_1.FIXEDCELLS
AAGCAGCAACCACAAGACCAT_CTATTCGACTCAATCTCTTGC_TCGCGCAGCGACTCGTGCATT___BIO_ddseq_1.FIXEDCELLS	0.560525	ddseq	BIO_ddseq_1.FIXEDCELLS
CGGTACGTAGTGTTTGAGATT_GCGTAGAAGACCATCGCCTAA_GTGGCGCTCGTTCTCACGGAC___BIO_ddseq_1.FIXEDCELLS	0.716502	ddseq	BIO_ddseq_1.FIXEDCELLS
CCAGTCAAATTCCACCTATGT_TAGTACCGGTGTTTACCTACC___BIO_ddseq_1.FIXEDCELLS	0.709612	ddseq	BIO_ddseq_1.FIXEDCELLS
AGAGACCGTCGGTTTGACCGC_TGGCCTTTTGAGGCCCACTTG___BIO_ddseq_1.FIXEDCELLS	0.942963	ddseq	BIO_ddseq_1.FIXEDCELLS
CGCCTAAGGCAGGCGAGCTAA_TGGCCTTCCATAATACACGCG___BIO_ddseq_1.FIXEDCELLS	0.692455	ddseq	BIO_ddseq_1.FIXEDCELLS
CGCCTAAGAGTTGCTACTTTC___BIO_ddseq_1.FIXEDCELLS	1	ddseq	BIO_ddseq_1.FIXEDCELLS
AGCGAATTCCTTAAGCGACTC_ATAGTTGAGACTTCAAGTGCG_TGACCGCTCCAGTTGTGGCGC___BIO_ddseq_1.FIXEDCELLS	0.933857	ddseq	BIO_ddseq_1.FIXEDCELLS
CTAACTCATTCACGGGAAGTT_TACCGAATTAAGCGCGAGGTC___BIO_ddseq_1.FIXEDCELLS	0.940731	ddseq	BIO_ddseq_1.FIXEDCELLS
CGGATCTCGTGATACCGGTTT_CGGCCAGTCTGAACACCTACC___BIO_ddseq_1.FIXEDCELLS	0.882253	ddseq	BIO_ddseq_1.FIXEDCELLS
ATATAACGTGTGTCTGGTGAA_GCCTTTGCGCAATCCGTGATA___BIO_ddseq_1.FIXEDCELLS	0.674449	ddseq	BIO_ddseq_1.FIXEDCELLS
CGATTACTTATCATCAGAATT_TTAAGCGAATTGGTCCGGTTT___BIO_ddseq_1.FIXEDCELLS	0.72213	ddseq	BIO_ddseq_1.FIXEDCELLS
ACTCAATTCGCGCAGATCACC_GATAGACACCTACCTGCTACT_GCAGTGTATGTTCCGTGCATT___BIO_ddseq_1.FIXEDCELLS	0.495006	ddseq	BIO_ddseq_1.FIXEDCELLS
ATGTTCCTGGAAGGTAGTGTT_GTCGGTTTCGGATGGACAATA_TTGAGGCCCGGTTTCCTTAGG___BIO_ddseq_1.FIXEDCELLS	1	ddseq	BIO_ddseq_1.FIXEDCELLS
AATTGGTCGGATCTGAGCGTG_AGGCATGCGGTACGACCTACC_CCAGTCAAGCCGCCAGGCATG_GCCTCGTTTGGTTACACGGAC___BIO_ddseq_1.FIXEDCELLS	0.706254	ddseq	BIO_ddseq_1.FIXEDCELLS
AGACCATGTCGGTTAGAGACC___BIO_ddseq_1.FIXEDCELLS	0.73559	ddseq	BIO_ddseq_1.FIXEDCELLS
ACGAGAAGCGTAGACACGGAC_CGGCTGCTCATACAAGACCAT_TCTGAACACGTATTCAGAATT___BIO_ddseq_1.FIXEDCELLS	0.817123	ddseq	BIO_ddseq_1.FIXEDCELLS
GGTCGTACACTTCTGGAGCCT___BIO_ddseq_1.FIXEDCELLS	0.901621	ddseq	BIO_ddseq_1.FIXEDCELLS
AAGTTATACCATGCACTCAAT_ACGTTGGAGGACGTTCTTGTA_CCGAACCACGTATTATGGTGT___BIO_ddseq_1.FIXEDCELLS	0.821757	ddseq	BIO_ddseq_1.FIXEDCELLS
CTGCGCCAGGCATGCTCATTT___BIO_ddseq_1.FIXEDCELLS	1	ddseq	BIO_ddseq_1.FIXEDCELLS
ACACGCGATGGTGTGAGCGTG_ATTGCCTGACAATAGGCGTCC___BIO_ddseq_1.FIXEDCELLS	0.923072	ddseq	BIO_ddseq_1.FIXEDCELLS
CATGTATGAGTTGCCGCGCTT_GAGTTGCTGGCCTTAGGATAC_TCATACAACGTTGGACACGCG___BIO_ddseq_1.FIXEDCELLS	0.885494	ddseq	BIO_ddseq_1.FIXEDCELLS
CCACTTGTTGAGGCGATCACC_CTCTTGCTCCTTAACGGATCT___BIO_ddseq_1.FIXEDCELLS	0.890235	ddseq	BIO_ddseq_1.FIXEDCELLS
ATTCGTTAGACTTCAATTGGT_CGGTACGGCAGTGTCCGGTTT_GCACAGCATATAACATGAATA___BIO_ddseq_1.FIXEDCELLS	0.668923	ddseq	BIO_ddseq_1.FIXEDCELLS
AATGATTTGATTGTTCTTGTA_AGCTGAGGACAATATATACTT_CTTACCGCGTACAAAGGACGT_TTCGTACTACTTTCTAAGAGG___BIO_ddseq_1.FIXEDCELLS	0.978786	ddseq	BIO_ddseq_1.FIXEDCELLS
ATAGGCAATGAGCTCACTTCT_TTCGTACTCGCGCATGGTGAA___BIO_ddseq_1.FIXEDCELLS	0.703532	ddseq	BIO_ddseq_1.FIXEDCELLS
AGGACGTTTAAGCGTTACAGA_ATGAGCTCGCAATCGCGCACG_CCGGTTTGGTGTTTTTGTAAG_CCTATGTCACTTCTGGTAACA_TAACGCCATATAACACTCAAT_TAAGGTAGTGTCCATTCGTAC___BIO_ddseq_1.FIXEDCELLS	0.957844	ddseq	BIO_ddseq_1.FIXEDCELLS
TATACTTCCTCCTTCAGGCGG_TCTTGTACGGCTGCGGTCGTA___BIO_ddseq_1.FIXEDCELLS	0.788913	ddseq	BIO_ddseq_1.FIXEDCELLS
CGCCTAATTGGTTACCGAACC_GTGTGTCTGGTGAATAGTACC___BIO_ddseq_1.FIXEDCELLS	0.802474	ddseq	BIO_ddseq_1.FIXEDCELLS
ATGGTGTATTCGTTCTCTTGC___BIO_ddseq_1.FIXEDCELLS	0.918896	ddseq	BIO_ddseq_1.FIXEDCELLS
AGCAACGGGTCGTATTTCCTA_GAGCGTGCTCATTTCCAGTCA_GCGACTCGAGCTAATTTCCTA_GGAGCCTCATACGCCGAGGTC___BIO_ddseq_1.FIXEDCELLS	0.738445	ddseq	BIO_ddseq_1.FIXEDCELLS
ATTCGTTCGCGGCGTTCGTAC_CCTCCTTGGTAACATATACTT_CGGAGGAGGTCGTACGATTAC___BIO_ddseq_1.FIXEDCELLS	0.831458	ddseq	BIO_ddseq_1.FIXEDCELLS
AGGACGTCCATAATCACATGA_CGCCTAAAGTAAGCGCGACTC_CTCATTTTGTCGCTGGTTAGT_GAATCAATCGCGCATGCTACT_TGATTGTCATGTATTATGTGC___BIO_ddseq_1.FIXEDCELLS	0.562307	ddseq	BIO_ddseq_1.FIXEDCELLS
GCACAGCCTCTTGCCGTACAA___BIO_ddseq_1.FIXEDCELLS	1	ddseq	BIO_ddseq_1.FIXEDCELLS
GGCAGGCGTGCATTTGACCGC_TAAGGTATCGACAGCGTGATA___BIO_ddseq_1.FIXEDCELLS	0.848724	ddseq	BIO_ddseq_1.FIXEDCELLS
ATATAACGGTGTTTGAATCAA_TCATACATTATCATTAAGGTA_TGGCAACCACATGAGGCGGAA___BIO_ddseq_1.FIXEDCELLS	0.627495	ddseq	BIO_ddseq_1.FIXEDCELLS
ACTACGATTCTGCACACTTCT_AGTTTCTCGCGCTTTCCAGTT_CATCAGTTCCTTAATTGGTTA_TCAGCAACCTATGTCGACACT___BIO_ddseq_1.FIXEDCELLS	0.785906	ddseq	BIO_ddseq_1.FIXEDCELLS
TTGGTTACGTAGCCTCTTGTA___BIO_ddseq_1.FIXEDCELLS	0.764969	ddseq	BIO_ddseq_1.FIXEDCELLS
AAGCAGCCTGGCATTGTCGCT_GTGTCCAAATGATTTCCAGTT_GTTGATGGCTAATTCCGAACC___BIO_ddseq_1.FIXEDCELLS	0.643995	ddseq	BIO_ddseq_1.FIXEDCELLS
ATTGCCTCGTAGCCTTCTGCA_CGGCTGCATGGTGTGACAATA___BIO_ddseq_1.FIXEDCELLS	0.770419	ddseq	BIO_ddseq_1.FIXEDCELLS
TCCGCTCTGGACCACTATTCG_TTCTGCAACAGCTTTCGGATG___BIO_ddseq_1.FIXEDCELLS	0.804484	ddseq	BIO_ddseq_1.FIXEDCELLS
ATGAGCTATTCGTTAGACTTC_CACTTCTCTCATTTAATTGGT_GCTCCAATGGTGAAAGCTGAG___BIO_ddseq_1.FIXEDCELLS	0.767403	ddseq	BIO_ddseq_1.FIXEDCELLS
CTTGTCCGTTAGGACTATTCG_TGATTGTGCGACTCTAACGCC___BIO_ddseq_1.FIXEDCELLS	0.859392	ddseq	BIO_ddseq_1.FIXEDCELLS
AGGACGTACGAGAACGGATCT_CGTACAACCATAATGTGGCGC_GTGGTAGCATCAGTCTTGTCC___BIO_ddseq_1.FIXEDCELLS	0.561669	ddseq	BIO_ddseq_1.FIXEDCELLS
TGTCGCTCGTTTGATGAGGAG_TTATCATCTAGAGCGTTAGGA___BIO_ddseq_1.FIXEDCELLS	0.9639	ddseq	BIO_ddseq_1.FIXEDCELLS
ATGTTCCATTCGTTCACGGAC_ATTCGTTGAGCTAAGAGAGGT_TATACTTAATGGCCGGACGAC___BIO_ddseq_1.FIXEDCELLS	0.826634	ddseq	BIO_ddseq_1.FIXEDCELLS
AGTAAGCCGGATCTACGAGAA_TAGTACCCGTAGCCGGACGAC___BIO_ddseq_1.FIXEDCELLS	0.979556	ddseq	BIO_ddseq_1.FIXEDCELLS
ACGTTGGTGCTACTGTTGATG_ATGGTGTCTCTTGCAACCACA_GGAGCCTATTATTCGATCACC_TTCCTCTGTTAGGAAGACCAT___BIO_ddseq_1.FIXEDCELLS	0.817118	ddseq	BIO_ddseq_1.FIXEDCELLS
AAGCAGCTCAGCAAGTTAGGA_GATCACCTACTTTCAACGGTG_TAACGCCATGTTCCGCGTAGA_TAACGCCATGTTCCTGCGTTG___BIO_ddseq_1.FIXEDCELLS	0.675942	ddseq	BIO_ddseq_1.FIXEDCELLS
AGCGAATAGGACGTTTTGGTC_CACTTCTTACCGAACTCATTT_CTAGAGCGGTAACACCTCCTT___BIO_ddseq_1.FIXEDCELLS	0.818379	ddseq	BIO_ddseq_1.FIXEDCELLS
ACTACGAAGGCATGACGTATT_AGCAACGCACGCCAATGAATA_CCGAACCTCTGAACCATCAGT_CTCTTGCAGTAAGCGGCGGAA___BIO_ddseq_1.FIXEDCELLS	0.913219	ddseq	BIO_ddseq_1.FIXEDCELLS
CCATAATACACGCGTGTAGTG_CGTACAAGAGCGTGACTCAAT_GGTTCACGTTAGGAAGGACGT___BIO_ddseq_1.FIXEDCELLS	0.777838	ddseq	BIO_ddseq_1.FIXEDCELLS
TCGGATGCAGGCGGACCGGCT_TGACCGCCTGCGCCCGACACT_TTGGACTGCGCACGCTCTTGC___BIO_ddseq_1.FIXEDCELLS	0.805306	ddseq	BIO_ddseq_1.FIXEDCELLS
GAGAGGTGACAATATGGTGAA___BIO_ddseq_1.FIXEDCELLS	0.799281	ddseq	BIO_ddseq_1.FIXEDCELLS
CCTTAGGAACGGTGATGAATA_TGGCCTTCCAAGCTTGGCCTT___BIO_ddseq_1.FIXEDCELLS	0.965232	ddseq	BIO_ddseq_1.FIXEDCELLS
CTTGTCCCTAGAGCTCCAGTT_GTAATACTCTGAACCTTACCG___BIO_ddseq_1.FIXEDCELLS	0.979748	ddseq	BIO_ddseq_1.FIXEDCELLS
AATTCCATGGACCATGAGATT_GTCGGTTTTTGGTCACGTATT___BIO_ddseq_1.FIXEDCELLS	0.647556	ddseq	BIO_ddseq_1.FIXEDCELLS
ACAGTACAGGACGTAAGGTTC_AGGATACGATCACCGTCCTTC_GCACAGCAGCAACGCTGGCAT_TGAGATTATAGGCAAGTTTCT___BIO_ddseq_1.FIXEDCELLS	0.771798	ddseq	BIO_ddseq_1.FIXEDCELLS
CTAGAGCCGAGTGGACACGCG_TTCGTACAATTGGTCCAAGCT___BIO_ddseq_1.FIXEDCELLS	0.673735	ddseq	BIO_ddseq_1.FIXEDCELLS
GAGCGTGGTGCATTAATGGCC_TTACAGAGGAGCCTCCTTAGG___BIO_ddseq_1.FIXEDCELLS	0.958837	ddseq	BIO_ddseq_1.FIXEDCELLS
TCGGCGTATAGGCACCGCGAT___BIO_ddseq_1.FIXEDCELLS	0.714062	ddseq	BIO_ddseq_1.FIXEDCELLS
AGATAGGCGTGATACAGGCGG___BIO_ddseq_1.FIXEDCELLS	0.866897	ddseq	BIO_ddseq_1.FIXEDCELLS
TGCTACTGCAGTGTGGACGAC___BIO_ddseq_1.FIXEDCELLS	0.708244	ddseq	BIO_ddseq_1.FIXEDCELLS
TCGGATGTCGTTCTGTGTCCA_TCTTGTAATGAGCTCATGTAT_TTCCTCTAGGACGTTCCTGGC___BIO_ddseq_1.FIXEDCELLS	0.96549	ddseq	BIO_ddseq_1.FIXEDCELLS
GTCGGTTATGAGCTTCGGATG_TCAAGACTGGCAACGTGGTAG___BIO_ddseq_1.FIXEDCELLS	0.666584	ddseq	BIO_ddseq_1.FIXEDCELLS
AGGATACAGGCATGATGAATA_TCATACATAGTGTTTCCGCTC_TTGGACTACTCAATAGCGAAT___BIO_ddseq_1.FIXEDCELLS	0.81423	ddseq	BIO_ddseq_1.FIXEDCELLS
AGGATACTTCGTACACACGCG_CGATGCAGAGGACACGAGTGG_CGCGGCGTTGGTTATGAGATT_GCGCACGAGCCGCCCGCAATC___BIO_ddseq_1.FIXEDCELLS	0.900181	ddseq	BIO_ddseq_1.FIXEDCELLS
GCACAGCAAGTGCGGGACGAC_GCGCACGGAATCAACACTTCT_TGGCAACCCTTAGGGCACAGC___BIO_ddseq_1.FIXEDCELLS	0.911751	ddseq	BIO_ddseq_1.FIXEDCELLS
CGATTACCTTACCGCCACTTG_TCAAGACTGCGTTGACCATGC___BIO_ddseq_1.FIXEDCELLS	0.945079	ddseq	BIO_ddseq_1.FIXEDCELLS
ACGAGAAAGGACGTGCAGTGT_TCGTTCTCGATGCACCTATGT___BIO_ddseq_1.FIXEDCELLS	0.91082	ddseq	BIO_ddseq_1.FIXEDCELLS
CGGATCTGTCGGTTGTGTCCA_TGCGTTGAGTTTCTTGAATCC___BIO_ddseq_1.FIXEDCELLS	0.552378	ddseq	BIO_ddseq_1.FIXEDCELLS
GAGCGTGGGACGACCCGAACC_GGTAACAATTGCCTTCCAGTT_GTGTGTCGAATATGGAACCGT___BIO_ddseq_1.FIXEDCELLS	0.842993	ddseq	BIO_ddseq_1.FIXEDCELLS
AATGATTTGGCAACTACCGAA_GCCTTTGTACCGAATTATCAT_TCATACATCCGCTCAGGCATG___BIO_ddseq_1.FIXEDCELLS	0.380762	ddseq	BIO_ddseq_1.FIXEDCELLS
AGAGACCATTCGTTCCGCGAT_TTAAGCGCCGCGATTCAGCAA___BIO_ddseq_1.FIXEDCELLS	0.778447	ddseq	BIO_ddseq_1.FIXEDCELLS
AGGATACTCCTTAATCTTGTA_GCTTTATCTCTTGCCGGCTGC_GGACGACTTGGACTACGTATT___BIO_ddseq_1.FIXEDCELLS	0.624506	ddseq	BIO_ddseq_1.FIXEDCELLS
CACGGACGGAGCCTTAACGCC_CGCAATCCTTACCGGTGCATT___BIO_ddseq_1.FIXEDCELLS	0.713465	ddseq	BIO_ddseq_1.FIXEDCELLS
AGTAAGCCAGAGAGGGTAACA_TTCCTCTGGCAGGCATTCGTT___BIO_ddseq_1.FIXEDCELLS	1	ddseq	BIO_ddseq_1.FIXEDCELLS
ACAGTACAGCGAATGAGTTGC_ACCATGCGCTAATTTTCGTAC_CTTGTCCATTCGTTGGTGTTT_GAGGACAGAGGACAAGCGAAT___BIO_ddseq_1.FIXEDCELLS	0.860637	ddseq	BIO_ddseq_1.FIXEDCELLS
AGCCGCCGACAATAACTCAAT_CGACACTGTGTGTCCTAAGAA___BIO_ddseq_1.FIXEDCELLS	0.724353	ddseq	BIO_ddseq_1.FIXEDCELLS
CTATTCGTGGAAGGAGTAAGC___BIO_ddseq_1.FIXEDCELLS	0.749001	ddseq	BIO_ddseq_1.FIXEDCELLS
AGGACGTTTATCATTCCGCTC_CGATGCAGAGGACATTTGGTC_CGGAGGAAATTCCAGCACAGC_CGGATCTGTAATACATTGCCT_GGTTAGTCGATGCAAGCAACG_TTATCATTCCGCTCAGCCGCC___BIO_ddseq_1.FIXEDCELLS	0.617658	ddseq	BIO_ddseq_1.FIXEDCELLS
GATCACCGCTTTATTGACCGC_TCGACAGGGTAACAGTCGGTT___BIO_ddseq_1.FIXEDCELLS	0.690616	ddseq	BIO_ddseq_1.FIXEDCELLS
CTTGTCCAGACCATACGTTGG_GCGCACGAGACCATACGTTGG_TGTAGTGAGACCATACGTTGG___BIO_ddseq_1.FIXEDCELLS	0.790074	ddseq	BIO_ddseq_1.FIXEDCELLS
AACTCTTGACAATATGGTGAA_ATTATTCCATACGCCTCTTGC_CGCGGCGCGGCTGCAGTTTCT_TCCTTAAAATGGCCCAGAATT___BIO_ddseq_1.FIXEDCELLS	0.415852	ddseq	BIO_ddseq_1.FIXEDCELLS
CACATGATGGAAGGAGTTTCT_TTATCATCTTCATCTTGAGGC___BIO_ddseq_1.FIXEDCELLS	0.877539	ddseq	BIO_ddseq_1.FIXEDCELLS
ATAGTTGGAGCTAACTAGAGC_ATGAGCTAGCTGAGTCAAGAC_GCCTCGTCGTAGCCTTTCCTA___BIO_ddseq_1.FIXEDCELLS	0.720751	ddseq	BIO_ddseq_1.FIXEDCELLS
AAGCAGCGTGTGTCTCTGAAC_TAGTACCAAGCAGCTGACCGC_TGGCAACTAACGCCGAGAGGT___BIO_ddseq_1.FIXEDCELLS	0.555908	ddseq	BIO_ddseq_1.FIXEDCELLS
CGTGATAATTCACGTGAATCC_TGAATCCTCGCGCATAAGGTA___BIO_ddseq_1.FIXEDCELLS	0.811627	ddseq	BIO_ddseq_1.FIXEDCELLS
ACTCAATCTTGTCCGTGGTAG_AGCGAATTTTGGTCACCGGCT_GCGTAGATTCTGCATTGGACT_TAAGGTACACATGAACCGGCT___BIO_ddseq_1.FIXEDCELLS	0.810161	ddseq	BIO_ddseq_1.FIXEDCELLS
AATGGCCGTCGGTTGCGACTC_ACCTACCACTCAATTTGGTTA_CGATGCACTTGCGACGGCTGC___BIO_ddseq_1.FIXEDCELLS	0.579916	ddseq	BIO_ddseq_1.FIXEDCELLS
TCATACATTGTAAGAGATAGG_TGGCCTTTATACTTTGACCGC___BIO_ddseq_1.FIXEDCELLS	0.916499	ddseq	BIO_ddseq_1.FIXEDCELLS
AACTCTTTATGTGCGTGCATT_AGACTTCATTCGTTCGCGCTT_CGGAGGAGGTGTTTGCCTCGT_TCGCGCAACACGCGGGCGTCC___BIO_ddseq_1.FIXEDCELLS	0.723615	ddseq	BIO_ddseq_1.FIXEDCELLS
ACGTTGGGAACCGTCGAGGTC_CTCTTGCCCGAACCAGATAGG_GGCGTCCAGCCGCCGAATCAA___BIO_ddseq_1.FIXEDCELLS	0.883162	ddseq	BIO_ddseq_1.FIXEDCELLS
CCTCCTTACTACGAACCGGCT_GTGCATTCCGAACCGCACAGC___BIO_ddseq_1.FIXEDCELLS	0.828285	ddseq	BIO_ddseq_1.FIXEDCELLS
GGTGTTTATGAGCTGCTTTAT_GTGCATTGCGTAGAACGTTGG_GTGGTAGTAAGGTATGTAGTG___BIO_ddseq_1.FIXEDCELLS	0.704286	ddseq	BIO_ddseq_1.FIXEDCELLS
CGTGATAGTCGGTTACCTACC_CGTTTGAAGTAAGCGAACCGT_GAATCAATTGAGGCCGATGCA_TTTGGTCTCAAGACCAGAATT___BIO_ddseq_1.FIXEDCELLS	0.484614	ddseq	BIO_ddseq_1.FIXEDCELLS
CATACGCAAGGTTCCCGGTTT_GAGTTGCTACTTTCTGATTGT_GGTAACACTTGTCCTGTCGCT___BIO_ddseq_1.FIXEDCELLS	0.90568	ddseq	BIO_ddseq_1.FIXEDCELLS
TGCTACTACCGGCTATGAATA___BIO_ddseq_1.FIXEDCELLS	0.607843	ddseq	BIO_ddseq_1.FIXEDCELLS
CCGAACCGGTTAGTCGGCCAG_TGTTTAGCGGCCAGCATCAGT___BIO_ddseq_1.FIXEDCELLS	0.900262	ddseq	BIO_ddseq_1.FIXEDCELLS
AGGATACCGTGATATGATTGT_GCCTCGTAGACTTCTGGACCA_GCGACTCCCGCGATTTTCCTA___BIO_ddseq_1.FIXEDCELLS	0.743224	ddseq	BIO_ddseq_1.FIXEDCELLS
AACCACAGGTTAGTTAGTACC_AGGCATGTTGTAAGAGGCATG_CCTATGTCAGAATTATGAATA___BIO_ddseq_1.FIXEDCELLS	0.378533	ddseq	BIO_ddseq_1.FIXEDCELLS
AATGATTCGAGGTCAGACTTC_AGAGACCCACGGACGTGGTAG_TGAGGAGGTGGTAGCCTTAGG___BIO_ddseq_1.FIXEDCELLS	0.649685	ddseq	BIO_ddseq_1.FIXEDCELLS
ACTCAATCCTCCTTAGGCATG_ATTCACGCCTTAGGTAAGGTA___BIO_ddseq_1.FIXEDCELLS	0.607825	ddseq	BIO_ddseq_1.FIXEDCELLS
AACTCTTTGGAAGGGTTGATG_AATGATTCCGGTTTTCAAGAC_AGAGACCCCATAATGGTCGTA_CCACTTGGGTTAGTCATCAGT___BIO_ddseq_1.FIXEDCELLS	0.611894	ddseq	BIO_ddseq_1.FIXEDCELLS
AATTCCACATCTTATGGCCTT_TCAGCAAGTGTGTCAACCACA___BIO_ddseq_1.FIXEDCELLS	0.955329	ddseq	BIO_ddseq_1.FIXEDCELLS
ACACGCGACTCAATCGACACT_AGTAAGCCCGCGATGCGACTC___BIO_ddseq_1.FIXEDCELLS	0.722585	ddseq	BIO_ddseq_1.FIXEDCELLS
ACGTTGGTTCTGCACTCTTGC_AGGATACATTCGTTTCGGCGT_CAGGCGGGGCGTCCCCATAAT_CGACACTTCCAGTTATGGTGT_TGTTTAGCACTTCTAACCACA_TGTTTAGCAGGCGGCCTATGT___BIO_ddseq_1.FIXEDCELLS	0.750809	ddseq	BIO_ddseq_1.FIXEDCELLS
TATACTTCCATAATCCAAGCT___BIO_ddseq_1.FIXEDCELLS	0.870618	ddseq	BIO_ddseq_1.FIXEDCELLS
GTTAGGACGGATCTTCTGAAC_TAGTGTTCTTGCGAGTCCTTC_TGCTACTTCGACAGGTAATAC___BIO_ddseq_1.FIXEDCELLS	0.870079	ddseq	BIO_ddseq_1.FIXEDCELLS
ACGTATTACACGCGCGGATCT_AGGATACTTCGTACAACGTAA___BIO_ddseq_1.FIXEDCELLS	0.792195	ddseq	BIO_ddseq_1.FIXEDCELLS
TACTTTCTACTTTCGCGCACG_TACTTTCTCTGAACAGGATAC___BIO_ddseq_1.FIXEDCELLS	0.626738	ddseq	BIO_ddseq_1.FIXEDCELLS
AATTCCAACAGCTTCATACGC___BIO_ddseq_1.FIXEDCELLS	0.638329	ddseq	BIO_ddseq_1.FIXEDCELLS
CCACTTGAATGATTGGTAACA___BIO_ddseq_1.FIXEDCELLS	0.825081	ddseq	BIO_ddseq_1.FIXEDCELLS
AATTCCAGTAATACTGGACCA___BIO_ddseq_1.FIXEDCELLS	0.787437	ddseq	BIO_ddseq_1.FIXEDCELLS
AGCTGAGGGTAACATTAAGCG_AGGATACGTCCTTCTGATTGT___BIO_ddseq_1.FIXEDCELLS	0.608117	ddseq	BIO_ddseq_1.FIXEDCELLS
CCGAACCACAGCTTCTCATTT_CGTAGCCGCACAGCCGCCTAA_TCGACAGCGAGTGGTGATTGT_TGCGAGCGGTGTTTAACCACA___BIO_ddseq_1.FIXEDCELLS	0.940081	ddseq	BIO_ddseq_1.FIXEDCELLS
AAGCAGCCGGAGGAGTTAGGA_CGTACAATAGTGTTTACGCAT___BIO_ddseq_1.FIXEDCELLS	0.818682	ddseq	BIO_ddseq_1.FIXEDCELLS
CATACGCGGAGCCTAGATAGG_GTGTCCACCGAACCAGGATAC___BIO_ddseq_1.FIXEDCELLS	0.863805	ddseq	BIO_ddseq_1.FIXEDCELLS
ACACGCGCCAGTCATAAGAGG_ACTCAATTGAGATTTTCGTAC_GAGGACAGTGCATTAACGGTG___BIO_ddseq_1.FIXEDCELLS	0.495995	ddseq	BIO_ddseq_1.FIXEDCELLS
ATATAACTGAGGAGGGTTAGT___BIO_ddseq_1.FIXEDCELLS	0.842413	ddseq	BIO_ddseq_1.FIXEDCELLS
ATAGTTGGGCAGGCACCTACC_CGAGGTCACTCAATCTCATTT_GATCACCCGTGATAAGCGAAT_TCCTGGCGTCGGTTAAGGTTC_TTCCTCTTGTAGTGCCGAACC___BIO_ddseq_1.FIXEDCELLS	0.545997	ddseq	BIO_ddseq_1.FIXEDCELLS
AATGGCCAACGGTGATTGCCT_ATGTTCCCGCAATCAGTTTCT_CGGATCTACCGGCTAACGGTG_GCCTCGTCGCAATCTAACGCC___BIO_ddseq_1.FIXEDCELLS	0.817694	ddseq	BIO_ddseq_1.FIXEDCELLS
TATGTGCTGCGAGCGCTTTAT___BIO_ddseq_1.FIXEDCELLS	0.635257	ddseq	BIO_ddseq_1.FIXEDCELLS
AGGACGTCCTCCTTCCTATGT_GAACCGTGAGCGTGGCGCACG_GATCACCAATTCCACACTTCT_GGCGGAATAGTGTTGAGCTAA_TGTTTAGCGATTACCCATAAT___BIO_ddseq_1.FIXEDCELLS	0.329196	ddseq	BIO_ddseq_1.FIXEDCELLS
AGCGAATTTTCCTAGTTAGGA_CTTGCGAGCGACTCAGCGAAT_TCGGATGGACAATAAACGTAA___BIO_ddseq_1.FIXEDCELLS	0.838605	ddseq	BIO_ddseq_1.FIXEDCELLS
CACGCCAGGCAGGCGTGGCGC_TAAGAGGTACCGAACATCTTA_TCCAGTTGCGTAGAGTCGGTT___BIO_ddseq_1.FIXEDCELLS	0.731745	ddseq	BIO_ddseq_1.FIXEDCELLS
AGCCGCCGAGCGTGTCGGCGT_ATGAGCTGGCGGAAAGGACGT_GTCGGTTACACGCGAAGGTTC___BIO_ddseq_1.FIXEDCELLS	0.79034	ddseq	BIO_ddseq_1.FIXEDCELLS
AAGTGCGCGTTTGAATTCGTT_CACATGATACGCATGTAATAC_GAACCGTCACATGATGCTACT___BIO_ddseq_1.FIXEDCELLS	0.538776	ddseq	BIO_ddseq_1.FIXEDCELLS
ATGAGCTTGGTGAATGTTTAG_ATTCGTTCACGCCATTGAGGC_CGCCTAAAGACCATACACGCG_TTGGTTATCTGAACCCTATGT___BIO_ddseq_1.FIXEDCELLS	0.924402	ddseq	BIO_ddseq_1.FIXEDCELLS
CTGCGCCGCGTAGACATACGC_GAACCGTCCAAGCTGTGTCCA_GCCTTTGTCGGCGTAGCAACG___BIO_ddseq_1.FIXEDCELLS	0.849432	ddseq	BIO_ddseq_1.FIXEDCELLS
ACGTATTTGAGGAGAGGATAC_CACTTCTGTGGCGCAGATAGG_CCATAATCCACTTGACACGCG_CGCGGCGCCAGTCAAGGCATG_GCAGTGTTGTAGTGCGAGTGG___BIO_ddseq_1.FIXEDCELLS	0.572768	ddseq	BIO_ddseq_1.FIXEDCELLS
CGCCTAATCCAGTTTTGAGGC_TGTCGCTCGTGATATGATTGT___BIO_ddseq_1.FIXEDCELLS	1	ddseq	BIO_ddseq_1.FIXEDCELLS
CACATGATTGGACTGTCCTTC_GAGGACAAGAGACCGTTAGGA_TCAAGACTGTCGCTGAATCAA_TTTCCTATCCGCTCGTGCATT___BIO_ddseq_1.FIXEDCELLS	0.867913	ddseq	BIO_ddseq_1.FIXEDCELLS
CATGTATAAGTGCGGCTAATT_TGAATCCCGAGTGGGGAGCCT___BIO_ddseq_1.FIXEDCELLS	0.613543	ddseq	BIO_ddseq_1.FIXEDCELLS
AGCGAATCCGGTTTTGGTGAA_CGAGGTCGAATCAAAGTTTCT_GCAGTGTGCGACTCTCAAGAC___BIO_ddseq_1.FIXEDCELLS	1	ddseq	BIO_ddseq_1.FIXEDCELLS
AGATAGGTTAAGCGGGAAGTT_CGCCTAACATACGCTAAGGTA_CGTTTGAGCGTAGACGGAGGA___BIO_ddseq_1.FIXEDCELLS	0.713257	ddseq	BIO_ddseq_1.FIXEDCELLS
AACGTAAAATTCCAGCACAGC_GAGGACACTCTTGCTGCGAGC___BIO_ddseq_1.FIXEDCELLS	0.482419	ddseq	BIO_ddseq_1.FIXEDCELLS
AGTAAGCAGGCATGCGATTAC_TTTGGTCCAGAATTATTATTC___BIO_ddseq_1.FIXEDCELLS	0.733077	ddseq	BIO_ddseq_1.FIXEDCELLS
AGCTGAGTACTTTCCATCAGT_GAATCAATTAAGCGACCTACC_GAGTTGCCTAACTCCATACGC___BIO_ddseq_1.FIXEDCELLS	0.410849	ddseq	BIO_ddseq_1.FIXEDCELLS
AGACTTCATTATTCATTGCCT_CGAGGTCGCGTAGACGATTAC_GATCACCGGAAGTTGAATATG_GTCGGTTCAGAATTCTGCGCC___BIO_ddseq_1.FIXEDCELLS	0.473075	ddseq	BIO_ddseq_1.FIXEDCELLS
AACCACAGCCTCGTTATACTT_ATTCGTTAGGACGTGAACCGT_CACGGACCTAGAGCAGATAGG_CGGCCAGTTGAGGCACAGCTT___BIO_ddseq_1.FIXEDCELLS	0.468382	ddseq	BIO_ddseq_1.FIXEDCELLS
GTCGGTTTGAGGAGACGTTGG_TAACGCCCGACACTAGGACGT___BIO_ddseq_1.FIXEDCELLS	0.949257	ddseq	BIO_ddseq_1.FIXEDCELLS
CGATGCATGCTACTGCGCACG_CGATTACTCAAGACTATACTT_TCGCGCAAGCGAATTCTTGTA_TGTCGCTGGAGCCTTCGGCGT___BIO_ddseq_1.FIXEDCELLS	0.685279	ddseq	BIO_ddseq_1.FIXEDCELLS
AACGTAATGACCGCTCCTGGC_CCTATGTGAGCTAATCGACAG_TAACGCCGCCTTTGCAGAGAG___BIO_ddseq_1.FIXEDCELLS	0.84252	ddseq	BIO_ddseq_1.FIXEDCELLS
AGGCATGTATACTTTGGACCA_TATGTGCATTGCCTCGGTACG___BIO_ddseq_1.FIXEDCELLS	0.677545	ddseq	BIO_ddseq_1.FIXEDCELLS
CCGAACCTTTGGTCACTACGA_TCCTGGCGCGTAGAGCGACTC_TGGCAACCGGATCTCATCAGT___BIO_ddseq_1.FIXEDCELLS	0.713838	ddseq	BIO_ddseq_1.FIXEDCELLS
ACCTACCAACTCTTCACGCCA___BIO_ddseq_1.FIXEDCELLS	0.767969	ddseq	BIO_ddseq_1.FIXEDCELLS
CATCAGTCGTTTGACGCAATC_GATCACCTCCTGGCGGACGAC_TGGTGAAAAGTTATATATAAC___BIO_ddseq_1.FIXEDCELLS	0.708781	ddseq	BIO_ddseq_1.FIXEDCELLS
CGAGTGGGAGGACATGCGTTG_GAGGACAGAGTTGCATGTTCC_GCGTAGAAGCCGCCTACTTTC___BIO_ddseq_1.FIXEDCELLS	0.743168	ddseq	BIO_ddseq_1.FIXEDCELLS
ACACGCGTTACAGAAATTCCA_GAGCGTGCGACACTTACGCAT_TATGTGCAGCTGAGCTAGAGC_TCGTTCTCGAGTGGTCCTTAA___BIO_ddseq_1.FIXEDCELLS	0.653112	ddseq	BIO_ddseq_1.FIXEDCELLS
AACGTAAGGCAGGCGAGAGGT_AGAGACCTTGAGGCACGAGAA_CGGATCTCCACTTGGGTCGTA_GTTGATGGACAATACGTTTGA___BIO_ddseq_1.FIXEDCELLS	0.838159	ddseq	BIO_ddseq_1.FIXEDCELLS
CACGCCAAAGTTATATTGCCT_CCAGTCATCCTTAAGTGCATT_GCACAGCTGGACCAATAGGCA_TAACGCCCGGATCTTGAATCC___BIO_ddseq_1.FIXEDCELLS	0.653092	ddseq	BIO_ddseq_1.FIXEDCELLS
ACGAGAACGTGATAAACCACA_CTGCGCCGGTGTTTAACGTAA_GGCAGGCACTCAATTATGTGC___BIO_ddseq_1.FIXEDCELLS	0.668931	ddseq	BIO_ddseq_1.FIXEDCELLS
CCAGTCACGCCTAAGGTGTTT___BIO_ddseq_1.FIXEDCELLS	0.554321	ddseq	BIO_ddseq_1.FIXEDCELLS
ATTGCCTCTTGTCCCGTACAA_CGGTACGAAGTTATTGTCGCT_TGTCGCTAAGGTTCAGACTTC___BIO_ddseq_1.FIXEDCELLS	0.675896	ddseq	BIO_ddseq_1.FIXEDCELLS
CCGAACCTGTCGCTAGAGACC_CGTAGCCCATGTATGACAATA_GAGAGGTTGTAGTGCGGTACG_GTCCTTCAATGATTGCACAGC___BIO_ddseq_1.FIXEDCELLS	0.795134	ddseq	BIO_ddseq_1.FIXEDCELLS
AGTTTCTCGGAGGACCGAACC_ATGTTCCCTTACCGCTCTTGC_TTGTAAGTCAAGACCGTAGCC___BIO_ddseq_1.FIXEDCELLS	0.66259	ddseq	BIO_ddseq_1.FIXEDCELLS
CATCTTACGCCTAACGCGCTT_GGCGTCCCCTATGTGAGCGTG_GTGTGTCGCACAGCAACGTAA_TTGGACTGGAGCCTGAGCGTG___BIO_ddseq_1.FIXEDCELLS	0.798297	ddseq	BIO_ddseq_1.FIXEDCELLS
AAGTTATCACGGACGTTAGGA_ACAGTACAAGTTATCGTTTGA_TTGGACTCTAGAGCTCGCGCA___BIO_ddseq_1.FIXEDCELLS	0.566631	ddseq	BIO_ddseq_1.FIXEDCELLS
ACAGCTTGTTGATGCGGAGGA_CTAACTCCGGTACGGGAGCCT_TGGCCTTCCGGTTTGCGTAGA___BIO_ddseq_1.FIXEDCELLS	0.964295	ddseq	BIO_ddseq_1.FIXEDCELLS
ACACGCGACGTATTTCGACAG_AGATAGGAGCGAATATATAAC_GAGCTAATTCTGCATTTGGTC___BIO_ddseq_1.FIXEDCELLS	0.453697	ddseq	BIO_ddseq_1.FIXEDCELLS
ATAGGCACCGCGATTAAGGTA_CTTGCGAAGACTTCACAGCTT_TCATACACCGGTTTACGTTGG___BIO_ddseq_1.FIXEDCELLS	0.962848	ddseq	BIO_ddseq_1.FIXEDCELLS
AGTTTCTCTTACCGGAATCAA_CGGATCTGGCAGGCTAGTACC___BIO_ddseq_1.FIXEDCELLS	0.78309	ddseq	BIO_ddseq_1.FIXEDCELLS
CGGTACGGTCGGTTTCTGAAC___BIO_ddseq_1.FIXEDCELLS	0.505476	ddseq	BIO_ddseq_1.FIXEDCELLS
CGCAATCGTCGGTTCTAAGAA___BIO_ddseq_1.FIXEDCELLS	0.371737	ddseq	BIO_ddseq_1.FIXEDCELLS
CTAACTCATTGCCTCGCAATC_GTTGATGGGCGTCCCCTATGT_TACGCATTACTTTCTTGTAAG___BIO_ddseq_1.FIXEDCELLS	1	ddseq	BIO_ddseq_1.FIXEDCELLS
CTATTCGGCTCCAAAATTGGT_GGTTAGTCGTAGCCACAGTAC_TTATCATACTCAATCAGAGAG___BIO_ddseq_1.FIXEDCELLS	0.366729	ddseq	BIO_ddseq_1.FIXEDCELLS
AATTGGTTGGTGAACCGGTTT_CCGGTTTTGAATCCTAGTACC_CGCGCTTCGGAGGAGGACGAC___BIO_ddseq_1.FIXEDCELLS	0.627761	ddseq	BIO_ddseq_1.FIXEDCELLS
CCATAATACGAGAAATATAAC_GCGCACGCGTGATACATCTTA_TGCGTTGGACAATATAAGGTA___BIO_ddseq_1.FIXEDCELLS	0.713944	ddseq	BIO_ddseq_1.FIXEDCELLS
ACTCAATGTTAGGAAGGCATG_GGTAACAAACTCTTGATCACC_GGTAACAATTCGTTTAACGCC_TCGGCGTGACAATACGATTAC___BIO_ddseq_1.FIXEDCELLS	0.486712	ddseq	BIO_ddseq_1.FIXEDCELLS
CAGAGAGTACTTTCTTGGACT___BIO_ddseq_1.FIXEDCELLS	0.480839	ddseq	BIO_ddseq_1.FIXEDCELLS
AACTCTTAAGTGCGGGAGCCT_AACTCTTTGGACCAGCGTAGA_AGACTTCGGAGCCTCGAGGTC___BIO_ddseq_1.FIXEDCELLS	0.678802	ddseq	BIO_ddseq_1.FIXEDCELLS
CCACTTGACCTACCGGCAGGC_CGTAGCCAACGTAACGGTACG_GGAGCCTACGTATTGGAAGTT___BIO_ddseq_1.FIXEDCELLS	0.525596	ddseq	BIO_ddseq_1.FIXEDCELLS
AACCACATGGAAGGCACTTCT_TCCGCTCGTTAGGACCGCGAT_TTGGACTGCAGTGTCATCAGT___BIO_ddseq_1.FIXEDCELLS	0.77695	ddseq	BIO_ddseq_1.FIXEDCELLS
GAGCGTGGTAATACGTCCTTC_GCCTTTGATTGCCTTGTTTAG_TACTTTCCCAAGCTATGTTCC___BIO_ddseq_1.FIXEDCELLS	0.747126	ddseq	BIO_ddseq_1.FIXEDCELLS
AGCAACGAATTGGTCGGCTGC_AGGACGTCGCAATCTTCTGCA_GTGGTAGTCCAGTTTAAGGTA_TTTCCTAAATGATTCCTATGT___BIO_ddseq_1.FIXEDCELLS	0.505178	ddseq	BIO_ddseq_1.FIXEDCELLS
AATGATTCCGGTTTCTGGCAT_AATTGGTTTACAGAAAGTTAT_ACGTTGGTCAAGACTACTTTC___BIO_ddseq_1.FIXEDCELLS	1	ddseq	BIO_ddseq_1.FIXEDCELLS
AGAGACCCTAAGAAAGGACGT_GAGAGGTCGATTACGGCGTCC_GGCGTCCGGAGCCTATGAGCT___BIO_ddseq_1.FIXEDCELLS	0.873215	ddseq	BIO_ddseq_1.FIXEDCELLS
CCACTTGAATTCCATGAATCC_CTCATTTAGACCATCCGGTTT_CTGGCATCTAGAGCACAGCTT_TTGAGGCCCTATGTGAGAGGT___BIO_ddseq_1.FIXEDCELLS	0.546905	ddseq	BIO_ddseq_1.FIXEDCELLS
ACACGCGGAATCAACTGGCAT_CAGGCGGTCGGATGATTCGTT___BIO_ddseq_1.FIXEDCELLS	0.617221	ddseq	BIO_ddseq_1.FIXEDCELLS
TCTGAACAGACTTCGCACAGC___BIO_ddseq_1.FIXEDCELLS	0.666359	ddseq	BIO_ddseq_1.FIXEDCELLS
AGCGAATCATCTTAAGTAAGC_CAGGCGGTGATTGTGGTTAGT_GATCACCATTCACGACTACGA_TGGTGAAGGTGTTTGTAATAC___BIO_ddseq_1.FIXEDCELLS	0.795799	ddseq	BIO_ddseq_1.FIXEDCELLS
ATTATTCGCGTAGATTTGGTC_CCTTAGGCATACGCTCGGCGT_GTGGTAGAAGGTTCCGCCTAA_GTTGATGTTTGGTCCCTCCTT___BIO_ddseq_1.FIXEDCELLS	0.560568	ddseq	BIO_ddseq_1.FIXEDCELLS
GCGACTCCCTATGTCGAGTGG_TGGTGAACGGTACGATATAAC___BIO_ddseq_1.FIXEDCELLS	0.786366	ddseq	BIO_ddseq_1.FIXEDCELLS
AACGGTGACGAGAAGAGAGGT_AGGACGTGGTGTTTGAGCGTG_GAGCTAAGCCTTTGGTGTCCA___BIO_ddseq_1.FIXEDCELLS	0.871427	ddseq	BIO_ddseq_1.FIXEDCELLS
TGATTGTGTTGATGGTTGATG___BIO_ddseq_1.FIXEDCELLS	0.808678	ddseq	BIO_ddseq_1.FIXEDCELLS
CGAGTGGTACTTTCCACATGA_CTATTCGAACGTAAGGTTAGT_CTGGCATTAGTACCAACCACA_GTGGCGCTTGGTTAAGTTTCT___BIO_ddseq_1.FIXEDCELLS	0.860009	ddseq	BIO_ddseq_1.FIXEDCELLS
CGTGATAACAGTACTTATCAT___BIO_ddseq_1.FIXEDCELLS	0.727305	ddseq	BIO_ddseq_1.FIXEDCELLS
ACCTACCCGTAGCCTGGACCA_AGTTTCTAGGATACCGATTAC_GATAGACCTTACCGCATCTTA___BIO_ddseq_1.FIXEDCELLS	0.753576	ddseq	BIO_ddseq_1.FIXEDCELLS
AGCAACGTGGCCTTGCTTTAT_CTATTCGGCCTTTGACTACGA_GTGGTAGTCGGCGTGCTTTAT___BIO_ddseq_1.FIXEDCELLS	0.783638	ddseq	BIO_ddseq_1.FIXEDCELLS
ACAGTACATGTTCCGTGGTAG_CACGCCATTAAGCGTTACAGA_TGGTGAATTCTGCAATGAATA___BIO_ddseq_1.FIXEDCELLS	0.934502	ddseq	BIO_ddseq_1.FIXEDCELLS
ATGAGCTTAAGGTACTGGCAT_GATCACCCTCATTTGGTAACA_TTTCCTATTTCCTATCCGCTC___BIO_ddseq_1.FIXEDCELLS	0.732399	ddseq	BIO_ddseq_1.FIXEDCELLS
AATGATTAACGTAATCCAGTT_ATATAACCATCAGTGATAGAC_ATGGTGTACGTATTTCGCGCA___BIO_ddseq_1.FIXEDCELLS	0.701534	ddseq	BIO_ddseq_1.FIXEDCELLS
TTACAGACTAGAGCTTCGTAC___BIO_ddseq_1.FIXEDCELLS	0.65671	ddseq	BIO_ddseq_1.FIXEDCELLS
AATTCCAAGTAAGCAATGGCC_GAATATGCGGTACGTCCGCTC___BIO_ddseq_1.FIXEDCELLS	0.77386	ddseq	BIO_ddseq_1.FIXEDCELLS
GCGCACGTGGCCTTATTCACG___BIO_ddseq_1.FIXEDCELLS	0.808713	ddseq	BIO_ddseq_1.FIXEDCELLS
GAGCTAATACTTTCTAGTACC_TGGCCTTATGAGCTGGAGCCT___BIO_ddseq_1.FIXEDCELLS	0.570872	ddseq	BIO_ddseq_1.FIXEDCELLS
ACGTTGGTTCGTACAGGCATG_ATGTTCCCCTCCTTTTCGTAC_TCAGCAAAGTTTCTAGACTTC___BIO_ddseq_1.FIXEDCELLS	1	ddseq	BIO_ddseq_1.FIXEDCELLS
CTAGAGCCGCGCTTATAGGCA_CTGGCATCAGGCGGGTGTCCA_TCTGAACCCGCGATTGGCCTT___BIO_ddseq_1.FIXEDCELLS	0.756378	ddseq	BIO_ddseq_1.FIXEDCELLS
AACCACAGGAAGTTGAGGACA_CAGAATTACAGCTTATGAATA___BIO_ddseq_1.FIXEDCELLS	0.949141	ddseq	BIO_ddseq_1.FIXEDCELLS
GCAGTGTCCATAATTGGAAGG_TTGGTTAGTTAGGAGTGTCCA___BIO_ddseq_1.FIXEDCELLS	0.797104	ddseq	BIO_ddseq_1.FIXEDCELLS
CGACACTTAACGCCTGTAGTG_TTGGACTCGGTACGACGAGAA___BIO_ddseq_1.FIXEDCELLS	0.77616	ddseq	BIO_ddseq_1.FIXEDCELLS
ACAGCTTTATGTGCGGACGAC_GCTAATTAATGATTACGAGAA___BIO_ddseq_1.FIXEDCELLS	0.688745	ddseq	BIO_ddseq_1.FIXEDCELLS
ATGTTCCAGGACGTACGTATT___BIO_ddseq_1.FIXEDCELLS	0.964674	ddseq	BIO_ddseq_1.FIXEDCELLS
CTAAGAAACTCAATCGTGATA_CTTCATCCAGGCGGCCTTAGG_GGTTCACTCGCGCAGCAGTGT_TCGCGCATGGACCAGGCAGGC___BIO_ddseq_1.FIXEDCELLS	0.877088	ddseq	BIO_ddseq_1.FIXEDCELLS
TGTTTAGTAAGAGGAGGATAC_TTTCCTAGGTGTTTGGTTCAC___BIO_ddseq_1.FIXEDCELLS	0.790105	ddseq	BIO_ddseq_1.FIXEDCELLS
CTGCGCCGCTAATTCGCAATC_GGTGTTTACTACGACTTGTCC___BIO_ddseq_1.FIXEDCELLS	0.644195	ddseq	BIO_ddseq_1.FIXEDCELLS
ACGTTGGCTTGTCCAGGATAC_CCATAATTCCGCTCAATGATT_GCAGTGTAGACTTCCTTGTCC_GCTAATTGCTAATTGAGAGGT___BIO_ddseq_1.FIXEDCELLS	0.763862	ddseq	BIO_ddseq_1.FIXEDCELLS
ACTACGAAGACCATTTGAGGC_ATTATTCATGTTCCCTTACCG_TGGCAACAAGGTTCCGTACAA___BIO_ddseq_1.FIXEDCELLS	0.751517	ddseq	BIO_ddseq_1.FIXEDCELLS
ACCTACCCAGGCGGCGGATCT_CACGGACTTACAGATGTAGTG___BIO_ddseq_1.FIXEDCELLS	0.645943	ddseq	BIO_ddseq_1.FIXEDCELLS
CGTACAAGTGTGTCAGACCAT___BIO_ddseq_1.FIXEDCELLS	0.912741	ddseq	BIO_ddseq_1.FIXEDCELLS
AGTAAGCTCGGATGGATCACC_ATGAATACTTACCGCAGAGAG_TTCGTACTCGTTCTTGTCGCT___BIO_ddseq_1.FIXEDCELLS	0.656458	ddseq	BIO_ddseq_1.FIXEDCELLS
ACTACGAATTGCCTTACGCAT_TATACTTTCCTTAATGACCGC_TGAGGAGCCAAGCTCGTTTGA_TGTCGCTGGCAGGCTTGAGGC___BIO_ddseq_1.FIXEDCELLS	0.914316	ddseq	BIO_ddseq_1.FIXEDCELLS
AGACCATTGTTTAGTGGCAAC_AGTTTCTTTGGTTATGAGGAG_CATACGCTGATTGTCCGCGAT_TCAGCAATCGGCGTGCGACTC_TGCGAGCACCATGCGCGTAGA___BIO_ddseq_1.FIXEDCELLS	0.691203	ddseq	BIO_ddseq_1.FIXEDCELLS
ATTCGTTTATGTGCCTATTCG_TCGTTCTGGTAACAGACAATA___BIO_ddseq_1.FIXEDCELLS	0.623795	ddseq	BIO_ddseq_1.FIXEDCELLS
AAGTGCGATTATTCTCCTGGC_AGCTGAGTTGTAAGCACTTCT_TTTCCTATGGCAACTGTCGCT___BIO_ddseq_1.FIXEDCELLS	0.752616	ddseq	BIO_ddseq_1.FIXEDCELLS
GGCAGGCAGCGAATTGAATCC_GGTTAGTCTAACTCTCTGAAC___BIO_ddseq_1.FIXEDCELLS	0.692306	ddseq	BIO_ddseq_1.FIXEDCELLS
GAGCGTGCCGAACCTCGGATG_TCAGCAATAGTACCGGCGTCC___BIO_ddseq_1.FIXEDCELLS	0.483373	ddseq	BIO_ddseq_1.FIXEDCELLS
CGCCTAACAGAGAGCGTTTGA_CGTAGCCGTCGGTTGTGCATT_CTGGCATTATGTGCTGCGTTG___BIO_ddseq_1.FIXEDCELLS	0.842602	ddseq	BIO_ddseq_1.FIXEDCELLS
CCAGTCACACGGACACTCAAT_TCCGCTCACTACGACCTATGT_TTCCTCTCGAGGTCTTCCTCT___BIO_ddseq_1.FIXEDCELLS	0.696056	ddseq	BIO_ddseq_1.FIXEDCELLS
ATTATTCCGTAGCCAGGACGT___BIO_ddseq_1.FIXEDCELLS	0.885689	ddseq	BIO_ddseq_1.FIXEDCELLS
GAGTTGCGCCTCGTGTGCATT_GGCGGAAGAACCGTGCTCCAA___BIO_ddseq_1.FIXEDCELLS	0.358871	ddseq	BIO_ddseq_1.FIXEDCELLS
AGTAAGCAGGCATGTGGCCTT_CGATTACAACCACAGGTCGTA___BIO_ddseq_1.FIXEDCELLS	1	ddseq	BIO_ddseq_1.FIXEDCELLS
AACCACAGTGGCGCCATACGC_ACCTACCGACAATAAGTTTCT_CCTATGTGCGTAGAGGTCGTA_TCGGATGGTTAGGAACGTATT___BIO_ddseq_1.FIXEDCELLS	0.744194	ddseq	BIO_ddseq_1.FIXEDCELLS
AACCACACCGGTTTATAGTTG_AGCAACGGCTTTATCACGGAC_ATGAATAAGTAAGCTGGCCTT_TGGAAGGCCTATGTCCGGTTT___BIO_ddseq_1.FIXEDCELLS	0.88726	ddseq	BIO_ddseq_1.FIXEDCELLS
CGTAGCCATTCGTTTTGAGGC_GTGGCGCTTTCCTAAGGCATG___BIO_ddseq_1.FIXEDCELLS	0.99045	ddseq	BIO_ddseq_1.FIXEDCELLS
CTTGTCCAATTGGTATTATTC_GCGTAGACGACACTTACTTTC___BIO_ddseq_1.FIXEDCELLS	0.803383	ddseq	BIO_ddseq_1.FIXEDCELLS
GCACAGCCACGGACACACGCG_TGAGATTCGCGCTTCGGCTGC___BIO_ddseq_1.FIXEDCELLS	0.719731	ddseq	BIO_ddseq_1.FIXEDCELLS
CCTCCTTCGCAATCATTGCCT_GCGCACGAGCGAATTCAAGAC_GGTAACACGCAATCTGTTTAG_GTGTGTCAGAGACCTACCGAA___BIO_ddseq_1.FIXEDCELLS	0.884186	ddseq	BIO_ddseq_1.FIXEDCELLS
AACTCTTCCATAATTAAGAGG_GCGCACGGGTTAGTCCGCGAT_GGTCGTAAATTCCACGCGCTT_TGGACCACAGAGAGTGCGAGC___BIO_ddseq_1.FIXEDCELLS	0.705367	ddseq	BIO_ddseq_1.FIXEDCELLS
TGAGATTGCGTAGAAGAGACC_TGTCGCTTGTCGCTAGTTTCT___BIO_ddseq_1.FIXEDCELLS	0.901147	ddseq	BIO_ddseq_1.FIXEDCELLS
GTGGCGCAGTTTCTATAGGCA_TCAAGACGAGGACAACCGGCT_TGTAGTGTGAGATTAAGTGCG___BIO_ddseq_1.FIXEDCELLS	0.564923	ddseq	BIO_ddseq_1.FIXEDCELLS
ACCATGCTCCTGGCGAGCGTG_GTGCATTCCGCGATCTCTTGC___BIO_ddseq_1.FIXEDCELLS	0.736129	ddseq	BIO_ddseq_1.FIXEDCELLS
CGCGGCGGCTTTATTGAATCC_CTCATTTGTTAGGATGGACCA_TCCGCTCGCTCCAAGTGGTAG___BIO_ddseq_1.FIXEDCELLS	0.882515	ddseq	BIO_ddseq_1.FIXEDCELLS
ATTCGTTTTTGGTCGCCTTTG_TGAATCCAGACCATCAGGCGG___BIO_ddseq_1.FIXEDCELLS	0.812899	ddseq	BIO_ddseq_1.FIXEDCELLS
GTCCTTCCGGCCAGAGTAAGC_TTCCTCTGAGAGGTTGACCGC___BIO_ddseq_1.FIXEDCELLS	0.517673	ddseq	BIO_ddseq_1.FIXEDCELLS
GCCTTTGATAGGCATCCAGTT_GTAATACGGAAGTTCATCAGT_TACCGAAAGCGAATAAGCAGC_TTCTGCATCATACAATTGCCT___BIO_ddseq_1.FIXEDCELLS	0.688101	ddseq	BIO_ddseq_1.FIXEDCELLS
ACCTACCTGTTTAGGACAATA_GAGTTGCGAACCGTACGAGAA_GCGACTCCTTGTCCACAGCTT___BIO_ddseq_1.FIXEDCELLS	0.741318	ddseq	BIO_ddseq_1.FIXEDCELLS
TGAATCCAGCGAATTGAGGAG_TGGTGAAGCTCCAATCAAGAC___BIO_ddseq_1.FIXEDCELLS	0.752974	ddseq	BIO_ddseq_1.FIXEDCELLS
CTTACCGCACATGACTCTTGC_GCACAGCCTTGTCCCCTATGT___BIO_ddseq_1.FIXEDCELLS	0.414725	ddseq	BIO_ddseq_1.FIXEDCELLS
AGGACGTGAGGACACCGAACC___BIO_ddseq_1.FIXEDCELLS	1	ddseq	BIO_ddseq_1.FIXEDCELLS
ACCTACCATAGTTGTGTCGCT_ATTCACGAGCAACGACGTATT_ATTCGTTGCACAGCGGAGCCT___BIO_ddseq_1.FIXEDCELLS	0.754874	ddseq	BIO_ddseq_1.FIXEDCELLS
CCAGTCACGAGGTCACCATGC_TGGCAACCGATTACCTCTTGC___BIO_ddseq_1.FIXEDCELLS	0.679873	ddseq	BIO_ddseq_1.FIXEDCELLS
TCAAGACTTGAGGCCGGCTGC___BIO_ddseq_1.FIXEDCELLS	0.95143	ddseq	BIO_ddseq_1.FIXEDCELLS
CAGGCGGATGAATACCGCGAT_CATCTTATGAGATTATTGCCT_GATCACCAGCTGAGTGGCCTT___BIO_ddseq_1.FIXEDCELLS	0.883445	ddseq	BIO_ddseq_1.FIXEDCELLS
ATTCACGCCATAATTAAGAGG_GTGGCGCCGCGGCGCGGATCT_TTAAGCGCGGAGGAAAGGTTC___BIO_ddseq_1.FIXEDCELLS	0.503956	ddseq	BIO_ddseq_1.FIXEDCELLS
CGATGCAAGCAACGCGATGCA_TCCTGGCGGTTCACGTGCATT___BIO_ddseq_1.FIXEDCELLS	0.555108	ddseq	BIO_ddseq_1.FIXEDCELLS
ATAGTTGTTGAGGCCCAAGCT_GATCACCACCGGCTGCTCCAA___BIO_ddseq_1.FIXEDCELLS	0.691728	ddseq	BIO_ddseq_1.FIXEDCELLS
ATGAGCTAGCGAATCTAACTC_CCGAACCAGTAAGCCTGCGCC_TACCGAATCGACAGACCTACC___BIO_ddseq_1.FIXEDCELLS	0.652764	ddseq	BIO_ddseq_1.FIXEDCELLS
GAGCTAATGTTTAGGTTAGGA_GTGTCCATTGAGGCGTGTCCA_TGACCGCACACGCGTGAATCC___BIO_ddseq_1.FIXEDCELLS	0.598906	ddseq	BIO_ddseq_1.FIXEDCELLS
ATTCGTTCGTAGCCGCGCACG_CGTTTGAAGGATACTACCGAA_CTATTCGATTCACGGTGGCGC___BIO_ddseq_1.FIXEDCELLS	0.955144	ddseq	BIO_ddseq_1.FIXEDCELLS
ACGAGAAGAGCGTGTTGGACT_GAGAGGTCTCTTGCTCCGCTC___BIO_ddseq_1.FIXEDCELLS	0.969	ddseq	BIO_ddseq_1.FIXEDCELLS
GCACAGCCTTCATCCGAGGTC_GGTCGTAGGTTCACACAGTAC___BIO_ddseq_1.FIXEDCELLS	0.616649	ddseq	BIO_ddseq_1.FIXEDCELLS
AGGATACTTGGACTAGAGACC___BIO_ddseq_1.FIXEDCELLS	0.938355	ddseq	BIO_ddseq_1.FIXEDCELLS
AGACTTCCCTATGTCTGGCAT_GAGCGTGATTGCCTCATCTTA___BIO_ddseq_1.FIXEDCELLS	0.838268	ddseq	BIO_ddseq_1.FIXEDCELLS
CGAGTGGTGAGGAGACCGGCT_GCGTAGAAGGATACAATTGGT_TGGCAACACCTACCAGGATAC___BIO_ddseq_1.FIXEDCELLS	0.628063	ddseq	BIO_ddseq_1.FIXEDCELLS
CACGCCACGATGCACCTTAGG_TGGCCTTCGAGTGGGGTTAGT___BIO_ddseq_1.FIXEDCELLS	0.932887	ddseq	BIO_ddseq_1.FIXEDCELLS
CCACTTGCGAGTGGACGTTGG_CCATAATCGTACAAACGTTGG___BIO_ddseq_1.FIXEDCELLS	0.59206	ddseq	BIO_ddseq_1.FIXEDCELLS
CGATGCATTGTAAGCGGATCT_TCGGCGTCTTGCGAACCTACC___BIO_ddseq_1.FIXEDCELLS	0.624302	ddseq	BIO_ddseq_1.FIXEDCELLS
CGACACTCGGCCAGCTCATTT_CGCAATCCGGAGGAGCTCCAA_TCGGCGTAAGTTATCCTATGT___BIO_ddseq_1.FIXEDCELLS	0.745273	ddseq	BIO_ddseq_1.FIXEDCELLS
CGCGCTTAAGGTTCCTAACTC_GGCGTCCAGGATACGGAAGTT_TCAGCAAAATGATTGGAAGTT_TGACCGCTTAAGCGCGTGATA_TTTGGTCTATACTTACCGGCT___BIO_ddseq_1.FIXEDCELLS	0.536189	ddseq	BIO_ddseq_1.FIXEDCELLS
ACAGCTTTTATCATAATGGCC_GTGTGTCAGACCATCCGAACC_TGGCCTTCAGGCGGCTTGCGA___BIO_ddseq_1.FIXEDCELLS	0.669618	ddseq	BIO_ddseq_1.FIXEDCELLS
AAGTTATAACCACAATGTTCC_AAGTTATGGTTAGTTAAGAGG_ACCTACCCGGAGGACATGTAT_GCACAGCAACCACAATGAATA___BIO_ddseq_1.FIXEDCELLS	0.447311	ddseq	BIO_ddseq_1.FIXEDCELLS
ACGAGAAGAGTTGCACTACGA_CGCAATCAGTAAGCGGAAGTT_GGAAGTTACACGCGGCACAGC___BIO_ddseq_1.FIXEDCELLS	0.899524	ddseq	BIO_ddseq_1.FIXEDCELLS
GCTCCAAGCTCCAATCGACAG_TACTTTCGGCGGAAAACGGTG___BIO_ddseq_1.FIXEDCELLS	0.748019	ddseq	BIO_ddseq_1.FIXEDCELLS
AAGTTATGTAATACGGTGTTT_AGACTTCGGACGACCGGAGGA___BIO_ddseq_1.FIXEDCELLS	0.727419	ddseq	BIO_ddseq_1.FIXEDCELLS
AGCGAATGAGCGTGCTTGCGA_AGCTGAGGGTTCACAAGGTTC_GCGCACGTTGGTTAGTGGCGC_GGCGGAAACAGTACCGTACAA___BIO_ddseq_1.FIXEDCELLS	0.644163	ddseq	BIO_ddseq_1.FIXEDCELLS
TAGTGTTGTCGGTTTTATCAT___BIO_ddseq_1.FIXEDCELLS	1	ddseq	BIO_ddseq_1.FIXEDCELLS
GCCTCGTGAGTTGCCGTTTGA_GGTAACATAAGAGGTGCGTTG_TTGGACTTGAGATTGCCTTTG___BIO_ddseq_1.FIXEDCELLS	1	ddseq	BIO_ddseq_1.FIXEDCELLS
AGAGACCTGTCGCTTTGGTTA_CCATAATTCATACAGTGCATT___BIO_ddseq_1.FIXEDCELLS	0.92434	ddseq	BIO_ddseq_1.FIXEDCELLS
CGGCTGCCGAGTGGATAGTTG_CTAACTCATGAATAGAACCGT___BIO_ddseq_1.FIXEDCELLS	0.63868	ddseq	BIO_ddseq_1.FIXEDCELLS
AATTCCATTGAGGCCCGCGAT_CTTACCGGCGCACGGCTAATT_TGGTGAATGCGTTGATTGCCT___BIO_ddseq_1.FIXEDCELLS	0.624752	ddseq	BIO_ddseq_1.FIXEDCELLS
CGTGATAATTCGTTCCAGTCA_TCCTGGCAATGATTTATGTGC___BIO_ddseq_1.FIXEDCELLS	1	ddseq	BIO_ddseq_1.FIXEDCELLS
AATGATTGAATCAACGGTACG_CGAGTGGGGTGTTTCTTACCG_GGTTCACAAGGTTCAAGCAGC_TGCTACTTACCGAATATACTT___BIO_ddseq_1.FIXEDCELLS	0.66031	ddseq	BIO_ddseq_1.FIXEDCELLS
AAGTGCGTTATCATTATACTT_CGGATCTTCAAGACGCGACTC_CTAAGAAGTGTGTCAGGACGT___BIO_ddseq_1.FIXEDCELLS	0.510882	ddseq	BIO_ddseq_1.FIXEDCELLS
AGGATACACTCAATTCGACAG_ATATAACACGTTGGCCGCGAT_CCTATGTTTCCTCTTCCTGGC___BIO_ddseq_1.FIXEDCELLS	0.710475	ddseq	BIO_ddseq_1.FIXEDCELLS
CCGAACCTGTCGCTGTTGATG_CGCGGCGCGATTACGATCACC___BIO_ddseq_1.FIXEDCELLS	0.636167	ddseq	BIO_ddseq_1.FIXEDCELLS
ACCGGCTGATAGACACCATGC_CGAGTGGCGCAATCCTTGTCC_TACGCATGGTAACACAGAGAG___BIO_ddseq_1.FIXEDCELLS	0.76185	ddseq	BIO_ddseq_1.FIXEDCELLS
ACGAGAAGGTGTTTTAGTGTT_CTCTTGCTGACCGCCGTAGCC_TGTTTAGCAGGCGGGTTAGGA___BIO_ddseq_1.FIXEDCELLS	0.949278	ddseq	BIO_ddseq_1.FIXEDCELLS
ACCGGCTGGCAGGCTCCTTAA_GGAAGTTGCTCCAAGAATATG_TCAGCAAACCTACCCGCCTAA___BIO_ddseq_1.FIXEDCELLS	0.492077	ddseq	BIO_ddseq_1.FIXEDCELLS
ACGAGAAAGGATACGCAGTGT_GCTTTATTATACTTGTCCTTC_GGCGGAAAGGCATGAGAGACC_TCATACATGAGGAGGAGAGGT_TTGGACTACAGCTTTGCGTTG_TTGGACTTCGTTCTTGCTACT___BIO_ddseq_1.FIXEDCELLS	0.796306	ddseq	BIO_ddseq_1.FIXEDCELLS
AGGATACAGGACGTTGATTGT_CCATAATACAGTACTGAATCC___BIO_ddseq_1.FIXEDCELLS	0.900884	ddseq	BIO_ddseq_1.FIXEDCELLS
GCTAATTAATTCCACAGAATT_TGATTGTCTCATTTAGTAAGC___BIO_ddseq_1.FIXEDCELLS	0.686839	ddseq	BIO_ddseq_1.FIXEDCELLS
GAACCGTGCGTAGATGGCAAC___BIO_ddseq_1.FIXEDCELLS	0.575318	ddseq	BIO_ddseq_1.FIXEDCELLS
AGCGAATATTGCCTATTCGTT_ATTATTCAGTAAGCAAGTTAT_TGTTTAGGTGGCGCGCTCCAA___BIO_ddseq_1.FIXEDCELLS	0.754658	ddseq	BIO_ddseq_1.FIXEDCELLS
CCGAACCATGAATATGTTTAG_GCGACTCTCTGAACGATCACC___BIO_ddseq_1.FIXEDCELLS	0.930634	ddseq	BIO_ddseq_1.FIXEDCELLS
CGGATCTGGTAACATCCTGGC_CTAAGAACGGTACGTGCGTTG_TCCTGGCCTATTCGTATGTGC_TGCGTTGCTTCATCTCCGCTC___BIO_ddseq_1.FIXEDCELLS	0.687603	ddseq	BIO_ddseq_1.FIXEDCELLS
TGGCCTTGGACGACGCAGTGT___BIO_ddseq_1.FIXEDCELLS	0.736741	ddseq	BIO_ddseq_1.FIXEDCELLS
CGGTACGCTAACTCTGGCCTT_TATGTGCTGTCGCTTGGAAGG___BIO_ddseq_1.FIXEDCELLS	0.611386	ddseq	BIO_ddseq_1.FIXEDCELLS
AACTCTTGTTAGGATTTCCTA_CTTACCGCGTACAAAGACTTC_GATCACCGAATCAATCGGATG___BIO_ddseq_1.FIXEDCELLS	0.51547	ddseq	BIO_ddseq_1.FIXEDCELLS
GCGACTCTCCTTAACGTGATA_TCAAGACTCAGCAATGCGTTG___BIO_ddseq_1.FIXEDCELLS	0.827189	ddseq	BIO_ddseq_1.FIXEDCELLS
CGCAATCCCACTTGTAACGCC_GTTGATGGCGTAGAATTCGTT___BIO_ddseq_1.FIXEDCELLS	0.681841	ddseq	BIO_ddseq_1.FIXEDCELLS
CGGTACGGGCGTCCCGATTAC_TCGACAGGGCGTCCAATTGGT___BIO_ddseq_1.FIXEDCELLS	0.692917	ddseq	BIO_ddseq_1.FIXEDCELLS
ACAGCTTCCTATGTATGTTCC_CTCATTTACCTACCGCTCCAA___BIO_ddseq_1.FIXEDCELLS	0.761741	ddseq	BIO_ddseq_1.FIXEDCELLS
AGTTTCTCGAGTGGCAGGCGG_CACGGACACACGCGAAGTTAT_GATAGACTGGCAACATGAATA___BIO_ddseq_1.FIXEDCELLS	0.757913	ddseq	BIO_ddseq_1.FIXEDCELLS
AATGGCCTGACCGCACTCAAT_ACCGGCTAATTCCAGCTAATT_AGTTTCTGTTAGGATTATCAT_TTCCTCTCCTATGTGATCACC___BIO_ddseq_1.FIXEDCELLS	0.414564	ddseq	BIO_ddseq_1.FIXEDCELLS
AGATAGGTCAAGACCTTCATC_AGGCATGTAAGGTAGCCTTTG_CCAAGCTGCGCACGTACCGAA___BIO_ddseq_1.FIXEDCELLS	0.792748	ddseq	BIO_ddseq_1.FIXEDCELLS
CTTCATCGCCTTTGCGACACT_GCGTAGAATATAACGAGCTAA_GGTCGTAGGTGTTTTGCGTTG_TATGTGCTTTGGTCATTGCCT_TTGGACTGTGCATTCGACACT___BIO_ddseq_1.FIXEDCELLS	0.887366	ddseq	BIO_ddseq_1.FIXEDCELLS
TCTTGTACGCAATCGCTAATT___BIO_ddseq_1.FIXEDCELLS	0.593996	ddseq	BIO_ddseq_1.FIXEDCELLS
CACTTCTAACGTAACGCAATC_GAGTTGCTCTGAACAGCGAAT_GTGGTAGGGCAGGCAGCGAAT_TTAAGCGACACGCGACAGTAC___BIO_ddseq_1.FIXEDCELLS	0.595419	ddseq	BIO_ddseq_1.FIXEDCELLS
ACCATGCTGGAAGGCATGTAT_TGGAAGGGGTTCACGGCGTCC___BIO_ddseq_1.FIXEDCELLS	0.896503	ddseq	BIO_ddseq_1.FIXEDCELLS
CATCTTATGGTGAATGATTGT_CGTTTGAACAGCTTGGCGTCC___BIO_ddseq_1.FIXEDCELLS	1	ddseq	BIO_ddseq_1.FIXEDCELLS
AATGGCCGTGGCGCGCTAATT_GATAGACAATGATTACGTATT_TCGTTCTCGTTTGACGTACAA___BIO_ddseq_1.FIXEDCELLS	0.760992	ddseq	BIO_ddseq_1.FIXEDCELLS
AGACTTCCGTGATATCCTGGC_GAATCAACACTTCTGGACGAC___BIO_ddseq_1.FIXEDCELLS	0.906602	ddseq	BIO_ddseq_1.FIXEDCELLS
CTTGTCCTAGTACCTAACGCC_GCGCACGTAGTACCTAACGCC_TCGTTCTGGTAACAGAGCGTG_TGCGAGCAACGGTGGTGCATT_TGTAGTGTAGTACCTAACGCC___BIO_ddseq_1.FIXEDCELLS	0.84211	ddseq	BIO_ddseq_1.FIXEDCELLS
TCGTTCTGGTAACAGAGCGTG_TGCGAGCAACGGTGGTGCATT_TGTAGTGTAGTACCTAACGCC___BIO_ddseq_1.FIXEDCELLS	0.839694	ddseq	BIO_ddseq_1.FIXEDCELLS
CGATGCAATAGTTGTAAGGTA___BIO_ddseq_1.FIXEDCELLS	0.653433	ddseq	BIO_ddseq_1.FIXEDCELLS
CTATTCGCGCGGCGACACGCG_GCACAGCACAGTACTCGCGCA_TCAGCAACGTAGCCTCAAGAC___BIO_ddseq_1.FIXEDCELLS	0.75469	ddseq	BIO_ddseq_1.FIXEDCELLS
AAGTGCGCTATTCGAGAGACC_ATTATTCCACGGACAGACTTC_CCTATGTCATCTTAGCTCCAA_TCGGCGTTCGGATGATGGTGT___BIO_ddseq_1.FIXEDCELLS	0.940492	ddseq	BIO_ddseq_1.FIXEDCELLS
GCGCACGTGACCGCTACTTTC___BIO_ddseq_1.FIXEDCELLS	1	ddseq	BIO_ddseq_1.FIXEDCELLS
TACCGAATCTGAACTTCGTAC_TCCTGGCCGTAGCCCGGCCAG___BIO_ddseq_1.FIXEDCELLS	0.957493	ddseq	BIO_ddseq_1.FIXEDCELLS
AAGTTATTCCTTAAATTGCCT_AGCAACGTGTAGTGCCTCCTT_CCTTAGGATTGCCTGAGGACA_TACGCATAGACCATCAGGCGG_TGGTGAAACGAGAAAAGTGCG___BIO_ddseq_1.FIXEDCELLS	0.286946	ddseq	BIO_ddseq_1.FIXEDCELLS
CCGAACCACGTATTTTCGTAC_GCAGTGTTCGTTCTTAACGCC___BIO_ddseq_1.FIXEDCELLS	0.555562	ddseq	BIO_ddseq_1.FIXEDCELLS
ATGAGCTGGTCGTAGGCAGGC_CTAACTCTCCGCTCCAGAATT_TGGCCTTCGACACTATTATTC___BIO_ddseq_1.FIXEDCELLS	1	ddseq	BIO_ddseq_1.FIXEDCELLS
CATCTTAAACGTAATTTCCTA_CGAGTGGACCATGCCAGAATT___BIO_ddseq_1.FIXEDCELLS	1	ddseq	BIO_ddseq_1.FIXEDCELLS
AATGGCCTCCTGGCCGGAGGA_AGACCATGGTGTTTAGACCAT_AGCCGCCGTCGGTTCGGCTGC_CCTATGTGAGCGTGGGTTAGT___BIO_ddseq_1.FIXEDCELLS	0.681971	ddseq	BIO_ddseq_1.FIXEDCELLS
GTGCATTCGACACTCTTCATC_TGCTACTTCCTGGCCATCAGT___BIO_ddseq_1.FIXEDCELLS	0.610526	ddseq	BIO_ddseq_1.FIXEDCELLS
GTGTCCAAGCTGAGAGCCGCC_TCCTTAACACATGATCGGATG___BIO_ddseq_1.FIXEDCELLS	0.75504	ddseq	BIO_ddseq_1.FIXEDCELLS
AAGTGCGCCAGTCATTGGTTA_AGGATACAGATAGGAGTTTCT_CTAGAGCCCGCGATTGAGGAG___BIO_ddseq_1.FIXEDCELLS	0.98822	ddseq	BIO_ddseq_1.FIXEDCELLS
ATTGCCTCGATTACAGGATAC___BIO_ddseq_1.FIXEDCELLS	0.773096	ddseq	BIO_ddseq_1.FIXEDCELLS
CAGGCGGTGAATCCTCGTTCT_GTGTGTCGTTGATGACTACGA___BIO_ddseq_1.FIXEDCELLS	0.797915	ddseq	BIO_ddseq_1.FIXEDCELLS
CGCGCTTCGTGATAAGGCATG_CTCATTTGCGACTCACCTACC_CTTGTCCGCGACTCACCTACC_GCGCACGGCGACTCACCTACC_GTCGGTTAATGGCCTTCCTCT_TGTAGTGGCGACTCACCTACC___BIO_ddseq_1.FIXEDCELLS	0.3564	ddseq	BIO_ddseq_1.FIXEDCELLS
CGCGCTTCGTGATAAGGCATG_CTTGTCCGCGACTCACCTACC_GCGCACGGCGACTCACCTACC_GTCGGTTAATGGCCTTCCTCT_TGTAGTGGCGACTCACCTACC___BIO_ddseq_1.FIXEDCELLS	1	ddseq	BIO_ddseq_1.FIXEDCELLS
ATGTTCCGCGTAGACGTACAA_CTCTTGCCAGAGAGTACTTTC_GGTTAGTGATAGACCACGGAC_GTGGTAGCGCGGCGAATGGCC___BIO_ddseq_1.FIXEDCELLS	0.531126	ddseq	BIO_ddseq_1.FIXEDCELLS
CAGAATTAGATAGGGTAATAC_GCAGTGTCGGCCAGAAGCAGC___BIO_ddseq_1.FIXEDCELLS	0.566132	ddseq	BIO_ddseq_1.FIXEDCELLS
CTCATTTCATACGCTATACTT_CTTGCGAAGACTTCGGCGTCC_TTCTGCAGCTCCAATAGTGTT___BIO_ddseq_1.FIXEDCELLS	0.828301	ddseq	BIO_ddseq_1.FIXEDCELLS
ATAGTTGGTCGGTTGTCGGTT_CTATTCGCCTATGTGAATCAA___BIO_ddseq_1.FIXEDCELLS	0.520051	ddseq	BIO_ddseq_1.FIXEDCELLS
ACCATGCGGCGTCCTCTTGTA_GCTTTATGTTGATGTCCTTAA_TAAGAGGCACGCCAGTGGTAG___BIO_ddseq_1.FIXEDCELLS	0.742686	ddseq	BIO_ddseq_1.FIXEDCELLS
ACACGCGTGCGTTGATATAAC_ACGTATTGGAAGTTCACGGAC_CTGGCATTTATCATAACCACA___BIO_ddseq_1.FIXEDCELLS	0.784287	ddseq	BIO_ddseq_1.FIXEDCELLS
CCGAACCCCTCCTTCGGCTGC_CTAAGAATAGTACCTATACTT_TAGTGTTCACGGACAACGGTG_TGGAAGGAATGATTGACAATA___BIO_ddseq_1.FIXEDCELLS	0.592081	ddseq	BIO_ddseq_1.FIXEDCELLS
ACTACGAGAATATGTGAGGAG_GAGCGTGCATGTATATTCACG_GTGGTAGTTGTAAGGGTGTTT___BIO_ddseq_1.FIXEDCELLS	0.909829	ddseq	BIO_ddseq_1.FIXEDCELLS
ACGTTGGAACGGTGTTTCCTA___BIO_ddseq_1.FIXEDCELLS	0.838098	ddseq	BIO_ddseq_1.FIXEDCELLS
CGGTACGCACTTCTAGCAACG_TCAGCAAATGGTGTCTAGAGC___BIO_ddseq_1.FIXEDCELLS	0.801847	ddseq	BIO_ddseq_1.FIXEDCELLS
ACGTATTTTATCATTTCCTCT_AGATAGGTCGACAGGTTGATG___BIO_ddseq_1.FIXEDCELLS	0.818952	ddseq	BIO_ddseq_1.FIXEDCELLS
AAGTGCGGCCTCGTTCGACAG_AGGACGTCAGAGAGGATAGAC_CTTACCGGCTCCAACTTACCG___BIO_ddseq_1.FIXEDCELLS	0.856581	ddseq	BIO_ddseq_1.FIXEDCELLS
TGTCGCTTCAGCAAAGGATAC___BIO_ddseq_1.FIXEDCELLS	0.912025	ddseq	BIO_ddseq_1.FIXEDCELLS
CAGAGAGGATCACCGGACGAC___BIO_ddseq_1.FIXEDCELLS	0.587597	ddseq	BIO_ddseq_1.FIXEDCELLS
AGGCATGAGGACGTAGCCGCC_GGAGCCTCTCTTGCGCCTCGT_TTTCCTACGCCTAACTTACCG___BIO_ddseq_1.FIXEDCELLS	0.855582	ddseq	BIO_ddseq_1.FIXEDCELLS
ATTCGTTGTGTGTCTCATACA_CACGCCAGCAGTGTTACCGAA_CTGGCATCTATTCGTGGAAGG_GAGCTAAATAGTTGTGGCAAC___BIO_ddseq_1.FIXEDCELLS	0.817383	ddseq	BIO_ddseq_1.FIXEDCELLS
AACGGTGACGAGAACATCTTA_GTTGATGACAGTACGTAATAC_TAACGCCGTGTGTCCAGGCGG___BIO_ddseq_1.FIXEDCELLS	0.916214	ddseq	BIO_ddseq_1.FIXEDCELLS
AGGCATGAGGCATGAGACTTC_TTTCCTAAAGTGCGGTGTCCA___BIO_ddseq_1.FIXEDCELLS	0.759811	ddseq	BIO_ddseq_1.FIXEDCELLS
TATGTGCCCTTAGGGGAGCCT_TGAATCCGTTAGGACTCTTGC___BIO_ddseq_1.FIXEDCELLS	0.734433	ddseq	BIO_ddseq_1.FIXEDCELLS
ATGTTCCGACAATACTTGTCC_TATACTTTGATTGTTGGACCA___BIO_ddseq_1.FIXEDCELLS	0.665571	ddseq	BIO_ddseq_1.FIXEDCELLS
GGCAGGCCCACTTGTGGTGAA___BIO_ddseq_1.FIXEDCELLS	0.653904	ddseq	BIO_ddseq_1.FIXEDCELLS
AGGCATGATTGCCTATAGGCA_CGGCTGCAACGTAATTATCAT___BIO_ddseq_1.FIXEDCELLS	0.877799	ddseq	BIO_ddseq_1.FIXEDCELLS
ACCGGCTTAACGCCCATCTTA___BIO_ddseq_1.FIXEDCELLS	0.824387	ddseq	BIO_ddseq_1.FIXEDCELLS
GACAATATTCCTCTTTGGTTA_GCCTTTGCGGCCAGAACCACA_GCGACTCAACGTAATGGAAGG___BIO_ddseq_1.FIXEDCELLS	1	ddseq	BIO_ddseq_1.FIXEDCELLS
AGAGACCTACCGAATAACGCC_GCTAATTTACCGAAACAGTAC_TGATTGTAAGGTTCCCACTTG_TTCCTCTCGTAGCCTATACTT___BIO_ddseq_1.FIXEDCELLS	0.565526	ddseq	BIO_ddseq_1.FIXEDCELLS
CAGAGAGTGGTGAATAGTACC_GAGTTGCCACGCCACCAAGCT___BIO_ddseq_1.FIXEDCELLS	0.482966	ddseq	BIO_ddseq_1.FIXEDCELLS
ATTCGTTCTCTTGCCCTCCTT_CCAGTCAATATAACTAGTACC_GTCGGTTCTCATTTGTTGATG___BIO_ddseq_1.FIXEDCELLS	0.858049	ddseq	BIO_ddseq_1.FIXEDCELLS
AATTCCAGCTTTATTGGCAAC_AATTGGTATATAACGGCGTCC_TCCAGTTCGTGATAATTCACG_TGGAAGGAGCGAATTTGTAAG_TTACAGAGCACAGCTAAGAGG___BIO_ddseq_1.FIXEDCELLS	0.667447	ddseq	BIO_ddseq_1.FIXEDCELLS
GAATATGAGCCGCCACAGTAC_GACAATAATTATTCCCTCCTT_GTTGATGGGCAGGCGATCACC_TGGAAGGTGGCCTTTGTTTAG___BIO_ddseq_1.FIXEDCELLS	0.846822	ddseq	BIO_ddseq_1.FIXEDCELLS
GTCGGTTCTATTCGGATCACC_TTTGGTCCTTGTCCGCTCCAA___BIO_ddseq_1.FIXEDCELLS	0.697258	ddseq	BIO_ddseq_1.FIXEDCELLS
CGATTACCGCAATCATTATTC_CTAGAGCAATTGGTCCTATGT_GCGTAGATCAAGACACTCAAT___BIO_ddseq_1.FIXEDCELLS	0.947223	ddseq	BIO_ddseq_1.FIXEDCELLS
CCACTTGCTAACTCCGTGATA_CCAGTCATCGCGCAGCCTTTG_GAATATGGAGGACACCACTTG___BIO_ddseq_1.FIXEDCELLS	0.743519	ddseq	BIO_ddseq_1.FIXEDCELLS
ACCATGCGACAATAGGTAACA_AGGATACCACATGAATAGTTG_CATCAGTACCATGCAATGGCC_CCGAACCCTTGCGAGATAGAC_GCGTAGACTGCGCCAACGGTG___BIO_ddseq_1.FIXEDCELLS	1	ddseq	BIO_ddseq_1.FIXEDCELLS
CACATGACAGGCGGCGGATCT___BIO_ddseq_1.FIXEDCELLS	0.750615	ddseq	BIO_ddseq_1.FIXEDCELLS
AGATAGGGCAGTGTCTTACCG_ATGAGCTAACTCTTAACTCTT_TAGTGTTTTACAGAGGAGCCT_TGCTACTCGTAGCCCTATTCG_TTACAGAAATGGCCATTCACG___BIO_ddseq_1.FIXEDCELLS	0.609456	ddseq	BIO_ddseq_1.FIXEDCELLS
AACGGTGCTAACTCCAGAATT_CGGAGGAGGCAGGCTAAGGTA_TCCTTAACTCTTGCTGAGATT_TCGGCGTCTCATTTAGATAGG___BIO_ddseq_1.FIXEDCELLS	0.773299	ddseq	BIO_ddseq_1.FIXEDCELLS
ACAGCTTAGGATACCCAAGCT___BIO_ddseq_1.FIXEDCELLS	0.970287	ddseq	BIO_ddseq_1.FIXEDCELLS
GGTTCACAGACTTCGAGCTAA_TTGTAAGGGTGTTTTTATCAT___BIO_ddseq_1.FIXEDCELLS	0.718527	ddseq	BIO_ddseq_1.FIXEDCELLS
AAGGTTCAGCAACGACTACGA_GCTCCAAGATAGACGCGCACG___BIO_ddseq_1.FIXEDCELLS	0.952497	ddseq	BIO_ddseq_1.FIXEDCELLS
ACACGCGTGAATCCGGTTAGT_ATTCGTTGGACGACGGTGTTT_TGAGATTCGCCTAACGGCTGC_TGTCGCTGCTAATTCCGAACC___BIO_ddseq_1.FIXEDCELLS	0.942015	ddseq	BIO_ddseq_1.FIXEDCELLS
AGGACGTTGGCAACTCGACAG_TAGTACCCCAGTCAAGCTGAG___BIO_ddseq_1.FIXEDCELLS	1	ddseq	BIO_ddseq_1.FIXEDCELLS
GCCTCGTGGTTCACTCGGCGT___BIO_ddseq_1.FIXEDCELLS	0.871016	ddseq	BIO_ddseq_1.FIXEDCELLS
CCTTAGGGAGTTGCAACGGTG_CGATGCATGCTACTTTATCAT_CGCGGCGGCGACTCTCTTGTA___BIO_ddseq_1.FIXEDCELLS	0.897455	ddseq	BIO_ddseq_1.FIXEDCELLS
TCGCGCATGTTTAGCTTACCG___BIO_ddseq_1.FIXEDCELLS	0.547102	ddseq	BIO_ddseq_1.FIXEDCELLS
GCACAGCGCAGTGTAGGCATG_GTCGGTTCTGGCATTCTGAAC_TCTTGTAGAATCAACGATGCA_TTGGTTAAGACCATGCACAGC___BIO_ddseq_1.FIXEDCELLS	0.703251	ddseq	BIO_ddseq_1.FIXEDCELLS
CATCAGTGGTGTTTAATGATT_CTCTTGCAGGACGTTGGAAGG_GTGTGTCGTGTCCACTGCGCC___BIO_ddseq_1.FIXEDCELLS	0.687832	ddseq	BIO_ddseq_1.FIXEDCELLS
ATGAGCTAGCAACGCCACTTG_CGCGGCGGGTTCACAATTGGT_TGCTACTGGTTCACAAGTTAT_TGGAAGGGTCGGTTACCTACC_TTTGGTCGGTAACAGCGTAGA___BIO_ddseq_1.FIXEDCELLS	0.574454	ddseq	BIO_ddseq_1.FIXEDCELLS
AGATAGGAGGACGTGAGAGGT_AGTAAGCCGATGCACATGTAT___BIO_ddseq_1.FIXEDCELLS	1	ddseq	BIO_ddseq_1.FIXEDCELLS
ACCGGCTGCTAATTCCGGTTT_TAGTGTTGTTAGGACGCGCTT___BIO_ddseq_1.FIXEDCELLS	0.619441	ddseq	BIO_ddseq_1.FIXEDCELLS
CGGAGGATAAGGTAGGAAGTT_TGGTGAACGAGTGGAACGTAA___BIO_ddseq_1.FIXEDCELLS	0.916853	ddseq	BIO_ddseq_1.FIXEDCELLS
CATCTTAATGAGCTTGTTTAG_GTTGATGGGACGACCGTTTGA_TGGAAGGCTTCATCGGCGTCC___BIO_ddseq_1.FIXEDCELLS	0.692285	ddseq	BIO_ddseq_1.FIXEDCELLS
CCGCGATTGGCCTTACTCAAT_CTTACCGTATACTTCCGAACC_GCGACTCCTTGTCCCTAGAGC_GTGTCCAAGTTTCTTGCTACT___BIO_ddseq_1.FIXEDCELLS	1	ddseq	BIO_ddseq_1.FIXEDCELLS
CCGAACCATAGTTGAACCACA_TAACGCCTACCGAAAGGACGT_TCTTGTATACGCATTGACCGC___BIO_ddseq_1.FIXEDCELLS	0.708331	ddseq	BIO_ddseq_1.FIXEDCELLS
CCTATGTCGGATCTTGATTGT_CGACACTAGATAGGGTGTGTC_CGCAATCAGACCATAGGATAC_TGTAGTGAGTAAGCACAGTAC___BIO_ddseq_1.FIXEDCELLS	0.565283	ddseq	BIO_ddseq_1.FIXEDCELLS
AATTGGTTCGACAGGTCCTTC_ACTACGACGGAGGATGAATCC_CGCCTAACGTTTGATTACAGA_CTGGCATGGTTCACCGATTAC___BIO_ddseq_1.FIXEDCELLS	0.983468	ddseq	BIO_ddseq_1.FIXEDCELLS
AACGGTGGGAAGTTCCTCCTT_GCGCACGCCACTTGCATACGC___BIO_ddseq_1.FIXEDCELLS	0.762813	ddseq	BIO_ddseq_1.FIXEDCELLS
AGCGAATGGAAGTTTCAAGAC_GAGTTGCCATGTATCTCTTGC_TTTCCTACTTGTCCACCGGCT___BIO_ddseq_1.FIXEDCELLS	0.910837	ddseq	BIO_ddseq_1.FIXEDCELLS
TCGGATGTCGACAGCTGGCAT_TGTCGCTAGTTTCTCGACACT___BIO_ddseq_1.FIXEDCELLS	0.96968	ddseq	BIO_ddseq_1.FIXEDCELLS
ACCATGCCATCAGTTCGTTCT_TCGCGCAGGCAGGCTGGTGAA___BIO_ddseq_1.FIXEDCELLS	0.926569	ddseq	BIO_ddseq_1.FIXEDCELLS
CAGGCGGGTAATACGAATCAA_CCTATGTCACTTCTATTGCCT_CGTACAAAATTGGTGGTTAGT_GCGACTCTCTTGTAGATCACC_TGGCCTTTTCCTCTGGCAGGC___BIO_ddseq_1.FIXEDCELLS	0.696305	ddseq	BIO_ddseq_1.FIXEDCELLS
ACTACGATCGCGCAATGAGCT_CGCGCTTAACTCTTCTAACTC_TCCGCTCCATCAGTCCGCGAT_TTATCATCTAAGAATAGTACC___BIO_ddseq_1.FIXEDCELLS	0.918047	ddseq	BIO_ddseq_1.FIXEDCELLS
CTGCGCCTGGAAGGACGAGAA___BIO_ddseq_1.FIXEDCELLS	0.920017	ddseq	BIO_ddseq_1.FIXEDCELLS
ACACGCGCACGGACAATGATT_ACGTTGGGAATCAATCTTGTA_TCGTTCTCCGCGATCGACACT_TGGCAACCTTCATCAATGGCC___BIO_ddseq_1.FIXEDCELLS	0.712817	ddseq	BIO_ddseq_1.FIXEDCELLS
ATTCGTTTCCTGGCTCCAGTT_CACATGAAGGATACCGAGTGG_GGTTCACGCTCCAACGTACAA_TCCTTAAAATGGCCCGCGGCG___BIO_ddseq_1.FIXEDCELLS	0.687786	ddseq	BIO_ddseq_1.FIXEDCELLS
AAGGTTCGCTAATTATAGGCA_GGCAGGCTCATACACTTCATC_TCGCGCAGAATATGTAGTACC___BIO_ddseq_1.FIXEDCELLS	0.880609	ddseq	BIO_ddseq_1.FIXEDCELLS
TACTTTCGGCGTCCTTAAGCG_TGTCGCTAGTAAGCACGTTGG___BIO_ddseq_1.FIXEDCELLS	0.901063	ddseq	BIO_ddseq_1.FIXEDCELLS
CGACACTGAATATGCGGATCT_GAACCGTACCGGCTAGAGACC_TATACTTTCCTTAAGGAAGTT___BIO_ddseq_1.FIXEDCELLS	0.628406	ddseq	BIO_ddseq_1.FIXEDCELLS
AACGGTGGGTCGTAATATAAC_AGCAACGGTGTGTCAACTCTT_TCCTGGCCCGGTTTTGGCAAC___BIO_ddseq_1.FIXEDCELLS	0.879095	ddseq	BIO_ddseq_1.FIXEDCELLS
ACGAGAAGCGTAGACACGGAC_CGAGGTCCCATAATAACGGTG_CGGCTGCTCATACAAGACCAT_TCTGAACACGTATTCAGAATT___BIO_ddseq_1.FIXEDCELLS	0.659484	ddseq	BIO_ddseq_1.FIXEDCELLS
CGATTACGTAATACGGACGAC_TAGTACCACGTATTGAGCGTG___BIO_ddseq_1.FIXEDCELLS	1	ddseq	BIO_ddseq_1.FIXEDCELLS
AGGACGTGTAATACCTTGCGA_CACATGAGGTTCACCGACACT_CTTACCGCTTACCGGTTGATG___BIO_ddseq_1.FIXEDCELLS	0.636332	ddseq	BIO_ddseq_1.FIXEDCELLS
CAGAATTCACGGACGAGCGTG_GCCTTTGCCTTAGGACCGGCT_GGTTCACAACGGTGCAGAATT_TATGTGCTTGAGGCAAGTGCG___BIO_ddseq_1.FIXEDCELLS	0.57542	ddseq	BIO_ddseq_1.FIXEDCELLS
GTGTCCACGAGGTCGTGGTAG___BIO_ddseq_1.FIXEDCELLS	0.913158	ddseq	BIO_ddseq_1.FIXEDCELLS
CTAAGAATCCAGTTTTTGGTC_TCTGAACAGCAACGCGATTAC_TGGCAACTCGGCGTAGTTTCT___BIO_ddseq_1.FIXEDCELLS	0.647822	ddseq	BIO_ddseq_1.FIXEDCELLS
TAGTACCTAAGGTAAGCGAAT___BIO_ddseq_1.FIXEDCELLS	0.908146	ddseq	BIO_ddseq_1.FIXEDCELLS
ACTCAATATAGGCACTAGAGC_ATGAGCTTGTTTAGTTTCCTA_CAGAATTTGTTTAGCACGCCA___BIO_ddseq_1.FIXEDCELLS	0.891008	ddseq	BIO_ddseq_1.FIXEDCELLS
AGGCATGAAGTTATACTACGA_GCTAATTTCGCGCATTGGTTA___BIO_ddseq_1.FIXEDCELLS	0.817668	ddseq	BIO_ddseq_1.FIXEDCELLS
AGACTTCCCTATGTACAGCTT___BIO_ddseq_1.FIXEDCELLS	0.822541	ddseq	BIO_ddseq_1.FIXEDCELLS
CACGCCACGATTACAGCTGAG_CATGTATTTTCCTACTTCATC_GAGGACATTGGTTAAAGGTTC___BIO_ddseq_1.FIXEDCELLS	0.607545	ddseq	BIO_ddseq_1.FIXEDCELLS
TAGTGTTCCAGTCAGCTCCAA___BIO_ddseq_1.FIXEDCELLS	0.553622	ddseq	BIO_ddseq_1.FIXEDCELLS
ATGAATATCAGCAAAATTGGT_CATCTTATCCTTAAACCTACC___BIO_ddseq_1.FIXEDCELLS	0.875477	ddseq	BIO_ddseq_1.FIXEDCELLS
AACGTAAGATAGACTTATCAT_ACAGCTTCGGCCAGATTGCCT_TAACGCCTTATCATACTACGA_TGGAAGGACTCAATTCCGCTC_TGTTTAGACTCAATGGTAACA___BIO_ddseq_1.FIXEDCELLS	0.762443	ddseq	BIO_ddseq_1.FIXEDCELLS
GATAGACCCTTAGGCGCAATC___BIO_ddseq_1.FIXEDCELLS	0.532934	ddseq	BIO_ddseq_1.FIXEDCELLS
ATGAGCTCAGGCGGTAAGGTA_CGCAATCAATGATTAATGGCC_GTTAGGAAGGACGTAAGTTAT___BIO_ddseq_1.FIXEDCELLS	0.810444	ddseq	BIO_ddseq_1.FIXEDCELLS
CTAAGAACTTGCGACCAAGCT_TATACTTGTGCATTGGTGTTT_TCAGCAAGGAGCCTTTCTGCA___BIO_ddseq_1.FIXEDCELLS	0.840264	ddseq	BIO_ddseq_1.FIXEDCELLS
CGACACTATTCGTTAGGCATG_TGACCGCATAGGCACTAACTC___BIO_ddseq_1.FIXEDCELLS	0.920974	ddseq	BIO_ddseq_1.FIXEDCELLS
ACCTACCGCACAGCCGATGCA_AGGACGTCTTACCGGCTAATT_GAACCGTTTCCTCTTGGTGAA_TTGGACTCCTCCTTTTGAGGC___BIO_ddseq_1.FIXEDCELLS	0.63977	ddseq	BIO_ddseq_1.FIXEDCELLS
CGGATCTCTTGTCCCTTGTCC_TAAGAGGACCATGCAACGGTG_TGAGGAGCATACGCATTCACG___BIO_ddseq_1.FIXEDCELLS	0.704531	ddseq	BIO_ddseq_1.FIXEDCELLS
GACAATACGTAGCCGGACGAC_GGTAACACGCAATCACAGCTT_TTGGACTCGCCTAAATGAGCT___BIO_ddseq_1.FIXEDCELLS	0.913166	ddseq	BIO_ddseq_1.FIXEDCELLS
CCGCGATTAACGCCATGTTCC_TCCGCTCGATAGACCCGAACC___BIO_ddseq_1.FIXEDCELLS	1	ddseq	BIO_ddseq_1.FIXEDCELLS
CACGCCACGGATCTGAATATG_CCTCCTTCTGGCATAACGGTG_GAGGACACGCCTAAAACGTAA___BIO_ddseq_1.FIXEDCELLS	0.646422	ddseq	BIO_ddseq_1.FIXEDCELLS
CATGTATACGTTGGTATACTT_CCGCGATATTATTCTGCTACT_TGTAGTGGCTTTATGAATATG___BIO_ddseq_1.FIXEDCELLS	0.827486	ddseq	BIO_ddseq_1.FIXEDCELLS
ATATAACTTCTGCAGCTTTAT_CTTACCGTTCCTCTACGTATT___BIO_ddseq_1.FIXEDCELLS	0.866189	ddseq	BIO_ddseq_1.FIXEDCELLS
CCTCCTTATTCGTTTTCCTCT_GACAATAGCACAGCACTCAAT_TAAGGTACGATTACTTACAGA___BIO_ddseq_1.FIXEDCELLS	0.798417	ddseq	BIO_ddseq_1.FIXEDCELLS
AATTCCACGGCCAGTGTTTAG_AGCCGCCAGCAACGATTCGTT___BIO_ddseq_1.FIXEDCELLS	0.926666	ddseq	BIO_ddseq_1.FIXEDCELLS
GGTGTTTCGCGCTTTTTGGTC_GTGGTAGGCTTTATTTGTAAG_TTGGTTACCTATGTACGTTGG___BIO_ddseq_1.FIXEDCELLS	1	ddseq	BIO_ddseq_1.FIXEDCELLS
AACCACATAACGCCTGGCCTT_AGGATACTGCTACTAATGGCC_GCACAGCCCGCGATTGGCCTT_TTCCTCTCGTACAAAGACTTC___BIO_ddseq_1.FIXEDCELLS	0.770075	ddseq	BIO_ddseq_1.FIXEDCELLS
ATTCACGAGAGACCTTCGTAC_CGGATCTAACCACACTCATTT_GAGCGTGGTGCATTCTTGCGA_GAGGACATTAAGCGCTGGCAT___BIO_ddseq_1.FIXEDCELLS	0.533048	ddseq	BIO_ddseq_1.FIXEDCELLS
AGACCATTCCAGTTCCACTTG_GCTAATTAGAGACCCCGCGAT_TTGGACTACTACGACTAGAGC___BIO_ddseq_1.FIXEDCELLS	0.82821	ddseq	BIO_ddseq_1.FIXEDCELLS
ACGAGAACGATGCATCGACAG_TGCTACTTGAGATTGGACGAC_TTTCCTAGAGTTGCCATCAGT___BIO_ddseq_1.FIXEDCELLS	0.766528	ddseq	BIO_ddseq_1.FIXEDCELLS
AGGACGTGTGTCCAGAATATG_ATTCGTTGTTAGGACACGCCA_CAGAATTACACGCGACCATGC___BIO_ddseq_1.FIXEDCELLS	0.829191	ddseq	BIO_ddseq_1.FIXEDCELLS
GAGCTAAGGTTCACACACGCG_TGCGAGCAGCCGCCACGTTGG___BIO_ddseq_1.FIXEDCELLS	0.945765	ddseq	BIO_ddseq_1.FIXEDCELLS
GGCGTCCTCAGCAATCAGCAA___BIO_ddseq_1.FIXEDCELLS	0.79445	ddseq	BIO_ddseq_1.FIXEDCELLS
TAAGGTAGTAATACCTTGCGA_TGCGAGCCCACTTGGAATATG_TTTCCTAAACCACATGAGGAG___BIO_ddseq_1.FIXEDCELLS	0.820297	ddseq	BIO_ddseq_1.FIXEDCELLS
GACAATATTGGACTACCATGC_GAGTTGCACTCAATTGAGGAG_GCCTCGTCGCGGCGACGTATT___BIO_ddseq_1.FIXEDCELLS	0.91544	ddseq	BIO_ddseq_1.FIXEDCELLS
ACGTTGGACGTTGGGCGCACG_CGGATCTTCCAGTTGGAGCCT_GGTTAGTCATGTATGACAATA_GTGGCGCCTAACTCAGGCATG___BIO_ddseq_1.FIXEDCELLS	0.494968	ddseq	BIO_ddseq_1.FIXEDCELLS
CCACTTGGAATATGAGCAACG_GCGACTCGAATATGGAGCGTG___BIO_ddseq_1.FIXEDCELLS	0.696866	ddseq	BIO_ddseq_1.FIXEDCELLS
ACAGTACGCAGTGTCCGCGAT_CTTGCGAAGCGAATCTCATTT___BIO_ddseq_1.FIXEDCELLS	1	ddseq	BIO_ddseq_1.FIXEDCELLS
ACCGGCTCGCGGCGTCTGAAC_AGATAGGATGAATATACGCAT_CGTACAAGATAGACTCTTGTA___BIO_ddseq_1.FIXEDCELLS	0.68176	ddseq	BIO_ddseq_1.FIXEDCELLS
AATGGCCTTCGTACGGAGCCT_GCCTTTGGTAATACGGTGTTT_TGCGAGCACTCAATTGTCGCT___BIO_ddseq_1.FIXEDCELLS	0.685395	ddseq	BIO_ddseq_1.FIXEDCELLS
ATAGTTGAATGGCCCCAAGCT___BIO_ddseq_1.FIXEDCELLS	0.947426	ddseq	BIO_ddseq_1.FIXEDCELLS
GCTCCAAAGACTTCGAGTTGC_GCTTTATAGACCATCCAAGCT_TCTTGTAAGATAGGCTGGCAT___BIO_ddseq_1.FIXEDCELLS	0.603745	ddseq	BIO_ddseq_1.FIXEDCELLS
CAGGCGGCTTGTCCGCGACTC_CGGCCAGAACCACAGCCTTTG_TTGAGGCTGATTGTGCGCACG___BIO_ddseq_1.FIXEDCELLS	0.959251	ddseq	BIO_ddseq_1.FIXEDCELLS
AAGGTTCTACGCATTCGCGCA_ATAGTTGTCGGATGTCGTTCT___BIO_ddseq_1.FIXEDCELLS	0.784005	ddseq	BIO_ddseq_1.FIXEDCELLS
ACACGCGCGGAGGATCCAGTT_TATACTTGCTCCAACTCATTT_TGAGGAGCGTTTGATTCGTAC___BIO_ddseq_1.FIXEDCELLS	0.777273	ddseq	BIO_ddseq_1.FIXEDCELLS
AGCCGCCAATTCCATAACGCC_CGCGCTTTTACAGAGTCCTTC_GAATATGAGGATACGCGTAGA___BIO_ddseq_1.FIXEDCELLS	0.710549	ddseq	BIO_ddseq_1.FIXEDCELLS
CGATGCAATGAGCTTTGGACT_TATACTTTGTAGTGAGACTTC_TGTAGTGTGAGATTTGGCAAC___BIO_ddseq_1.FIXEDCELLS	0.6204	ddseq	BIO_ddseq_1.FIXEDCELLS
ATAGGCAAAGCAGCTTCGTAC_CGACACTGATCACCCGATTAC_GCTTTATGTGGCGCCTTCATC_TCTTGTAGAACCGTAACGGTG___BIO_ddseq_1.FIXEDCELLS	0.394796	ddseq	BIO_ddseq_1.FIXEDCELLS
ATTCGTTTCCAGTTTGGCAAC_TCAGCAATGAGGAGAACCACA_TGCGTTGCGCCTAAAGTTTCT___BIO_ddseq_1.FIXEDCELLS	0.746308	ddseq	BIO_ddseq_1.FIXEDCELLS
GGAGCCTACCATGCACCGGCT_TTCCTCTTGTAGTGCTTGCGA___BIO_ddseq_1.FIXEDCELLS	0.819774	ddseq	BIO_ddseq_1.FIXEDCELLS
AATTCCATGGCAACGAGCGTG_TCAGCAACATCAGTCGCGGCG_TCCTGGCTATACTTAGCAACG___BIO_ddseq_1.FIXEDCELLS	0.445025	ddseq	BIO_ddseq_1.FIXEDCELLS
CGGCTGCATGAATACCTATGT___BIO_ddseq_1.FIXEDCELLS	0.483141	ddseq	BIO_ddseq_1.FIXEDCELLS
CTGGCATTGCGAGCTTATCAT___BIO_ddseq_1.FIXEDCELLS	0.537524	ddseq	BIO_ddseq_1.FIXEDCELLS
GGAGCCTCTCTTGCCTAACTC_TCCTGGCCCGGTTTACGTATT___BIO_ddseq_1.FIXEDCELLS	0.625142	ddseq	BIO_ddseq_1.FIXEDCELLS
AAGGTTCCGTGATACTCATTT_GCACAGCAGACCATCAGAGAG_TAAGGTACTAAGAAATAGTTG_TCGACAGCGGCCAGGTCGGTT___BIO_ddseq_1.FIXEDCELLS	0.524965	ddseq	BIO_ddseq_1.FIXEDCELLS
TAACGCCTGCGTTGTACGCAT_TAAGAGGGAACCGTCGGATCT_TGTTTAGGAATCAATGTCGCT___BIO_ddseq_1.FIXEDCELLS	1	ddseq	BIO_ddseq_1.FIXEDCELLS
GACAATACTCATTTGCGACTC_TGTCGCTGGTGTTTTTATCAT___BIO_ddseq_1.FIXEDCELLS	0.683116	ddseq	BIO_ddseq_1.FIXEDCELLS
AAGGTTCCTCATTTTGTAGTG_GAACCGTAGCTGAGCGTTTGA_GCGTAGACGGTACGATGAGCT_TCGTTCTTCTGAACGAGGACA___BIO_ddseq_1.FIXEDCELLS	1	ddseq	BIO_ddseq_1.FIXEDCELLS
ATTCACGATGAATATAAGGTA_CCGCGATTAACGCCTTATCAT___BIO_ddseq_1.FIXEDCELLS	0.51888	ddseq	BIO_ddseq_1.FIXEDCELLS
ACGTTGGAGGACGTTGGAAGG_AGGATACACCTACCGTCCTTC_TCTGAACTACCGAAATGAGCT___BIO_ddseq_1.FIXEDCELLS	0.966413	ddseq	BIO_ddseq_1.FIXEDCELLS
AGCCGCCATGTTCCGTGCATT_GGAGCCTCTTCATCCTCATTT_GTGGTAGTGAGGAGTGTAGTG_TGACCGCTTGGACTAAGTGCG___BIO_ddseq_1.FIXEDCELLS	0.721084	ddseq	BIO_ddseq_1.FIXEDCELLS
TGGCAACTGATTGTCCAGTCA___BIO_ddseq_1.FIXEDCELLS	0.85103	ddseq	BIO_ddseq_1.FIXEDCELLS
ACAGTACAGGCATGCATGTAT_GTAATACAGACCATCGCGGCG___BIO_ddseq_1.FIXEDCELLS	0.791532	ddseq	BIO_ddseq_1.FIXEDCELLS
CTGCGCCAGACTTCTCCTGGC_GTGTGTCAGGACGTGCGCACG_TGGAAGGGAGCTAAACTCAAT___BIO_ddseq_1.FIXEDCELLS	0.749002	ddseq	BIO_ddseq_1.FIXEDCELLS
ATATAACTGACCGCAATGATT_GTGTGTCCTTCATCTCTTGTA_TCGTTCTACGAGAACCGCGAT___BIO_ddseq_1.FIXEDCELLS	0.830389	ddseq	BIO_ddseq_1.FIXEDCELLS
ACTCAATCTTGTCCCGGTACG_CGGATCTAGGACGTGTGGCGC_TGAGATTCCACTTGCCTATGT___BIO_ddseq_1.FIXEDCELLS	0.552394	ddseq	BIO_ddseq_1.FIXEDCELLS
GGTAACAAATGGCCGGAAGTT___BIO_ddseq_1.FIXEDCELLS	0.786113	ddseq	BIO_ddseq_1.FIXEDCELLS
ACTACGAAGTAAGCAGCCGCC_CCACTTGCGGTACGTGGCAAC_CGCGCTTAGACTTCACGTTGG_CGTAGCCACAGCTTAGACTTC___BIO_ddseq_1.FIXEDCELLS	0.539599	ddseq	BIO_ddseq_1.FIXEDCELLS
CGGAGGAGTCGGTTATGGTGT_TATGTGCAACGTAAGTGTGTC___BIO_ddseq_1.FIXEDCELLS	0.750779	ddseq	BIO_ddseq_1.FIXEDCELLS
ACACGCGAAGTGCGCTAAGAA_ATTCACGCATACGCTGACCGC___BIO_ddseq_1.FIXEDCELLS	0.556029	ddseq	BIO_ddseq_1.FIXEDCELLS
CGGAGGATGGAAGGGGCGGAA_GAACCGTCGCCTAAGGACGAC_TCAGCAAGAGTTGCCACGCCA___BIO_ddseq_1.FIXEDCELLS	0.792378	ddseq	BIO_ddseq_1.FIXEDCELLS
AGCAACGATGGTGTCACATGA_TTTGGTCACTCAATTGAGATT___BIO_ddseq_1.FIXEDCELLS	0.808688	ddseq	BIO_ddseq_1.FIXEDCELLS
GTAATACATAGTTGTGCGTTG_TCGGATGATGAATACTAACTC___BIO_ddseq_1.FIXEDCELLS	0.62743	ddseq	BIO_ddseq_1.FIXEDCELLS
TCTTGTAAGCCGCCATAGGCA_TGAATCCCGGCCAGCTGGCAT___BIO_ddseq_1.FIXEDCELLS	0.548055	ddseq	BIO_ddseq_1.FIXEDCELLS
AGGCATGTTGGACTAACCACA_CCGGTTTAATGGCCCACATGA___BIO_ddseq_1.FIXEDCELLS	0.762346	ddseq	BIO_ddseq_1.FIXEDCELLS
CGGATCTAAGTGCGCCACTTG___BIO_ddseq_1.FIXEDCELLS	0.72654	ddseq	BIO_ddseq_1.FIXEDCELLS
ATATAACAACGTAAATGTTCC_ATGAATAGTCGGTTACCTACC_ATTCGTTGCTTTATCCTTAGG_GGCAGGCAATTCCAGTCGGTT_GTGTCCAAACCACACCTTAGG___BIO_ddseq_1.FIXEDCELLS	0.469995	ddseq	BIO_ddseq_1.FIXEDCELLS
AGCGAATGAATCAATACTTTC___BIO_ddseq_1.FIXEDCELLS	0.560773	ddseq	BIO_ddseq_1.FIXEDCELLS
CATCAGTGATCACCGGTGTTT_GAGCTAATTGTAAGAAGCAGC_GCTAATTTTCTGCATTCGTAC_GGAGCCTCGTAGCCAGAGACC___BIO_ddseq_1.FIXEDCELLS	0.928303	ddseq	BIO_ddseq_1.FIXEDCELLS
ACAGTACCGCAATCACCTACC_ATGAATAACAGCTTCCAGTCA_TCCAGTTGCGTAGAACCATGC___BIO_ddseq_1.FIXEDCELLS	0.973026	ddseq	BIO_ddseq_1.FIXEDCELLS
AACCACAATGTTCCTCGGCGT_TCTGAACCAGAATTCGCGGCG___BIO_ddseq_1.FIXEDCELLS	1	ddseq	BIO_ddseq_1.FIXEDCELLS
CAGAGAGCGCAATCAGCAACG_CGATGCAGCGCACGGTTGATG_GGTAACAACACGCGCTTACCG_TGAGGAGTTATCATTGCTACT___BIO_ddseq_1.FIXEDCELLS	0.655417	ddseq	BIO_ddseq_1.FIXEDCELLS
ACGAGAAAGCAACGCCGCGAT_TTACAGAATGGTGTTCGACAG___BIO_ddseq_1.FIXEDCELLS	0.749716	ddseq	BIO_ddseq_1.FIXEDCELLS
AAGTGCGCGTTTGAGATAGAC_AGCCGCCAACGGTGCCGGTTT_CATGTATATTCACGCTTGCGA_GGTTAGTTCCTGGCGTTAGGA___BIO_ddseq_1.FIXEDCELLS	0.543443	ddseq	BIO_ddseq_1.FIXEDCELLS
ACTCAATATATAACTCGCGCA_GGAAGTTCGGATCTCATCTTA___BIO_ddseq_1.FIXEDCELLS	1	ddseq	BIO_ddseq_1.FIXEDCELLS
ATTCGTTGTGGTAGATGAATA_TGAGATTCTTGCGATCGCGCA___BIO_ddseq_1.FIXEDCELLS	0.916003	ddseq	BIO_ddseq_1.FIXEDCELLS
TCAAGACTGAGGAGATTCACG___BIO_ddseq_1.FIXEDCELLS	0.879093	ddseq	BIO_ddseq_1.FIXEDCELLS
AGAGACCCTCATTTCGCCTAA_TAAGGTATGAGATTCAGAATT_TTGGACTTGGCAACGCGCACG___BIO_ddseq_1.FIXEDCELLS	0.872433	ddseq	BIO_ddseq_1.FIXEDCELLS
CTAGAGCCTCATTTAGACTTC_TCCTTAACGCGCTTATTCACG___BIO_ddseq_1.FIXEDCELLS	0.94548	ddseq	BIO_ddseq_1.FIXEDCELLS
CGACACTGAATATGGAGAGGT___BIO_ddseq_1.FIXEDCELLS	0.859777	ddseq	BIO_ddseq_1.FIXEDCELLS
CACTTCTAGGCATGCAGGCGG_CGGATCTTTGTAAGGAGCTAA___BIO_ddseq_1.FIXEDCELLS	0.799575	ddseq	BIO_ddseq_1.FIXEDCELLS
ACCTACCAGTAAGCCTGCGCC_TGCGAGCCGAGTGGATTGCCT___BIO_ddseq_1.FIXEDCELLS	0.878191	ddseq	BIO_ddseq_1.FIXEDCELLS
GGTGTTTAATTCCATTTCCTA_TCGTTCTATTATTCATGAATA___BIO_ddseq_1.FIXEDCELLS	0.86962	ddseq	BIO_ddseq_1.FIXEDCELLS
TCTTGTATACTTTCAGGATAC___BIO_ddseq_1.FIXEDCELLS	0.576504	ddseq	BIO_ddseq_1.FIXEDCELLS
GACAATAGTTAGGATCGTTCT_TCGTTCTCACGCCATGAATCC_TGTCGCTAGCCGCCCTCTTGC___BIO_ddseq_1.FIXEDCELLS	0.637872	ddseq	BIO_ddseq_1.FIXEDCELLS
AGCCGCCGTTAGGACGCCTAA_CAGAATTCCTCCTTGATAGAC_CAGAGAGCTTCATCATGAATA___BIO_ddseq_1.FIXEDCELLS	0.746696	ddseq	BIO_ddseq_1.FIXEDCELLS
CTAAGAATGTCGCTTCCTTAA_GTGTGTCCTTGTCCAGGCATG_TCGGATGTCGTTCTCACATGA___BIO_ddseq_1.FIXEDCELLS	0.707348	ddseq	BIO_ddseq_1.FIXEDCELLS
ACACGCGCACGCCATGTAGTG_CTGCGCCCTATTCGAATGGCC___BIO_ddseq_1.FIXEDCELLS	0.85974	ddseq	BIO_ddseq_1.FIXEDCELLS
ATTGCCTATGAGCTTGTCGCT_GACAATAAACCACATAAGGTA_TCTTGTATATACTTCCATAAT___BIO_ddseq_1.FIXEDCELLS	0.655851	ddseq	BIO_ddseq_1.FIXEDCELLS
TCCAGTTAGCAACGCGATTAC___BIO_ddseq_1.FIXEDCELLS	0.746915	ddseq	BIO_ddseq_1.FIXEDCELLS
CACGGACCGGTACGAGCGAAT___BIO_ddseq_1.FIXEDCELLS	0.321338	ddseq	BIO_ddseq_1.FIXEDCELLS
ATAGTTGTCGTTCTCGCGCTT_CGTAGCCGGTTCACGGTTCAC___BIO_ddseq_1.FIXEDCELLS	0.910446	ddseq	BIO_ddseq_1.FIXEDCELLS
GACAATAATGTTCCCTCTTGC_GTGTGTCCCGAACCCCACTTG_TACCGAACGTTTGACTATTCG___BIO_ddseq_1.FIXEDCELLS	0.857358	ddseq	BIO_ddseq_1.FIXEDCELLS
CCTATGTCCGGTTTAACCACA_TTCGTACAGATAGGTCAGCAA___BIO_ddseq_1.FIXEDCELLS	0.916489	ddseq	BIO_ddseq_1.FIXEDCELLS
CAGAATTTAAGGTATACCGAA_CCAGTCACTTGTCCTGCTACT_CTATTCGACGTATTCGGTACG_TGTCGCTACCTACCCAGGCGG___BIO_ddseq_1.FIXEDCELLS	1	ddseq	BIO_ddseq_1.FIXEDCELLS
CATGTATTCCTGGCCCTTAGG___BIO_ddseq_1.FIXEDCELLS	0.772635	ddseq	BIO_ddseq_1.FIXEDCELLS
CGGATCTTAAGGTACGCCTAA_GCTAATTCTAGAGCCACGGAC_GGAAGTTGGTTCACTGGACCA_TAAGAGGTCGGCGTGACAATA_TAGTACCCCAGTCACGTGATA_TCGACAGGCTAATTCGGCTGC___BIO_ddseq_1.FIXEDCELLS	0.521931	ddseq	BIO_ddseq_1.FIXEDCELLS
CTTACCGTCGACAGTAGTACC_GCAGTGTCACATGACGGAGGA_TATACTTTAACGCCTCGTTCT_TGGAAGGCGATTACCTAACTC___BIO_ddseq_1.FIXEDCELLS	0.693475	ddseq	BIO_ddseq_1.FIXEDCELLS
AATTGGTGCTTTATCGACACT___BIO_ddseq_1.FIXEDCELLS	0.681306	ddseq	BIO_ddseq_1.FIXEDCELLS
AGCTGAGGGTGTTTCACTTCT_ATTGCCTAGAGACCCGGCCAG_TGGTGAAATGGTGTTATGTGC___BIO_ddseq_1.FIXEDCELLS	0.879387	ddseq	BIO_ddseq_1.FIXEDCELLS
GTTAGGATGAGGAGTGCGTTG___BIO_ddseq_1.FIXEDCELLS	0.782952	ddseq	BIO_ddseq_1.FIXEDCELLS
CGAGGTCGAGTTGCAATTCCA_CTGGCATGATAGACCCAGTCA_GATAGACCACGGACAGACTTC___BIO_ddseq_1.FIXEDCELLS	0.662962	ddseq	BIO_ddseq_1.FIXEDCELLS
CTATTCGACCATGCACGTTGG_GGTTAGTCTAGAGCATAGGCA___BIO_ddseq_1.FIXEDCELLS	0.845281	ddseq	BIO_ddseq_1.FIXEDCELLS
AAGTTATTGAGATTTGTTTAG_CTTCATCAGAGACCACCGGCT_GGTGTTTAGCGAATGTGCATT___BIO_ddseq_1.FIXEDCELLS	0.772681	ddseq	BIO_ddseq_1.FIXEDCELLS
AATGGCCTGATTGTGGAGCCT_GAGCGTGAGCCGCCGCGCACG_TAGTACCACACGCGGCAGTGT___BIO_ddseq_1.FIXEDCELLS	0.704225	ddseq	BIO_ddseq_1.FIXEDCELLS
ATGAGCTATAGTTGATAGTTG___BIO_ddseq_1.FIXEDCELLS	0.361405	ddseq	BIO_ddseq_1.FIXEDCELLS
AACGTAAATGGTGTATGAATA_GGACGACCTCATTTAACTCTT___BIO_ddseq_1.FIXEDCELLS	0.816977	ddseq	BIO_ddseq_1.FIXEDCELLS
GAGTTGCCGGAGGAGAGTTGC_TTCCTCTTTATCATCCGGTTT___BIO_ddseq_1.FIXEDCELLS	0.688102	ddseq	BIO_ddseq_1.FIXEDCELLS
AACGTAAATTGCCTGTCGGTT_CCGAACCCTTGTCCTTAAGCG_TCTTGTAACGAGAATTGGACT___BIO_ddseq_1.FIXEDCELLS	1	ddseq	BIO_ddseq_1.FIXEDCELLS
GTGGTAGACGTATTACCGGCT_TATGTGCGGTCGTATAAGGTA___BIO_ddseq_1.FIXEDCELLS	0.62671	ddseq	BIO_ddseq_1.FIXEDCELLS
AGAGACCGCTTTATTGCTACT_AGAGACCTTAAGCGTCGTTCT_GCACAGCGGCAGGCTTCCTCT_TACGCATCTATTCGCACTTCT___BIO_ddseq_1.FIXEDCELLS	0.755109	ddseq	BIO_ddseq_1.FIXEDCELLS
ATGGTGTGCTCCAAGGCGGAA___BIO_ddseq_1.FIXEDCELLS	0.952484	ddseq	BIO_ddseq_1.FIXEDCELLS
GAGAGGTTGGCCTTATGAATA_GTCGGTTTCGACAGCCACTTG___BIO_ddseq_1.FIXEDCELLS	0.833033	ddseq	BIO_ddseq_1.FIXEDCELLS
CATCAGTACGAGAATGGAAGG_GAATCAATCCTTAAGAATATG___BIO_ddseq_1.FIXEDCELLS	0.781233	ddseq	BIO_ddseq_1.FIXEDCELLS
CGTTTGATGTAGTGACCTACC_TTTGGTCACTACGACGTTTGA___BIO_ddseq_1.FIXEDCELLS	0.664576	ddseq	BIO_ddseq_1.FIXEDCELLS
AGCAACGTGGCAACAGCCGCC_CCTTAGGTATGTGCATGGTGT_GCCTCGTGGAGCCTCGTAGCC___BIO_ddseq_1.FIXEDCELLS	0.591182	ddseq	BIO_ddseq_1.FIXEDCELLS
ACAGTACAGCCGCCAGTTTCT_ACTCAATGGCAGGCCACGCCA_CTTCATCGTGCATTAATGATT_GTGTCCATGAGGAGTAAGGTA___BIO_ddseq_1.FIXEDCELLS	1	ddseq	BIO_ddseq_1.FIXEDCELLS
CATCTTATGAATCCCTCATTT_GGCGTCCTGGCAACTGGACCA_TGAGGAGGTGTCCATCGCGCA___BIO_ddseq_1.FIXEDCELLS	0.633543	ddseq	BIO_ddseq_1.FIXEDCELLS
AGCCGCCAGATAGGAGTAAGC_TTATCATGTGCATTCGCCTAA_TTGGTTATCTTGTACGATTAC___BIO_ddseq_1.FIXEDCELLS	0.769534	ddseq	BIO_ddseq_1.FIXEDCELLS
CACATGACCGAACCTTGGTTA_CGTAGCCTTCGTACAGCTGAG_GTAATACTTGTAAGTCCGCTC___BIO_ddseq_1.FIXEDCELLS	0.724805	ddseq	BIO_ddseq_1.FIXEDCELLS
AAGGTTCTCCTTAAGGCGTCC_AGCAACGTGCTACTTTGGTTA___BIO_ddseq_1.FIXEDCELLS	0.793381	ddseq	BIO_ddseq_1.FIXEDCELLS
ACTCAATCTGCGCCTTGGTTA_GATAGACACGTTGGAAGGTTC_TGGCAACCTATTCGAGTTTCT___BIO_ddseq_1.FIXEDCELLS	0.886333	ddseq	BIO_ddseq_1.FIXEDCELLS
ACGTATTTTAAGCGTGGACCA_GAGGACAGCCTCGTGCTTTAT_GATAGACAGATAGGATTCACG_TCATACAATGAGCTAGCCGCC_TCCAGTTAGCAACGTTCCTCT_TGATTGTTCAAGACTGGCAAC___BIO_ddseq_1.FIXEDCELLS	0.611364	ddseq	BIO_ddseq_1.FIXEDCELLS
CCGCGATACCGGCTAGGCATG_TACGCATATTCACGTGTTTAG_TGGCCTTCGCAATCCACGGAC_TTCCTCTAATGATTAGAGACC_TTGGTTAGAACCGTCCAAGCT___BIO_ddseq_1.FIXEDCELLS	0.547802	ddseq	BIO_ddseq_1.FIXEDCELLS
CCTTAGGGTGTCCAGTTGATG_GAATATGGAGAGGTAGCTGAG___BIO_ddseq_1.FIXEDCELLS	0.942831	ddseq	BIO_ddseq_1.FIXEDCELLS
CCTCCTTAACGGTGTTCCTCT_CGGCCAGCTAACTCCAGAATT___BIO_ddseq_1.FIXEDCELLS	0.865895	ddseq	BIO_ddseq_1.FIXEDCELLS
CACATGATCGGATGTGTTTAG_GAGGACAACGTTGGATTATTC___BIO_ddseq_1.FIXEDCELLS	0.978282	ddseq	BIO_ddseq_1.FIXEDCELLS
ACGTATTCTATTCGGCGACTC_CATGTATCATCTTATTTGGTC___BIO_ddseq_1.FIXEDCELLS	1	ddseq	BIO_ddseq_1.FIXEDCELLS
AAGGTTCCGGTACGATGTTCC_ACACGCGTTCCTCTTTCGTAC_ACTCAATCGACACTGATAGAC_ACTCAATTCTTGTAAACTCTT_ATGGTGTGAGAGGTCAGAATT_CAGAATTCACGGACGTTAGGA_CAGGCGGGCAGTGTACGTTGG_CCTTAGGCACTTCTGGAGCCT_CGATTACCTTACCGTTACAGA_GCTAATTCGATTACCATCAGT_GCTCCAAAAGTTATGACAATA_GCTTTATAATGGCCAGCCGCC_GGTTCACTCAAGACCCAGTCA_TCGCGCATTGAGGCGATAGAC_TGACCGCCCTTAGGATGAGCT_TGAGATTCACGGACCGATTAC_TGTAGTGGTGGTAGTCCGCTC_TTCGTACATTCACGGAGGACA___B…	0.905234	ddseq	BIO_ddseq_1.FIXEDCELLS
AAGGTTCCGGTACGATGTTCC_ACACGCGTTCCTCTTTCGTAC_ACTCAATCGACACTGATAGAC_ACTCAATTCTTGTAAACTCTT_ATGGTGTGAGAGGTCAGAATT_CAGAATTCACGGACGTTAGGA_CCTTAGGCACTTCTGGAGCCT_CGATTACCTTACCGTTACAGA_GCTAATTCGATTACCATCAGT_GCTCCAAAAGTTATGACAATA_GCTTTATAATGGCCAGCCGCC_GGTTCACTCAAGACCCAGTCA_TCGCGCATTGAGGCGATAGAC_TGACCGCCCTTAGGATGAGCT_TGAGATTCACGGACCGATTAC_TGTAGTGGTGGTAGTCCGCTC_TTCGTACATTCACGGAGGACA___BIO_ddseq_1.FIXEDCELLS	0.84332	ddseq	BIO_ddseq_1.FIXEDCELLS
GGTGTTTTTGTAAGCATGTAT_TCTTGTATTGTAAGGGTGTTT_TGCGAGCTCTGAACGAATCAA___BIO_ddseq_1.FIXEDCELLS	0.565915	ddseq	BIO_ddseq_1.FIXEDCELLS
AATTGGTCCGGTTTGCAGTGT_CCAGTCAGAATCAAGATAGAC_TTTGGTCCTATTCGAGGACGT___BIO_ddseq_1.FIXEDCELLS	0.821419	ddseq	BIO_ddseq_1.FIXEDCELLS
CCATAATCTTGCGATGCGTTG_GACAATATACGCATAAGTGCG___BIO_ddseq_1.FIXEDCELLS	0.923499	ddseq	BIO_ddseq_1.FIXEDCELLS
GGTTCACGCTTTATTTTGGTC_GTGGCGCGAATATGTTTCCTA___BIO_ddseq_1.FIXEDCELLS	0.869414	ddseq	BIO_ddseq_1.FIXEDCELLS
AAGTGCGGTCGGTTCCAGTCA_AATGATTTGAGGAGATTCACG_AGACCATTCCGCTCTCGGCGT_TCCAGTTCTCTTGCACAGCTT___BIO_ddseq_1.FIXEDCELLS	1	ddseq	BIO_ddseq_1.FIXEDCELLS
CCTTAGGCTAGAGCCAGAATT_TGGACCAAACTCTTTATGTGC_TGGTGAATCGGATGAGTTTCT___BIO_ddseq_1.FIXEDCELLS	0.320148	ddseq	BIO_ddseq_1.FIXEDCELLS
CACTTCTTGTAGTGCATGTAT_CCACTTGCGCAATCTTCCTCT_CGTACAAAAGTTATAACGGTG___BIO_ddseq_1.FIXEDCELLS	0.65749	ddseq	BIO_ddseq_1.FIXEDCELLS
AAGCAGCCTTACCGTCGGCGT_AGCAACGCTTGCGATATGTGC_AGTTTCTCACATGATCGCGCA_CTCATTTCCTATGTAGATAGG___BIO_ddseq_1.FIXEDCELLS	0.566625	ddseq	BIO_ddseq_1.FIXEDCELLS
AGGACGTCTAGAGCGAATCAA_GCGTAGATGGTGAAAGACTTC_TACCGAACGGAGGATGAGGAG___BIO_ddseq_1.FIXEDCELLS	0.572588	ddseq	BIO_ddseq_1.FIXEDCELLS
AGCAACGTGAGATTCTATTCG_AGGATACCCGCGATCCGAACC_TAAGGTACCTATGTCCTCCTT___BIO_ddseq_1.FIXEDCELLS	1	ddseq	BIO_ddseq_1.FIXEDCELLS
TATACTTCCTTAGGTGCGTTG___BIO_ddseq_1.FIXEDCELLS	0.936376	ddseq	BIO_ddseq_1.FIXEDCELLS
ACCATGCTGGCAACAGACCAT_ATTATTCGAGCGTGCGTACAA___BIO_ddseq_1.FIXEDCELLS	0.709512	ddseq	BIO_ddseq_1.FIXEDCELLS
CTCATTTGGAAGTTTGAGGAG_CTTGTCCGGAAGTTTGAGGAG_GCGCACGGGAAGTTTGAGGAG_TGTAGTGGGAAGTTTGAGGAG___BIO_ddseq_1.FIXEDCELLS	0.937662	ddseq	BIO_ddseq_1.FIXEDCELLS
CGACACTTCATACAAGGACGT_GCTAATTCGGCTGCGGTTCAC_GGTTCACAACTCTTCTTACCG_TCAAGACTGACCGCCGATTAC___BIO_ddseq_1.FIXEDCELLS	0.446887	ddseq	BIO_ddseq_1.FIXEDCELLS
ATAGGCAGTGTGTCCAGAGAG_CTAGAGCTGTAGTGTCGGATG_TGGCAACCTTACCGGCGACTC___BIO_ddseq_1.FIXEDCELLS	0.856023	ddseq	BIO_ddseq_1.FIXEDCELLS
CTGGCATACTCAATCGCAATC_GATAGACCTGGCATCATGTAT_TTTCCTATATGTGCAGCCGCC___BIO_ddseq_1.FIXEDCELLS	0.644271	ddseq	BIO_ddseq_1.FIXEDCELLS
AACCACACTCATTTGAGCTAA_GGCAGGCGAATCAACGAGGTC_GGTTAGTCTCTTGCCGCGCTT___BIO_ddseq_1.FIXEDCELLS	0.866656	ddseq	BIO_ddseq_1.FIXEDCELLS
CCGGTTTGTCCTTCCGACACT_GATAGACCGATTACCCTCCTT_GGTTCACTGTAGTGTTAAGCG___BIO_ddseq_1.FIXEDCELLS	0.799784	ddseq	BIO_ddseq_1.FIXEDCELLS
ACGAGAAAGCAACGCGTGATA_ATTATTCACTCAATCATCAGT_CAGAGAGAGCAACGAGTAAGC_GCGACTCGTGTGTCGCGACTC___BIO_ddseq_1.FIXEDCELLS	0.7901	ddseq	BIO_ddseq_1.FIXEDCELLS
CAGGCGGCCGCGATCATCTTA_TAGTGTTCAGAGAGGCGCACG___BIO_ddseq_1.FIXEDCELLS	0.825324	ddseq	BIO_ddseq_1.FIXEDCELLS
CGTAGCCTGATTGTCATCTTA_GCACAGCAGATAGGTGTTTAG___BIO_ddseq_1.FIXEDCELLS	0.9738	ddseq	BIO_ddseq_1.FIXEDCELLS
AGACCATACCGGCTTGGCAAC_ATGGTGTTGTTTAGCTGGCAT_GAGCGTGTGCGAGCCACGCCA___BIO_ddseq_1.FIXEDCELLS	0.73858	ddseq	BIO_ddseq_1.FIXEDCELLS
AACGGTGATGGTGTTGCGAGC_CGTTTGATTCGTACTCCGCTC_CTTCATCATGAATACACATGA___BIO_ddseq_1.FIXEDCELLS	0.494639	ddseq	BIO_ddseq_1.FIXEDCELLS
AACCACAGTGGTAGCCAAGCT_CGGAGGATCGCGCAACCTACC_TGAATCCGCTAATTCTAAGAA___BIO_ddseq_1.FIXEDCELLS	0.738131	ddseq	BIO_ddseq_1.FIXEDCELLS
AGAGACCTGGCCTTTGCGAGC_CTGCGCCCACTTCTTTCTGCA_GCTAATTGGACGACCCGGTTT_GGTCGTAAAGTGCGACCATGC___BIO_ddseq_1.FIXEDCELLS	0.44983	ddseq	BIO_ddseq_1.FIXEDCELLS
ATGAGCTAACTCTTATAGTTG_CTAAGAAAAGGTTCCGACACT_TATACTTTGGTGAATCCAGTT_TTCGTACTCAGCAACCAGTCA___BIO_ddseq_1.FIXEDCELLS	0.772359	ddseq	BIO_ddseq_1.FIXEDCELLS
AAGTGCGATTATTCGTGGTAG_AGACTTCAATTGGTAATGATT___BIO_ddseq_1.FIXEDCELLS	0.7831	ddseq	BIO_ddseq_1.FIXEDCELLS
ATGGTGTCCAGTCACCATAAT_CGATTACCACATGAACTCAAT_GCCTTTGACCGGCTACGAGAA_GGTTCACATAGTTGTACGCAT_GTAATACCGTGATAGGTCGTA_TGGCAACCTTGCGATGATTGT___BIO_ddseq_1.FIXEDCELLS	0.447285	ddseq	BIO_ddseq_1.FIXEDCELLS
TCCAGTTACCTACCTGGAAGG___BIO_ddseq_1.FIXEDCELLS	0.825755	ddseq	BIO_ddseq_1.FIXEDCELLS
CGCGGCGAAGTGCGACGAGAA_CGGAGGAAGCGAATTGTCGCT_GAGCGTGCACGCCAGTGGCGC_GATCACCTGTAGTGATTATTC_TTTCCTACGCGCTTTATACTT___BIO_ddseq_1.FIXEDCELLS	0.439003	ddseq	BIO_ddseq_1.FIXEDCELLS
CATGTATTGCGTTGTGAATCC_CCGCGATTCGGCGTACGTTGG___BIO_ddseq_1.FIXEDCELLS	0.94977	ddseq	BIO_ddseq_1.FIXEDCELLS
ATAGGCAGGACGACGTGCATT_TGAGGAGATAGTTGCGCGCTT_TGGCAACCACTTCTGGCGGAA___BIO_ddseq_1.FIXEDCELLS	0.864091	ddseq	BIO_ddseq_1.FIXEDCELLS
CTATTCGTTCGTACAGACCAT___BIO_ddseq_1.FIXEDCELLS	0.644328	ddseq	BIO_ddseq_1.FIXEDCELLS
AGCTGAGTTACAGACACTTCT_CGGCCAGTGGACCATTTGGTC_CGTAGCCTCCTGGCGACAATA_CTTGTCCCGAGGTCTGAGGAG_GAATCAATTGAGGCTTCGTAC___BIO_ddseq_1.FIXEDCELLS	0.80173	ddseq	BIO_ddseq_1.FIXEDCELLS
CCATAATTATGTGCTGTCGCT_CTTGTCCAATTCCAGAGTTGC_GCGCACGAATTCCAGAGTTGC_TGAGGAGAGGACGTGCGACTC_TGTAGTGAATTCCAGAGTTGC___BIO_ddseq_1.FIXEDCELLS	0.590408	ddseq	BIO_ddseq_1.FIXEDCELLS
TCGTTCTGGCAGGCCGCGGCG___BIO_ddseq_1.FIXEDCELLS	0.97212	ddseq	BIO_ddseq_1.FIXEDCELLS
ATTCGTTGGTTCACTACTTTC_CTATTCGGATAGACTGTCGCT_GCACAGCGCCTTTGGTGTGTC_TCCTTAACTTGCGAACACGCG___BIO_ddseq_1.FIXEDCELLS	0.462883	ddseq	BIO_ddseq_1.FIXEDCELLS
CGACACTGCGACTCATAGGCA_GAATATGTCAAGACCATCTTA_GAGCGTGCGGAGGAAGCAACG_TGCTACTTGGCCTTCCAAGCT___BIO_ddseq_1.FIXEDCELLS	0.530902	ddseq	BIO_ddseq_1.FIXEDCELLS
TCGCGCAATAGGCAGGAAGTT_TTAAGCGAGACTTCCTTCATC___BIO_ddseq_1.FIXEDCELLS	1	ddseq	BIO_ddseq_1.FIXEDCELLS
CGGTACGTCCTTAAATTCACG_TGTCGCTAGCCGCCCTCTTGC___BIO_ddseq_1.FIXEDCELLS	0.63021	ddseq	BIO_ddseq_1.FIXEDCELLS
ACAGCTTAGTAAGCGCCTCGT_CGCCTAAAGCGAATTAGTGTT___BIO_ddseq_1.FIXEDCELLS	0.688529	ddseq	BIO_ddseq_1.FIXEDCELLS
CACATGAAAGCAGCAATTGGT_CGCCTAATGAATCCCACATGA___BIO_ddseq_1.FIXEDCELLS	0.815653	ddseq	BIO_ddseq_1.FIXEDCELLS
ACAGCTTTACGCATTCAGCAA_CCGGTTTTATACTTTCGGCGT_CGGCTGCCGGCCAGTTGGACT___BIO_ddseq_1.FIXEDCELLS	0.473735	ddseq	BIO_ddseq_1.FIXEDCELLS
AGGCATGACCGGCTCGTGATA_CGAGTGGATGGTGTGAGCTAA___BIO_ddseq_1.FIXEDCELLS	0.806302	ddseq	BIO_ddseq_1.FIXEDCELLS
CGATTACGTTGATGCGATGCA_CTTGTCCCCACTTGGTTGATG___BIO_ddseq_1.FIXEDCELLS	0.920278	ddseq	BIO_ddseq_1.FIXEDCELLS
CTCTTGCTGGCAACCCATAAT_TCGACAGCGGAGGATGGTGAA_TTTCCTAGAGGACACCAAGCT___BIO_ddseq_1.FIXEDCELLS	0.827944	ddseq	BIO_ddseq_1.FIXEDCELLS
TCCTTAAGCTAATTTGTAGTG_TTACAGATTACAGAATTGCCT___BIO_ddseq_1.FIXEDCELLS	0.545265	ddseq	BIO_ddseq_1.FIXEDCELLS
TCCAGTTCCTATGTCAGAGAG___BIO_ddseq_1.FIXEDCELLS	0.482493	ddseq	BIO_ddseq_1.FIXEDCELLS
AGACTTCAATTCCAACGAGAA_TGGAAGGCCAGTCATCGTTCT___BIO_ddseq_1.FIXEDCELLS	0.783714	ddseq	BIO_ddseq_1.FIXEDCELLS
ACACGCGTACGCATTTAAGCG_GGCAGGCGCTAATTCTTACCG_GGCAGGCTTATCATTAAGAGG___BIO_ddseq_1.FIXEDCELLS	0.849456	ddseq	BIO_ddseq_1.FIXEDCELLS
CCATAATTCCTGGCAATGATT_CGGAGGATTGGTTACACGGAC___BIO_ddseq_1.FIXEDCELLS	0.762045	ddseq	BIO_ddseq_1.FIXEDCELLS
ACCGGCTGGAGCCTTGAGGAG___BIO_ddseq_1.FIXEDCELLS	0.337771	ddseq	BIO_ddseq_1.FIXEDCELLS
AGACCATCAGAATTGGCGTCC_GCTTTATACCATGCAAGGTTC_GTTGATGCTTGTCCCTTCATC___BIO_ddseq_1.FIXEDCELLS	0.768169	ddseq	BIO_ddseq_1.FIXEDCELLS
ATTCACGTAGTGTTTGGCCTT_CGGATCTGCCTTTGGTAATAC_TTCGTACTCCTGGCAAGGTTC___BIO_ddseq_1.FIXEDCELLS	0.568805	ddseq	BIO_ddseq_1.FIXEDCELLS
TTCCTCTTGGCAACTGCTACT_TTTGGTCGCACAGCCATGTAT___BIO_ddseq_1.FIXEDCELLS	0.606025	ddseq	BIO_ddseq_1.FIXEDCELLS
GAGAGGTCGTACAAGAGCGTG_GATAGACGCACAGCTTAAGCG_GGTTAGTTGGTGAAAATGATT___BIO_ddseq_1.FIXEDCELLS	0.88269	ddseq	BIO_ddseq_1.FIXEDCELLS
AAGTGCGAGAGACCAACCACA_GGTTCACTTGAGGCAGGCATG___BIO_ddseq_1.FIXEDCELLS	0.922875	ddseq	BIO_ddseq_1.FIXEDCELLS
AACCACATGGCCTTCGGCCAG_TAGTACCATGGTGTAATGATT___BIO_ddseq_1.FIXEDCELLS	0.831145	ddseq	BIO_ddseq_1.FIXEDCELLS
ATAGGCAAGACCATTGGACCA_CATCAGTCTAAGAAATGTTCC_GCCTTTGAAGGTTCCGTGATA_TGCTACTTCGGATGTCCGCTC___BIO_ddseq_1.FIXEDCELLS	0.96506	ddseq	BIO_ddseq_1.FIXEDCELLS
ACCATGCACAGCTTTTATCAT_ATAGGCATTGAGGCCGCGGCG___BIO_ddseq_1.FIXEDCELLS	0.995088	ddseq	BIO_ddseq_1.FIXEDCELLS
GCCTTTGTCGACAGAATTCCA_GTCCTTCAGACCATGGTTAGT_TAAGGTAGATAGACGTGCATT_TAGTACCGAGAGGTTGCTACT_TTGAGGCGTTAGGACCGCGAT___BIO_ddseq_1.FIXEDCELLS	0.527198	ddseq	BIO_ddseq_1.FIXEDCELLS
AATGATTAACGGTGGAATATG_CGTACAATACTTTCTAGTGTT___BIO_ddseq_1.FIXEDCELLS	0.81354	ddseq	BIO_ddseq_1.FIXEDCELLS
AACCACACCTATGTCTAAGAA_GTGTGTCCTTCATCACCTACC_TAGTGTTCTAGAGCTGACCGC_TGTCGCTATGGTGTTTGGACT_TTCTGCATGGAAGGTATACTT___BIO_ddseq_1.FIXEDCELLS	0.90459	ddseq	BIO_ddseq_1.FIXEDCELLS
GGTGTTTGAGTTGCGGCGGAA_TAACGCCACTCAATTCATACA_TCGTTCTTATACTTTGAGGAG_TGTTTAGATGAGCTACACGCG___BIO_ddseq_1.FIXEDCELLS	0.822888	ddseq	BIO_ddseq_1.FIXEDCELLS
AACGTAACGATGCACCTTAGG_CAGAATTTCAGCAAACGAGAA_CCAAGCTAGCGAATTTCGTAC___BIO_ddseq_1.FIXEDCELLS	0.71092	ddseq	BIO_ddseq_1.FIXEDCELLS
AAGCAGCTAGTGTTAGCCGCC_CACATGACCAAGCTGGCGTCC_CTGGCATCTTGCGAGATAGAC_GGACGACTGGAAGGATAGGCA___BIO_ddseq_1.FIXEDCELLS	0.337355	ddseq	BIO_ddseq_1.FIXEDCELLS
TGGTGAACGCAATCATGGTGT___BIO_ddseq_1.FIXEDCELLS	0.578926	ddseq	BIO_ddseq_1.FIXEDCELLS
GCCTCGTTCCAGTTATATAAC___BIO_ddseq_1.FIXEDCELLS	1	ddseq	BIO_ddseq_1.FIXEDCELLS
CACGCCATCAAGACCGGAGGA_GCGCACGTGCTACTTTGGTTA_TGCGAGCATAGTTGTCGGATG___BIO_ddseq_1.FIXEDCELLS	0.860827	ddseq	BIO_ddseq_1.FIXEDCELLS
AACGGTGACCGGCTCTTGCGA_AGGACGTGAATCAAGTGCATT_GGAGCCTTGCGTTGACGTATT_TCCTTAATTGTAAGAGCAACG___BIO_ddseq_1.FIXEDCELLS	0.706272	ddseq	BIO_ddseq_1.FIXEDCELLS
CGCCTAAATGAGCTAGCAACG_TTGTAAGGGTTCACTGAATCC___BIO_ddseq_1.FIXEDCELLS	0.929343	ddseq	BIO_ddseq_1.FIXEDCELLS
CTTGCGACTGCGCCCGGCTGC_GGTGTTTTGTAGTGGGCGTCC_TGGTGAAAAGTGCGCACTTCT_TTCTGCATTACAGAAGACTTC___BIO_ddseq_1.FIXEDCELLS	1	ddseq	BIO_ddseq_1.FIXEDCELLS
TAGTGTTACACGCGTCGGATG_TCAAGACATGGTGTGGAGCCT___BIO_ddseq_1.FIXEDCELLS	0.546879	ddseq	BIO_ddseq_1.FIXEDCELLS
ATGAATATAAGGTAAAGTTAT_CGACACTGAATCAAAGCGAAT___BIO_ddseq_1.FIXEDCELLS	0.72553	ddseq	BIO_ddseq_1.FIXEDCELLS
CCTCCTTTAAGGTAGGAAGTT_GAGCGTGGAGAGGTCTTCATC___BIO_ddseq_1.FIXEDCELLS	0.942692	ddseq	BIO_ddseq_1.FIXEDCELLS
AGATAGGCTCTTGCTAAGGTA_CGAGGTCTTGGACTCTCTTGC_TTCCTCTAGGACGTCCAAGCT___BIO_ddseq_1.FIXEDCELLS	0.559989	ddseq	BIO_ddseq_1.FIXEDCELLS
GTGGTAGTGAATCCAACCACA_TACTTTCGTTAGGAATAGGCA___BIO_ddseq_1.FIXEDCELLS	0.513663	ddseq	BIO_ddseq_1.FIXEDCELLS
ATGAGCTATGGTGTATTCGTT_CACTTCTTCCTTAATCCTGGC_TTATCATTTGAGGCTCAGCAA___BIO_ddseq_1.FIXEDCELLS	0.862297	ddseq	BIO_ddseq_1.FIXEDCELLS
GGAAGTTCTAACTCGTGTCCA_TCCTGGCATGTTCCTGAGATT_TTGTAAGCGTACAACGAGTGG___BIO_ddseq_1.FIXEDCELLS	0.947563	ddseq	BIO_ddseq_1.FIXEDCELLS
ACTCAATCTGGCATTCGACAG_CCTTAGGTGACCGCACACGCG_GGTCGTACTATTCGGAGCGTG___BIO_ddseq_1.FIXEDCELLS	0.415839	ddseq	BIO_ddseq_1.FIXEDCELLS
AACGGTGAGTTTCTAACGGTG___BIO_ddseq_1.FIXEDCELLS	0.749328	ddseq	BIO_ddseq_1.FIXEDCELLS
ATAGTTGTTAAGCGACGAGAA_GCGTAGAAGGATACAAGGTTC___BIO_ddseq_1.FIXEDCELLS	1	ddseq	BIO_ddseq_1.FIXEDCELLS
TAAGAGGCGGCCAGAATTGGT_TGGACCATGCTACTTTCCTCT___BIO_ddseq_1.FIXEDCELLS	0.893058	ddseq	BIO_ddseq_1.FIXEDCELLS
ATAGTTGGTGTCCAACAGCTT_ATAGTTGTACTTTCTCTGAAC_CGTGATATATGTGCCTAACTC_TGCGAGCTTAAGCGAGAGACC___BIO_ddseq_1.FIXEDCELLS	0.86575	ddseq	BIO_ddseq_1.FIXEDCELLS
GGCGGAAACCATGCATTATTC_TCGACAGCTGGCATGCCTTTG___BIO_ddseq_1.FIXEDCELLS	1	ddseq	BIO_ddseq_1.FIXEDCELLS
CGCGCTTGGTCGTACCGGTTT___BIO_ddseq_1.FIXEDCELLS	0.986056	ddseq	BIO_ddseq_1.FIXEDCELLS
AATGGCCCCATAATCGCCTAA_ACGTTGGGGTAACATGCTACT_CGGATCTTAAGGTACCTATGT_GCGACTCGGTTCACTCCTGGC_TACGCATTGACCGCCCTATGT___BIO_ddseq_1.FIXEDCELLS	0.476968	ddseq	BIO_ddseq_1.FIXEDCELLS
CCATAATCGAGGTCCAGAGAG_GCCTCGTTTCCTCTTTGAGGC_TGTCGCTTGGACCATGATTGT_TTGGTTAGGAAGTTCGGCTGC___BIO_ddseq_1.FIXEDCELLS	0.937668	ddseq	BIO_ddseq_1.FIXEDCELLS
TTGTAAGTGGACCAAGCCGCC_TTTCCTACCGAACCCTCATTT___BIO_ddseq_1.FIXEDCELLS	0.949604	ddseq	BIO_ddseq_1.FIXEDCELLS
ATGGTGTTCGCGCACGTGATA_CGATGCACTGGCATGGACGAC___BIO_ddseq_1.FIXEDCELLS	0.774133	ddseq	BIO_ddseq_1.FIXEDCELLS
GCGACTCATAGTTGAAGGTTC_TGCTACTATATAACACCTACC___BIO_ddseq_1.FIXEDCELLS	0.852826	ddseq	BIO_ddseq_1.FIXEDCELLS
ACGTTGGGGTTCACGTGCATT_CGGCTGCCGTACAAGGAGCCT_GGCGTCCCCATAATGGACGAC_TGTTTAGTGACCGCGCCTTTG___BIO_ddseq_1.FIXEDCELLS	0.961124	ddseq	BIO_ddseq_1.FIXEDCELLS
CCTCCTTCACGGACCAGGCGG_GCTTTATGAGGACACGTGATA_GTGGCGCGGAAGTTATGAGCT_TTTGGTCATGGTGTTATGTGC___BIO_ddseq_1.FIXEDCELLS	0.856658	ddseq	BIO_ddseq_1.FIXEDCELLS
ATGAGCTAGTTTCTCGAGTGG_CGTGATAAAGTGCGAAGCAGC_GGCGTCCTCGACAGCGTGATA___BIO_ddseq_1.FIXEDCELLS	0.443746	ddseq	BIO_ddseq_1.FIXEDCELLS
ACTACGAGCGCACGGCAGTGT_TCGTTCTTGTCGCTTCATACA___BIO_ddseq_1.FIXEDCELLS	0.789067	ddseq	BIO_ddseq_1.FIXEDCELLS
ACAGTACATAGGCATTATCAT_CGGAGGACTCTTGCTGCGTTG___BIO_ddseq_1.FIXEDCELLS	0.769035	ddseq	BIO_ddseq_1.FIXEDCELLS
AAGCAGCCTAGAGCAACGGTG_CGCGCTTTAACGCCCGAGGTC_TGCGAGCCCAAGCTCTAAGAA___BIO_ddseq_1.FIXEDCELLS	0.985347	ddseq	BIO_ddseq_1.FIXEDCELLS
ACAGCTTATTATTCAATGATT_GAACCGTCGGATCTTTGGTTA_GTGTCCATGTTTAGGCGACTC___BIO_ddseq_1.FIXEDCELLS	0.817032	ddseq	BIO_ddseq_1.FIXEDCELLS
CGCAATCGACAATACTATTCG_CTTGCGACGGCCAGTCGCGCA_GTGCATTACACGCGGAGTTGC___BIO_ddseq_1.FIXEDCELLS	0.970108	ddseq	BIO_ddseq_1.FIXEDCELLS
CGATGCAAATGATTGGACGAC_GGAAGTTCTTGCGATGTAGTG___BIO_ddseq_1.FIXEDCELLS	0.93331	ddseq	BIO_ddseq_1.FIXEDCELLS
CATCTTATTCGTACTGAGGAG_GATAGACTCTTGTATGCGAGC_GGTTCACTCGACAGTACGCAT___BIO_ddseq_1.FIXEDCELLS	0.772332	ddseq	BIO_ddseq_1.FIXEDCELLS
TCGGATGCCACTTGGAGAGGT_TTGGACTCTCATTTCGCAATC___BIO_ddseq_1.FIXEDCELLS	0.799393	ddseq	BIO_ddseq_1.FIXEDCELLS
ACCTACCTGAATCCAACGGTG_TTCGTACGCTCCAAACGAGAA___BIO_ddseq_1.FIXEDCELLS	0.620742	ddseq	BIO_ddseq_1.FIXEDCELLS
AAGGTTCCCGCGATGAGCGTG_GTGGCGCATTGCCTCTTGTCC___BIO_ddseq_1.FIXEDCELLS	1	ddseq	BIO_ddseq_1.FIXEDCELLS
AGCAACGAGGACGTTGACCGC_ATTCGTTGCGTAGATCTGAAC_TTCGTACTTCGTACAAGGTTC___BIO_ddseq_1.FIXEDCELLS	0.344531	ddseq	BIO_ddseq_1.FIXEDCELLS
ACGTTGGGGAAGTTAACTCTT___BIO_ddseq_1.FIXEDCELLS	0.900272	ddseq	BIO_ddseq_1.FIXEDCELLS
GTTAGGACGGATCTAGATAGG___BIO_ddseq_1.FIXEDCELLS	0.929643	ddseq	BIO_ddseq_1.FIXEDCELLS
CATCTTATCAGCAAGGTTAGT_GGTTAGTAAGCAGCACTCAAT_TTAAGCGTCTGAACGCCTTTG___BIO_ddseq_1.FIXEDCELLS	0.617242	ddseq	BIO_ddseq_1.FIXEDCELLS
ACAGCTTCGCGCTTGCAGTGT_CTTGCGATCAGCAAAATTGGT___BIO_ddseq_1.FIXEDCELLS	0.643385	ddseq	BIO_ddseq_1.FIXEDCELLS
CTTCATCAGCCGCCCTAGAGC_TTCGTACGTGTGTCAATGATT___BIO_ddseq_1.FIXEDCELLS	0.61698	ddseq	BIO_ddseq_1.FIXEDCELLS
CGCCTAAATTCGTTTTACAGA_GAACCGTTCTGAACCCACTTG_TGCTACTAGCGAATGACAATA___BIO_ddseq_1.FIXEDCELLS	0.617773	ddseq	BIO_ddseq_1.FIXEDCELLS
CGAGGTCAATGATTCTAACTC_GGTAACATTGGACTATTATTC_TTCCTCTCGAGTGGCTTACCG___BIO_ddseq_1.FIXEDCELLS	0.906231	ddseq	BIO_ddseq_1.FIXEDCELLS
AGTTTCTCGTACAACCGAACC___BIO_ddseq_1.FIXEDCELLS	0.787235	ddseq	BIO_ddseq_1.FIXEDCELLS
ACCTACCTACCGAATGCGTTG_CGTTTGACACGGACCCACTTG___BIO_ddseq_1.FIXEDCELLS	0.815918	ddseq	BIO_ddseq_1.FIXEDCELLS
ATGGTGTGAGTTGCCGATGCA_CCATAATCTCATTTACAGCTT___BIO_ddseq_1.FIXEDCELLS	0.582962	ddseq	BIO_ddseq_1.FIXEDCELLS
ATAGTTGTCCTGGCCATACGC_GAGTTGCCGATGCACCTTAGG___BIO_ddseq_1.FIXEDCELLS	0.883989	ddseq	BIO_ddseq_1.FIXEDCELLS
GAGAGGTAGAGACCAACCACA___BIO_ddseq_1.FIXEDCELLS	0.712696	ddseq	BIO_ddseq_1.FIXEDCELLS
CTTGTCCCTGGCATAGCAACG_GCGCACGCTGGCATAGCAACG_TACTTTCCGTAGCCGAATATG_TGTAGTGCTGGCATAGCAACG___BIO_ddseq_1.FIXEDCELLS	0.682734	ddseq	BIO_ddseq_1.FIXEDCELLS
AACGGTGTTCGTACGTGTCCA_CGCCTAAAAGGTTCTAAGAGG___BIO_ddseq_1.FIXEDCELLS	0.901871	ddseq	BIO_ddseq_1.FIXEDCELLS
AGCGAATAATGATTGTGTGTC_GGTGTTTTCCTTAATGTCGCT___BIO_ddseq_1.FIXEDCELLS	0.62625	ddseq	BIO_ddseq_1.FIXEDCELLS
ATGAGCTAAGGTTCATAGTTG_ATGGTGTAATGATTGAGTTGC_ATTCACGTGTTTAGTGGACCA_GCTAATTCGGCCAGTTGAGGC___BIO_ddseq_1.FIXEDCELLS	0.834351	ddseq	BIO_ddseq_1.FIXEDCELLS
CCATAATTCGACAGAAGTGCG_CTTGCGAATTCACGAATTCCA_GGTCGTAATTGCCTCTAAGAA_TCTGAACAACCACACATCTTA___BIO_ddseq_1.FIXEDCELLS	0.820465	ddseq	BIO_ddseq_1.FIXEDCELLS
CACATGACCAGTCATTTCCTA_TACTTTCGGTAACAAGACCAT___BIO_ddseq_1.FIXEDCELLS	0.603757	ddseq	BIO_ddseq_1.FIXEDCELLS
ATTATTCTAGTGTTCCAAGCT_GAGCTAAATGGTGTTACCGAA_TGTCGCTTTGTAAGCGTTTGA___BIO_ddseq_1.FIXEDCELLS	0.887849	ddseq	BIO_ddseq_1.FIXEDCELLS
CCTCCTTCGGCTGCACGTATT_TCTGAACTCGCGCATTAAGCG___BIO_ddseq_1.FIXEDCELLS	1	ddseq	BIO_ddseq_1.FIXEDCELLS
GGCGTCCCGCAATCCGAGGTC_TCGGCGTGGTCGTAAATTGGT___BIO_ddseq_1.FIXEDCELLS	1	ddseq	BIO_ddseq_1.FIXEDCELLS
ACCATGCTTCGTACGAGAGGT_GAGAGGTATAGTTGTGCGTTG_GATCACCTGTCGCTTAAGGTA_TGATTGTGAGAGGTCGGATCT___BIO_ddseq_1.FIXEDCELLS	0.523278	ddseq	BIO_ddseq_1.FIXEDCELLS
ATATAACCGGTACGAGAGACC_GCGACTCCTAAGAAATAGTTG_GTGGCGCGCTTTATAGCGAAT_TCGCGCAAGACCATCGATGCA___BIO_ddseq_1.FIXEDCELLS	0.796984	ddseq	BIO_ddseq_1.FIXEDCELLS
AATTCCAGGCGTCCACAGTAC_GACAATACGGTACGCATACGC___BIO_ddseq_1.FIXEDCELLS	0.488999	ddseq	BIO_ddseq_1.FIXEDCELLS
CCATAATCGGCCAGTGACCGC_CTCATTTACACGCGCATCTTA_GGTAACACTTCATCTGCGAGC___BIO_ddseq_1.FIXEDCELLS	0.755945	ddseq	BIO_ddseq_1.FIXEDCELLS
CGTACAATTTGGTCCCAGTCA_GGTTAGTGAGTTGCACGTATT___BIO_ddseq_1.FIXEDCELLS	0.714639	ddseq	BIO_ddseq_1.FIXEDCELLS
ATGAATATTGGTTACTTGCGA_TCGTTCTCGCCTAAGCGACTC___BIO_ddseq_1.FIXEDCELLS	0.781644	ddseq	BIO_ddseq_1.FIXEDCELLS
CCGGTTTTGAGATTCCATAAT_CTAGAGCCGTACAAAACGTAA___BIO_ddseq_1.FIXEDCELLS	0.766951	ddseq	BIO_ddseq_1.FIXEDCELLS
CCAGTCAAATGGCCAGCGAAT_GTCCTTCTTCTGCACGTGATA_TATACTTTCAGCAAAGCGAAT___BIO_ddseq_1.FIXEDCELLS	0.602002	ddseq	BIO_ddseq_1.FIXEDCELLS
AATGATTGAATATGAGGCATG_AATTCCAAGCGAATTACCGAA_CGACACTCTTACCGTTATCAT_TCGCGCAACTACGAGAGCTAA_TCGGCGTGGTTCACGGAAGTT___BIO_ddseq_1.FIXEDCELLS	0.876953	ddseq	BIO_ddseq_1.FIXEDCELLS
GTGTGTCGGCAGGCACAGCTT_TCTTGTAATGAGCTGCGCACG___BIO_ddseq_1.FIXEDCELLS	0.611248	ddseq	BIO_ddseq_1.FIXEDCELLS
GGCGTCCTGCTACTTTTGGTC_TGGTGAACCTATGTTACCGAA___BIO_ddseq_1.FIXEDCELLS	0.651961	ddseq	BIO_ddseq_1.FIXEDCELLS
ATTCACGCTTCATCAGACTTC_CACGGACTCCGCTCTCAAGAC_CGGCTGCCATCTTACGGTACG_GTCCTTCCTCTTGCTGAGATT___BIO_ddseq_1.FIXEDCELLS	0.811688	ddseq	BIO_ddseq_1.FIXEDCELLS
AACCACACCTCCTTACAGTAC_CACGCCACGCCTAAAATGGCC_CCTCCTTGGTGTTTTAAGGTA_CTTGCGAAAGTTATACGTTGG___BIO_ddseq_1.FIXEDCELLS	0.825456	ddseq	BIO_ddseq_1.FIXEDCELLS
CCACTTGATAGTTGCACGGAC_CGCCTAATGGACCAAGTTTCT___BIO_ddseq_1.FIXEDCELLS	0.822996	ddseq	BIO_ddseq_1.FIXEDCELLS
TAAGGTACGGCCAGTTCTGCA_TGTTTAGTCCAGTTATAGGCA___BIO_ddseq_1.FIXEDCELLS	0.520909	ddseq	BIO_ddseq_1.FIXEDCELLS
CGACACTCGCGGCGTGGCAAC_TGCTACTGTTAGGATTGTAAG___BIO_ddseq_1.FIXEDCELLS	0.947729	ddseq	BIO_ddseq_1.FIXEDCELLS
AGACTTCCTGGCATCTCATTT_AGCAACGCTCATTTTCTGAAC_CCGAACCGCAGTGTAGAGACC_CTAGAGCGCGCACGGCTAATT___BIO_ddseq_1.FIXEDCELLS	0.869726	ddseq	BIO_ddseq_1.FIXEDCELLS
AGTAAGCCAGAGAGTGGAAGG_ATTGCCTTATGTGCATGAATA_GAGCTAACCACTTGACTACGA___BIO_ddseq_1.FIXEDCELLS	0.970085	ddseq	BIO_ddseq_1.FIXEDCELLS
GCGCACGTGGCCTTCACGGAC_TAGTGTTGATCACCGCACAGC_TGGTGAATCCAGTTTGAGGAG___BIO_ddseq_1.FIXEDCELLS	0.62748	ddseq	BIO_ddseq_1.FIXEDCELLS
CGACACTAATTGGTGGCGGAA_CGGTACGCTAACTCAGAGACC___BIO_ddseq_1.FIXEDCELLS	0.56049	ddseq	BIO_ddseq_1.FIXEDCELLS
AATGATTGTTAGGACCGAACC_CTGCGCCCTTGCGACCAAGCT___BIO_ddseq_1.FIXEDCELLS	0.746178	ddseq	BIO_ddseq_1.FIXEDCELLS
CGATGCAGGACGACATGAGCT_GGTCGTACCGCGATACAGCTT_TGCTACTACGTTGGTTTCCTA_TTGGACTACAGCTTAACTCTT___BIO_ddseq_1.FIXEDCELLS	0.598893	ddseq	BIO_ddseq_1.FIXEDCELLS
GGTTAGTGCTCCAACGGAGGA___BIO_ddseq_1.FIXEDCELLS	0.422862	ddseq	BIO_ddseq_1.FIXEDCELLS
ATGTTCCCGCGGCGGGACGAC_CGGAGGATGGCAACTTATCAT_CGTACAACGTACAATTGTAAG_TTGGTTACGTGATAAACGTAA___BIO_ddseq_1.FIXEDCELLS	0.807122	ddseq	BIO_ddseq_1.FIXEDCELLS
ATTATTCTCGCGCATTGGTTA_TGCGAGCGTGCATTAGTTTCT___BIO_ddseq_1.FIXEDCELLS	0.973213	ddseq	BIO_ddseq_1.FIXEDCELLS
AGAGACCGATCACCCGCGCTT_ATTGCCTTACTTTCCGGCCAG_CACGCCAACGTTGGCAGAGAG_CATCAGTGGCGGAATCAGCAA_CCACTTGAATGGCCATAGGCA___BIO_ddseq_1.FIXEDCELLS	0.611096	ddseq	BIO_ddseq_1.FIXEDCELLS
ACGAGAAAGCCGCCTTTGGTC_ATTGCCTCCAAGCTAACCACA_CGCGCTTAATTCCACCAAGCT_CTTGCGATAAGGTATCGCGCA_GTCGGTTGTGTCCATAGTGTT___BIO_ddseq_1.FIXEDCELLS	0.516404	ddseq	BIO_ddseq_1.FIXEDCELLS
CCAGTCAATTGCCTCGTGATA_GATAGACGCTTTATGTGCATT___BIO_ddseq_1.FIXEDCELLS	0.943093	ddseq	BIO_ddseq_1.FIXEDCELLS
TCCTTAACTAGAGCTCCTTAA___BIO_ddseq_1.FIXEDCELLS	0.720485	ddseq	BIO_ddseq_1.FIXEDCELLS
CGACACTAGAGACCCCAGTCA_CGGATCTAGCGAATTCCAGTT_TACGCATCTTCATCCCTTAGG___BIO_ddseq_1.FIXEDCELLS	0.712148	ddseq	BIO_ddseq_1.FIXEDCELLS
ACAGCTTAACCACATTTGGTC_CCGAACCATTCACGAATGATT___BIO_ddseq_1.FIXEDCELLS	0.634231	ddseq	BIO_ddseq_1.FIXEDCELLS
CTTGTCCTGGCCTTACCATGC___BIO_ddseq_1.FIXEDCELLS	0.848957	ddseq	BIO_ddseq_1.FIXEDCELLS
AGTAAGCTACCGAATGTTTAG_TCCGCTCTCAAGACATAGTTG_TTCGTACTGATTGTTTTGGTC___BIO_ddseq_1.FIXEDCELLS	0.539404	ddseq	BIO_ddseq_1.FIXEDCELLS
ACGAGAATAGTACCTGTTTAG_GCGCACGTCCTTAAGCCTTTG_TCGGCGTTGGTGAATGCGTTG_TGTAGTGTCCTTAAGCCTTTG___BIO_ddseq_1.FIXEDCELLS	0.632399	ddseq	BIO_ddseq_1.FIXEDCELLS
GGAAGTTGCTAATTGGACGAC___BIO_ddseq_1.FIXEDCELLS	0.925397	ddseq	BIO_ddseq_1.FIXEDCELLS
CATGTATGTAATACACCTACC___BIO_ddseq_1.FIXEDCELLS	0.720789	ddseq	BIO_ddseq_1.FIXEDCELLS
AGGATACGAGCGTGGGAAGTT_TTGGTTAACGTTGGGTTGATG___BIO_ddseq_1.FIXEDCELLS	0.870736	ddseq	BIO_ddseq_1.FIXEDCELLS
AAGTTATCTGGCATCTCTTGC_TTTGGTCCGTGATAGGCGTCC___BIO_ddseq_1.FIXEDCELLS	0.757438	ddseq	BIO_ddseq_1.FIXEDCELLS
AAGTGCGGCGTAGATCCAGTT_CGGCCAGCTATTCGTATACTT___BIO_ddseq_1.FIXEDCELLS	0.95698	ddseq	BIO_ddseq_1.FIXEDCELLS
AGAGACCACTCAATCGACACT_GGTCGTATAGTGTTAGACTTC___BIO_ddseq_1.FIXEDCELLS	0.997378	ddseq	BIO_ddseq_1.FIXEDCELLS
TCAAGACTCGGCGTGAATATG_TCCGCTCATGTTCCTTTGGTC_TCGGATGCCGCGATTGGTGAA___BIO_ddseq_1.FIXEDCELLS	0.857917	ddseq	BIO_ddseq_1.FIXEDCELLS
CGACACTCCGCGATCGTTTGA_CTAGAGCCTGCGCCGTGCATT_GGTCGTAAGATAGGATTATTC_TGCGAGCGACAATATATACTT___BIO_ddseq_1.FIXEDCELLS	0.894294	ddseq	BIO_ddseq_1.FIXEDCELLS
AAGTGCGGAGGACATGGCAAC_TTCGTACTCTTGTAGACAATA___BIO_ddseq_1.FIXEDCELLS	0.532141	ddseq	BIO_ddseq_1.FIXEDCELLS
AACGGTGCATGTATAGCAACG_GCTAATTCGGAGGACATCTTA_TCCAGTTCTATTCGTGTTTAG___BIO_ddseq_1.FIXEDCELLS	0.690151	ddseq	BIO_ddseq_1.FIXEDCELLS
CGTTTGATCGCGCACGTACAA_GCTCCAAGATCACCTGTAGTG___BIO_ddseq_1.FIXEDCELLS	0.708143	ddseq	BIO_ddseq_1.FIXEDCELLS
AAGTGCGTAGTACCGGCGTCC___BIO_ddseq_1.FIXEDCELLS	0.670909	ddseq	BIO_ddseq_1.FIXEDCELLS
TACGCATCTTCATCTCGGATG___BIO_ddseq_1.FIXEDCELLS	0.760642	ddseq	BIO_ddseq_1.FIXEDCELLS
ACCATGCGGCGTCCCAGGCGG_CACTTCTCGTTTGATTATCAT_GCTTTATGCTAATTTCGGATG_TAGTGTTCCTATGTGAGCTAA___BIO_ddseq_1.FIXEDCELLS	0.510401	ddseq	BIO_ddseq_1.FIXEDCELLS
CATCAGTCACGGACCGATGCA_CCGGTTTCGTTTGATGGACCA___BIO_ddseq_1.FIXEDCELLS	0.878469	ddseq	BIO_ddseq_1.FIXEDCELLS
GTGTCCAACGAGAAGTCCTTC_TGTCGCTGCCTTTGAATTGGT___BIO_ddseq_1.FIXEDCELLS	0.978664	ddseq	BIO_ddseq_1.FIXEDCELLS
GCTCCAACCAGTCAATTATTC_GTGGCGCTCAGCAACCTCCTT_GTTGATGACAGTACTTTCCTA_TGAGATTTTCGTACAAGCAGC___BIO_ddseq_1.FIXEDCELLS	0.52639	ddseq	BIO_ddseq_1.FIXEDCELLS
ATGAATACCAGTCATTGAGGC_CCATAATCAGAGAGGAATATG___BIO_ddseq_1.FIXEDCELLS	0.683861	ddseq	BIO_ddseq_1.FIXEDCELLS
ACCATGCACCGGCTAATTCCA_TCGTTCTTGGCAACCGCAATC___BIO_ddseq_1.FIXEDCELLS	0.46205	ddseq	BIO_ddseq_1.FIXEDCELLS
AGCTGAGCCATAATGAACCGT_ATGAATAGTCGGTTACAGCTT_CGATTACCATACGCAGATAGG_GCCTTTGGTGCATTCCATAAT_TAGTACCTGGCCTTTCATACA___BIO_ddseq_1.FIXEDCELLS	0.647645	ddseq	BIO_ddseq_1.FIXEDCELLS
ATAGGCAAACGGTGCATACGC_CATCAGTGAGCTAACCAGTCA_GTCCTTCGGTTCACGCGTAGA___BIO_ddseq_1.FIXEDCELLS	0.894942	ddseq	BIO_ddseq_1.FIXEDCELLS
AACGTAAAGCAACGCGTGATA_TGCTACTTATGTGCTGAATCC___BIO_ddseq_1.FIXEDCELLS	0.943673	ddseq	BIO_ddseq_1.FIXEDCELLS
CGTGATAAGACCATTCAAGAC_CTATTCGAACGTAACTAGAGC_CTTGCGATTGGTTAATTCGTT___BIO_ddseq_1.FIXEDCELLS	0.839612	ddseq	BIO_ddseq_1.FIXEDCELLS
GAATATGAAGGTTCACGTTGG_TCCTTAACCTTAGGCAGAGAG___BIO_ddseq_1.FIXEDCELLS	0.83172	ddseq	BIO_ddseq_1.FIXEDCELLS
CTCTTGCCACGCCAATAGTTG___BIO_ddseq_1.FIXEDCELLS	0.688671	ddseq	BIO_ddseq_1.FIXEDCELLS
AACTCTTGCGTAGATAAGGTA_CGCAATCGCGTAGATCGCGCA_TGTCGCTTAACGCCTATGTGC_TTGGACTTTATCATTAAGAGG___BIO_ddseq_1.FIXEDCELLS	0.665497	ddseq	BIO_ddseq_1.FIXEDCELLS
TCAAGACTCGGCGTGCGACTC_TTTCCTAGATCACCATTCGTT___BIO_ddseq_1.FIXEDCELLS	1	ddseq	BIO_ddseq_1.FIXEDCELLS
AACTCTTTTACAGATCGGATG_ACAGCTTGCGCACGATTCACG_CTTGCGAAAGGTTCTTTGGTC_TCTTGTAGTGGTAGATTCGTT___BIO_ddseq_1.FIXEDCELLS	0.736226	ddseq	BIO_ddseq_1.FIXEDCELLS
CTTACCGATTCGTTATGAATA___BIO_ddseq_1.FIXEDCELLS	0.734102	ddseq	BIO_ddseq_1.FIXEDCELLS
CTCATTTGCGTAGATAAGGTA___BIO_ddseq_1.FIXEDCELLS	1	ddseq	BIO_ddseq_1.FIXEDCELLS
ACAGCTTAACCACATAGTACC_GCTAATTTGAGGAGTAGTGTT___BIO_ddseq_1.FIXEDCELLS	0.953704	ddseq	BIO_ddseq_1.FIXEDCELLS
AGGATACCCTATGTTCGTTCT_AGGATACTTTCCTATGGCAAC_AGTTTCTCGATTACTGCGAGC_GGAGCCTACTCAATCGCGGCG___BIO_ddseq_1.FIXEDCELLS	1	ddseq	BIO_ddseq_1.FIXEDCELLS
CGCGCTTATATAACAAGTTAT_CGGAGGAGGTTCACAACTCTT___BIO_ddseq_1.FIXEDCELLS	0.857095	ddseq	BIO_ddseq_1.FIXEDCELLS
AACGTAACGACACTTCGACAG_TATGTGCGGTTCACAATGATT___BIO_ddseq_1.FIXEDCELLS	0.703052	ddseq	BIO_ddseq_1.FIXEDCELLS
GCTCCAACATACGCTTAAGCG_TGGCAACCGGTACGGTCCTTC___BIO_ddseq_1.FIXEDCELLS	0.693161	ddseq	BIO_ddseq_1.FIXEDCELLS
CTTGCGAGGTCGTAAACGGTG_GGCAGGCGAACCGTGGCGTCC_TAGTACCTGTCGCTTCGTTCT_TCTGAACATATAACTGGCAAC___BIO_ddseq_1.FIXEDCELLS	0.790248	ddseq	BIO_ddseq_1.FIXEDCELLS
AACCACACGTTTGACTTGCGA_GTGGTAGGTCGGTTGTAATAC_TAACGCCAGCTGAGCGATGCA_TATGTGCAGCCGCCCCACTTG___BIO_ddseq_1.FIXEDCELLS	0.780618	ddseq	BIO_ddseq_1.FIXEDCELLS
AGACTTCAGGCATGCCTTAGG_AGCAACGACACGCGTCCTGGC_CGATGCACCACTTGACAGTAC_TCATACATACGCATTAAGAGG___BIO_ddseq_1.FIXEDCELLS	0.797089	ddseq	BIO_ddseq_1.FIXEDCELLS
CCGAACCACGAGAACTCTTGC___BIO_ddseq_1.FIXEDCELLS	0.81904	ddseq	BIO_ddseq_1.FIXEDCELLS
CTTGTCCCGAGGTCCGAGGTC_TAAGAGGACGTTGGCTTGTCC___BIO_ddseq_1.FIXEDCELLS	0.777623	ddseq	BIO_ddseq_1.FIXEDCELLS
AGATAGGTCTGAACGAGTTGC_TGAATCCCCGAACCCCGCGAT_TTGGACTATAGTTGTTGAGGC___BIO_ddseq_1.FIXEDCELLS	0.800051	ddseq	BIO_ddseq_1.FIXEDCELLS
AGCAACGCGGAGGAGCCTTTG___BIO_ddseq_1.FIXEDCELLS	0.577357	ddseq	BIO_ddseq_1.FIXEDCELLS
ATTATTCGATCACCCCGGTTT_TTCGTACCGAGGTCACCGGCT___BIO_ddseq_1.FIXEDCELLS	0.581276	ddseq	BIO_ddseq_1.FIXEDCELLS
AACTCTTACGAGAATGGAAGG_CCATAATATTGCCTAGACCAT___BIO_ddseq_1.FIXEDCELLS	0.823007	ddseq	BIO_ddseq_1.FIXEDCELLS
CTCTTGCGATCACCCGATGCA_GTCCTTCTGAATCCAGACTTC___BIO_ddseq_1.FIXEDCELLS	0.837044	ddseq	BIO_ddseq_1.FIXEDCELLS
ATTCGTTTGAGATTTAAGGTA___BIO_ddseq_1.FIXEDCELLS	0.836089	ddseq	BIO_ddseq_1.FIXEDCELLS
CTTCATCCTGCGCCAGCCGCC_GTTGATGATGGTGTTCGTTCT___BIO_ddseq_1.FIXEDCELLS	0.807094	ddseq	BIO_ddseq_1.FIXEDCELLS
ATTCGTTGAGTTGCCGGCCAG_CACTTCTTGCTACTTCGGATG_GTAATACTACTTTCTTCCTCT_TAAGGTACTGGCATGGTTCAC_TTGTAAGCACGCCAACAGCTT___BIO_ddseq_1.FIXEDCELLS	0.557846	ddseq	BIO_ddseq_1.FIXEDCELLS
ACAGCTTTACGCATTAAGGTA_ATATAACCCAGTCAGCTCCAA_CCACTTGGAATCAAGCGCACG_TCCTGGCGATCACCAGCGAAT___BIO_ddseq_1.FIXEDCELLS	0.714074	ddseq	BIO_ddseq_1.FIXEDCELLS
ATGGTGTAGGCATGCATACGC_CGACACTAATGATTTCGGATG_TCTGAACGGACGACACGTTGG_TGGTGAATCAAGACAAGTGCG___BIO_ddseq_1.FIXEDCELLS	0.70965	ddseq	BIO_ddseq_1.FIXEDCELLS
AGACTTCCCGCGATATGAATA_GTAATACGTAATACAGCAACG_TATACTTCTATTCGGGTAACA_TCCTGGCGCCTTTGGAATATG___BIO_ddseq_1.FIXEDCELLS	0.346216	ddseq	BIO_ddseq_1.FIXEDCELLS
ACCTACCCCGCGATACGTATT_AGGACGTTTCGTACCCGCGAT_CGTACAATCGACAGCCGGTTT___BIO_ddseq_1.FIXEDCELLS	0.66385	ddseq	BIO_ddseq_1.FIXEDCELLS
ATTCGTTAGACCATAACGTAA_GCCTTTGATGAGCTGCTCCAA_TCCTTAAGACAATATGGAAGG_TGAGATTTGCTACTGTAATAC___BIO_ddseq_1.FIXEDCELLS	0.705417	ddseq	BIO_ddseq_1.FIXEDCELLS
AACTCTTTGGCAACATGGTGT_GAGCTAAAGAGACCGGCGGAA_TAAGGTACCACTTGCGCAATC___BIO_ddseq_1.FIXEDCELLS	0.656875	ddseq	BIO_ddseq_1.FIXEDCELLS
AAGTGCGAGGATACCTGGCAT_AGCGAATCGAGTGGGTAATAC_GAACCGTTACTTTCCATCTTA_GATAGACACCTACCGGCGTCC___BIO_ddseq_1.FIXEDCELLS	0.559598	ddseq	BIO_ddseq_1.FIXEDCELLS
AATTCCAGGACGACACACGCG_TCATACATGAATCCAATTGGT_TTATCATTAAGAGGTGCGTTG___BIO_ddseq_1.FIXEDCELLS	0.777318	ddseq	BIO_ddseq_1.FIXEDCELLS
GCCTCGTGGCGGAATGACCGC___BIO_ddseq_1.FIXEDCELLS	0.80381	ddseq	BIO_ddseq_1.FIXEDCELLS
CTGCGCCTTGAGGCTCCTTAA_CTTACCGCTATTCGGAACCGT_GCGACTCCGGAGGAAATGATT_GCTCCAACTTGCGATTCGTAC_TTCTGCATACGCATTTGAGGC___BIO_ddseq_1.FIXEDCELLS	0.720018	ddseq	BIO_ddseq_1.FIXEDCELLS
CGTAGCCTCTGAACTCAAGAC___BIO_ddseq_1.FIXEDCELLS	0.942159	ddseq	BIO_ddseq_1.FIXEDCELLS
GCGCACGTGTTTAGCGATTAC_TACGCATTTCCTCTGTCCTTC_TTCGTACTTCGTACTTTGGTC___BIO_ddseq_1.FIXEDCELLS	1	ddseq	BIO_ddseq_1.FIXEDCELLS
GAATATGTGCTACTGAGAGGT_GTGCATTTTTCCTACCACTTG___BIO_ddseq_1.FIXEDCELLS	0.527454	ddseq	BIO_ddseq_1.FIXEDCELLS
AGGACGTCGTAGCCAGCGAAT_CTCATTTCCATAATGGTAACA___BIO_ddseq_1.FIXEDCELLS	1	ddseq	BIO_ddseq_1.FIXEDCELLS
TACGCATCGAGTGGGAATCAA_TCGACAGACGAGAACGTAGCC___BIO_ddseq_1.FIXEDCELLS	1	ddseq	BIO_ddseq_1.FIXEDCELLS
AGGATACTAAGAGGAGATAGG_GGCGTCCCGTAGCCGCAGTGT_GGTCGTAATGAGCTCGACACT_TTGGACTACCATGCTTGGACT___BIO_ddseq_1.FIXEDCELLS	1	ddseq	BIO_ddseq_1.FIXEDCELLS
AACTCTTTGAGGAGTCGGATG_ACCGGCTGAGGACACTTCATC_AGCTGAGTGTAGTGGAATCAA___BIO_ddseq_1.FIXEDCELLS	0.771229	ddseq	BIO_ddseq_1.FIXEDCELLS
CGCGGCGGCTCCAATGGCCTT___BIO_ddseq_1.FIXEDCELLS	0.655172	ddseq	BIO_ddseq_1.FIXEDCELLS
TGGCAACTGCGTTGAGATAGG___BIO_ddseq_1.FIXEDCELLS	0.66783	ddseq	BIO_ddseq_1.FIXEDCELLS
AGATAGGTGACCGCCGGATCT_TTGGTTACTTACCGCGGATCT___BIO_ddseq_1.FIXEDCELLS	0.573944	ddseq	BIO_ddseq_1.FIXEDCELLS
GCACAGCAACGGTGAAGTTAT___BIO_ddseq_1.FIXEDCELLS	0.753416	ddseq	BIO_ddseq_1.FIXEDCELLS
AACGGTGCACGGACACACGCG_ATTCACGCCGCGATTGAATCC_GGAAGTTCGTAGCCCGGAGGA___BIO_ddseq_1.FIXEDCELLS	0.529504	ddseq	BIO_ddseq_1.FIXEDCELLS
GCGCACGGAGCGTGCCTATGT___BIO_ddseq_1.FIXEDCELLS	0.879867	ddseq	BIO_ddseq_1.FIXEDCELLS
CTGCGCCTCCAGTTTTAAGCG_CTTGTCCATTGCCTGAGCTAA___BIO_ddseq_1.FIXEDCELLS	0.931556	ddseq	BIO_ddseq_1.FIXEDCELLS
ATATAACCGCCTAATTTCCTA_TATACTTTGTTTAGGGACGAC_TGGAAGGTCAGCAACGAGTGG___BIO_ddseq_1.FIXEDCELLS	0.701314	ddseq	BIO_ddseq_1.FIXEDCELLS
ATTGCCTGCTTTATACGAGAA_CAGGCGGCTATTCGAACCACA_CGTTTGATGGCAACATATAAC___BIO_ddseq_1.FIXEDCELLS	0.987662	ddseq	BIO_ddseq_1.FIXEDCELLS
ATGAGCTAGTTTCTTGGACCA_GCTAATTTGGACCACGGATCT_TTCGTACAGCCGCCCTTCATC___BIO_ddseq_1.FIXEDCELLS	0.322859	ddseq	BIO_ddseq_1.FIXEDCELLS
CCTCCTTCTAGAGCTTGGACT_TGAATCCGGTTAGTTGACCGC___BIO_ddseq_1.FIXEDCELLS	0.317662	ddseq	BIO_ddseq_1.FIXEDCELLS
TAACGCCCGCGGCGAGCTGAG___BIO_ddseq_1.FIXEDCELLS	0.611606	ddseq	BIO_ddseq_1.FIXEDCELLS
ACCTACCCGTACAACCTCCTT_ATAGGCAGATCACCAGCAACG___BIO_ddseq_1.FIXEDCELLS	0.592927	ddseq	BIO_ddseq_1.FIXEDCELLS
AACGGTGACTCAATAAGCAGC_CGCCTAAAGTAAGCGGAGCCT___BIO_ddseq_1.FIXEDCELLS	0.777431	ddseq	BIO_ddseq_1.FIXEDCELLS
ATATAACCACTTCTGTGTGTC_CGATGCACACGCCACTTGCGA_GATCACCATAGGCACATACGC___BIO_ddseq_1.FIXEDCELLS	0.587665	ddseq	BIO_ddseq_1.FIXEDCELLS
ATATAACCGTTTGAAGCGAAT_CGGTACGCGCAATCCTAAGAA_TAACGCCCGAGGTCTGATTGT_TCTTGTAGTGTGTCCCACTTG___BIO_ddseq_1.FIXEDCELLS	0.726368	ddseq	BIO_ddseq_1.FIXEDCELLS
CACATGAGCGTAGAGGCGTCC___BIO_ddseq_1.FIXEDCELLS	0.814018	ddseq	BIO_ddseq_1.FIXEDCELLS
AATTCCACGCCTAACGGTACG_AGCTGAGGTTAGGACATACGC_TACTTTCACAGTACTAGTGTT___BIO_ddseq_1.FIXEDCELLS	0.620909	ddseq	BIO_ddseq_1.FIXEDCELLS
ACCTACCAAGCAGCGGTTCAC_AGTTTCTACGTATTTGAGATT_TGAATCCAGTAAGCTGAGGAG___BIO_ddseq_1.FIXEDCELLS	0.364884	ddseq	BIO_ddseq_1.FIXEDCELLS
CGTAGCCATGAATAAGTAAGC_GACAATATCGACAGGAATATG___BIO_ddseq_1.FIXEDCELLS	0.73757	ddseq	BIO_ddseq_1.FIXEDCELLS
AGCTGAGACTCAATGCTTTAT_GGCAGGCTCAGCAAGAATATG___BIO_ddseq_1.FIXEDCELLS	0.777946	ddseq	BIO_ddseq_1.FIXEDCELLS
AGAGACCCAGAGAGCGCGCTT_CCGGTTTTATGTGCGCCTCGT_GTTGATGGAGTTGCATATAAC___BIO_ddseq_1.FIXEDCELLS	0.918621	ddseq	BIO_ddseq_1.FIXEDCELLS
AGACTTCAAGTTATGAGTTGC_CGTACAATGGACCAAGCTGAG_TGGCCTTTACCGAATACTTTC___BIO_ddseq_1.FIXEDCELLS	0.586141	ddseq	BIO_ddseq_1.FIXEDCELLS
TACGCATCAGAATTCATACGC___BIO_ddseq_1.FIXEDCELLS	0.957963	ddseq	BIO_ddseq_1.FIXEDCELLS
AATTGGTGTGTGTCTCGACAG_GAACCGTATAGGCAAGAGACC_GTGTCCACCATAATAGATAGG___BIO_ddseq_1.FIXEDCELLS	0.738167	ddseq	BIO_ddseq_1.FIXEDCELLS
ACGTATTTCGTTCTGTGTGTC___BIO_ddseq_1.FIXEDCELLS	0.838692	ddseq	BIO_ddseq_1.FIXEDCELLS
CGAGGTCGAGTTGCTAAGAGG_TGGTGAAGCGTAGACTCTTGC___BIO_ddseq_1.FIXEDCELLS	0.510379	ddseq	BIO_ddseq_1.FIXEDCELLS
GAATCAACCGCGATCTAGAGC_GCGTAGAAGTAAGCTGCTACT___BIO_ddseq_1.FIXEDCELLS	0.567473	ddseq	BIO_ddseq_1.FIXEDCELLS
CTATTCGGCGCACGTTACAGA_GTTGATGTCTTGTAATGAATA___BIO_ddseq_1.FIXEDCELLS	0.867758	ddseq	BIO_ddseq_1.FIXEDCELLS
AATGGCCCATCAGTCTGCGCC_AGGATACTTCCTCTAGCTGAG_GATAGACGTGTGTCGTCCTTC___BIO_ddseq_1.FIXEDCELLS	0.594535	ddseq	BIO_ddseq_1.FIXEDCELLS
CATACGCCTCATTTTTATCAT_CTCATTTACCTACCGGTAACA_GAGGACACCGAACCTAGTACC_GGTCGTAATTCACGACTCAAT_TCGCGCAGGTAACATACTTTC___BIO_ddseq_1.FIXEDCELLS	0.477415	ddseq	BIO_ddseq_1.FIXEDCELLS
CATGTATCGATGCATCTTGTA_CGATGCATGAATCCAGGCATG_CTGCGCCGCTCCAAGGAGCCT_TGCGAGCGAATCAACTGCGCC___BIO_ddseq_1.FIXEDCELLS	0.639553	ddseq	BIO_ddseq_1.FIXEDCELLS
AAGTGCGGTGTGTCCCACTTG_CTGCGCCCACATGAGAGAGGT_GCGTAGAAGAGACCCCTTAGG_TAACGCCTGGACCAGCTTTAT_TGAATCCAGGACGTTGCTACT___BIO_ddseq_1.FIXEDCELLS	0.75577	ddseq	BIO_ddseq_1.FIXEDCELLS
TAGTACCTATACTTGGCAGGC_TGAATCCATGTTCCATTGCCT___BIO_ddseq_1.FIXEDCELLS	0.814899	ddseq	BIO_ddseq_1.FIXEDCELLS
TATGTGCTGAGATTATGGTGT_TTAAGCGATGAGCTTGGCCTT___BIO_ddseq_1.FIXEDCELLS	0.523817	ddseq	BIO_ddseq_1.FIXEDCELLS
CCGCGATTTATCATCGCGCTT_TCTTGTAAACTCTTGAGCGTG_TGGCAACAGCCGCCCTTGTCC___BIO_ddseq_1.FIXEDCELLS	0.893331	ddseq	BIO_ddseq_1.FIXEDCELLS
AAGGTTCAATTCCACTGCGCC_CGCCTAATTCCTCTTCATACA___BIO_ddseq_1.FIXEDCELLS	0.757872	ddseq	BIO_ddseq_1.FIXEDCELLS
AACGGTGATGAGCTCGGAGGA_GAGAGGTGGCGGAAATGAGCT___BIO_ddseq_1.FIXEDCELLS	0.671558	ddseq	BIO_ddseq_1.FIXEDCELLS
AGCCGCCAGTTTCTTAGTGTT_GAGCGTGACTCAATCAGAATT_GTCGGTTGTGCATTTCCTGGC___BIO_ddseq_1.FIXEDCELLS	0.727523	ddseq	BIO_ddseq_1.FIXEDCELLS
AGCTGAGCGCGGCGGGACGAC_GGCGGAAAATTCCAAGCGAAT_GGCGTCCAATTGGTGTTGATG___BIO_ddseq_1.FIXEDCELLS	0.291262	ddseq	BIO_ddseq_1.FIXEDCELLS
AGGACGTGTAATACACGAGAA_CATCTTAAGAGACCTGGAAGG_CTCATTTCGGATCTAGGACGT_GAGAGGTGCGACTCCGATTAC___BIO_ddseq_1.FIXEDCELLS	0.547387	ddseq	BIO_ddseq_1.FIXEDCELLS
AGGCATGAGTTTCTTGAATCC_CCAAGCTGGTTCACCGACACT_TTATCATCTATTCGTGGTGAA___BIO_ddseq_1.FIXEDCELLS	0.584563	ddseq	BIO_ddseq_1.FIXEDCELLS
TCGCGCATCCGCTCCGTTTGA_TGGCAACGGAGCCTCGCGGCG___BIO_ddseq_1.FIXEDCELLS	0.810634	ddseq	BIO_ddseq_1.FIXEDCELLS
ACGAGAATATACTTGTCCTTC_TCAGCAAACAGCTTGAGAGGT_TCGGATGACCTACCTGAGGAG___BIO_ddseq_1.FIXEDCELLS	0.740402	ddseq	BIO_ddseq_1.FIXEDCELLS
CACTTCTGCGCACGACCGGCT_TAACGCCTTATCATGGTTCAC___BIO_ddseq_1.FIXEDCELLS	0.623477	ddseq	BIO_ddseq_1.FIXEDCELLS
ATGAGCTGCTAATTGGCGTCC_CGCGGCGCTATTCGATTCGTT_TGTTTAGCGGCCAGAAGGTTC___BIO_ddseq_1.FIXEDCELLS	0.460284	ddseq	BIO_ddseq_1.FIXEDCELLS
ACAGCTTTTACAGAAACTCTT___BIO_ddseq_1.FIXEDCELLS	0.600981	ddseq	BIO_ddseq_1.FIXEDCELLS
AGCGAATACTACGAGGTTAGT_GGAGCCTTCAGCAAGTGTCCA_TCCTTAACGCAATCATGTTCC___BIO_ddseq_1.FIXEDCELLS	0.548029	ddseq	BIO_ddseq_1.FIXEDCELLS
ACCGGCTCTAAGAATGAGGAG_AGAGACCCTTGTCCACCATGC_TTGAGGCAAGCAGCCCAAGCT___BIO_ddseq_1.FIXEDCELLS	0.582725	ddseq	BIO_ddseq_1.FIXEDCELLS
GCGCACGATGTTCCTCGCGCA_TTACAGAATATAACTTGTAAG___BIO_ddseq_1.FIXEDCELLS	0.563586	ddseq	BIO_ddseq_1.FIXEDCELLS
ACTACGAAGACTTCTAAGGTA_ATGGTGTTCAGCAAATTATTC_GAATATGCCGCGATTAACGCC_GTGCATTTAGTGTTCCTCCTT___BIO_ddseq_1.FIXEDCELLS	0.475138	ddseq	BIO_ddseq_1.FIXEDCELLS
ACCATGCGGCGGAAGAGCTAA_CCTATGTTAACGCCCCTCCTT_GTGCATTTTAAGCGCGCAATC_TCGCGCAAACGTAAAGCTGAG___BIO_ddseq_1.FIXEDCELLS	0.596128	ddseq	BIO_ddseq_1.FIXEDCELLS
GAATCAACGCGGCGACAGCTT_TTGGACTCGTAGCCTTCCTCT___BIO_ddseq_1.FIXEDCELLS	0.642612	ddseq	BIO_ddseq_1.FIXEDCELLS
AGGCATGCTAGAGCTCCAGTT_CGTAGCCATATAACTGCTACT_GTGTGTCCACATGAATAGTTG___BIO_ddseq_1.FIXEDCELLS	0.513054	ddseq	BIO_ddseq_1.FIXEDCELLS
CTAACTCAGAGACCCCATAAT_GTGGTAGGAATATGACCGGCT___BIO_ddseq_1.FIXEDCELLS	0.935979	ddseq	BIO_ddseq_1.FIXEDCELLS
CCTTAGGTCCAGTTCGGTACG_GAGTTGCAGAGACCATAGGCA___BIO_ddseq_1.FIXEDCELLS	0.64836	ddseq	BIO_ddseq_1.FIXEDCELLS
TGTTTAGGGTAACAGTTAGGA___BIO_ddseq_1.FIXEDCELLS	0.741009	ddseq	BIO_ddseq_1.FIXEDCELLS
AGCGAATATTATTCGGACGAC_AGTTTCTAGCAACGGGCGTCC_TTACAGATCCTTAATGCGAGC___BIO_ddseq_1.FIXEDCELLS	0.485882	ddseq	BIO_ddseq_1.FIXEDCELLS
ACTCAATCAGGCGGCACATGA_GCGACTCCTCTTGCGCGACTC_GTCGGTTGGTGTTTATAGTTG_TGTTTAGCGGATCTTTCTGCA___BIO_ddseq_1.FIXEDCELLS	0.722522	ddseq	BIO_ddseq_1.FIXEDCELLS
CGACACTGGTTCACCATCAGT_GCACAGCAATGATTTGCGTTG___BIO_ddseq_1.FIXEDCELLS	0.475231	ddseq	BIO_ddseq_1.FIXEDCELLS
AGACCATCGGCCAGTGCGTTG_AGGATACCTTACCGAGCAACG_CGTGATAAGCAACGCGTTTGA___BIO_ddseq_1.FIXEDCELLS	0.685236	ddseq	BIO_ddseq_1.FIXEDCELLS
ATTGCCTTGGCCTTTTGGACT_GAGCTAAGGAGCCTTCATACA___BIO_ddseq_1.FIXEDCELLS	0.750564	ddseq	BIO_ddseq_1.FIXEDCELLS
AATGATTTGCTACTTGAATCC_ACGTTGGTCCTTAATTCGTAC_TTGGACTTAGTGTTTATACTT___BIO_ddseq_1.FIXEDCELLS	0.860482	ddseq	BIO_ddseq_1.FIXEDCELLS
TCCTGGCCTATTCGTCCTGGC_TGAGGAGGTTAGGACACGCCA_TGGCCTTTGGAAGGGGACGAC_TTGAGGCTACCGAACCATAAT___BIO_ddseq_1.FIXEDCELLS	0.49721	ddseq	BIO_ddseq_1.FIXEDCELLS
ACCGGCTGGTAACAGCGACTC_TAAGAGGTGGAAGGTCGCGCA_TCTTGTATGCTACTTTCCTCT___BIO_ddseq_1.FIXEDCELLS	0.57149	ddseq	BIO_ddseq_1.FIXEDCELLS
GAACCGTCGACACTTGAGATT_TACCGAATAAGGTACCAAGCT_TGTAGTGGTTGATGGAATCAA___BIO_ddseq_1.FIXEDCELLS	0.537313	ddseq	BIO_ddseq_1.FIXEDCELLS
GGAGCCTGTTGATGGGTAACA___BIO_ddseq_1.FIXEDCELLS	0.588369	ddseq	BIO_ddseq_1.FIXEDCELLS
CCAGTCATAAGGTACCGAACC_GAATATGGCTAATTCTTACCG_GGTCGTAGTGTGTCCATGTAT___BIO_ddseq_1.FIXEDCELLS	1	ddseq	BIO_ddseq_1.FIXEDCELLS
AGAGACCCGGATCTCGACACT_AGGATACAGACTTCATGAATA_GTGGTAGATGTTCCGAACCGT_TCCTTAATTTGGTCATAGTTG_TCTGAACTGCGTTGGATCACC___BIO_ddseq_1.FIXEDCELLS	0.518391	ddseq	BIO_ddseq_1.FIXEDCELLS
CTATTCGCTCATTTTTGTAAG_GATCACCGTGGTAGTCCTGGC___BIO_ddseq_1.FIXEDCELLS	0.336918	ddseq	BIO_ddseq_1.FIXEDCELLS
AGTAAGCTGATTGTGGCGTCC_TCAGCAAATTGCCTCTATTCG_TCAGCAACCGCGATTCCGCTC_TTAAGCGCTCATTTTCGGCGT___BIO_ddseq_1.FIXEDCELLS	0.697381	ddseq	BIO_ddseq_1.FIXEDCELLS
ACTCAATACAGTACCCTCCTT_TAGTGTTACAGCTTAGGACGT_TGGCCTTATGAGCTCATGTAT_TTATCATCCATAATACACGCG___BIO_ddseq_1.FIXEDCELLS	1	ddseq	BIO_ddseq_1.FIXEDCELLS
GAACCGTTTCCTCTAGCCGCC___BIO_ddseq_1.FIXEDCELLS	0.550283	ddseq	BIO_ddseq_1.FIXEDCELLS
ATGTTCCTTTGGTCAATTGGT_GTGTGTCTGGAAGGGACAATA___BIO_ddseq_1.FIXEDCELLS	0.73657	ddseq	BIO_ddseq_1.FIXEDCELLS
AAGTGCGCATCAGTGTGCATT_ACGAGAATCAGCAATCCTTAA___BIO_ddseq_1.FIXEDCELLS	0.532933	ddseq	BIO_ddseq_1.FIXEDCELLS
ATGGTGTTAAGGTACGGTACG___BIO_ddseq_1.FIXEDCELLS	0.61998	ddseq	BIO_ddseq_1.FIXEDCELLS
CGGATCTCCGCGATGTCCTTC_TTAAGCGAGCTGAGTCTTGTA___BIO_ddseq_1.FIXEDCELLS	0.672317	ddseq	BIO_ddseq_1.FIXEDCELLS
CCAAGCTAAGCAGCGTTAGGA_TCGCGCAACTACGAGCGACTC_TGTCGCTCTTGCGATTCTGCA___BIO_ddseq_1.FIXEDCELLS	0.944474	ddseq	BIO_ddseq_1.FIXEDCELLS
TCGGCGTCGTGATAACGTATT_TTCGTACCATCAGTGTCCTTC___BIO_ddseq_1.FIXEDCELLS	0.571234	ddseq	BIO_ddseq_1.FIXEDCELLS
ATTCACGTTATCATACACGCG_CAGGCGGATGAATAATTCGTT_CGACACTCACGGACCCAGTCA___BIO_ddseq_1.FIXEDCELLS	1	ddseq	BIO_ddseq_1.FIXEDCELLS
CAGAATTTGTAGTGTCATACA_CGTACAAGAATCAACAGAATT_GCCTTTGGGCAGGCAGTAAGC_TACGCATTGCTACTGCTCCAA___BIO_ddseq_1.FIXEDCELLS	0.721749	ddseq	BIO_ddseq_1.FIXEDCELLS
AATGATTCCGCGATCACGCCA___BIO_ddseq_1.FIXEDCELLS	0.786388	ddseq	BIO_ddseq_1.FIXEDCELLS
TGAATCCGGCGTCCGAGCTAA___BIO_ddseq_1.FIXEDCELLS	0.70197	ddseq	BIO_ddseq_1.FIXEDCELLS
ACGTATTACGAGAAACGAGAA_AGATAGGCGTTTGATAAGGTA_TCGACAGCATCTTATGGACCA___BIO_ddseq_1.FIXEDCELLS	1	ddseq	BIO_ddseq_1.FIXEDCELLS
CACGGACGTTGATGCCTTAGG_CTTACCGTGGCCTTAGCGAAT___BIO_ddseq_1.FIXEDCELLS	0.913312	ddseq	BIO_ddseq_1.FIXEDCELLS
AACTCTTGCCTCGTTGTAGTG_TACCGAATAACGCCTGCGTTG_TGAATCCGCCTCGTGGTTCAC___BIO_ddseq_1.FIXEDCELLS	0.911632	ddseq	BIO_ddseq_1.FIXEDCELLS
ATTCACGCGGTACGGCAGTGT_CTGCGCCCCAGTCACCAAGCT___BIO_ddseq_1.FIXEDCELLS	0.874991	ddseq	BIO_ddseq_1.FIXEDCELLS
GAGGACATAGTGTTGCAGTGT_GGACGACGATAGACTAGTGTT_TTCCTCTAGGCATGCTAAGAA___BIO_ddseq_1.FIXEDCELLS	1	ddseq	BIO_ddseq_1.FIXEDCELLS
AGTAAGCCTATTCGTCATACA_AGTAAGCGACAATATTCGTAC_GCACAGCGACAATATTCGTAC___BIO_ddseq_1.FIXEDCELLS	0.951984	ddseq	BIO_ddseq_1.FIXEDCELLS
CGACACTCGGATCTTTACAGA_GCGACTCTGAATCCGTGTGTC_GGTTAGTCCGCGATTGTAGTG_TGCTACTTCAAGACACCGGCT___BIO_ddseq_1.FIXEDCELLS	0.58871	ddseq	BIO_ddseq_1.FIXEDCELLS
CACATGATATGTGCCACTTCT_GAGTTGCTTCCTCTTGTCGCT___BIO_ddseq_1.FIXEDCELLS	0.81515	ddseq	BIO_ddseq_1.FIXEDCELLS
TCCTTAAAGTAAGCTCCTGGC_TGCTACTTCGGATGGTGGTAG_TTGGACTCGCCTAAATTCACG___BIO_ddseq_1.FIXEDCELLS	0.570404	ddseq	BIO_ddseq_1.FIXEDCELLS
TCAGCAATCATACAAGCGAAT___BIO_ddseq_1.FIXEDCELLS	0.772248	ddseq	BIO_ddseq_1.FIXEDCELLS
GGCAGGCCTAACTCGAATCAA_TCGGCGTCTCATTTGGTAACA___BIO_ddseq_1.FIXEDCELLS	0.709631	ddseq	BIO_ddseq_1.FIXEDCELLS
ACTCAATTAACGCCTTCGTAC_GGACGACATTCACGACGAGAA_GGTTAGTTCATACACGTGATA___BIO_ddseq_1.FIXEDCELLS	0.862872	ddseq	BIO_ddseq_1.FIXEDCELLS
CTGCGCCGTCCTTCACAGCTT_CTTGCGAAACGTAATACGCAT_TACCGAATGAATCCACAGTAC_TCGCGCAGTGTCCACGATGCA___BIO_ddseq_1.FIXEDCELLS	0.718504	ddseq	BIO_ddseq_1.FIXEDCELLS
CCACTTGTGCGTTGGGACGAC_GAACCGTGAGGACAAATGGCC_GCTTTATTGGCCTTAAGTTAT___BIO_ddseq_1.FIXEDCELLS	0.802275	ddseq	BIO_ddseq_1.FIXEDCELLS
AGAGACCTCTTGTATTGAGGC_CAGGCGGGGCAGGCGAACCGT___BIO_ddseq_1.FIXEDCELLS	0.643094	ddseq	BIO_ddseq_1.FIXEDCELLS
TAACGCCTGACCGCACCGGCT_TCCGCTCCGCGCTTCAGAGAG_TGAGATTAGATAGGCTCTTGC___BIO_ddseq_1.FIXEDCELLS	0.914014	ddseq	BIO_ddseq_1.FIXEDCELLS
ATAGGCAGCAGTGTCACGGAC_CGGCTGCAGGATACCCACTTG_GCTCCAACCGGTTTCGTGATA___BIO_ddseq_1.FIXEDCELLS	0.782169	ddseq	BIO_ddseq_1.FIXEDCELLS
CGTAGCCCGAGGTCAGACTTC_GCAGTGTTCCAGTTCTCTTGC_TGGCAACGATAGACGGCGTCC___BIO_ddseq_1.FIXEDCELLS	1	ddseq	BIO_ddseq_1.FIXEDCELLS
CAGGCGGTGAATCCAGCAACG_CTAAGAAAACCACAGTGGCGC_TGACCGCGCTTTATGCTCCAA___BIO_ddseq_1.FIXEDCELLS	0.76048	ddseq	BIO_ddseq_1.FIXEDCELLS
ATTGCCTCTGCGCCTCGGCGT_GAATCAAACCATGCCCTATGT_TGGACCATACTTTCTTGTAAG___BIO_ddseq_1.FIXEDCELLS	1	ddseq	BIO_ddseq_1.FIXEDCELLS
CATGTATCGGAGGACATCAGT_CGTGATAACGAGAAGCCTCGT_TGGAAGGTGGTGAACATACGC___BIO_ddseq_1.FIXEDCELLS	0.639472	ddseq	BIO_ddseq_1.FIXEDCELLS
CTCATTTAGCAACGGGCGGAA_TTAAGCGGTGTGTCGCCTCGT___BIO_ddseq_1.FIXEDCELLS	0.956233	ddseq	BIO_ddseq_1.FIXEDCELLS
CCAAGCTGCCTCGTTGGCAAC___BIO_ddseq_1.FIXEDCELLS	0.813986	ddseq	BIO_ddseq_1.FIXEDCELLS
AGGATACTGCTACTGTGGTAG_CATCAGTACGTATTTTATCAT_GAGAGGTCGTAGCCAGCAACG_GGTGTTTCTTCATCCACGGAC___BIO_ddseq_1.FIXEDCELLS	1	ddseq	BIO_ddseq_1.FIXEDCELLS
CGATTACTTGGACTTGGCCTT_CGCGGCGCACATGAGTCGGTT_CTTCATCCGATGCAAGTAAGC___BIO_ddseq_1.FIXEDCELLS	0.729695	ddseq	BIO_ddseq_1.FIXEDCELLS
CGGCCAGAGTTTCTGGCGTCC_CGTAGCCAATTGGTGAATATG___BIO_ddseq_1.FIXEDCELLS	0.759324	ddseq	BIO_ddseq_1.FIXEDCELLS
AGCTGAGATAGGCACACATGA_ATAGGCAGAGCGTGTTCTGCA_TATGTGCGGTAACACATACGC___BIO_ddseq_1.FIXEDCELLS	0.620457	ddseq	BIO_ddseq_1.FIXEDCELLS
CGAGGTCTTCCTCTCCACTTG_CGCCTAACACGGACTCGTTCT_GGTGTTTCCACTTGCTAGAGC___BIO_ddseq_1.FIXEDCELLS	0.561004	ddseq	BIO_ddseq_1.FIXEDCELLS
CAGAATTAGGATACCACGGAC_GGCGGAAAAGCAGCCCGCGAT_TTGGTTAAGGCATGCATACGC___BIO_ddseq_1.FIXEDCELLS	0.715582	ddseq	BIO_ddseq_1.FIXEDCELLS
CCGCGATACAGTACATTATTC_TCCGCTCAGGACGTAACGGTG___BIO_ddseq_1.FIXEDCELLS	1	ddseq	BIO_ddseq_1.FIXEDCELLS
CACGGACCGGCTGCCAGAGAG_GACAATATAGTACCACACGCG_GTTAGGAAGACTTCCCGGTTT___BIO_ddseq_1.FIXEDCELLS	0.694233	ddseq	BIO_ddseq_1.FIXEDCELLS
GGTAACAAATTGGTCCATAAT___BIO_ddseq_1.FIXEDCELLS	0.615299	ddseq	BIO_ddseq_1.FIXEDCELLS
GCGTAGACTAGAGCCAGAATT_GGCAGGCCCATAATAATGGCC_TCGGATGATTCACGAGACTTC_TCGGATGCTAAGAAACCATGC_TGCTACTTGCGTTGGCCTTTG___BIO_ddseq_1.FIXEDCELLS	0.551785	ddseq	BIO_ddseq_1.FIXEDCELLS
ATGGTGTCACATGAAATTGGT_CCGCGATTCATACAATTCACG___BIO_ddseq_1.FIXEDCELLS	0.688188	ddseq	BIO_ddseq_1.FIXEDCELLS
CCGAACCTGCTACTTGGCCTT_GCGACTCATGAATACCGGTTT_TAAGGTACGCGCTTTAGTACC_TAGTACCTGTTTAGCGTACAA___BIO_ddseq_1.FIXEDCELLS	0.576894	ddseq	BIO_ddseq_1.FIXEDCELLS
CACGGACTGGACCACGACACT_TGGCAACGTCCTTCCAGGCGG___BIO_ddseq_1.FIXEDCELLS	0.806948	ddseq	BIO_ddseq_1.FIXEDCELLS
ATATAACCCACTTGTATGTGC_CCGCGATGCGTAGATGAGATT_TGGAAGGTCAAGACAGATAGG___BIO_ddseq_1.FIXEDCELLS	0.79917	ddseq	BIO_ddseq_1.FIXEDCELLS
AGCTGAGCCTATGTCCAAGCT_GGCAGGCTCGACAGCACATGA_TTGAGGCACACGCGCGTAGCC___BIO_ddseq_1.FIXEDCELLS	0.837423	ddseq	BIO_ddseq_1.FIXEDCELLS
AGAGACCCGGAGGATGAATCC_CAGGCGGCGCGGCGTTACAGA_CCTCCTTTCAAGACATTCACG_CGTAGCCATTGCCTCCGAACC___BIO_ddseq_1.FIXEDCELLS	0.783769	ddseq	BIO_ddseq_1.FIXEDCELLS
CGCGCTTCTGGCATTTATCAT_CGTTTGAAGTTTCTCTAGAGC___BIO_ddseq_1.FIXEDCELLS	0.886701	ddseq	BIO_ddseq_1.FIXEDCELLS
CCTCCTTTCCTTAACCAGTCA_CGAGGTCTAAGGTACGACACT_CGTGATAGATCACCATTCACG___BIO_ddseq_1.FIXEDCELLS	0.641261	ddseq	BIO_ddseq_1.FIXEDCELLS
TAAGAGGCGATGCACGACACT_TAAGAGGCTTGCGACACGGAC___BIO_ddseq_1.FIXEDCELLS	0.866529	ddseq	BIO_ddseq_1.FIXEDCELLS
CGGAGGAGCTAATTAGCGAAT_TCCTGGCTTGGTTAAAGTGCG_TCGCGCATAAGGTAGTGCATT___BIO_ddseq_1.FIXEDCELLS	0.565308	ddseq	BIO_ddseq_1.FIXEDCELLS
ATATAACAGTAAGCCACATGA_CCAAGCTCGCGCTTTCATACA_GCCTCGTCGTACAATCTGAAC___BIO_ddseq_1.FIXEDCELLS	0.636981	ddseq	BIO_ddseq_1.FIXEDCELLS
CATCTTACAGAATTCGCCTAA_TCCAGTTAAGTGCGGGTAACA___BIO_ddseq_1.FIXEDCELLS	0.692373	ddseq	BIO_ddseq_1.FIXEDCELLS
ACACGCGACTCAATTTCGTAC_AGCCGCCCCAGTCAAGGACGT_CGGTACGAACCACAGTGTGTC___BIO_ddseq_1.FIXEDCELLS	0.708866	ddseq	BIO_ddseq_1.FIXEDCELLS
CGAGGTCTCTGAACCTAAGAA_CTTCATCTGTAGTGTAAGGTA___BIO_ddseq_1.FIXEDCELLS	0.908171	ddseq	BIO_ddseq_1.FIXEDCELLS
AAGGTTCTCCTGGCGGCAGGC_CTTCATCGTGGTAGAGATAGG_TAGTGTTCTTGTCCTAGTACC___BIO_ddseq_1.FIXEDCELLS	0.744221	ddseq	BIO_ddseq_1.FIXEDCELLS
AACTCTTTGCGAGCCGACACT___BIO_ddseq_1.FIXEDCELLS	0.896395	ddseq	BIO_ddseq_1.FIXEDCELLS
GAATCAAAATGGCCACCGGCT_TTGGTTATGAGGAGAGTTTCT___BIO_ddseq_1.FIXEDCELLS	0.724258	ddseq	BIO_ddseq_1.FIXEDCELLS
ACGTTGGTTTGGTCAACCACA_CAGAATTTCGCGCATGACCGC_TCGACAGAGTAAGCAGCAACG_TTGGACTACCGGCTAGTAAGC___BIO_ddseq_1.FIXEDCELLS	0.555472	ddseq	BIO_ddseq_1.FIXEDCELLS
CTTACCGATTATTCGTAATAC_GGAGCCTTATGTGCTACTTTC_TCGGATGTCTTGTACTGCGCC___BIO_ddseq_1.FIXEDCELLS	0.689585	ddseq	BIO_ddseq_1.FIXEDCELLS
AGGACGTTGGTGAACGCCTAA_TAAGAGGGCGCACGCATCAGT_TTATCATTAAGGTAAGCCGCC___BIO_ddseq_1.FIXEDCELLS	0.626643	ddseq	BIO_ddseq_1.FIXEDCELLS
GAGCGTGTTAAGCGTCGTTCT_GGAGCCTCCGGTTTAATGGCC_TCAAGACCCGCGATGAGTTGC_TTGGACTATTGCCTCCTTAGG___BIO_ddseq_1.FIXEDCELLS	0.629294	ddseq	BIO_ddseq_1.FIXEDCELLS
CGCGGCGTGACCGCCAGGCGG___BIO_ddseq_1.FIXEDCELLS	0.614745	ddseq	BIO_ddseq_1.FIXEDCELLS
AATTCCATACCGAAGGTAACA_GATAGACTTTCCTATTATCAT_TGAATCCTACTTTCGGACGAC___BIO_ddseq_1.FIXEDCELLS	0.711592	ddseq	BIO_ddseq_1.FIXEDCELLS
AACGGTGACCTACCAGCGAAT_ACTACGACTCTTGCCCATAAT_GCGTAGACTCTTGCGAATATG___BIO_ddseq_1.FIXEDCELLS	0.785925	ddseq	BIO_ddseq_1.FIXEDCELLS
CCGAACCCGGATCTAACTCTT_GGACGACCGTGATACGGCCAG_TGAGATTATTGCCTCCAAGCT___BIO_ddseq_1.FIXEDCELLS	0.777846	ddseq	BIO_ddseq_1.FIXEDCELLS
CCAAGCTTCCTTAAGCAGTGT_GTGTGTCAATTCCATAGTGTT_TGAGGAGCGATGCAAAGCAGC_TTGAGGCGCTAATTGGACGAC___BIO_ddseq_1.FIXEDCELLS	0.875496	ddseq	BIO_ddseq_1.FIXEDCELLS
GAATATGCAGGCGGGTGGCGC___BIO_ddseq_1.FIXEDCELLS	0.608928	ddseq	BIO_ddseq_1.FIXEDCELLS
AGGCATGGTCGGTTTTGAGGC_AGTTTCTCGAGTGGTGATTGT_TGGTGAAACGAGAACGTGATA___BIO_ddseq_1.FIXEDCELLS	0.566774	ddseq	BIO_ddseq_1.FIXEDCELLS
AACCACAACCATGCACCGGCT_CCATAATCGGCTGCGTGGTAG_CTTGTCCCGGTACGCCATAAT_GTCCTTCTCGGATGTGAGGAG___BIO_ddseq_1.FIXEDCELLS	0.651107	ddseq	BIO_ddseq_1.FIXEDCELLS
ATAGTTGCACGGACACCTACC_GAGCGTGTTGGACTCGAGTGG___BIO_ddseq_1.FIXEDCELLS	0.669931	ddseq	BIO_ddseq_1.FIXEDCELLS
CGTACAAGAGAGGTTGGCAAC_CGTAGCCAGTAAGCCAGAGAG___BIO_ddseq_1.FIXEDCELLS	0.849357	ddseq	BIO_ddseq_1.FIXEDCELLS
AGACCATCGAGTGGTGGTGAA_ATAGTTGTCTTGTAGGTAACA_ATTCACGGTAATACCATCTTA___BIO_ddseq_1.FIXEDCELLS	0.618048	ddseq	BIO_ddseq_1.FIXEDCELLS
GAACCGTATTATTCCTAACTC_TGATTGTAAGTTATCCAAGCT_TTTGGTCCTTCATCGTAATAC___BIO_ddseq_1.FIXEDCELLS	0.581502	ddseq	BIO_ddseq_1.FIXEDCELLS
TAGTACCTGAGATTTTGGACT___BIO_ddseq_1.FIXEDCELLS	0.615488	ddseq	BIO_ddseq_1.FIXEDCELLS
ACCATGCCTTACCGCGATTAC___BIO_ddseq_1.FIXEDCELLS	0.745827	ddseq	BIO_ddseq_1.FIXEDCELLS
CACATGATGCGAGCCTCATTT_CAGAGAGTGGTGAAACCTACC_GAATATGTGACCGCTGGTGAA_TCAAGACCGGATCTATTGCCT___BIO_ddseq_1.FIXEDCELLS	0.560126	ddseq	BIO_ddseq_1.FIXEDCELLS
CGATGCAATGAATAAGGACGT_GACAATATTTCCTATCGGATG_GGTGTTTCGGCTGCTACTTTC___BIO_ddseq_1.FIXEDCELLS	0.874162	ddseq	BIO_ddseq_1.FIXEDCELLS
ACAGCTTGCACAGCTGATTGT_GCCTCGTCCAGTCATAGTACC_TATGTGCGTGTGTCGTGTGTC_TGGTGAAACGAGAATGAGATT___BIO_ddseq_1.FIXEDCELLS	0.666105	ddseq	BIO_ddseq_1.FIXEDCELLS
ACGTTGGCTTGCGATACCGAA_TCGACAGATTCGTTATTCGTT___BIO_ddseq_1.FIXEDCELLS	0.654125	ddseq	BIO_ddseq_1.FIXEDCELLS
GCGCACGTTAAGCGACCATGC_TGAGGAGCATGTATGTAATAC___BIO_ddseq_1.FIXEDCELLS	0.72155	ddseq	BIO_ddseq_1.FIXEDCELLS
AGACCATGGCGTCCATTGCCT_GAATATGTTCTGCATGAGGAG_TATACTTTTCTGCAAGGATAC___BIO_ddseq_1.FIXEDCELLS	0.63781	ddseq	BIO_ddseq_1.FIXEDCELLS
ATTATTCCCGGTTTGCTTTAT_GAATCAAATATAACCCTATGT_GGTAACACTTACCGAGAGACC___BIO_ddseq_1.FIXEDCELLS	0.536082	ddseq	BIO_ddseq_1.FIXEDCELLS
ATGAGCTTTATCATTCCGCTC_GTTGATGACAGCTTGTGGTAG_TCCAGTTGGTTCACTCGGATG___BIO_ddseq_1.FIXEDCELLS	0.637571	ddseq	BIO_ddseq_1.FIXEDCELLS
CGACACTCCATAATGCAGTGT___BIO_ddseq_1.FIXEDCELLS	0.536742	ddseq	BIO_ddseq_1.FIXEDCELLS
GTCCTTCCCACTTGATAGGCA_TAGTGTTTGGCCTTCGGCCAG___BIO_ddseq_1.FIXEDCELLS	0.606571	ddseq	BIO_ddseq_1.FIXEDCELLS
AATTCCACTAAGAAAACTCTT_CGTGATATCATACAAGGCATG_GCCTCGTAGCTGAGAGACTTC_TGGCCTTTTGGACTCCTCCTT___BIO_ddseq_1.FIXEDCELLS	0.628199	ddseq	BIO_ddseq_1.FIXEDCELLS
CGTACAAATAGTTGATATAAC_TGAATCCATTCACGCACGGAC_TTTGGTCTGTAGTGTGGACCA___BIO_ddseq_1.FIXEDCELLS	0.635732	ddseq	BIO_ddseq_1.FIXEDCELLS
GGAAGTTAACGGTGTTGTAAG_TCAGCAAACGTTGGGTGGCGC___BIO_ddseq_1.FIXEDCELLS	0.657186	ddseq	BIO_ddseq_1.FIXEDCELLS
CGGTACGACTCAATGAGCGTG_TGGCCTTTTGGACTTCCTTAA___BIO_ddseq_1.FIXEDCELLS	0.726907	ddseq	BIO_ddseq_1.FIXEDCELLS
AGCAACGCGGCCAGTCGTTCT___BIO_ddseq_1.FIXEDCELLS	0.798602	ddseq	BIO_ddseq_1.FIXEDCELLS
ACCTACCTGAGATTGCAGTGT_TGAATCCGGAAGTTGCGACTC___BIO_ddseq_1.FIXEDCELLS	0.824399	ddseq	BIO_ddseq_1.FIXEDCELLS
AGACTTCTCGCGCAATGAGCT_CAGGCGGCTTGTCCTTTGGTC_GAGCGTGAATGATTCTTACCG_TGTCGCTGAATATGGTGCATT___BIO_ddseq_1.FIXEDCELLS	0.507513	ddseq	BIO_ddseq_1.FIXEDCELLS
ACGTTGGTATGTGCTCGACAG_CGATTACCGGAGGACGTGATA_TAAGGTATCGCGCACCTATGT___BIO_ddseq_1.FIXEDCELLS	0.651131	ddseq	BIO_ddseq_1.FIXEDCELLS
ACAGCTTCCATAATCCAGTCA_ATTGCCTGGTTCACGTTGATG___BIO_ddseq_1.FIXEDCELLS	0.56707	ddseq	BIO_ddseq_1.FIXEDCELLS
AGCCGCCCCACTTGCCATAAT_AGTTTCTTGGCCTTTGCTACT___BIO_ddseq_1.FIXEDCELLS	0.697779	ddseq	BIO_ddseq_1.FIXEDCELLS
CGCGGCGTGTTTAGAGGCATG_GATAGACACAGTACCACGGAC_TTCGTACTTATCATGGACGAC___BIO_ddseq_1.FIXEDCELLS	0.909445	ddseq	BIO_ddseq_1.FIXEDCELLS
ATTATTCCCACTTGCCACTTG_GTTAGGAGAGCGTGCCATAAT___BIO_ddseq_1.FIXEDCELLS	0.974939	ddseq	BIO_ddseq_1.FIXEDCELLS
ATGAGCTTATACTTAACTCTT_GTTGATGTCTGAACACGTATT___BIO_ddseq_1.FIXEDCELLS	0.888617	ddseq	BIO_ddseq_1.FIXEDCELLS
ATGTTCCGTTAGGATCGTTCT_TTGTAAGGTCGGTTAGTAAGC___BIO_ddseq_1.FIXEDCELLS	0.721367	ddseq	BIO_ddseq_1.FIXEDCELLS
CTTCATCACTCAATGTTGATG_GGTAACATGTCGCTCTCATTT___BIO_ddseq_1.FIXEDCELLS	0.524901	ddseq	BIO_ddseq_1.FIXEDCELLS
ACAGCTTCCTTAGGCAGAGAG___BIO_ddseq_1.FIXEDCELLS	0.874543	ddseq	BIO_ddseq_1.FIXEDCELLS
CGCCTAATAAGGTAGTGGCGC___BIO_ddseq_1.FIXEDCELLS	0.694252	ddseq	BIO_ddseq_1.FIXEDCELLS
ATGAGCTCTTGTCCCCTCCTT_CGTACAAGGTTAGTTGCTACT_TCCGCTCGTCGGTTGCTAATT___BIO_ddseq_1.FIXEDCELLS	0.599635	ddseq	BIO_ddseq_1.FIXEDCELLS
GGTTCACGTGTGTCTAGTACC___BIO_ddseq_1.FIXEDCELLS	0.961636	ddseq	BIO_ddseq_1.FIXEDCELLS
CATGTATCATACGCCGATTAC_CCTTAGGCGTGATAGGAGCCT_TTCCTCTAGAGACCGGAGCCT___BIO_ddseq_1.FIXEDCELLS	0.273782	ddseq	BIO_ddseq_1.FIXEDCELLS
AATTGGTAGGACGTGTTAGGA_ATGAGCTGTTGATGACGTATT___BIO_ddseq_1.FIXEDCELLS	0.93264	ddseq	BIO_ddseq_1.FIXEDCELLS
GTGCATTTCGGCGTAGCTGAG___BIO_ddseq_1.FIXEDCELLS	0.913963	ddseq	BIO_ddseq_1.FIXEDCELLS
ATTCACGCCAGTCAACGAGAA___BIO_ddseq_1.FIXEDCELLS	0.702975	ddseq	BIO_ddseq_1.FIXEDCELLS
AACCACAGAGCTAAGGACGAC_GGTGTTTAGCTGAGGTGGTAG_TGAATCCCCATAATGTTGATG_TGTCGCTTCGCGCATGTAGTG___BIO_ddseq_1.FIXEDCELLS	0.631889	ddseq	BIO_ddseq_1.FIXEDCELLS
AATGATTCCAAGCTGTGGTAG_CCAAGCTTAGTACCTTTGGTC___BIO_ddseq_1.FIXEDCELLS	1	ddseq	BIO_ddseq_1.FIXEDCELLS
TACTTTCCTGCGCCTTGGTTA_TTCCTCTGAACCGTAGACTTC___BIO_ddseq_1.FIXEDCELLS	0.685887	ddseq	BIO_ddseq_1.FIXEDCELLS
AACTCTTCCTCCTTTCGCGCA_ACGAGAACGGAGGACATACGC_GAGCGTGCCTTAGGGCCTTTG___BIO_ddseq_1.FIXEDCELLS	0.709263	ddseq	BIO_ddseq_1.FIXEDCELLS
GGCAGGCAGAGACCCGGTACG_TAGTACCAATTGGTATGTTCC___BIO_ddseq_1.FIXEDCELLS	0.955831	ddseq	BIO_ddseq_1.FIXEDCELLS
AATTCCAGCTTTATGCCTCGT_ACACGCGCGAGGTCTGCTACT_CACATGAGCAGTGTGGCAGGC_TTGTAAGCAGAGAGAGCGAAT___BIO_ddseq_1.FIXEDCELLS	0.577732	ddseq	BIO_ddseq_1.FIXEDCELLS
CGGCCAGATTATTCCGACACT_GAGAGGTGAGCTAAGCAGTGT_TTATCATTCTGAACTGAGATT___BIO_ddseq_1.FIXEDCELLS	0.899774	ddseq	BIO_ddseq_1.FIXEDCELLS
AGCTGAGAAGGTTCTCTTGTA_TGTTTAGTGATTGTTGAATCC___BIO_ddseq_1.FIXEDCELLS	0.948488	ddseq	BIO_ddseq_1.FIXEDCELLS
GCTCCAATACCGAACCGCGAT___BIO_ddseq_1.FIXEDCELLS	0.867229	ddseq	BIO_ddseq_1.FIXEDCELLS
CGTAGCCTGAGATTAGACCAT_TGTCGCTTCTTGTAACTCAAT___BIO_ddseq_1.FIXEDCELLS	0.971168	ddseq	BIO_ddseq_1.FIXEDCELLS
CGACACTAACGTAACCGGTTT_TCGCGCACGTTTGACCGAACC_TCGGATGCGCCTAATCGACAG___BIO_ddseq_1.FIXEDCELLS	0.794831	ddseq	BIO_ddseq_1.FIXEDCELLS
CACTTCTCCAAGCTTATACTT_TTGAGGCTTCGTACACTCAAT___BIO_ddseq_1.FIXEDCELLS	0.97982	ddseq	BIO_ddseq_1.FIXEDCELLS
AACTCTTGTCCTTCAAGCAGC_ACGAGAACGGATCTCTATTCG_AGATAGGGGAAGTTTCGCGCA_AGTTTCTGAGAGGTCCGCGAT_GTGCATTCTATTCGTACTTTC___BIO_ddseq_1.FIXEDCELLS	0.488753	ddseq	BIO_ddseq_1.FIXEDCELLS
CGCGCTTCGTAGCCGCCTCGT_TAACGCCGCTCCAACTCATTT___BIO_ddseq_1.FIXEDCELLS	0.873573	ddseq	BIO_ddseq_1.FIXEDCELLS
AAGCAGCTTGGACTATTCGTT_ACGTATTAATTGGTTCCGCTC_GAATCAAACAGCTTTTCGTAC___BIO_ddseq_1.FIXEDCELLS	0.898895	ddseq	BIO_ddseq_1.FIXEDCELLS
GAGTTGCATGGTGTTTGGACT___BIO_ddseq_1.FIXEDCELLS	0.653134	ddseq	BIO_ddseq_1.FIXEDCELLS
TTCGTACTAAGGTAACCGGCT___BIO_ddseq_1.FIXEDCELLS	1	ddseq	BIO_ddseq_1.FIXEDCELLS
AGTTTCTACAGCTTGCCTCGT_CGACACTGAATCAAAACCACA___BIO_ddseq_1.FIXEDCELLS	0.737874	ddseq	BIO_ddseq_1.FIXEDCELLS
CGTACAATGATTGTTTGTAAG_GGTTCACCAGAATTCGTTTGA___BIO_ddseq_1.FIXEDCELLS	0.561042	ddseq	BIO_ddseq_1.FIXEDCELLS
ACGTATTCAGGCGGACACGCG_ACGTTGGGGCGTCCTCCAGTT_AGACCATTTGGTTAGGAGCCT___BIO_ddseq_1.FIXEDCELLS	0.940668	ddseq	BIO_ddseq_1.FIXEDCELLS
AGTAAGCACGTTGGTCGGATG_CGTAGCCGGCGTCCACTACGA_CTATTCGTCGTTCTACTACGA_TCCAGTTCACGCCACATCTTA_TCGTTCTCTCTTGCCGGAGGA___BIO_ddseq_1.FIXEDCELLS	0.390386	ddseq	BIO_ddseq_1.FIXEDCELLS
CGTTTGAAACGGTGCACGCCA_GTGGCGCTCCTGGCCTTACCG___BIO_ddseq_1.FIXEDCELLS	0.972315	ddseq	BIO_ddseq_1.FIXEDCELLS
AATGGCCGGTTCACAACTCTT_ATGGTGTCTTACCGTTCGTAC_TGTTTAGAGCAACGCACATGA___BIO_ddseq_1.FIXEDCELLS	0.883861	ddseq	BIO_ddseq_1.FIXEDCELLS
CGATGCACGTTTGACCTATGT_TAACGCCCAGGCGGTTCTGCA___BIO_ddseq_1.FIXEDCELLS	0.980066	ddseq	BIO_ddseq_1.FIXEDCELLS
CACTTCTGTGCATTAGGATAC_CCATAATAGACTTCGAGTTGC_TCCTTAATGAGATTACCATGC___BIO_ddseq_1.FIXEDCELLS	0.892423	ddseq	BIO_ddseq_1.FIXEDCELLS
ACAGTACTTGGACTGTGGCGC_CGAGGTCCGGATCTACACGCG_GCACAGCACTCAATGAATCAA_GTGGCGCTTGGTTAACCGGCT___BIO_ddseq_1.FIXEDCELLS	0.678081	ddseq	BIO_ddseq_1.FIXEDCELLS
TTCTGCATGATTGTCGTGATA___BIO_ddseq_1.FIXEDCELLS	1	ddseq	BIO_ddseq_1.FIXEDCELLS
AACTCTTACACGCGAAGTTAT_GACAATATCCTTAACCGGTTT_GGACGACCGGCTGCTAGTGTT___BIO_ddseq_1.FIXEDCELLS	0.72754	ddseq	BIO_ddseq_1.FIXEDCELLS
ACTACGACACGGACGAGAGGT_ATGTTCCGTTGATGAAGTTAT___BIO_ddseq_1.FIXEDCELLS	0.756887	ddseq	BIO_ddseq_1.FIXEDCELLS
AACTCTTGTGTGTCAGCCGCC_ACACGCGACCATGCAACCACA_ACTCAATCACTTCTCGACACT_AGTAAGCAGGATACAGGCATG___BIO_ddseq_1.FIXEDCELLS	0.631238	ddseq	BIO_ddseq_1.FIXEDCELLS
CGGTACGGCTTTATAGCTGAG_TGACCGCCACGGACTGATTGT___BIO_ddseq_1.FIXEDCELLS	0.745987	ddseq	BIO_ddseq_1.FIXEDCELLS
AATGATTCTGCGCCATTCACG___BIO_ddseq_1.FIXEDCELLS	1	ddseq	BIO_ddseq_1.FIXEDCELLS
ATTCGTTACTCAATAGAGACC_CTAGAGCTAGTACCTACCGAA_GTCGGTTCGTGATACATCTTA_TAGTACCAGACTTCAAGCAGC___BIO_ddseq_1.FIXEDCELLS	0.7333	ddseq	BIO_ddseq_1.FIXEDCELLS
ATTCACGCCTTAGGTACCGAA_TGTCGCTTGTAGTGAGGATAC___BIO_ddseq_1.FIXEDCELLS	0.789842	ddseq	BIO_ddseq_1.FIXEDCELLS
ATTGCCTAACGTAAAGGATAC_TTCTGCACGAGTGGACCGGCT___BIO_ddseq_1.FIXEDCELLS	0.989961	ddseq	BIO_ddseq_1.FIXEDCELLS
CATCAGTAAGTGCGAGACCAT_GTAATACGTGGTAGCTATTCG_TTGTAAGCTTGTCCTCAGCAA___BIO_ddseq_1.FIXEDCELLS	0.68056	ddseq	BIO_ddseq_1.FIXEDCELLS
GCACAGCAGAGACCAGGATAC___BIO_ddseq_1.FIXEDCELLS	0.82545	ddseq	BIO_ddseq_1.FIXEDCELLS
CAGAGAGCCATAATAACCACA_CGCGGCGGTTGATGTTGAGGC_GAGCGTGGCCTTTGCGGCCAG_GAGGACAAATTGGTCACATGA___BIO_ddseq_1.FIXEDCELLS	0.947436	ddseq	BIO_ddseq_1.FIXEDCELLS
AACTCTTCCTCCTTATTATTC_AATGATTGAGGACACGTGATA_AGGATACCCTCCTTCTTACCG___BIO_ddseq_1.FIXEDCELLS	1	ddseq	BIO_ddseq_1.FIXEDCELLS
AGCAACGTGAGATTCCAGTCA_ATATAACATGAGCTCGATGCA_CAGAGAGATAGGCAACTCAAT_TCCGCTCCTGCGCCGCGACTC___BIO_ddseq_1.FIXEDCELLS	0.586501	ddseq	BIO_ddseq_1.FIXEDCELLS
AGATAGGGGAGCCTCGGAGGA_CGCGGCGCTGCGCCTCGGATG_TAAGAGGGAGTTGCCGTGATA___BIO_ddseq_1.FIXEDCELLS	0.388618	ddseq	BIO_ddseq_1.FIXEDCELLS
AGATAGGGGAGCCTCGGAGGA_CGCGGCGCTGCGCCTCGGATG_TAAGAGGGAGTTGCCGTGATA_TTTCCTATATACTTCCAAGCT___BIO_ddseq_1.FIXEDCELLS	0.717861	ddseq	BIO_ddseq_1.FIXEDCELLS
AGGATACTAAGAGGTTGGACT_ATGTTCCCGGATCTTGATTGT_CGCCTAATGTTTAGCACGCCA_TACTTTCCGGAGGATCTGAAC___BIO_ddseq_1.FIXEDCELLS	0.758858	ddseq	BIO_ddseq_1.FIXEDCELLS
ACCTACCGGTAACAAACTCTT_AGGATACGGTTCACTCAAGAC_CACGGACGGAAGTTAGATAGG_TTGAGGCTGAGGAGAAGGTTC___BIO_ddseq_1.FIXEDCELLS	0.785661	ddseq	BIO_ddseq_1.FIXEDCELLS
AGAGACCAAGTGCGACCTACC_CTGCGCCGGCAGGCCGGAGGA___BIO_ddseq_1.FIXEDCELLS	0.711968	ddseq	BIO_ddseq_1.FIXEDCELLS
ACGAGAACCATAATGTGTCCA_TTATCATCGAGTGGACTCAAT___BIO_ddseq_1.FIXEDCELLS	0.942593	ddseq	BIO_ddseq_1.FIXEDCELLS
CGACACTCGGCCAGTCCTTAA_CGCGGCGGACAATAAAGTGCG___BIO_ddseq_1.FIXEDCELLS	0.623022	ddseq	BIO_ddseq_1.FIXEDCELLS
CGCGCTTAGCGAATGAACCGT_CGGAGGACTAGAGCTGATTGT___BIO_ddseq_1.FIXEDCELLS	0.697847	ddseq	BIO_ddseq_1.FIXEDCELLS
ACCGGCTCGGCCAGTCGCGCA___BIO_ddseq_1.FIXEDCELLS	0.851295	ddseq	BIO_ddseq_1.FIXEDCELLS
CTATTCGGTGTGTCACCTACC_CTCATTTGGAAGTTTGTCGCT_GAGCTAAGCGCACGTAGTACC___BIO_ddseq_1.FIXEDCELLS	0.822669	ddseq	BIO_ddseq_1.FIXEDCELLS
CACATGAACGTTGGAACCACA_CACGCCAAGCTGAGCGCAATC_TCTTGTATACTTTCTGGAAGG_TGAGGAGGGTTAGTCGCGGCG___BIO_ddseq_1.FIXEDCELLS	0.508455	ddseq	BIO_ddseq_1.FIXEDCELLS
GCCTTTGGTGTCCAGTTGATG_TCCAGTTTCAAGACGTAATAC___BIO_ddseq_1.FIXEDCELLS	0.963708	ddseq	BIO_ddseq_1.FIXEDCELLS
AACGTAATAACGCCCGTGATA_CACGGACTCTTGTACGCAATC_GGCGTCCAAGCAGCAACGTAA_TCGGCGTCCGCGATCTTGCGA___BIO_ddseq_1.FIXEDCELLS	0.681869	ddseq	BIO_ddseq_1.FIXEDCELLS
CACGGACGAATATGTCTTGTA_CCTTAGGCTTGTCCTTAAGCG___BIO_ddseq_1.FIXEDCELLS	0.519707	ddseq	BIO_ddseq_1.FIXEDCELLS
AATTCCATGGTGAATCAAGAC_CGGAGGAACTACGATGGCCTT_CTGGCATGGTCGTAGAATCAA___BIO_ddseq_1.FIXEDCELLS	0.482065	ddseq	BIO_ddseq_1.FIXEDCELLS
ACGTTGGCATGTATTACGCAT_ATGTTCCTATACTTTGCTACT___BIO_ddseq_1.FIXEDCELLS	0.76173	ddseq	BIO_ddseq_1.FIXEDCELLS
AGACCATCCTTAGGATTGCCT_GGCGGAAACTACGAGCTTTAT_TGAGATTGGCGTCCCTATTCG___BIO_ddseq_1.FIXEDCELLS	0.87343	ddseq	BIO_ddseq_1.FIXEDCELLS
CTGGCATGATAGACGTTGATG_GTTGATGTCATACACTTACCG_TTGTAAGCTGCGCCAATTCCA___BIO_ddseq_1.FIXEDCELLS	0.760987	ddseq	BIO_ddseq_1.FIXEDCELLS
CGATTACCGACACTGAGGACA_CTAGAGCCGATGCAAATGGCC_TAGTGTTCTTGCGAACCATGC___BIO_ddseq_1.FIXEDCELLS	0.753448	ddseq	BIO_ddseq_1.FIXEDCELLS
ACAGCTTAATTGGTTGAATCC___BIO_ddseq_1.FIXEDCELLS	0.728243	ddseq	BIO_ddseq_1.FIXEDCELLS
AACGTAACGTAGCCAGCGAAT_AACGTAAGTCGGTTTCCTTAA_CTTGCGATTGGACTCCTATGT_TGCTACTGCTTTATAGAGACC___BIO_ddseq_1.FIXEDCELLS	0.717627	ddseq	BIO_ddseq_1.FIXEDCELLS
ACTCAATTCAGCAACGCGCTT___BIO_ddseq_1.FIXEDCELLS	0.738479	ddseq	BIO_ddseq_1.FIXEDCELLS
ATAGGCAATGAGCTGCGTAGA___BIO_ddseq_1.FIXEDCELLS	0.642552	ddseq	BIO_ddseq_1.FIXEDCELLS
CGGATCTTGCGTTGTTATCAT_TAGTGTTCCATAATCGCCTAA_TGTCGCTGAGCTAATGGACCA___BIO_ddseq_1.FIXEDCELLS	0.976676	ddseq	BIO_ddseq_1.FIXEDCELLS
ACCATGCGACAATATAAGGTA_CAGGCGGTGACCGCAACTCTT_CGTTTGACGTACAAGCCTCGT_GAATATGAACCACATCCAGTT___BIO_ddseq_1.FIXEDCELLS	0.739562	ddseq	BIO_ddseq_1.FIXEDCELLS
ATAGTTGACTCAATTTTCCTA_ATTCACGCAGAATTCACTTCT_GTTGATGACGTTGGAGCAACG___BIO_ddseq_1.FIXEDCELLS	0.85376	ddseq	BIO_ddseq_1.FIXEDCELLS
CGTAGCCCTAAGAAACCTACC_GCCTTTGCTAACTCAACCACA_GGAGCCTCTATTCGTACCGAA___BIO_ddseq_1.FIXEDCELLS	0.81078	ddseq	BIO_ddseq_1.FIXEDCELLS
CTTGTCCTCCTGGCCACTTCT_GATAGACGTGCATTCGGTACG_GTTGATGAGGACGTCTCATTT___BIO_ddseq_1.FIXEDCELLS	0.904616	ddseq	BIO_ddseq_1.FIXEDCELLS
GAGAGGTTAAGGTATTGGTTA_GGTTCACCACATGAACAGCTT_TTCGTACAACCACAACTCAAT___BIO_ddseq_1.FIXEDCELLS	0.711004	ddseq	BIO_ddseq_1.FIXEDCELLS
GGTGTTTCCGAACCGGAGCCT_TCAAGACATAGTTGAAGCAGC_TTTCCTAGGAGCCTCTTGTCC___BIO_ddseq_1.FIXEDCELLS	0.855367	ddseq	BIO_ddseq_1.FIXEDCELLS
ATAGGCACTCTTGCGTGTCCA_GGAAGTTGCGACTCAACTCTT_TATACTTAACGGTGTCCTTAA___BIO_ddseq_1.FIXEDCELLS	0.663395	ddseq	BIO_ddseq_1.FIXEDCELLS
CGTACAAGGCAGGCCCGCGAT___BIO_ddseq_1.FIXEDCELLS	0.866018	ddseq	BIO_ddseq_1.FIXEDCELLS
AAGTGCGCGATGCAATATAAC_GGTTAGTTTGGTTATTACAGA_TAACGCCTTCGTACTCCAGTT___BIO_ddseq_1.FIXEDCELLS	0.913134	ddseq	BIO_ddseq_1.FIXEDCELLS
ATGTTCCGACAATATTCTGCA_CCACTTGTTCCTCTCGCGGCG_GCGCACGTCCTTAAGCGACTC___BIO_ddseq_1.FIXEDCELLS	0.976103	ddseq	BIO_ddseq_1.FIXEDCELLS
AGCCGCCCTGGCATACCTACC_CATACGCGAATCAATTAAGCG_GAATATGGCTTTATTGTCGCT___BIO_ddseq_1.FIXEDCELLS	0.897896	ddseq	BIO_ddseq_1.FIXEDCELLS
GAGCGTGCGGCTGCAAGGTTC_GCAGTGTAATTGGTTGCGAGC_TAGTACCGAGCTAATCGCGCA_TCATACATTCCTCTTTAAGCG___BIO_ddseq_1.FIXEDCELLS	0.613782	ddseq	BIO_ddseq_1.FIXEDCELLS
ACTACGAATGGTGTAATTCCA_AGTTTCTACGAGAACCATAAT_CGTAGCCAAGTTATCGATTAC___BIO_ddseq_1.FIXEDCELLS	0.737541	ddseq	BIO_ddseq_1.FIXEDCELLS
ACAGCTTCTAAGAAATTCGTT___BIO_ddseq_1.FIXEDCELLS	0.932775	ddseq	BIO_ddseq_1.FIXEDCELLS
ATTCGTTATATAACCGTACAA_GAGCGTGAGCTGAGGCTCCAA_TCCTTAATACCGAACTTACCG___BIO_ddseq_1.FIXEDCELLS	0.604159	ddseq	BIO_ddseq_1.FIXEDCELLS
CGATTACTAACGCCTCATACA_GGTTAGTCCGCGATAGTTTCT___BIO_ddseq_1.FIXEDCELLS	0.786914	ddseq	BIO_ddseq_1.FIXEDCELLS
ATAGTTGACGTATTCGATGCA_ATAGTTGGTCCTTCTGAATCC_ATTGCCTTTGGTTAACAGCTT___BIO_ddseq_1.FIXEDCELLS	0.799661	ddseq	BIO_ddseq_1.FIXEDCELLS
ACTCAATTTGAGGCCTGGCAT_GAGAGGTTTATCATGTGTGTC___BIO_ddseq_1.FIXEDCELLS	0.772102	ddseq	BIO_ddseq_1.FIXEDCELLS
CAGGCGGGCGTAGAACTACGA_CCTTAGGCGTGATACATCAGT_GCCTTTGTCGGATGGAGCTAA_GCTTTATGGCGTCCTGGTGAA_TGTCGCTGAGGACAGTGGTAG___BIO_ddseq_1.FIXEDCELLS	0.528633	ddseq	BIO_ddseq_1.FIXEDCELLS
CATCTTAGGCGGAACGCGCTT_TGTTTAGCATCAGTTTGGACT___BIO_ddseq_1.FIXEDCELLS	0.705885	ddseq	BIO_ddseq_1.FIXEDCELLS
CTAAGAAAACGGTGGTCGGTT_CTAAGAATTACAGAGAGCTAA_TTGGACTCAGGCGGTAGTGTT___BIO_ddseq_1.FIXEDCELLS	0.683904	ddseq	BIO_ddseq_1.FIXEDCELLS
ATATAACAGATAGGACTACGA_CCAAGCTCACGGACTTCCTCT_GCTTTATTCGCGCAACAGTAC___BIO_ddseq_1.FIXEDCELLS	0.860973	ddseq	BIO_ddseq_1.FIXEDCELLS
TAGTGTTTCGTTCTCGCCTAA___BIO_ddseq_1.FIXEDCELLS	0.8304	ddseq	BIO_ddseq_1.FIXEDCELLS
TCCTTAATGAGATTTCAGCAA_TGCTACTACCTACCAGGCATG_TTGGTTAACGAGAAACGTTGG___BIO_ddseq_1.FIXEDCELLS	0.770167	ddseq	BIO_ddseq_1.FIXEDCELLS
ACCATGCTTTCCTAAGGATAC_CGGTACGCGCCTAAACGTATT_TGAATCCCGACACTATAGTTG_TGAGGAGCGATGCAAGTTTCT___BIO_ddseq_1.FIXEDCELLS	0.549672	ddseq	BIO_ddseq_1.FIXEDCELLS
CTATTCGTACTTTCAGCCGCC_GAATATGTCCTGGCTGATTGT___BIO_ddseq_1.FIXEDCELLS	0.577112	ddseq	BIO_ddseq_1.FIXEDCELLS
CACGCCACACATGATGGCCTT_CGCGGCGAGTAAGCAATGATT_CTGGCATTGGCAACTAGTACC_TGGAAGGCACGGACGCTAATT_TTACAGAGTCCTTCTTCTGCA___BIO_ddseq_1.FIXEDCELLS	0.713475	ddseq	BIO_ddseq_1.FIXEDCELLS
CCGGTTTGCTTTATAACCACA_CGGAGGACTTACCGTACTTTC_TCGCGCATGTCGCTAAGTTAT___BIO_ddseq_1.FIXEDCELLS	0.712843	ddseq	BIO_ddseq_1.FIXEDCELLS
GCGACTCTTGAGGCTCCTTAA_TCCGCTCGACAATAGACAATA_TTTCCTACTTGTCCACAGTAC___BIO_ddseq_1.FIXEDCELLS	0.326907	ddseq	BIO_ddseq_1.FIXEDCELLS
ATTGCCTAGATAGGTGATTGT_TCAAGACGCGTAGATGGCAAC_TCGGCGTCCTCCTTGCTTTAT___BIO_ddseq_1.FIXEDCELLS	0.618332	ddseq	BIO_ddseq_1.FIXEDCELLS
CGGAGGATAGTGTTGGAGCCT_GTCGGTTCGGAGGATGGAAGG_TCCAGTTACAGTACCCAAGCT___BIO_ddseq_1.FIXEDCELLS	1	ddseq	BIO_ddseq_1.FIXEDCELLS
AGACTTCTGAGGAGAGCAACG_CGATTACAGAGACCCACATGA_TGGACCAAATGATTAGTAAGC___BIO_ddseq_1.FIXEDCELLS	0.870769	ddseq	BIO_ddseq_1.FIXEDCELLS
ACGAGAACGGTACGGTTGATG_ACGTATTGAGTTGCAAGGTTC_CTTCATCTAGTACCTGTTTAG_CTTGTCCCGCAATCGAGTTGC_TGTAGTGCGCAATCGAGTTGC___BIO_ddseq_1.FIXEDCELLS	0.653113	ddseq	BIO_ddseq_1.FIXEDCELLS
ACGAGAACGGTACGGTTGATG_ACGTATTGAGTTGCAAGGTTC_CTTCATCTAGTACCTGTTTAG_CTTGTCCCGCAATCGAGTTGC_GCGCACGCGCAATCGAGTTGC_TGTAGTGCGCAATCGAGTTGC___BIO_ddseq_1.FIXEDCELLS	0.623685	ddseq	BIO_ddseq_1.FIXEDCELLS
AACCACAGGAAGTTGTGCATT_AATTGGTTGCGTTGACCATGC_ATGAGCTTGTTTAGCTATTCG___BIO_ddseq_1.FIXEDCELLS	0.849151	ddseq	BIO_ddseq_1.FIXEDCELLS
AGACCATACCGGCTTGAGGAG_CTAGAGCTGAGATTATATAAC_CTCTTGCTTGAGGCTCGTTCT_TGACCGCGTAATACCACTTCT___BIO_ddseq_1.FIXEDCELLS	0.911779	ddseq	BIO_ddseq_1.FIXEDCELLS
CAGAGAGCCGCGATTTCCTCT_GCTAATTTTGAGGCTGACCGC_GGTGTTTATTGCCTCGTTTGA_TCGGATGGCTTTATATGTTCC_TTACAGAAATTGGTGAGCTAA___BIO_ddseq_1.FIXEDCELLS	0.665458	ddseq	BIO_ddseq_1.FIXEDCELLS
CCGAACCCTATTCGTGTCGCT_CGATGCACGGATCTTCGGATG_TAGTGTTTTAAGCGAACTCTT_TCATACACGAGTGGGCGTAGA___BIO_ddseq_1.FIXEDCELLS	0.796397	ddseq	BIO_ddseq_1.FIXEDCELLS
CACATGATGTTTAGTCGACAG_TATACTTAAGTTATAGGATAC_TTTCCTATTTCCTAACTACGA___BIO_ddseq_1.FIXEDCELLS	0.795538	ddseq	BIO_ddseq_1.FIXEDCELLS
GGTTAGTATGAGCTATTGCCT_TCTTGTAAGTAAGCTAAGGTA___BIO_ddseq_1.FIXEDCELLS	0.645702	ddseq	BIO_ddseq_1.FIXEDCELLS
ACACGCGATAGGCACATGTAT_CGGAGGATTCCTCTAATTCCA___BIO_ddseq_1.FIXEDCELLS	0.906481	ddseq	BIO_ddseq_1.FIXEDCELLS
TGCTACTAGGCATGGGTGTTT_TGGCAACCGACACTGGAAGTT___BIO_ddseq_1.FIXEDCELLS	0.867367	ddseq	BIO_ddseq_1.FIXEDCELLS
GCGACTCAGTTTCTTGGTGAA_TAAGAGGAAGGTTCTTCGTAC___BIO_ddseq_1.FIXEDCELLS	0.355491	ddseq	BIO_ddseq_1.FIXEDCELLS
CTCTTGCACAGTACACCGGCT_TCCAGTTAATTGGTTCAAGAC___BIO_ddseq_1.FIXEDCELLS	1	ddseq	BIO_ddseq_1.FIXEDCELLS
CGCGCTTGTTAGGAGGCGGAA_TAAGGTATCATACAGCTAATT_TCGCGCAAACGTAACGGCCAG_TGTTTAGCACTTCTGAGGACA___BIO_ddseq_1.FIXEDCELLS	0.872305	ddseq	BIO_ddseq_1.FIXEDCELLS
CCGAACCTATACTTTTCCTCT_CGGATCTGAGAGGTTTCCTCT___BIO_ddseq_1.FIXEDCELLS	0.818973	ddseq	BIO_ddseq_1.FIXEDCELLS
ACAGCTTTAGTGTTTAAGGTA_GAGCGTGTCAAGACATAGTTG_TATGTGCTTTGGTCGGTTAGT_TGAATCCCCAAGCTGAGAGGT___BIO_ddseq_1.FIXEDCELLS	0.732462	ddseq	BIO_ddseq_1.FIXEDCELLS
TGCGTTGTGGCCTTCTAACTC_TTATCATAGCTGAGACCATGC___BIO_ddseq_1.FIXEDCELLS	0.503947	ddseq	BIO_ddseq_1.FIXEDCELLS
AGGCATGATGTTCCACCGGCT_ATGTTCCGCAGTGTTTCCTCT_CGTTTGACGAGTGGCGGATCT_GGTTAGTGCGTAGAATTCGTT_TGCGAGCGAATATGTTGGACT___BIO_ddseq_1.FIXEDCELLS	0.561621	ddseq	BIO_ddseq_1.FIXEDCELLS
ATTATTCCATGTATAAGTTAT___BIO_ddseq_1.FIXEDCELLS	0.509076	ddseq	BIO_ddseq_1.FIXEDCELLS
AGGCATGGGAAGTTTGAGATT_CACGGACCAGGCGGCCTTAGG_CCACTTGACGAGAATCTTGTA___BIO_ddseq_1.FIXEDCELLS	0.88248	ddseq	BIO_ddseq_1.FIXEDCELLS
CGATTACCGAGTGGCTCATTT_GAGCGTGATTCGTTCTTCATC_TCGGATGCTTACCGGATCACC_TTCCTCTCACGCCATGTCGCT___BIO_ddseq_1.FIXEDCELLS	0.875386	ddseq	BIO_ddseq_1.FIXEDCELLS
AGGACGTCGGTACGAGAGACC_GGAAGTTCTAGAGCCTAGAGC_TTCGTACGAGCTAACTAACTC___BIO_ddseq_1.FIXEDCELLS	0.852085	ddseq	BIO_ddseq_1.FIXEDCELLS
ACGTTGGATGAGCTAGCTGAG_GGTTAGTCCGAACCCGCCTAA___BIO_ddseq_1.FIXEDCELLS	0.618274	ddseq	BIO_ddseq_1.FIXEDCELLS
AACCACAAAGTTATTAGTGTT_TCTTGTAAGGACGTCTGCGCC___BIO_ddseq_1.FIXEDCELLS	0.95848	ddseq	BIO_ddseq_1.FIXEDCELLS
ACTCAATTAGTGTTTCGCGCA_CTATTCGATGTTCCATGAGCT_TAGTACCTTACAGATGGACCA_TCGTTCTAATTCCAGTGGTAG___BIO_ddseq_1.FIXEDCELLS	0.936368	ddseq	BIO_ddseq_1.FIXEDCELLS
ATTGCCTAGGCATGTCCGCTC_GCACAGCGGTGTTTTCGGCGT_TAGTACCGGTAACACCATAAT___BIO_ddseq_1.FIXEDCELLS	0.963532	ddseq	BIO_ddseq_1.FIXEDCELLS
AGCAACGCGAGTGGCGGCCAG_CGGAGGAAGTTTCTCACTTCT_GCCTCGTAATGATTAGGCATG_TCCTGGCGTCGGTTAGTAAGC___BIO_ddseq_1.FIXEDCELLS	0.6672	ddseq	BIO_ddseq_1.FIXEDCELLS
CCACTTGATATAACAACGTAA_CCGAACCCTTCATCTGGTGAA_CGACACTCGGCCAGGAATCAA_CGTTTGAAACTCTTTTAAGCG___BIO_ddseq_1.FIXEDCELLS	0.943918	ddseq	BIO_ddseq_1.FIXEDCELLS
CAGAGAGCGGTACGACAGTAC_CGAGTGGCACATGATCAAGAC_CTCATTTTGGCCTTATATAAC_TGAGATTAAGTTATAATTGGT___BIO_ddseq_1.FIXEDCELLS	0.785942	ddseq	BIO_ddseq_1.FIXEDCELLS
AGCAACGTCGACAGCTCTTGC_CACGCCATGTTTAGTCGCGCA_CTTACCGCACATGACGCGGCG_TTCGTACAATGATTTCTTGTA___BIO_ddseq_1.FIXEDCELLS	0.536842	ddseq	BIO_ddseq_1.FIXEDCELLS
CCAAGCTGGAAGTTGTGTCCA_CGGCCAGCTTACCGCGATGCA_CTAAGAACCACTTGATGGTGT___BIO_ddseq_1.FIXEDCELLS	0.645317	ddseq	BIO_ddseq_1.FIXEDCELLS
GACAATAGCTCCAATCGTTCT_TACCGAATGTCGCTTCTTGTA_TCGGCGTACCTACCAGACCAT___BIO_ddseq_1.FIXEDCELLS	0.600665	ddseq	BIO_ddseq_1.FIXEDCELLS
AGACCATCAGAATTACAGTAC_GAGCGTGTTGAGGCAAGCAGC_GTGGCGCCACGGACGCCTCGT___BIO_ddseq_1.FIXEDCELLS	0.809708	ddseq	BIO_ddseq_1.FIXEDCELLS
TCAAGACTTCGTACAGATAGG___BIO_ddseq_1.FIXEDCELLS	0.717379	ddseq	BIO_ddseq_1.FIXEDCELLS
AATGATTCTAAGAAACCTACC_GGTTAGTCTAAGAACGTAGCC___BIO_ddseq_1.FIXEDCELLS	0.711407	ddseq	BIO_ddseq_1.FIXEDCELLS
GCCTTTGTCGCGCAGGTAACA___BIO_ddseq_1.FIXEDCELLS	0.731175	ddseq	BIO_ddseq_1.FIXEDCELLS
ACACGCGGGACGACTGGAAGG_GCTTTATTGACCGCCTAACTC___BIO_ddseq_1.FIXEDCELLS	0.837419	ddseq	BIO_ddseq_1.FIXEDCELLS
AACCACAACCGGCTTTGGTTA_TGAGGAGTCATACAGTCCTTC___BIO_ddseq_1.FIXEDCELLS	0.700177	ddseq	BIO_ddseq_1.FIXEDCELLS
ATGAGCTGTCGGTTGGACGAC_CACTTCTTCGACAGTTCCTCT___BIO_ddseq_1.FIXEDCELLS	0.701332	ddseq	BIO_ddseq_1.FIXEDCELLS
CACGCCACGTACAAACAGCTT_CCTATGTAATGATTACGTATT_GTGTCCAAGACCATTCGGATG_TGTCGCTACGAGAATGGACCA___BIO_ddseq_1.FIXEDCELLS	0.730154	ddseq	BIO_ddseq_1.FIXEDCELLS
CATACGCCGCAATCCCACTTG_CGCCTAATAGTGTTTCCTTAA_GTGTCCATTCGTACCTTACCG_TAACGCCTTATCATGCTAATT_TGCTACTCAGGCGGGCAGTGT___BIO_ddseq_1.FIXEDCELLS	0.496206	ddseq	BIO_ddseq_1.FIXEDCELLS
AATGATTTCGGCGTTTTGGTC_ACGTTGGACGAGAATCGACAG_AGGCATGTACGCATGAGAGGT_GGCGTCCTAACGCCATATAAC___BIO_ddseq_1.FIXEDCELLS	0.662515	ddseq	BIO_ddseq_1.FIXEDCELLS
TCATACATGACCGCAATTCCA___BIO_ddseq_1.FIXEDCELLS	0.806652	ddseq	BIO_ddseq_1.FIXEDCELLS
AATTCCACCGGTTTTCCGCTC_CGGCCAGGCGTAGAACCGGCT_GGCAGGCTCAAGACGGCGGAA___BIO_ddseq_1.FIXEDCELLS	0.713129	ddseq	BIO_ddseq_1.FIXEDCELLS
TTCGTACGGAAGTTACGAGAA___BIO_ddseq_1.FIXEDCELLS	0.79937	ddseq	BIO_ddseq_1.FIXEDCELLS
AGAGACCACTCAATTACCGAA_CCAAGCTGCGACTCCTATTCG_TAAGAGGGTGGTAGATGTTCC_TGAGGAGCGCAATCATATAAC___BIO_ddseq_1.FIXEDCELLS	0.843449	ddseq	BIO_ddseq_1.FIXEDCELLS
CGGTACGTGCGTTGACAGCTT_TGAGGAGAATGATTTGCGTTG_TTGGTTACCATAATCATCAGT___BIO_ddseq_1.FIXEDCELLS	0.933544	ddseq	BIO_ddseq_1.FIXEDCELLS
TCCAGTTTTGTAAGCACATGA_TCGTTCTAACTCTTAACTCTT___BIO_ddseq_1.FIXEDCELLS	0.825165	ddseq	BIO_ddseq_1.FIXEDCELLS
CCTTAGGAGACTTCGTGTCCA_GTAATACGCCTCGTTCGGCGT_TACGCATAGGCATGGAGGACA_TGTTTAGTCATACACCTCCTT___BIO_ddseq_1.FIXEDCELLS	0.732348	ddseq	BIO_ddseq_1.FIXEDCELLS
CATGTATGTGCATTAGACTTC_GGAGCCTCTAGAGCTAGTGTT_TCGTTCTGAGCGTGGATAGAC___BIO_ddseq_1.FIXEDCELLS	0.659051	ddseq	BIO_ddseq_1.FIXEDCELLS
GCGCACGATGTTCCATGTTCC_GTGGCGCACGTATTGAATATG_TACCGAACTTGTCCACCTACC___BIO_ddseq_1.FIXEDCELLS	0.797162	ddseq	BIO_ddseq_1.FIXEDCELLS
CGGCTGCTTTGGTCCGATGCA_GGCGGAAGGTGTTTAACCACA___BIO_ddseq_1.FIXEDCELLS	0.858551	ddseq	BIO_ddseq_1.FIXEDCELLS
AGTAAGCTGAATCCATGGTGT_TCTGAACCCAGTCATCATACA___BIO_ddseq_1.FIXEDCELLS	0.668207	ddseq	BIO_ddseq_1.FIXEDCELLS
CTCATTTCATACGCTTCGTAC_CTTGTCCCATACGCTTCGTAC_GAACCGTAGAGACCAGCAACG_GCGCACGCATACGCTTCGTAC_TGTAGTGCATACGCTTCGTAC___BIO_ddseq_1.FIXEDCELLS	1	ddseq	BIO_ddseq_1.FIXEDCELLS
ATGAGCTCTCATTTCTAAGAA_CACATGATGCTACTCACGGAC_CAGAATTTACTTTCAAGCAGC_GGCAGGCAGACTTCCTGGCAT_TACCGAATAAGAGGATTCACG___BIO_ddseq_1.FIXEDCELLS	0.907637	ddseq	BIO_ddseq_1.FIXEDCELLS
CTAGAGCTCGCGCATTGGACT_CTCTTGCATTCACGTAACGCC___BIO_ddseq_1.FIXEDCELLS	0.850612	ddseq	BIO_ddseq_1.FIXEDCELLS
AGAGACCAACTCTTCTTGCGA_AGAGACCTCCTTAATGATTGT_CGACACTCTATTCGCGAGTGG___BIO_ddseq_1.FIXEDCELLS	0.810064	ddseq	BIO_ddseq_1.FIXEDCELLS
CGTGATACACATGAATGGTGT_GCGACTCAAGTGCGGAGGACA_TGGACCAATGTTCCTCTTGTA___BIO_ddseq_1.FIXEDCELLS	0.729357	ddseq	BIO_ddseq_1.FIXEDCELLS
CTCTTGCGGCGGAAAATTCCA_GAGCTAACCGAACCTTTGGTC_TCTGAACAGACTTCCTTGCGA___BIO_ddseq_1.FIXEDCELLS	0.888232	ddseq	BIO_ddseq_1.FIXEDCELLS
TGTTTAGCTTCATCATTATTC___BIO_ddseq_1.FIXEDCELLS	0.844631	ddseq	BIO_ddseq_1.FIXEDCELLS
CACTTCTGCCTTTGGCCTCGT_TTGGTTAGGAGCCTCACGCCA___BIO_ddseq_1.FIXEDCELLS	0.818794	ddseq	BIO_ddseq_1.FIXEDCELLS
CTTGTCCTGATTGTTTAAGCG_GCTAATTCATCTTATGGCCTT_TGGCCTTGAGGACAAGCGAAT___BIO_ddseq_1.FIXEDCELLS	0.639935	ddseq	BIO_ddseq_1.FIXEDCELLS
CGACACTTCATACATCGGCGT_TTGAGGCCGTAGCCCTGCGCC___BIO_ddseq_1.FIXEDCELLS	0.46252	ddseq	BIO_ddseq_1.FIXEDCELLS
AGTAAGCTCCTGGCTGGCCTT_CTTGTCCGGAGCCTAGGCATG_GAGTTGCCCTCCTTCAGAGAG___BIO_ddseq_1.FIXEDCELLS	0.79896	ddseq	BIO_ddseq_1.FIXEDCELLS
ATAGGCAACTACGAGCTAATT_ATAGGCATCGACAGCCTATGT___BIO_ddseq_1.FIXEDCELLS	0.722413	ddseq	BIO_ddseq_1.FIXEDCELLS
AGAGACCGTTAGGAACCATGC___BIO_ddseq_1.FIXEDCELLS	0.734311	ddseq	BIO_ddseq_1.FIXEDCELLS
CGCCTAAAGGATACTGTAGTG_CTATTCGCGTAGCCCTTGCGA___BIO_ddseq_1.FIXEDCELLS	0.835521	ddseq	BIO_ddseq_1.FIXEDCELLS
ATATAACCTTCATCCAGGCGG___BIO_ddseq_1.FIXEDCELLS	1	ddseq	BIO_ddseq_1.FIXEDCELLS
AATGGCCTAAGGTAAAGTTAT___BIO_ddseq_1.FIXEDCELLS	0.83511	ddseq	BIO_ddseq_1.FIXEDCELLS
ATAGTTGTGAGGAGCGAGGTC_CCTATGTGTCCTTCACGTATT_TGCGAGCACAGTACTTGGACT___BIO_ddseq_1.FIXEDCELLS	0.818823	ddseq	BIO_ddseq_1.FIXEDCELLS
CATCTTACTCATTTCGAGGTC_GTGGTAGCGGTACGACGTATT___BIO_ddseq_1.FIXEDCELLS	0.722412	ddseq	BIO_ddseq_1.FIXEDCELLS
AGACCATAGCTGAGTCGGCGT_CAGAATTCTGCGCCATATAAC_CTGCGCCGGTTCACCATCAGT___BIO_ddseq_1.FIXEDCELLS	0.923803	ddseq	BIO_ddseq_1.FIXEDCELLS
CGGTACGAATGATTACGAGAA_TACGCATATGTTCCGTCCTTC___BIO_ddseq_1.FIXEDCELLS	0.967442	ddseq	BIO_ddseq_1.FIXEDCELLS
GAGCTAATTCCTCTACCATGC_TTCTGCATTTGGTCTCATACA___BIO_ddseq_1.FIXEDCELLS	0.943475	ddseq	BIO_ddseq_1.FIXEDCELLS
CCATAATGGTTAGTAAGTTAT_CCTCCTTTCCTGGCCTTACCG___BIO_ddseq_1.FIXEDCELLS	1	ddseq	BIO_ddseq_1.FIXEDCELLS
CCTCCTTTGTCGCTTGAGGAG_TGGCAACCGGCTGCAGGCATG___BIO_ddseq_1.FIXEDCELLS	1	ddseq	BIO_ddseq_1.FIXEDCELLS
AGCTGAGAAGTGCGGATAGAC___BIO_ddseq_1.FIXEDCELLS	0.531003	ddseq	BIO_ddseq_1.FIXEDCELLS
AAGTTATGGTTCACTTGGACT_CTAACTCATGGTGTGCGCACG_CTTACCGGCCTTTGGTGGCGC___BIO_ddseq_1.FIXEDCELLS	0.88407	ddseq	BIO_ddseq_1.FIXEDCELLS
AGACCATAGCCGCCAGATAGG_CTTGTCCATGAGCTGTCCTTC___BIO_ddseq_1.FIXEDCELLS	0.868252	ddseq	BIO_ddseq_1.FIXEDCELLS
CGGAGGAACAGTACATGTTCC___BIO_ddseq_1.FIXEDCELLS	0.601121	ddseq	BIO_ddseq_1.FIXEDCELLS
GAACCGTCGATGCAGGTGTTT___BIO_ddseq_1.FIXEDCELLS	0.688673	ddseq	BIO_ddseq_1.FIXEDCELLS
CTCATTTGGCGGAATGATTGT_CTTGTCCCTGCGCCCACTTCT___BIO_ddseq_1.FIXEDCELLS	0.680134	ddseq	BIO_ddseq_1.FIXEDCELLS
CGGCCAGCAGAATTGTAATAC_GCCTTTGGGAGCCTTGGTGAA___BIO_ddseq_1.FIXEDCELLS	1	ddseq	BIO_ddseq_1.FIXEDCELLS
GATAGACATAGTTGTGTAGTG___BIO_ddseq_1.FIXEDCELLS	0.547948	ddseq	BIO_ddseq_1.FIXEDCELLS
CCTCCTTGAGCTAACCGGTTT_GGCAGGCTGGAAGGCAGGCGG_TAAGGTAGTGCATTGCGCACG___BIO_ddseq_1.FIXEDCELLS	0.842376	ddseq	BIO_ddseq_1.FIXEDCELLS
CTAAGAATCCTTAATGAATCC_GAATATGAACCACATCTGAAC___BIO_ddseq_1.FIXEDCELLS	0.615709	ddseq	BIO_ddseq_1.FIXEDCELLS
ACCTACCTACTTTCGGTAACA_GCGCACGAACGTAAAGCCGCC_TAACGCCCTGGCATGCTTTAT___BIO_ddseq_1.FIXEDCELLS	1	ddseq	BIO_ddseq_1.FIXEDCELLS
AAGTGCGTCAAGACTTGAGGC_CGCAATCGGCGGAACCGAACC_GTAATACATATAACTGGACCA_TGACCGCCTAACTCATTGCCT___BIO_ddseq_1.FIXEDCELLS	0.530918	ddseq	BIO_ddseq_1.FIXEDCELLS
CTCTTGCGCGTAGACTCTTGC_GAATATGCGGAGGAAGATAGG_TCAAGACTCAGCAATGGCCTT___BIO_ddseq_1.FIXEDCELLS	0.962262	ddseq	BIO_ddseq_1.FIXEDCELLS
AAGTGCGCTTGCGAGATAGAC___BIO_ddseq_1.FIXEDCELLS	0.342381	ddseq	BIO_ddseq_1.FIXEDCELLS
CACGCCAAGACTTCGAGGACA_TCAGCAATCCGCTCCATGTAT_TGCTACTTGAGATTCTCTTGC___BIO_ddseq_1.FIXEDCELLS	0.78348	ddseq	BIO_ddseq_1.FIXEDCELLS
CGTGATAATTCACGATGAGCT_CTCATTTACCGGCTTTGTAAG_GCTCCAACCATAATCGTACAA___BIO_ddseq_1.FIXEDCELLS	0.886524	ddseq	BIO_ddseq_1.FIXEDCELLS
GGCAGGCTCGGATGCAGAATT_TTGTAAGTTATCATCACATGA___BIO_ddseq_1.FIXEDCELLS	0.907927	ddseq	BIO_ddseq_1.FIXEDCELLS
GAACCGTGTTAGGACCTTAGG___BIO_ddseq_1.FIXEDCELLS	0.824162	ddseq	BIO_ddseq_1.FIXEDCELLS
CACTTCTAATTCCAGCACAGC_CAGGCGGCGGATCTGTGTGTC_CCGGTTTCGCCTAACACTTCT___BIO_ddseq_1.FIXEDCELLS	0.705474	ddseq	BIO_ddseq_1.FIXEDCELLS
CGAGTGGGATCACCGAGCGTG_CGATTACCGACACTTTGGACT___BIO_ddseq_1.FIXEDCELLS	0.882501	ddseq	BIO_ddseq_1.FIXEDCELLS
GTGCATTCCATAATACTCAAT_TTGTAAGGTAATACGAGCGTG___BIO_ddseq_1.FIXEDCELLS	0.779734	ddseq	BIO_ddseq_1.FIXEDCELLS
AGCGAATCCACTTGCACGCCA_CGCAATCTGAATCCCGAGTGG_TATGTGCTTGAGGCTGTTTAG___BIO_ddseq_1.FIXEDCELLS	0.712159	ddseq	BIO_ddseq_1.FIXEDCELLS
CTGCGCCTCATACAAATGGCC___BIO_ddseq_1.FIXEDCELLS	0.648052	ddseq	BIO_ddseq_1.FIXEDCELLS
CATACGCCGTAGCCAGCTGAG_GAGGACATAACGCCACGTATT___BIO_ddseq_1.FIXEDCELLS	0.786513	ddseq	BIO_ddseq_1.FIXEDCELLS
GGAAGTTGCTCCAAGGTAACA_TTCTGCACACTTCTCATACGC_TTGGACTCCTATGTCCACTTG___BIO_ddseq_1.FIXEDCELLS	0.725478	ddseq	BIO_ddseq_1.FIXEDCELLS
CGACACTCGTTTGATGCGAGC_TAAGGTATGATTGTTTCTGCA_TGGCCTTTGAATCCGCCTTTG___BIO_ddseq_1.FIXEDCELLS	0.528171	ddseq	BIO_ddseq_1.FIXEDCELLS
ATGAGCTGCACAGCAGGATAC_TTACAGATATACTTGAGCTAA___BIO_ddseq_1.FIXEDCELLS	0.861244	ddseq	BIO_ddseq_1.FIXEDCELLS
ACTCAATTCCAGTTGTGTCCA_CAGAGAGAGGATACCACGCCA_CTAACTCCTGCGCCCGCGGCG_GGACGACCGCCTAAGCGACTC___BIO_ddseq_1.FIXEDCELLS	0.593677	ddseq	BIO_ddseq_1.FIXEDCELLS
AGACCATTAAGGTAGCGCACG_CAGGCGGGCTCCAAACACGCG_TCGACAGAGGCATGCCTTAGG___BIO_ddseq_1.FIXEDCELLS	0.780813	ddseq	BIO_ddseq_1.FIXEDCELLS
AGCTGAGCACGCCATCGCGCA_GGAGCCTTCGTTCTGAATATG_GGCGTCCGTGGCGCTCTGAAC___BIO_ddseq_1.FIXEDCELLS	0.81137	ddseq	BIO_ddseq_1.FIXEDCELLS
TAGTGTTGGTTCACCGGCCAG_TTCCTCTTCCTGGCCTAAGAA___BIO_ddseq_1.FIXEDCELLS	0.606913	ddseq	BIO_ddseq_1.FIXEDCELLS
GTGGTAGCACATGATGATTGT___BIO_ddseq_1.FIXEDCELLS	0.695947	ddseq	BIO_ddseq_1.FIXEDCELLS
TTATCATCCTTAGGACCGGCT___BIO_ddseq_1.FIXEDCELLS	0.987529	ddseq	BIO_ddseq_1.FIXEDCELLS
TACGCATTCGGCGTACGTATT_TCAAGACGGAAGTTCCGCGAT___BIO_ddseq_1.FIXEDCELLS	0.888601	ddseq	BIO_ddseq_1.FIXEDCELLS
CCGAACCTTGAGGCGTGTGTC_GAATCAAGATCACCCCAGTCA_GGTCGTACTTACCGCCAAGCT___BIO_ddseq_1.FIXEDCELLS	0.788335	ddseq	BIO_ddseq_1.FIXEDCELLS
ACCATGCGCCTTTGTTGGACT_GAACCGTTTTGGTCTCAGCAA_GATAGACAGCTGAGAATTGGT___BIO_ddseq_1.FIXEDCELLS	0.41874	ddseq	BIO_ddseq_1.FIXEDCELLS
GATAGACGTAATACTTGAGGC___BIO_ddseq_1.FIXEDCELLS	0.625052	ddseq	BIO_ddseq_1.FIXEDCELLS
GGCGGAACTAACTCGCTCCAA_GGCGGAAGAATATGTCAAGAC_TGGCAACACGAGAAATGAATA_TGTCGCTAACTCTTGAATATG___BIO_ddseq_1.FIXEDCELLS	0.585477	ddseq	BIO_ddseq_1.FIXEDCELLS
AACTCTTGAATATGACCGGCT_TGCGAGCCATACGCCGACACT___BIO_ddseq_1.FIXEDCELLS	0.815437	ddseq	BIO_ddseq_1.FIXEDCELLS
CGATGCACTTGTCCGTGTCCA_GCAGTGTTAGTGTTCCTATGT_TTCGTACTTGGTTAACTACGA___BIO_ddseq_1.FIXEDCELLS	0.772212	ddseq	BIO_ddseq_1.FIXEDCELLS
ACTCAATCGATGCACGACACT_TTACAGATCAGCAACGTACAA___BIO_ddseq_1.FIXEDCELLS	0.500893	ddseq	BIO_ddseq_1.FIXEDCELLS
ATAGGCATGGACCACAGGCGG_TATGTGCCTGCGCCTACCGAA_TGCGTTGATGGTGTTGAGATT_TTGAGGCAGGCATGTGGACCA___BIO_ddseq_1.FIXEDCELLS	0.485473	ddseq	BIO_ddseq_1.FIXEDCELLS
AAGGTTCAGACCATATTATTC_AGAGACCCATGTATGGAGCCT_GGACGACTCATACATGCGTTG_GGTGTTTAGACCATCATGTAT___BIO_ddseq_1.FIXEDCELLS	0.621625	ddseq	BIO_ddseq_1.FIXEDCELLS
CCGGTTTTCGACAGACCGGCT_CCTATGTTACGCATCATCAGT_TCCTGGCTGATTGTCCTCCTT___BIO_ddseq_1.FIXEDCELLS	1	ddseq	BIO_ddseq_1.FIXEDCELLS
ACTACGAGCGTAGATTGTAAG_TCTGAACACGTTGGCCAAGCT___BIO_ddseq_1.FIXEDCELLS	0.868618	ddseq	BIO_ddseq_1.FIXEDCELLS
CATACGCTGCTACTTCCGCTC_CCAGTCACTCATTTGAATATG_CTCTTGCAGCTGAGCATGTAT___BIO_ddseq_1.FIXEDCELLS	0.767362	ddseq	BIO_ddseq_1.FIXEDCELLS
ATGAATAATGAATATTGGACT_CGGTACGCCAGTCACATACGC_GGACGACTAACGCCGAGGACA_TACGCATTGGCCTTAGTAAGC___BIO_ddseq_1.FIXEDCELLS	0.908882	ddseq	BIO_ddseq_1.FIXEDCELLS
ATGTTCCCATGTATCTTACCG_CGTGATACTCTTGCCCGAACC_TGACCGCACGTTGGGATAGAC___BIO_ddseq_1.FIXEDCELLS	0.52751	ddseq	BIO_ddseq_1.FIXEDCELLS
GCCTTTGTGGAAGGGAGGACA_TGACCGCTGCTACTAATGGCC___BIO_ddseq_1.FIXEDCELLS	0.76918	ddseq	BIO_ddseq_1.FIXEDCELLS
CATCAGTCTTGCGAGTCGGTT_GTGTGTCGGTCGTAAGCTGAG_TGGTGAAGCTAATTTAACGCC___BIO_ddseq_1.FIXEDCELLS	0.535759	ddseq	BIO_ddseq_1.FIXEDCELLS
CTCATTTGTAATACAGGACGT_TAACGCCCCTATGTCGCGCTT_TTAAGCGTAGTACCAACGTAA___BIO_ddseq_1.FIXEDCELLS	0.984263	ddseq	BIO_ddseq_1.FIXEDCELLS
CGCGGCGCTGGCATGGACGAC_TTCTGCAGGCAGGCGCCTTTG___BIO_ddseq_1.FIXEDCELLS	0.936963	ddseq	BIO_ddseq_1.FIXEDCELLS
ACGAGAAGTGGTAGATTGCCT_AGATAGGCGGCCAGACCTACC_GAGGACAATAGTTGCCACTTG___BIO_ddseq_1.FIXEDCELLS	0.773534	ddseq	BIO_ddseq_1.FIXEDCELLS
CACGCCATAACGCCCTGCGCC_GAGGACAGCTAATTCAGGCGG_GATAGACTCCAGTTCGCGCTT___BIO_ddseq_1.FIXEDCELLS	0.904723	ddseq	BIO_ddseq_1.FIXEDCELLS
AATTCCAGAGCGTGGAGTTGC_GCTCCAATAAGAGGCGCAATC___BIO_ddseq_1.FIXEDCELLS	0.397244	ddseq	BIO_ddseq_1.FIXEDCELLS
AGGCATGGTTGATGATGTTCC_CGAGTGGGCCTTTGTCAGCAA_GAGCGTGGTGTGTCTCCGCTC_GCTCCAAACAGCTTCCTATGT_TCGTTCTTTCGTACCTAAGAA___BIO_ddseq_1.FIXEDCELLS	0.672691	ddseq	BIO_ddseq_1.FIXEDCELLS
CTGGCATCGATGCAATGGTGT_TCGGCGTATTATTCGTTGATG___BIO_ddseq_1.FIXEDCELLS	0.764862	ddseq	BIO_ddseq_1.FIXEDCELLS
CTCTTGCTCATACAGAGCGTG_TTATCATTGTCGCTACGTTGG___BIO_ddseq_1.FIXEDCELLS	0.901838	ddseq	BIO_ddseq_1.FIXEDCELLS
GTTGATGCTGGCATCCAAGCT___BIO_ddseq_1.FIXEDCELLS	0.843958	ddseq	BIO_ddseq_1.FIXEDCELLS
AAGCAGCACACGCGCATGTAT_ACGAGAAAATTGGTAACCACA_GAATCAACTAGAGCTCGGATG_GATAGACGGTAACAACAGTAC___BIO_ddseq_1.FIXEDCELLS	0.681005	ddseq	BIO_ddseq_1.FIXEDCELLS
TGAGGAGATTGCCTAGGACGT___BIO_ddseq_1.FIXEDCELLS	0.776177	ddseq	BIO_ddseq_1.FIXEDCELLS
AACTCTTACCATGCCGCCTAA_GCGCACGCGAGTGGACTCAAT_TGGAAGGTCTGAACCTCTTGC___BIO_ddseq_1.FIXEDCELLS	0.961732	ddseq	BIO_ddseq_1.FIXEDCELLS
GTCGGTTCAGAGAGCGCAATC___BIO_ddseq_1.FIXEDCELLS	1	ddseq	BIO_ddseq_1.FIXEDCELLS
TGGCAACAACGTAATTTGGTC___BIO_ddseq_1.FIXEDCELLS	0.670304	ddseq	BIO_ddseq_1.FIXEDCELLS
TAGTGTTTTATCATTCCAGTT_TCAGCAATTGGTTAAAGTGCG___BIO_ddseq_1.FIXEDCELLS	0.921313	ddseq	BIO_ddseq_1.FIXEDCELLS
ACGAGAAGACAATAAGCAACG_AGCAACGAGACCATCCTCCTT_CTTACCGACGTTGGGCTCCAA___BIO_ddseq_1.FIXEDCELLS	0.803268	ddseq	BIO_ddseq_1.FIXEDCELLS
TCAGCAAATGTTCCTCGACAG___BIO_ddseq_1.FIXEDCELLS	0.545125	ddseq	BIO_ddseq_1.FIXEDCELLS
CCGCGATAGACCATAGGACGT_CGGAGGATAGTACCCTAAGAA_GGAAGTTGGTCGTATCCTGGC___BIO_ddseq_1.FIXEDCELLS	0.676057	ddseq	BIO_ddseq_1.FIXEDCELLS
AGATAGGTCAGCAAGTTGATG_CGACACTCGCAATCGCCTTTG_CGCGCTTAATGGCCTTGGTTA___BIO_ddseq_1.FIXEDCELLS	0.345593	ddseq	BIO_ddseq_1.FIXEDCELLS
AACTCTTCTTGTCCCATGTAT___BIO_ddseq_1.FIXEDCELLS	0.745335	ddseq	BIO_ddseq_1.FIXEDCELLS
CAGAATTGATAGACCACATGA_GAGAGGTCGCCTAACAGGCGG_GATCACCACGTATTTCAAGAC_GTGGTAGGAGGACAGCTCCAA___BIO_ddseq_1.FIXEDCELLS	0.899785	ddseq	BIO_ddseq_1.FIXEDCELLS
CATACGCTGACCGCGGAAGTT_GCTCCAATCATACAGAGCGTG_TCTGAACTTCTGCAACCATGC___BIO_ddseq_1.FIXEDCELLS	0.892354	ddseq	BIO_ddseq_1.FIXEDCELLS
AGGCATGCTTACCGTCGGATG_TCTGAACGCGCACGAGCCGCC___BIO_ddseq_1.FIXEDCELLS	0.309095	ddseq	BIO_ddseq_1.FIXEDCELLS
ACCTACCGGCGTCCCTTCATC_CTAAGAAACGTTGGTGATTGT___BIO_ddseq_1.FIXEDCELLS	0.762795	ddseq	BIO_ddseq_1.FIXEDCELLS
AAGTTATGCTTTATGCTCCAA_AGCGAATCTATTCGGCGCACG_CTAACTCTGATTGTTATACTT_GGCGGAAGCTCCAAATGAATA___BIO_ddseq_1.FIXEDCELLS	0.4771	ddseq	BIO_ddseq_1.FIXEDCELLS
CCATAATGAGCTAAGTCCTTC_CGTAGCCCGTGATATTTCCTA___BIO_ddseq_1.FIXEDCELLS	0.617146	ddseq	BIO_ddseq_1.FIXEDCELLS
ACGAGAAACGAGAATTGAGGC_TTCGTACGCTAATTGGCAGGC_TTGTAAGTCGCGCAAGGACGT___BIO_ddseq_1.FIXEDCELLS	0.968903	ddseq	BIO_ddseq_1.FIXEDCELLS
AATGGCCATTCACGGGCGGAA_TTGAGGCGGAGCCTCTTGCGA___BIO_ddseq_1.FIXEDCELLS	1	ddseq	BIO_ddseq_1.FIXEDCELLS
AATTCCACAGAGAGCGGCCAG_AGGACGTGGTAACATTCTGCA_TAGTGTTATTATTCCACATGA___BIO_ddseq_1.FIXEDCELLS	0.615564	ddseq	BIO_ddseq_1.FIXEDCELLS
AACCACAATGGTGTGAGGACA_CGGATCTCGTACAAGCTAATT_GAATCAAAACCACAATGAGCT_TGCGAGCTCCAGTTATGGTGT___BIO_ddseq_1.FIXEDCELLS	0.578467	ddseq	BIO_ddseq_1.FIXEDCELLS
GGACGACAATGATTGGTGTTT_TAAGAGGTCCGCTCACAGCTT___BIO_ddseq_1.FIXEDCELLS	0.593315	ddseq	BIO_ddseq_1.FIXEDCELLS
CATCTTAGTCGGTTACACGCG_GCTCCAATTCGTACGAGGACA___BIO_ddseq_1.FIXEDCELLS	0.759185	ddseq	BIO_ddseq_1.FIXEDCELLS
ATTCACGGTGTCCAGCCTTTG_CAGAGAGCGGATCTGGTTAGT_CGAGTGGGGCGTCCGCTTTAT___BIO_ddseq_1.FIXEDCELLS	0.750902	ddseq	BIO_ddseq_1.FIXEDCELLS
CTGGCATCGAGTGGTAGTGTT_CTTACCGAATGGCCATTATTC_TGCTACTAATGATTTCTGAAC___BIO_ddseq_1.FIXEDCELLS	0.975423	ddseq	BIO_ddseq_1.FIXEDCELLS
ACAGCTTGGAAGTTCACTTCT_ATAGTTGAAGTGCGTTTGGTC_TAAGGTACCTCCTTGAGGACA_TCAAGACCGTAGCCGGCGGAA___BIO_ddseq_1.FIXEDCELLS	0.769236	ddseq	BIO_ddseq_1.FIXEDCELLS
TCAGCAAGGCGTCCCTAACTC_TTGGACTCATCAGTAAGTTAT___BIO_ddseq_1.FIXEDCELLS	0.83998	ddseq	BIO_ddseq_1.FIXEDCELLS
ACAGTACATTGCCTCAGAATT_CTGGCATCGTTTGAGATCACC___BIO_ddseq_1.FIXEDCELLS	0.796641	ddseq	BIO_ddseq_1.FIXEDCELLS
AGGACGTGCTCCAATACCGAA_CGAGGTCACAGCTTGCTCCAA_TGCTACTTATACTTCGCGGCG_TTAAGCGCGATGCACGTACAA___BIO_ddseq_1.FIXEDCELLS	0.587965	ddseq	BIO_ddseq_1.FIXEDCELLS
CATGTATCGGTACGAGACCAT_GGCGTCCATGTTCCAACGGTG___BIO_ddseq_1.FIXEDCELLS	0.775821	ddseq	BIO_ddseq_1.FIXEDCELLS
ATGTTCCTCGACAGACTCAAT_GCACAGCGATCACCCACGCCA___BIO_ddseq_1.FIXEDCELLS	0.638917	ddseq	BIO_ddseq_1.FIXEDCELLS
AACCACATGGCAACCTTGCGA_ATATAACATTCACGGGAAGTT_GTGGCGCTGTCGCTCGACACT___BIO_ddseq_1.FIXEDCELLS	0.807045	ddseq	BIO_ddseq_1.FIXEDCELLS
CGATGCACGCCTAACGTAGCC_TCGTTCTGGTAACAGCACAGC___BIO_ddseq_1.FIXEDCELLS	0.468632	ddseq	BIO_ddseq_1.FIXEDCELLS
CGACACTACGTATTTGAATCC_GTGTCCAAGCGAATGGAGCCT___BIO_ddseq_1.FIXEDCELLS	0.697717	ddseq	BIO_ddseq_1.FIXEDCELLS
TCAAGACGCGCACGCCGAACC___BIO_ddseq_1.FIXEDCELLS	0.933981	ddseq	BIO_ddseq_1.FIXEDCELLS
CACGGACGACAATAAATTGGT_CGACACTAGCTGAGCCGAACC_CTAGAGCTACCGAAGACAATA_TTGAGGCCCAGTCAGCTAATT___BIO_ddseq_1.FIXEDCELLS	0.785661	ddseq	BIO_ddseq_1.FIXEDCELLS
ACACGCGTGAGATTCTATTCG_ACCGGCTGGACGACTCAAGAC_AGACCATCTTACCGTATACTT_CTCATTTAGCTGAGATTCACG___BIO_ddseq_1.FIXEDCELLS	0.587946	ddseq	BIO_ddseq_1.FIXEDCELLS
CGCAATCTCCGCTCACCTACC___BIO_ddseq_1.FIXEDCELLS	0.780745	ddseq	BIO_ddseq_1.FIXEDCELLS
AGACTTCCCATAATTGGACCA_GACAATAGGTGTTTTGCTACT_TCAAGACTACGCATTTGGTTA___BIO_ddseq_1.FIXEDCELLS	0.495239	ddseq	BIO_ddseq_1.FIXEDCELLS
AGTAAGCCGACACTATTCGTT___BIO_ddseq_1.FIXEDCELLS	0.750793	ddseq	BIO_ddseq_1.FIXEDCELLS
ACGTATTAGAGACCCAGAGAG_CTTGTCCTTTCCTATCCGCTC_GTGTCCATGGCAACGCACAGC_TCCAGTTGTGTGTCTTGAGGC___BIO_ddseq_1.FIXEDCELLS	0.815454	ddseq	BIO_ddseq_1.FIXEDCELLS
ACCTACCTCCTGGCAGGACGT_TAGTACCAGACCATCTTGCGA___BIO_ddseq_1.FIXEDCELLS	0.671995	ddseq	BIO_ddseq_1.FIXEDCELLS
AGGACGTCGCCTAAACTCAAT_CGATGCAAGCTGAGGGCGGAA_CTTACCGCGGAGGAATTCGTT_TCCTTAAGTCCTTCAGATAGG___BIO_ddseq_1.FIXEDCELLS	0.650866	ddseq	BIO_ddseq_1.FIXEDCELLS
TATGTGCGAACCGTGTTGATG___BIO_ddseq_1.FIXEDCELLS	0.853936	ddseq	BIO_ddseq_1.FIXEDCELLS
CCGCGATATGTTCCTGCTACT_TCGGCGTTTGGACTTCAGCAA_TGGAAGGTTTCCTAACCTACC___BIO_ddseq_1.FIXEDCELLS	0.588143	ddseq	BIO_ddseq_1.FIXEDCELLS
CGTACAATGGCAACTCAAGAC_TCGACAGAATTGGTGAGCGTG___BIO_ddseq_1.FIXEDCELLS	0.761573	ddseq	BIO_ddseq_1.FIXEDCELLS
CACATGACGAGGTCGCACAGC_CTGCGCCGAATATGTGACCGC_TGAGATTCGCAATCTCATACA_TGGCCTTTCGACAGGCGTAGA___BIO_ddseq_1.FIXEDCELLS	0.913149	ddseq	BIO_ddseq_1.FIXEDCELLS
AGGATACCGGCTGCTGAATCC_ATTCGTTGAGGACAAACTCTT_ATTGCCTCTTGTCCTCCAGTT_CGTAGCCAGGATACCAGAGAG_TATGTGCTAAGAGGAAGCAGC___BIO_ddseq_1.FIXEDCELLS	0.555611	ddseq	BIO_ddseq_1.FIXEDCELLS
AGGACGTTTAAGCGGAGCTAA_CCACTTGACTACGAGAACCGT_CGCGGCGAATGATTGAATATG_GGCGGAAATTATTCTCAGCAA___BIO_ddseq_1.FIXEDCELLS	0.624948	ddseq	BIO_ddseq_1.FIXEDCELLS
AGGATACCTCTTGCTCGTTCT_CCAGTCATACTTTCTCAAGAC_TAGTACCTGTAGTGCTTGCGA___BIO_ddseq_1.FIXEDCELLS	0.612245	ddseq	BIO_ddseq_1.FIXEDCELLS
CGCCTAAAAGCAGCGACAATA_GAATCAATTGGACTGTAATAC_TGCGAGCAGTTTCTAATGATT___BIO_ddseq_1.FIXEDCELLS	0.711282	ddseq	BIO_ddseq_1.FIXEDCELLS
CTTGCGACGGCCAGTGGACCA_TCGCGCATGGTGAAAATGGCC_TGATTGTTCTTGTAACGTATT_TGGCCTTGTGTCCATTCCTCT___BIO_ddseq_1.FIXEDCELLS	0.659682	ddseq	BIO_ddseq_1.FIXEDCELLS
ACCGGCTTACTTTCTCCTGGC_ACGAGAAGGCGGAACTTGCGA_CTTCATCGATAGACAAGGTTC___BIO_ddseq_1.FIXEDCELLS	0.67691	ddseq	BIO_ddseq_1.FIXEDCELLS
AAGTGCGTTGGACTTGTCGCT___BIO_ddseq_1.FIXEDCELLS	0.693014	ddseq	BIO_ddseq_1.FIXEDCELLS
CCAAGCTCGCGCTTGGAAGTT_GCTCCAATTATCATGAACCGT_TGTCGCTACGTATTTCGGATG___BIO_ddseq_1.FIXEDCELLS	0.710616	ddseq	BIO_ddseq_1.FIXEDCELLS
AGGCATGGTGGCGCTCGGCGT_TGGCAACCCGCGATATTATTC_TTACAGAGTTAGGACGCGCTT___BIO_ddseq_1.FIXEDCELLS	0.590969	ddseq	BIO_ddseq_1.FIXEDCELLS
GGTCGTAGCTCCAAGAGGACA_TGGAAGGTTCCTCTGTGCATT___BIO_ddseq_1.FIXEDCELLS	0.919519	ddseq	BIO_ddseq_1.FIXEDCELLS
AGATAGGCATGTATCATCAGT_AGCAACGAATTGGTTCTTGTA_GCGTAGACGTAGCCGCTAATT___BIO_ddseq_1.FIXEDCELLS	0.706343	ddseq	BIO_ddseq_1.FIXEDCELLS
AGGACGTGCTAATTGTAATAC_GTGTCCAACGTATTAGGACGT___BIO_ddseq_1.FIXEDCELLS	0.982464	ddseq	BIO_ddseq_1.FIXEDCELLS
CCATAATGGAAGTTACACGCG_CGCGGCGGCTAATTGAGTTGC_CTATTCGACAGCTTACTACGA_GAGAGGTTTCGTACTCGTTCT_TAGTACCATGAATAGGCGGAA___BIO_ddseq_1.FIXEDCELLS	0.595368	ddseq	BIO_ddseq_1.FIXEDCELLS
GAGCTAAAATTGGTAATGGCC___BIO_ddseq_1.FIXEDCELLS	0.85628	ddseq	BIO_ddseq_1.FIXEDCELLS
AACGGTGCCACTTGATGAGCT_CGAGTGGGAGCGTGCCGGTTT___BIO_ddseq_1.FIXEDCELLS	0.983741	ddseq	BIO_ddseq_1.FIXEDCELLS
AATTGGTTACGCATTACGCAT___BIO_ddseq_1.FIXEDCELLS	0.940617	ddseq	BIO_ddseq_1.FIXEDCELLS
CGCCTAAAATGGCCACTACGA_CTAGAGCGCCTCGTCTTGCGA___BIO_ddseq_1.FIXEDCELLS	0.794604	ddseq	BIO_ddseq_1.FIXEDCELLS
ATGAATACGGATCTGTGTCCA_CCATAATGGTAACACGGATCT_TAGTACCCATCAGTTCCAGTT_TCGACAGGGCGTCCAATGATT___BIO_ddseq_1.FIXEDCELLS	0.602227	ddseq	BIO_ddseq_1.FIXEDCELLS
ACACGCGTCCTTAACCGGTTT_TCCAGTTGCACAGCCGATGCA___BIO_ddseq_1.FIXEDCELLS	0.739673	ddseq	BIO_ddseq_1.FIXEDCELLS
AAGGTTCGCGACTCAGACCAT_AGCGAATTCGTTCTCTATTCG_CCATAATACGAGAATGTTTAG_GCTAATTCTTCATCACCTACC_TTCTGCAAGTTTCTGTTAGGA___BIO_ddseq_1.FIXEDCELLS	0.587951	ddseq	BIO_ddseq_1.FIXEDCELLS
GCACAGCCTTCATCGGTTAGT_TAAGAGGATATAACTGTCGCT___BIO_ddseq_1.FIXEDCELLS	0.784337	ddseq	BIO_ddseq_1.FIXEDCELLS
CACTTCTAACGTAATCATACA_CCATAATTACGCATATAGTTG_CCTCCTTTGAGGAGCGGCTGC___BIO_ddseq_1.FIXEDCELLS	0.67966	ddseq	BIO_ddseq_1.FIXEDCELLS
AGGACGTCGCAATCTCGGATG_CCGGTTTTCCTGGCGGTGTTT_GGTAACAGGCGGAAGTGCATT___BIO_ddseq_1.FIXEDCELLS	0.844537	ddseq	BIO_ddseq_1.FIXEDCELLS
ACACGCGTGATTGTCCACTTG_GATAGACTTATCATGGTCGTA___BIO_ddseq_1.FIXEDCELLS	0.63691	ddseq	BIO_ddseq_1.FIXEDCELLS
AACGGTGGGAAGTTCGATGCA_AACTCTTAGACTTCCATCAGT_GCGACTCCATACGCTGACCGC_TCAAGACCACATGATAAGGTA___BIO_ddseq_1.FIXEDCELLS	0.72113	ddseq	BIO_ddseq_1.FIXEDCELLS
ACGTATTACCGGCTGGAGCCT_CTGCGCCCGAGTGGCGCCTAA___BIO_ddseq_1.FIXEDCELLS	0.835189	ddseq	BIO_ddseq_1.FIXEDCELLS
CGTGATATCAGCAATCGTTCT___BIO_ddseq_1.FIXEDCELLS	0.558176	ddseq	BIO_ddseq_1.FIXEDCELLS
CCGCGATACAGTACGCACAGC_TGATTGTGAATCAACGATGCA___BIO_ddseq_1.FIXEDCELLS	1	ddseq	BIO_ddseq_1.FIXEDCELLS
CCGGTTTCATCAGTGCGACTC_TGACCGCTGGTGAATACGCAT_TGATTGTTACTTTCAGACCAT___BIO_ddseq_1.FIXEDCELLS	0.81405	ddseq	BIO_ddseq_1.FIXEDCELLS
CTAGAGCTCCGCTCGGTCGTA_GGTGTTTCGATTACCTAGAGC_GGTTAGTTATGTGCCGACACT_TGGCCTTATTCGTTCCTTAGG___BIO_ddseq_1.FIXEDCELLS	0.794299	ddseq	BIO_ddseq_1.FIXEDCELLS
TCGGCGTAGTAAGCCCGGTTT_TGTCGCTCGGTACGTTATCAT___BIO_ddseq_1.FIXEDCELLS	0.758648	ddseq	BIO_ddseq_1.FIXEDCELLS
ATGTTCCTAACGCCAGAGACC_TCGGCGTGCTAATTGCGTAGA___BIO_ddseq_1.FIXEDCELLS	0.770238	ddseq	BIO_ddseq_1.FIXEDCELLS
AACCACACTTGTCCTTCGTAC_AGCGAATCACTTCTCTGGCAT_CGGCCAGTCGGCGTCGACACT___BIO_ddseq_1.FIXEDCELLS	1	ddseq	BIO_ddseq_1.FIXEDCELLS
ACTCAATGAGGACACTAGAGC_GTCCTTCCCGGTTTATTCACG_TAAGAGGGGTTAGTTGGACCA_TACGCATTGAGGAGCATGTAT_TAGTGTTACCATGCTCATACA___BIO_ddseq_1.FIXEDCELLS	0.566247	ddseq	BIO_ddseq_1.FIXEDCELLS
AGGACGTTGGACCATGTAGTG_CCTCCTTGAACCGTAGAGACC_TAAGGTAGTCGGTTGATAGAC___BIO_ddseq_1.FIXEDCELLS	0.978075	ddseq	BIO_ddseq_1.FIXEDCELLS
GCGTAGATAAGGTATGTTTAG___BIO_ddseq_1.FIXEDCELLS	0.553053	ddseq	BIO_ddseq_1.FIXEDCELLS
AGCTGAGAGAGACCTCAGCAA_AGTTTCTACGTATTTCAAGAC_TAAGGTACGAGTGGCGCCTAA___BIO_ddseq_1.FIXEDCELLS	0.527214	ddseq	BIO_ddseq_1.FIXEDCELLS
AGCAACGTAACGCCAATGGCC_GTAATACCGGATCTTCAAGAC_GTTGATGCGCGCTTGCTAATT___BIO_ddseq_1.FIXEDCELLS	0.596759	ddseq	BIO_ddseq_1.FIXEDCELLS
AGGCATGCTGGCATCATACGC_CGCGGCGCCTTAGGTTCGTAC_TCGTTCTCCAAGCTTTACAGA___BIO_ddseq_1.FIXEDCELLS	0.915259	ddseq	BIO_ddseq_1.FIXEDCELLS
CATCAGTATGAATAACCATGC_GAGCGTGAGATAGGCGATGCA_TGCGAGCCGTACAACGATTAC___BIO_ddseq_1.FIXEDCELLS	0.952524	ddseq	BIO_ddseq_1.FIXEDCELLS
CCTCCTTACTCAATAATTCCA_TAGTACCTGACCGCGCTAATT___BIO_ddseq_1.FIXEDCELLS	0.554799	ddseq	BIO_ddseq_1.FIXEDCELLS
ACCTACCTGGAAGGCGCGCTT_TCAGCAAGTGTGTCTGGCCTT___BIO_ddseq_1.FIXEDCELLS	0.794936	ddseq	BIO_ddseq_1.FIXEDCELLS
ACTCAATTCGCGCAGGCGTCC_TCGGATGAATGGCCGCGTAGA_TTCCTCTGCGCACGCGCGCTT___BIO_ddseq_1.FIXEDCELLS	0.629561	ddseq	BIO_ddseq_1.FIXEDCELLS
CGTACAACTTGCGAACGTATT_GAGCTAATACGCATCGTACAA_GGTTCACTCAAGACCGATTAC___BIO_ddseq_1.FIXEDCELLS	0.725365	ddseq	BIO_ddseq_1.FIXEDCELLS
CCATAATTGAGATTACCGGCT_CGGCTGCCGGAGGATACCGAA_CTTCATCACGTATTTCCAGTT_GATCACCTAGTACCAGTTTCT_GGAGCCTATTGCCTTCGGCGT___BIO_ddseq_1.FIXEDCELLS	0.376547	ddseq	BIO_ddseq_1.FIXEDCELLS
GCCTCGTTGGCAACATGGTGT_GCGCACGCCTTAGGGAGTTGC_GGTTCACTTAAGCGCCTATGT___BIO_ddseq_1.FIXEDCELLS	1	ddseq	BIO_ddseq_1.FIXEDCELLS
ATGGTGTAGCGAATCGCAATC___BIO_ddseq_1.FIXEDCELLS	0.421731	ddseq	BIO_ddseq_1.FIXEDCELLS
GCGCACGGCCTCGTTTGGTTA_GTTGATGTCCGCTCGCCTCGT_TGGACCAACGAGAAGTGGCGC_TGTTTAGTCTTGTACGCGCTT___BIO_ddseq_1.FIXEDCELLS	1	ddseq	BIO_ddseq_1.FIXEDCELLS
AACCACAGAATCAATAAGAGG_CGATTACCTGGCATAATGATT_TTCTGCATAAGAGGTATACTT___BIO_ddseq_1.FIXEDCELLS	0.846373	ddseq	BIO_ddseq_1.FIXEDCELLS
AAGTTATGGAGCCTCATACGC_AATGATTCTTGTCCGTTGATG_AGGACGTGATAGACCGGCCAG_GTTGATGATATAACCGATTAC___BIO_ddseq_1.FIXEDCELLS	0.624652	ddseq	BIO_ddseq_1.FIXEDCELLS
AATTGGTAGTTTCTGTCCTTC_GCTAATTTTGAGGCCGCCTAA___BIO_ddseq_1.FIXEDCELLS	0.859298	ddseq	BIO_ddseq_1.FIXEDCELLS
GCAGTGTCGCAATCGCCTTTG_TCAAGACATTCACGGTGGTAG_TGAGGAGCTAGAGCATGGTGT___BIO_ddseq_1.FIXEDCELLS	0.910305	ddseq	BIO_ddseq_1.FIXEDCELLS
AGATAGGCACGGACCATACGC_GATAGACCGGAGGACCAGTCA___BIO_ddseq_1.FIXEDCELLS	1	ddseq	BIO_ddseq_1.FIXEDCELLS
AGCGAATAGCTGAGGGAGCCT_AGCGAATTGGCCTTGTAATAC___BIO_ddseq_1.FIXEDCELLS	0.557544	ddseq	BIO_ddseq_1.FIXEDCELLS
CCTCCTTTGAGATTGTTAGGA_GTTGATGCGACACTAACGGTG___BIO_ddseq_1.FIXEDCELLS	0.701447	ddseq	BIO_ddseq_1.FIXEDCELLS
ATGAGCTAAGGTTCGGACGAC_CACATGAGCACAGCCTGGCAT___BIO_ddseq_1.FIXEDCELLS	0.730858	ddseq	BIO_ddseq_1.FIXEDCELLS
TACGCATTTCCTCTAGGATAC_TCGTTCTGTGTGTCCTGGCAT___BIO_ddseq_1.FIXEDCELLS	0.881343	ddseq	BIO_ddseq_1.FIXEDCELLS
ATATAACGTTGATGAATTCCA_CCACTTGTCCAGTTCTAACTC_TACCGAATCATACAAGAGACC___BIO_ddseq_1.FIXEDCELLS	0.936093	ddseq	BIO_ddseq_1.FIXEDCELLS
CCTTAGGCGATGCACCTATGT_TCTGAACGGTGTTTTTATCAT_TGAGATTGCACAGCCTTGCGA_TGGTGAACCGGTTTAACTCTT___BIO_ddseq_1.FIXEDCELLS	0.932976	ddseq	BIO_ddseq_1.FIXEDCELLS
CCTTAGGCCATAATTTAAGCG_GTGGTAGTTGAGGCGTGGCGC_TTGGTTACACGCCACCGCGAT___BIO_ddseq_1.FIXEDCELLS	0.95883	ddseq	BIO_ddseq_1.FIXEDCELLS
AAGCAGCGTCCTTCGGACGAC_CGGATCTCAGAGAGCGAGGTC___BIO_ddseq_1.FIXEDCELLS	0.613798	ddseq	BIO_ddseq_1.FIXEDCELLS
CGATGCAGTTAGGAGACAATA_GAGCTAACATACGCTGGTGAA_GTTAGGACGGATCTTCCAGTT___BIO_ddseq_1.FIXEDCELLS	0.823123	ddseq	BIO_ddseq_1.FIXEDCELLS
GAATCAACTAAGAAGTGGTAG_TGCGAGCAGCGAATGTGCATT___BIO_ddseq_1.FIXEDCELLS	0.955432	ddseq	BIO_ddseq_1.FIXEDCELLS
ACGTTGGTACTTTCTGGAAGG_AGGACGTGCGCACGAGCAACG_AGGATACACCGGCTCGGATCT_TGCTACTACCTACCACACGCG___BIO_ddseq_1.FIXEDCELLS	0.664818	ddseq	BIO_ddseq_1.FIXEDCELLS
GAGTTGCTGAGGAGCTAACTC_GCCTTTGAGCTGAGTCTTGTA_GCTAATTTCGGATGATTCACG___BIO_ddseq_1.FIXEDCELLS	0.586143	ddseq	BIO_ddseq_1.FIXEDCELLS
CGTGATATCTGAACTCCTGGC_GCCTCGTCCACTTGAGGATAC___BIO_ddseq_1.FIXEDCELLS	0.870096	ddseq	BIO_ddseq_1.FIXEDCELLS
AACTCTTACCATGCGAGCTAA___BIO_ddseq_1.FIXEDCELLS	0.845846	ddseq	BIO_ddseq_1.FIXEDCELLS
GCCTTTGTTATCATTCCTGGC_GCTCCAACTCTTGCTCGACAG___BIO_ddseq_1.FIXEDCELLS	0.69732	ddseq	BIO_ddseq_1.FIXEDCELLS
CAGAGAGCCGAACCTAAGGTA_CGTACAATCCTGGCGTTAGGA___BIO_ddseq_1.FIXEDCELLS	0.862442	ddseq	BIO_ddseq_1.FIXEDCELLS
AACGTAACGCCTAAGAGAGGT_CTATTCGAGGACGTGGAAGTT___BIO_ddseq_1.FIXEDCELLS	0.935985	ddseq	BIO_ddseq_1.FIXEDCELLS
ACGTATTCTGCGCCGGACGAC_CTTGCGAAGCAACGATGGTGT___BIO_ddseq_1.FIXEDCELLS	0.780227	ddseq	BIO_ddseq_1.FIXEDCELLS
ATGTTCCTCGGATGGGACGAC_GAGAGGTGTGGTAGTGTTTAG___BIO_ddseq_1.FIXEDCELLS	0.826529	ddseq	BIO_ddseq_1.FIXEDCELLS
TGAATCCTCGCGCATGAATCC_TGTTTAGCCGGTTTTGTAGTG___BIO_ddseq_1.FIXEDCELLS	0.756785	ddseq	BIO_ddseq_1.FIXEDCELLS
CGTGATAATGGTGTGAGGACA_TCCAGTTTGGCAACAATGATT_TGAGGAGAGACCATAATTCCA___BIO_ddseq_1.FIXEDCELLS	0.52924	ddseq	BIO_ddseq_1.FIXEDCELLS
GCTTTATCAGAGAGAAGGTTC_TCGACAGACAGCTTAGACTTC_TGCGAGCGTGCATTGTCGGTT___BIO_ddseq_1.FIXEDCELLS	0.71573	ddseq	BIO_ddseq_1.FIXEDCELLS
ATGGTGTCCATAATAGACTTC_TGACCGCGGAGCCTCGGAGGA_TTGGACTGTGGTAGAGCCGCC___BIO_ddseq_1.FIXEDCELLS	0.455079	ddseq	BIO_ddseq_1.FIXEDCELLS
AACGGTGAGATAGGGAGCGTG_GCCTCGTTGGACCAGGTTAGT___BIO_ddseq_1.FIXEDCELLS	0.994805	ddseq	BIO_ddseq_1.FIXEDCELLS
ACGAGAATATACTTCTTGCGA_ATGAGCTCGCGCTTATTCACG_CATACGCGCTAATTCATCTTA_GGTGTTTAACTCTTGTGGCGC_GGTTAGTAGGATACCCGGTTT___BIO_ddseq_1.FIXEDCELLS	0.772534	ddseq	BIO_ddseq_1.FIXEDCELLS
CCTCCTTTACGCATCTATTCG_CCTTAGGGGCGTCCTTGTAAG_TGATTGTTATGTGCGCCTCGT___BIO_ddseq_1.FIXEDCELLS	0.711232	ddseq	BIO_ddseq_1.FIXEDCELLS
AATTCCAACAGCTTACCATGC_AGTTTCTCCAAGCTGCAGTGT___BIO_ddseq_1.FIXEDCELLS	0.849965	ddseq	BIO_ddseq_1.FIXEDCELLS
AGCGAATGGCGGAATGCGAGC_ATTCACGAGAGACCGGAGCCT_TAGTACCGTGCATTAACGTAA_TCATACAGTTAGGACAGGCGG_TCGCGCACGCCTAAAAGGTTC___BIO_ddseq_1.FIXEDCELLS	0.434597	ddseq	BIO_ddseq_1.FIXEDCELLS
AATTGGTCTGGCATGGAAGTT_GTTGATGACGTATTAATGATT___BIO_ddseq_1.FIXEDCELLS	0.356551	ddseq	BIO_ddseq_1.FIXEDCELLS
TGCTACTCACGCCAGCAGTGT_TGGTGAAGGAAGTTTGATTGT___BIO_ddseq_1.FIXEDCELLS	0.767494	ddseq	BIO_ddseq_1.FIXEDCELLS
CAGAGAGAGCGAATACGAGAA_CTTCATCCGTACAAATTCGTT_TCGGCGTTATACTTCGGATCT_TGCGTTGCCAGTCACATACGC___BIO_ddseq_1.FIXEDCELLS	0.75137	ddseq	BIO_ddseq_1.FIXEDCELLS
CCGCGATCTGCGCCTGGACCA_TCGACAGCGAGTGGTGAGATT_TTTCCTATAACGCCGCCTCGT___BIO_ddseq_1.FIXEDCELLS	0.772282	ddseq	BIO_ddseq_1.FIXEDCELLS
TGAGATTTGATTGTCATCTTA_TTCGTACAGCAACGTGAATCC___BIO_ddseq_1.FIXEDCELLS	0.804704	ddseq	BIO_ddseq_1.FIXEDCELLS
AGCAACGCGACACTGTGCATT_CGTACAAGCACAGCTTTCCTA_CTTACCGAGTTTCTCACGGAC_GGACGACCTAGAGCTGGACCA_TTATCATTTCTGCATAGTACC___BIO_ddseq_1.FIXEDCELLS	0.761243	ddseq	BIO_ddseq_1.FIXEDCELLS
ATTCACGGCAGTGTCTCTTGC_ATTCACGTCTTGTACTATTCG_CGACACTCTTCATCGCACAGC_CGTAGCCTGGAAGGTAGTGTT_GCCTCGTACTCAATGATAGAC_TCGACAGTAGTACCTGTTTAG___BIO_ddseq_1.FIXEDCELLS	0.673385	ddseq	BIO_ddseq_1.FIXEDCELLS
ATGAATATACCGAACTAGAGC_TCCTTAAAGGACGTGGACGAC___BIO_ddseq_1.FIXEDCELLS	0.856671	ddseq	BIO_ddseq_1.FIXEDCELLS
CGTACAAGCTTTATTCGCGCA___BIO_ddseq_1.FIXEDCELLS	0.671147	ddseq	BIO_ddseq_1.FIXEDCELLS
CCGCGATAGATAGGGCTAATT_CTGCGCCAAGTGCGGGAAGTT_TGTCGCTCTTGTCCTGGAAGG___BIO_ddseq_1.FIXEDCELLS	0.875979	ddseq	BIO_ddseq_1.FIXEDCELLS
ACACGCGAGCCGCCTGGACCA_CGTGATACACGGACAGAGACC_GAGAGGTTAAGAGGTACCGAA_TGGTGAAGAGCGTGTCGGCGT___BIO_ddseq_1.FIXEDCELLS	0.730981	ddseq	BIO_ddseq_1.FIXEDCELLS
CGTAGCCACGTTGGGACAATA_GCACAGCTCAAGACCACATGA___BIO_ddseq_1.FIXEDCELLS	0.678662	ddseq	BIO_ddseq_1.FIXEDCELLS
CAGGCGGCATGTATCTTGTCC_GTCCTTCCATCTTAATGGTGT___BIO_ddseq_1.FIXEDCELLS	0.788982	ddseq	BIO_ddseq_1.FIXEDCELLS
TTGTAAGTCCAGTTCTAGAGC___BIO_ddseq_1.FIXEDCELLS	0.531407	ddseq	BIO_ddseq_1.FIXEDCELLS
GCACAGCCACATGACGGTACG_TCCTTAAGGTTCACCTGGCAT___BIO_ddseq_1.FIXEDCELLS	0.61404	ddseq	BIO_ddseq_1.FIXEDCELLS
CTGGCATTTCCTCTCTCTTGC_GCCTCGTTGTCGCTTTTGGTC___BIO_ddseq_1.FIXEDCELLS	0.482749	ddseq	BIO_ddseq_1.FIXEDCELLS
ACAGTACATATAACACGAGAA_AGAGACCCGGCCAGCAGGCGG_TAGTACCTTCCTCTATTCACG_TGACCGCCCTTAGGCGTACAA___BIO_ddseq_1.FIXEDCELLS	0.723622	ddseq	BIO_ddseq_1.FIXEDCELLS
CAGAATTTAGTACCTAAGAGG_CATGTATACGTTGGGGCGGAA_GCCTTTGCACATGAAACGGTG___BIO_ddseq_1.FIXEDCELLS	0.868625	ddseq	BIO_ddseq_1.FIXEDCELLS
AGAGACCCTAACTCCATCTTA_CACATGAGGCAGGCGAGAGGT_CGGATCTTTATCATGGCGTCC_CGTGATAGGTGTTTCGGATCT___BIO_ddseq_1.FIXEDCELLS	0.670423	ddseq	BIO_ddseq_1.FIXEDCELLS
TCGGATGTCCAGTTTAACGCC___BIO_ddseq_1.FIXEDCELLS	0.777015	ddseq	BIO_ddseq_1.FIXEDCELLS
AAGGTTCGGTTCACAAGGTTC_GGAGCCTATTCACGAACGTAA___BIO_ddseq_1.FIXEDCELLS	0.852614	ddseq	BIO_ddseq_1.FIXEDCELLS
GCACAGCTCAGCAAATGTTCC_TCCTTAATTCCTCTCGACACT___BIO_ddseq_1.FIXEDCELLS	0.928388	ddseq	BIO_ddseq_1.FIXEDCELLS
ATGAATACGGAGGAACCATGC_CTAACTCAGGATACGGTGTTT_TTGGTTAGTGCATTTTCCTCT___BIO_ddseq_1.FIXEDCELLS	0.878947	ddseq	BIO_ddseq_1.FIXEDCELLS
CTTGTCCGTGTCCAAGCAACG_TATGTGCAGATAGGGTGGTAG___BIO_ddseq_1.FIXEDCELLS	0.967481	ddseq	BIO_ddseq_1.FIXEDCELLS
ATGGTGTTAGTACCACGTTGG_CGGATCTGTCGGTTGTCCTTC_CTAACTCGAGCTAACGTGATA_GTGTCCAATATAACTTGGTTA___BIO_ddseq_1.FIXEDCELLS	0.627121	ddseq	BIO_ddseq_1.FIXEDCELLS
ACGTATTCGTTTGAAATGATT_CCACTTGTATACTTTATACTT_CCAGTCACATCTTAAACTCTT_TGGTGAACGGAGGACTCTTGC___BIO_ddseq_1.FIXEDCELLS	0.538664	ddseq	BIO_ddseq_1.FIXEDCELLS
AACGTAAGAACCGTATTCGTT_AACTCTTGAGCTAACGACACT_CGTACAAAGTTTCTGAATCAA___BIO_ddseq_1.FIXEDCELLS	0.734002	ddseq	BIO_ddseq_1.FIXEDCELLS
ATAGGCACTAACTCCCATAAT_CACGGACGCTCCAAATGAATA_CATGTATTAAGAGGAAGTGCG___BIO_ddseq_1.FIXEDCELLS	0.638952	ddseq	BIO_ddseq_1.FIXEDCELLS
ATGGTGTAGCTGAGGAATATG_CTGCGCCTCCTGGCTCCTGGC_TCCAGTTAGACCATCGTACAA_TGTCGCTGGAAGTTACACGCG___BIO_ddseq_1.FIXEDCELLS	0.50165	ddseq	BIO_ddseq_1.FIXEDCELLS
CGATGCACGGCCAGCCGAACC___BIO_ddseq_1.FIXEDCELLS	0.960703	ddseq	BIO_ddseq_1.FIXEDCELLS
AGACCATACCTACCTCCTTAA_CCTCCTTGTGCATTTGAGATT_GCGTAGAGTGTCCACTCATTT_TATGTGCGCTTTATCACATGA___BIO_ddseq_1.FIXEDCELLS	0.81408	ddseq	BIO_ddseq_1.FIXEDCELLS
TCAGCAATTTGGTCATAGGCA_TGACCGCGAGTTGCGGCGTCC_TGCGAGCTGTCGCTATTCGTT___BIO_ddseq_1.FIXEDCELLS	0.586274	ddseq	BIO_ddseq_1.FIXEDCELLS
ACGAGAATGCGTTGTCGGATG_CATGTATTTATCATTAAGGTA_CATGTATTTCGTACTCGCGCA___BIO_ddseq_1.FIXEDCELLS	0.643445	ddseq	BIO_ddseq_1.FIXEDCELLS
CAGAATTGTGCATTAACGTAA_TGAATCCTCATACATTTGGTC___BIO_ddseq_1.FIXEDCELLS	0.790997	ddseq	BIO_ddseq_1.FIXEDCELLS
AAGTTATCCATAATCCTCCTT_AGCAACGATATAACGGAGCCT_GTGCATTAATTGGTGCGCACG_TTGGACTTGCGTTGCTTGTCC___BIO_ddseq_1.FIXEDCELLS	0.827002	ddseq	BIO_ddseq_1.FIXEDCELLS
AGACCATCAGAATTATAGTTG_CGCAATCTTTGGTCTAACGCC_GTGCATTAACCACAGAGCTAA___BIO_ddseq_1.FIXEDCELLS	0.32307	ddseq	BIO_ddseq_1.FIXEDCELLS
GCTTTATGTCCTTCATAGTTG___BIO_ddseq_1.FIXEDCELLS	0.649702	ddseq	BIO_ddseq_1.FIXEDCELLS
GAGAGGTGATCACCTACGCAT_TGGCAACCACGGACTGAGATT___BIO_ddseq_1.FIXEDCELLS	0.902229	ddseq	BIO_ddseq_1.FIXEDCELLS
AGGACGTAAGTTATGATCACC_GCTTTATTCGGCGTGCTCCAA_TTTGGTCAAGTTATGATCACC___BIO_ddseq_1.FIXEDCELLS	0.625267	ddseq	BIO_ddseq_1.FIXEDCELLS
AGGACGTAAGTTATGATCACC_GCTTTATTCGGCGTGCTCCAA___BIO_ddseq_1.FIXEDCELLS	0.638155	ddseq	BIO_ddseq_1.FIXEDCELLS
AGTAAGCAGCGAATCATCAGT_GGACGACTTACAGAAACGGTG___BIO_ddseq_1.FIXEDCELLS	0.827224	ddseq	BIO_ddseq_1.FIXEDCELLS
ACACGCGTTCGTACAAGGTTC_GGAGCCTGCACAGCTCTTGTA_GGCGTCCTTTGGTCTCGGCGT_TGTTTAGCCACTTGTGGAAGG___BIO_ddseq_1.FIXEDCELLS	0.471267	ddseq	BIO_ddseq_1.FIXEDCELLS
AAGGTTCAGAGACCATTCACG_CTCATTTGCACAGCTCGTTCT_CTTGTCCGCACAGCTCGTTCT_GCGCACGGCACAGCTCGTTCT_TGTAGTGGCACAGCTCGTTCT___BIO_ddseq_1.FIXEDCELLS	0.94922	ddseq	BIO_ddseq_1.FIXEDCELLS
AGCGAATAGCTGAGGGAAGTT_CGATGCAACTCAATCGGAGGA___BIO_ddseq_1.FIXEDCELLS	0.974005	ddseq	BIO_ddseq_1.FIXEDCELLS
CAGAATTTGAATCCCGGAGGA___BIO_ddseq_1.FIXEDCELLS	0.362278	ddseq	BIO_ddseq_1.FIXEDCELLS
ATGTTCCATAGGCAGAACCGT_CCTTAGGGTGCATTCGCAATC_CGGCTGCAGTTTCTCTTACCG___BIO_ddseq_1.FIXEDCELLS	0.89212	ddseq	BIO_ddseq_1.FIXEDCELLS
AGCTGAGGTCGGTTCTAACTC_TTAAGCGGCCTCGTTTCCTCT___BIO_ddseq_1.FIXEDCELLS	0.941977	ddseq	BIO_ddseq_1.FIXEDCELLS
ACGAGAATGCTACTCCACTTG_AGGATACTTATCATTAAGGTA_CATCTTATCCAGTTAGGACGT_TTGGACTCTTGCGAGTGGCGC___BIO_ddseq_1.FIXEDCELLS	0.735875	ddseq	BIO_ddseq_1.FIXEDCELLS
CCAAGCTTGTAGTGTTCGTAC_TAGTGTTCGTGATATCCAGTT___BIO_ddseq_1.FIXEDCELLS	0.627716	ddseq	BIO_ddseq_1.FIXEDCELLS
CACTTCTTGTAGTGACAGTAC_CGGATCTGAGAGGTACACGCG_GGTAACACGGATCTTGTTTAG_GTGCATTAACCACAGTTGATG_TTCTGCATGGACCAACAGTAC___BIO_ddseq_1.FIXEDCELLS	0.711649	ddseq	BIO_ddseq_1.FIXEDCELLS
CACTTCTCGATTACAAGCAGC_TTGAGGCACCTACCACAGTAC___BIO_ddseq_1.FIXEDCELLS	0.904444	ddseq	BIO_ddseq_1.FIXEDCELLS
AATGGCCAGACCATGTCGGTT_AATTGGTAGCGAATAGCTGAG_CACATGAGACAATAGTAATAC_CGGAGGACTTACCGACTACGA_TCTGAACGTGCATTGAATCAA___BIO_ddseq_1.FIXEDCELLS	0.761752	ddseq	BIO_ddseq_1.FIXEDCELLS
ACGTATTCGTTTGACGACACT_CACGCCATATGTGCACCTACC___BIO_ddseq_1.FIXEDCELLS	0.776732	ddseq	BIO_ddseq_1.FIXEDCELLS
GCACAGCTTGTAAGCGGCCAG___BIO_ddseq_1.FIXEDCELLS	0.872869	ddseq	BIO_ddseq_1.FIXEDCELLS
AGATAGGTTGGACTGTGGCGC_CCGGTTTCCTTAGGCTTGCGA___BIO_ddseq_1.FIXEDCELLS	0.877709	ddseq	BIO_ddseq_1.FIXEDCELLS
AATTCCACTATTCGTACCGAA_CCTCCTTCGATGCATAGTGTT_CTCTTGCGGAAGTTTGGCAAC___BIO_ddseq_1.FIXEDCELLS	0.769827	ddseq	BIO_ddseq_1.FIXEDCELLS
CGCGCTTTCATACAGGTAACA_GGCGTCCAGGATACCCGAACC___BIO_ddseq_1.FIXEDCELLS	0.520351	ddseq	BIO_ddseq_1.FIXEDCELLS
CGCGGCGATGGTGTTCCAGTT_GCCTCGTCGCCTAAGACAATA_GGTGTTTACAGCTTCGGCTGC_TGAGGAGCCTATGTGAACCGT___BIO_ddseq_1.FIXEDCELLS	0.821375	ddseq	BIO_ddseq_1.FIXEDCELLS
ATTCACGGGTTCACGGTTCAC_TGCTACTTTATCATAGGCATG_TGGAAGGATGAATATCGGCGT___BIO_ddseq_1.FIXEDCELLS	0.829123	ddseq	BIO_ddseq_1.FIXEDCELLS
ATGAATAATGGTGTTACTTTC_GCTAATTTAACGCCGATAGAC___BIO_ddseq_1.FIXEDCELLS	0.653942	ddseq	BIO_ddseq_1.FIXEDCELLS
CGCAATCGCGCACGCATCAGT_TGGAAGGCGTTTGATTGGTTA___BIO_ddseq_1.FIXEDCELLS	0.608527	ddseq	BIO_ddseq_1.FIXEDCELLS
CGAGGTCTCCTGGCGTGCATT_TAAGAGGTGCGAGCAGCCGCC_TAAGGTATAGTACCTAGTGTT___BIO_ddseq_1.FIXEDCELLS	0.795681	ddseq	BIO_ddseq_1.FIXEDCELLS
GCGACTCTGATTGTCGTACAA_TGCTACTTACCGAAGCGCACG___BIO_ddseq_1.FIXEDCELLS	0.780836	ddseq	BIO_ddseq_1.FIXEDCELLS
AATTCCAAAGGTTCGAGTTGC_ACTCAATGATCACCTATACTT_CTCATTTTTGTAAGTGGCAAC_GCACAGCCGTACAACCTCCTT___BIO_ddseq_1.FIXEDCELLS	0.621135	ddseq	BIO_ddseq_1.FIXEDCELLS
CATCAGTAAGCAGCTTGGACT_GGTGTTTCGCAATCCCATAAT___BIO_ddseq_1.FIXEDCELLS	0.884359	ddseq	BIO_ddseq_1.FIXEDCELLS
ATGAGCTTCCTTAAGTTAGGA_CTAACTCCGCGCTTAGAGACC_TGAATCCGTGCATTCGAGTGG___BIO_ddseq_1.FIXEDCELLS	0.872922	ddseq	BIO_ddseq_1.FIXEDCELLS
AAGGTTCACCGGCTGCACAGC_ATTCGTTTGGTGAATCCAGTT_GGTTCACCGGAGGACATACGC___BIO_ddseq_1.FIXEDCELLS	0.819192	ddseq	BIO_ddseq_1.FIXEDCELLS
ACAGCTTCTAGAGCGGCGGAA_AGGACGTTCCTGGCGCGCACG_CACATGAGCGACTCTTTGGTC_CGGATCTGAGCTAAGGCAGGC_CTAAGAAATAGTTGGTGTGTC___BIO_ddseq_1.FIXEDCELLS	0.643932	ddseq	BIO_ddseq_1.FIXEDCELLS
CGATGCATCGGATGCCGGTTT_GAATCAATCCAGTTCTAACTC___BIO_ddseq_1.FIXEDCELLS	0.715564	ddseq	BIO_ddseq_1.FIXEDCELLS
ACTACGAAATTCCATGGACCA_CCAAGCTGGTTAGTCACTTCT_CCACTTGTTCCTCTGCCTTTG_GACAATATGCGTTGCCGGTTT___BIO_ddseq_1.FIXEDCELLS	0.65844	ddseq	BIO_ddseq_1.FIXEDCELLS
CGCGGCGCCTCCTTGCCTTTG_GGCGTCCGACAATACGTGATA___BIO_ddseq_1.FIXEDCELLS	0.700602	ddseq	BIO_ddseq_1.FIXEDCELLS
AGGACGTTAAGGTATCTTGTA___BIO_ddseq_1.FIXEDCELLS	0.733596	ddseq	BIO_ddseq_1.FIXEDCELLS
GCCTTTGGAGAGGTTCGGATG_GCGTAGATAACGCCATGTTCC_TCCAGTTTTACAGATATACTT___BIO_ddseq_1.FIXEDCELLS	0.314204	ddseq	BIO_ddseq_1.FIXEDCELLS
ACTCAATCTAACTCAGATAGG_CTAGAGCTACCGAAAAGGTTC_TCTTGTACCGAACCTACCGAA___BIO_ddseq_1.FIXEDCELLS	0.598878	ddseq	BIO_ddseq_1.FIXEDCELLS
AACGTAACTAGAGCGCGCACG_AGTAAGCGTAATACAATTCCA_CTGCGCCCTAAGAAGTTAGGA___BIO_ddseq_1.FIXEDCELLS	0.68655	ddseq	BIO_ddseq_1.FIXEDCELLS
CCTATGTAGTAAGCTGAGGAG_CGAGTGGGTTGATGGGAGCCT_CTTACCGCATACGCTTTGGTC_GGAGCCTGCGCACGGCGACTC___BIO_ddseq_1.FIXEDCELLS	0.781746	ddseq	BIO_ddseq_1.FIXEDCELLS
AAGCAGCCGTAGCCAGGATAC_CCAGTCAGCGTAGAGAGGACA_GTTAGGATCTGAACAACGTAA_TCCTGGCCGGCCAGGAATATG_TCCTGGCTGTTTAGTACTTTC___BIO_ddseq_1.FIXEDCELLS	0.709573	ddseq	BIO_ddseq_1.FIXEDCELLS
AAGTGCGGTCGGTTAACCACA_GGCGGAAACCTACCGCTCCAA___BIO_ddseq_1.FIXEDCELLS	0.799166	ddseq	BIO_ddseq_1.FIXEDCELLS
AAGTTATAGACTTCTATACTT_TCGACAGGTCCTTCATTCACG___BIO_ddseq_1.FIXEDCELLS	0.671871	ddseq	BIO_ddseq_1.FIXEDCELLS
ATAGTTGTAACGCCTAAGAGG___BIO_ddseq_1.FIXEDCELLS	0.853211	ddseq	BIO_ddseq_1.FIXEDCELLS
AGATAGGCCAAGCTCACGGAC_TGTAGTGCGAGTGGGATAGAC___BIO_ddseq_1.FIXEDCELLS	0.638268	ddseq	BIO_ddseq_1.FIXEDCELLS
CGACACTGCTAATTCTGCGCC_TCCAGTTACCTACCCGATTAC_TCCTGGCGTGCATTGATCACC___BIO_ddseq_1.FIXEDCELLS	0.828648	ddseq	BIO_ddseq_1.FIXEDCELLS
AGGACGTCGAGGTCCTTCATC_TGGTGAACTATTCGGAGGACA___BIO_ddseq_1.FIXEDCELLS	0.598011	ddseq	BIO_ddseq_1.FIXEDCELLS
CGTGATACCGGTTTGAATATG_CTTGCGAGCAGTGTATATAAC___BIO_ddseq_1.FIXEDCELLS	0.736111	ddseq	BIO_ddseq_1.FIXEDCELLS
GAGCTAACATACGCAGTAAGC_GTTAGGAAACCACATCCTGGC___BIO_ddseq_1.FIXEDCELLS	0.652887	ddseq	BIO_ddseq_1.FIXEDCELLS
GAACCGTGTGTCCACGGAGGA_TTGTAAGACGTTGGGGTTCAC___BIO_ddseq_1.FIXEDCELLS	0.677437	ddseq	BIO_ddseq_1.FIXEDCELLS
ACCGGCTGCCTCGTTCCTGGC_CCGCGATATAGTTGTGGAAGG_TCGGCGTGGTTAGTGTGGTAG___BIO_ddseq_1.FIXEDCELLS	0.671682	ddseq	BIO_ddseq_1.FIXEDCELLS
CGTTTGACCGCGATCTGCGCC___BIO_ddseq_1.FIXEDCELLS	0.870923	ddseq	BIO_ddseq_1.FIXEDCELLS
TTGTAAGTGGCAACTGGCCTT___BIO_ddseq_1.FIXEDCELLS	0.591841	ddseq	BIO_ddseq_1.FIXEDCELLS
CAGAGAGCAGAATTCCTTAGG_CGACACTGATCACCACTCAAT___BIO_ddseq_1.FIXEDCELLS	0.749701	ddseq	BIO_ddseq_1.FIXEDCELLS
AACTCTTTAGTACCTTACAGA_CGCCTAACGGCTGCCGAGGTC_CTCTTGCTCAAGACTGCGAGC___BIO_ddseq_1.FIXEDCELLS	0.651507	ddseq	BIO_ddseq_1.FIXEDCELLS
CAGAATTGCGACTCCATGTAT_GCACAGCTTACAGAAATGGCC_TCGGCGTTGGTGAAGCCTCGT___BIO_ddseq_1.FIXEDCELLS	0.624257	ddseq	BIO_ddseq_1.FIXEDCELLS
CTTGTCCGATAGACAGTTTCT_TCGGCGTCTGCGCCTGGTGAA___BIO_ddseq_1.FIXEDCELLS	0.56908	ddseq	BIO_ddseq_1.FIXEDCELLS
AGAGACCTGTTTAGTTCGTAC_ATAGTTGATGAATACTGCGCC_CCACTTGGCCTCGTAGGACGT_GTGCATTCGGCCAGGATCACC___BIO_ddseq_1.FIXEDCELLS	0.493489	ddseq	BIO_ddseq_1.FIXEDCELLS
GTGTCCACTGGCATTGCTACT_TCAGCAACGGCTGCTCTTGTA_TGAGATTGGAGCCTTGAATCC___BIO_ddseq_1.FIXEDCELLS	0.753567	ddseq	BIO_ddseq_1.FIXEDCELLS
AGGACGTTACGCATAAGCAGC_TGAGGAGATGAGCTCGATTAC_TGGCAACCGTAGCCTGAGATT___BIO_ddseq_1.FIXEDCELLS	1	ddseq	BIO_ddseq_1.FIXEDCELLS
AACGGTGATAGGCAACCGGCT_AGATAGGAATGATTTGTTTAG_ATGAGCTGTGCATTGTCCTTC_GGTCGTACGGCTGCTGGCCTT___BIO_ddseq_1.FIXEDCELLS	0.864528	ddseq	BIO_ddseq_1.FIXEDCELLS
CCACTTGAGGATACGCTAATT_GTGTCCATGCTACTAGTAAGC___BIO_ddseq_1.FIXEDCELLS	0.331256	ddseq	BIO_ddseq_1.FIXEDCELLS
AGACCATTCAGCAATCTTGTA_TCTTGTATATACTTTCTTGTA___BIO_ddseq_1.FIXEDCELLS	0.777602	ddseq	BIO_ddseq_1.FIXEDCELLS
CGGAGGAGCTTTATCCTATGT_GTCCTTCTATGTGCCCTTAGG_TGTTTAGGGTGTTTGTGGTAG___BIO_ddseq_1.FIXEDCELLS	0.575847	ddseq	BIO_ddseq_1.FIXEDCELLS
ACAGTACCGTAGCCGTTAGGA_ACGTATTTCGACAGGTCCTTC___BIO_ddseq_1.FIXEDCELLS	0.713369	ddseq	BIO_ddseq_1.FIXEDCELLS
TCCTTAACGATTACAAGGTTC_TGACCGCAGCCGCCCACTTCT___BIO_ddseq_1.FIXEDCELLS	0.688125	ddseq	BIO_ddseq_1.FIXEDCELLS
AATTGGTCTCTTGCTGCTACT_CGTGATATGAGATTAGACCAT_CTGCGCCTCAGCAATGGAAGG_TGAATCCAATGGCCGAATATG___BIO_ddseq_1.FIXEDCELLS	0.53434	ddseq	BIO_ddseq_1.FIXEDCELLS
GCAGTGTCCAAGCTTATACTT_TCTGAACCATGTATGGTTCAC_TCTTGTACGTAGCCAGCGAAT___BIO_ddseq_1.FIXEDCELLS	0.252305	ddseq	BIO_ddseq_1.FIXEDCELLS
AGACCATCTAGAGCCGGCCAG_ATGGTGTCGTGATATACTTTC_CTGCGCCTCAAGACACCTACC_TAGTGTTGCGCACGTCCGCTC___BIO_ddseq_1.FIXEDCELLS	1	ddseq	BIO_ddseq_1.FIXEDCELLS
ACACGCGGGCGTCCAATTCCA_ACGTATTTGCGTTGGAGAGGT_GAATATGCCAGTCACTTCATC___BIO_ddseq_1.FIXEDCELLS	0.91812	ddseq	BIO_ddseq_1.FIXEDCELLS
CGGCCAGCCAAGCTAGTTTCT_TCTTGTATATGTGCCGGTACG___BIO_ddseq_1.FIXEDCELLS	0.912918	ddseq	BIO_ddseq_1.FIXEDCELLS
GTTGATGATAGTTGGATAGAC___BIO_ddseq_1.FIXEDCELLS	0.882104	ddseq	BIO_ddseq_1.FIXEDCELLS
TGTTTAGGAGCGTGGGACGAC___BIO_ddseq_1.FIXEDCELLS	0.777675	ddseq	BIO_ddseq_1.FIXEDCELLS
GCGCACGACCGGCTCTTGTCC___BIO_ddseq_1.FIXEDCELLS	1	ddseq	BIO_ddseq_1.FIXEDCELLS
ACTCAATTCCTGGCCGCGCTT_GGCGTCCTTCCTCTTTAAGCG___BIO_ddseq_1.FIXEDCELLS	0.891235	ddseq	BIO_ddseq_1.FIXEDCELLS
CTTACCGTCATACATGAGGAG_TTACAGACACGGACTGACCGC___BIO_ddseq_1.FIXEDCELLS	0.9799	ddseq	BIO_ddseq_1.FIXEDCELLS
CTGCGCCGGCGTCCGATCACC_GATCACCGCAGTGTTCGGATG_GCGTAGATGATTGTATGGTGT_TCGGCGTCCATAATGCAGTGT_TTGTAAGCGGCCAGCTAACTC___BIO_ddseq_1.FIXEDCELLS	0.622125	ddseq	BIO_ddseq_1.FIXEDCELLS
AACGGTGAGCTGAGACAGTAC_CTTACCGCTCTTGCCATCTTA___BIO_ddseq_1.FIXEDCELLS	0.734232	ddseq	BIO_ddseq_1.FIXEDCELLS
AGAGACCGTGGTAGGCTAATT_AGATAGGCGCGCTTAGTTTCT_CTCATTTCTTGCGAGGTTCAC_GACAATAGCGTAGATAACGCC_GATCACCATGTTCCGACAATA___BIO_ddseq_1.FIXEDCELLS	0.990998	ddseq	BIO_ddseq_1.FIXEDCELLS
AAGGTTCACTACGAACGAGAA_CTTACCGAATGATTCACGGAC_TCCAGTTTTGAGGCTTAAGCG___BIO_ddseq_1.FIXEDCELLS	0.963626	ddseq	BIO_ddseq_1.FIXEDCELLS
CGCAATCCTCTTGCTAACGCC___BIO_ddseq_1.FIXEDCELLS	0.985306	ddseq	BIO_ddseq_1.FIXEDCELLS
GCTTTATAAGTTATATTCGTT_GTCGGTTGGCAGGCTCGCGCA_GTTGATGGCTCCAACCGAACC_TAAGAGGTTTCCTAGGTCGTA___BIO_ddseq_1.FIXEDCELLS	0.66081	ddseq	BIO_ddseq_1.FIXEDCELLS
GCGACTCATTGCCTGGTTCAC_GGCAGGCCTAACTCAACGTAA_TTATCATTCTGAACGTTAGGA___BIO_ddseq_1.FIXEDCELLS	0.689087	ddseq	BIO_ddseq_1.FIXEDCELLS
AGAGACCAACCACACTAAGAA_ATGTTCCGATCACCAGGACGT_CTCATTTGAGCTAACCATAAT___BIO_ddseq_1.FIXEDCELLS	1	ddseq	BIO_ddseq_1.FIXEDCELLS
TTAAGCGTTATCATCCAGTCA___BIO_ddseq_1.FIXEDCELLS	0.974335	ddseq	BIO_ddseq_1.FIXEDCELLS
ACGTTGGGCTAATTGCGTAGA_AGAGACCTTTCCTACCGCGAT_CGTACAAACGAGAATTCGTAC_TTCTGCACGCGGCGCGTACAA___BIO_ddseq_1.FIXEDCELLS	0.99274	ddseq	BIO_ddseq_1.FIXEDCELLS
ACAGCTTCTAAGAAATAGGCA___BIO_ddseq_1.FIXEDCELLS	0.834722	ddseq	BIO_ddseq_1.FIXEDCELLS
GTGTGTCGCCTTTGTGACCGC___BIO_ddseq_1.FIXEDCELLS	0.897774	ddseq	BIO_ddseq_1.FIXEDCELLS
AATGGCCTCATACAAACGGTG_CATACGCATGTTCCGGACGAC_CTTACCGGTGCATTCAGAATT_GTGTCCACTATTCGTAGTACC___BIO_ddseq_1.FIXEDCELLS	0.615756	ddseq	BIO_ddseq_1.FIXEDCELLS
AATTGGTACTCAATAATGGCC_AGCTGAGATTATTCCGCGCTT_CAGAGAGTCGACAGCATGTAT_GTCGGTTATTATTCTACGCAT___BIO_ddseq_1.FIXEDCELLS	0.68084	ddseq	BIO_ddseq_1.FIXEDCELLS
CGCGCTTTGTCGCTTGCTACT_GCGACTCACCATGCTCAAGAC___BIO_ddseq_1.FIXEDCELLS	0.861958	ddseq	BIO_ddseq_1.FIXEDCELLS
ACACGCGCATCTTATACGCAT_ACACGCGTGGCCTTTCCTTAA_CGGATCTTTCTGCAATTGCCT_GTGGCGCCAGAATTATATAAC___BIO_ddseq_1.FIXEDCELLS	0.935448	ddseq	BIO_ddseq_1.FIXEDCELLS
ACTCAATTCGACAGTTGGACT_GCAGTGTTGGTGAATGGCAAC___BIO_ddseq_1.FIXEDCELLS	0.891737	ddseq	BIO_ddseq_1.FIXEDCELLS
GGCGGAATGGTGAACGCGCTT___BIO_ddseq_1.FIXEDCELLS	1	ddseq	BIO_ddseq_1.FIXEDCELLS
AATGGCCCGGAGGACGCCTAA_AGCGAATGAGAGGTGTTGATG_CCAGTCAACTCAATCGCGCTT_TGTCGCTCTTACCGTCGACAG___BIO_ddseq_1.FIXEDCELLS	0.694667	ddseq	BIO_ddseq_1.FIXEDCELLS
CCTCCTTTCGGATGTTGTAAG_GGTGTTTTTCGTACGTAATAC___BIO_ddseq_1.FIXEDCELLS	0.607257	ddseq	BIO_ddseq_1.FIXEDCELLS
GACAATAAATGGCCCTCTTGC_GCCTTTGCACGCCAGGCGTCC_GTCGGTTACTCAATAGTAAGC_GTGGTAGTCCTGGCAATGATT___BIO_ddseq_1.FIXEDCELLS	0.756263	ddseq	BIO_ddseq_1.FIXEDCELLS
AGCTGAGCGCGGCGAATTCCA_TACGCATGGCGGAACGATTAC_TGGACCAAGAGACCCGGATCT_TTAAGCGCAGAATTGCTTTAT___BIO_ddseq_1.FIXEDCELLS	0.828179	ddseq	BIO_ddseq_1.FIXEDCELLS
AGCCGCCACAGCTTTACCGAA_ATGAATAAGCGAATTCTTGTA_GAACCGTGATCACCGTCGGTT_TAACGCCGATAGACCGCGGCG___BIO_ddseq_1.FIXEDCELLS	0.815794	ddseq	BIO_ddseq_1.FIXEDCELLS
CGTAGCCCGCGCTTGCGCACG_TGCTACTCAGAATTGCTCCAA_TGTAGTGAGCTGAGTGGAAGG___BIO_ddseq_1.FIXEDCELLS	0.753246	ddseq	BIO_ddseq_1.FIXEDCELLS
CTTGCGACTCTTGCTCGGCGT_CTTGCGATAGTGTTTCATACA___BIO_ddseq_1.FIXEDCELLS	0.477754	ddseq	BIO_ddseq_1.FIXEDCELLS
CGCAATCATGTTCCATGAGCT___BIO_ddseq_1.FIXEDCELLS	0.860923	ddseq	BIO_ddseq_1.FIXEDCELLS
AGGACGTTGTCGCTTATACTT_GCCTCGTCTCATTTGAGCTAA_GGTCGTACGAGGTCGATAGAC___BIO_ddseq_1.FIXEDCELLS	0.756507	ddseq	BIO_ddseq_1.FIXEDCELLS
ACCATGCCATCTTACCGCGAT_CGTGATATTGGACTTAAGGTA___BIO_ddseq_1.FIXEDCELLS	0.896924	ddseq	BIO_ddseq_1.FIXEDCELLS
ACCTACCGTGGTAGTAAGGTA_GTGTGTCATATAACTGGAAGG_TACGCATATAGTTGCGGCTGC___BIO_ddseq_1.FIXEDCELLS	1	ddseq	BIO_ddseq_1.FIXEDCELLS
CCTTAGGAACGTAACATCAGT_TTCCTCTGGTTCACTGGCCTT___BIO_ddseq_1.FIXEDCELLS	0.333384	ddseq	BIO_ddseq_1.FIXEDCELLS
ACGAGAACATCAGTTAGTGTT_GGTTCACCCATAATCAGAGAG_TCCGCTCGCTAATTTTCTGCA___BIO_ddseq_1.FIXEDCELLS	0.585476	ddseq	BIO_ddseq_1.FIXEDCELLS
CGGTACGTGAGGAGTCCGCTC_TAAGGTATAAGAGGCGAGTGG___BIO_ddseq_1.FIXEDCELLS	0.932529	ddseq	BIO_ddseq_1.FIXEDCELLS
TGCGAGCATGAATAAAGTGCG___BIO_ddseq_1.FIXEDCELLS	0.926047	ddseq	BIO_ddseq_1.FIXEDCELLS
ACGTTGGGGAGCCTCTCATTT_ATGGTGTCTTCATCTCGACAG___BIO_ddseq_1.FIXEDCELLS	0.782531	ddseq	BIO_ddseq_1.FIXEDCELLS
ATGAGCTTAAGAGGGGACGAC_GCTCCAAAGGACGTTTATCAT_GCTCCAATCGGCGTTCTGAAC_TCCAGTTGAGCTAACCGCGAT___BIO_ddseq_1.FIXEDCELLS	1	ddseq	BIO_ddseq_1.FIXEDCELLS
AAGTGCGGAGCTAAATGGTGT_CAGAATTGGACGACCTGGCAT_CGTTTGATATACTTGGACGAC_GCTAATTGAATCAATGTCGCT___BIO_ddseq_1.FIXEDCELLS	0.616729	ddseq	BIO_ddseq_1.FIXEDCELLS
CGGATCTGGTTAGTTTCCTCT_GTCCTTCCGAGTGGAAGTTAT_TCGTTCTATAGGCACTAAGAA_TTACAGACGTAGCCCGCGCTT___BIO_ddseq_1.FIXEDCELLS	0.67628	ddseq	BIO_ddseq_1.FIXEDCELLS
ACACGCGGGAAGTTGGTTCAC_CGACACTAGTTTCTCAGGCGG_CGTAGCCCTAGAGCTCGCGCA_TGAGGAGGGTTCACTACTTTC___BIO_ddseq_1.FIXEDCELLS	0.471207	ddseq	BIO_ddseq_1.FIXEDCELLS
AAGGTTCGCGTAGATAGTGTT_GTCCTTCAGCTGAGGTCGGTT_TCGACAGCGTTTGAAACTCTT_TGAATCCGAGTTGCTACGCAT___BIO_ddseq_1.FIXEDCELLS	0.896449	ddseq	BIO_ddseq_1.FIXEDCELLS
AACGTAACACATGATCCTGGC_TAAGGTAGTGCATTGTAATAC_TTGGTTAACGTATTGAGTTGC___BIO_ddseq_1.FIXEDCELLS	0.8705	ddseq	BIO_ddseq_1.FIXEDCELLS
CGATGCATAAGAGGTAGTACC_GAGTTGCCGCGGCGCATCAGT___BIO_ddseq_1.FIXEDCELLS	0.507046	ddseq	BIO_ddseq_1.FIXEDCELLS
ACCGGCTAAGGTTCAGTAAGC_ATTCACGGTGGCGCTGGCAAC_CGCCTAATTGGTTACGCCTAA_CGCGGCGCGTTTGAGGACGAC___BIO_ddseq_1.FIXEDCELLS	0.634543	ddseq	BIO_ddseq_1.FIXEDCELLS
ACGAGAAGTTGATGGAGCTAA_AGGCATGCCTCCTTTTTGGTC_GAGTTGCTAAGGTAAGAGACC_GTGTGTCACGTTGGAGGCATG___BIO_ddseq_1.FIXEDCELLS	1	ddseq	BIO_ddseq_1.FIXEDCELLS
CTCTTGCTCATACATCTGAAC_TTCTGCATTACAGACGCGCTT___BIO_ddseq_1.FIXEDCELLS	0.446545	ddseq	BIO_ddseq_1.FIXEDCELLS
CAGAGAGGATAGACTACTTTC_CTCATTTCCATAATCTAGAGC_TCGTTCTCGGTACGTAAGGTA___BIO_ddseq_1.FIXEDCELLS	0.947723	ddseq	BIO_ddseq_1.FIXEDCELLS
AAGTTATCATACGCACCATGC_CTAGAGCGGCGTCCAGTAAGC___BIO_ddseq_1.FIXEDCELLS	0.931406	ddseq	BIO_ddseq_1.FIXEDCELLS
AGACTTCAAGTTATCTGGCAT_CATCAGTTTCTGCACGATTAC_GAGGACAGGTCGTATGATTGT_TCTTGTAATGAGCTTAAGAGG___BIO_ddseq_1.FIXEDCELLS	0.758351	ddseq	BIO_ddseq_1.FIXEDCELLS
CACGCCATCCGCTCTCGCGCA_GACAATATGTAGTGTCGCGCA___BIO_ddseq_1.FIXEDCELLS	0.945388	ddseq	BIO_ddseq_1.FIXEDCELLS
TCCTTAAACAGTACCGGCCAG_TCGGATGTCGACAGGAGCGTG___BIO_ddseq_1.FIXEDCELLS	0.448483	ddseq	BIO_ddseq_1.FIXEDCELLS
CCTATGTTCGACAGGTAATAC___BIO_ddseq_1.FIXEDCELLS	0.597293	ddseq	BIO_ddseq_1.FIXEDCELLS
GAGCTAACGCCTAATTATCAT_TATGTGCTCGGCGTGCAGTGT___BIO_ddseq_1.FIXEDCELLS	0.813664	ddseq	BIO_ddseq_1.FIXEDCELLS
AAGCAGCAGTTTCTCTTGCGA_GTAATACGAGTTGCTGCGTTG_GTGGCGCTCTGAACTGCGAGC___BIO_ddseq_1.FIXEDCELLS	0.502642	ddseq	BIO_ddseq_1.FIXEDCELLS
ATGAGCTCTAAGAAACAGTAC_CGCGGCGACACGCGGCCTCGT___BIO_ddseq_1.FIXEDCELLS	1	ddseq	BIO_ddseq_1.FIXEDCELLS
GTAATACACCTACCAGATAGG_TGGCCTTTGTCGCTGGTTCAC___BIO_ddseq_1.FIXEDCELLS	0.718805	ddseq	BIO_ddseq_1.FIXEDCELLS
CGAGTGGGTTGATGTCGCGCA_TTGGACTTTTCCTAAGCGAAT_TTGGTTAGCTTTATTGGTGAA___BIO_ddseq_1.FIXEDCELLS	0.826943	ddseq	BIO_ddseq_1.FIXEDCELLS
AAGTGCGGACAATAGTCCTTC_GAGCGTGAGACCATTGAATCC___BIO_ddseq_1.FIXEDCELLS	0.869938	ddseq	BIO_ddseq_1.FIXEDCELLS
ACTACGAATAGGCATAGTACC_GATAGACGGACGACAGACCAT_TACGCATTAAGGTATGGACCA___BIO_ddseq_1.FIXEDCELLS	0.745531	ddseq	BIO_ddseq_1.FIXEDCELLS
AAGGTTCGCTTTATCTAACTC_GTAATACAAGCAGCTGAATCC___BIO_ddseq_1.FIXEDCELLS	0.907517	ddseq	BIO_ddseq_1.FIXEDCELLS
ACAGCTTAGCCGCCTCCAGTT_CATCTTAAAGTTATCCGCGAT___BIO_ddseq_1.FIXEDCELLS	0.799459	ddseq	BIO_ddseq_1.FIXEDCELLS
CGATGCAGATAGACCGTGATA___BIO_ddseq_1.FIXEDCELLS	1	ddseq	BIO_ddseq_1.FIXEDCELLS
ATGAATATGTAGTGCGCCTAA_TATGTGCCGCGCTTTCGGATG_TTTGGTCCCAGTCACACATGA___BIO_ddseq_1.FIXEDCELLS	0.879233	ddseq	BIO_ddseq_1.FIXEDCELLS
CGCGCTTTTTCCTACTAACTC_GAATCAAGTTAGGAAACGTAA_GAGTTGCGGTGTTTGTGGTAG_TGTAGTGGCTAATTCTGGCAT___BIO_ddseq_1.FIXEDCELLS	0.609541	ddseq	BIO_ddseq_1.FIXEDCELLS
ACAGCTTACGAGAATTTCCTA_CCGCGATGGTTAGTGGTTCAC_TTCCTCTACAGTACAGGACGT___BIO_ddseq_1.FIXEDCELLS	0.822898	ddseq	BIO_ddseq_1.FIXEDCELLS
AACGTAAGGCGGAATCGACAG_CCGGTTTGGCGTCCTTATCAT___BIO_ddseq_1.FIXEDCELLS	0.893136	ddseq	BIO_ddseq_1.FIXEDCELLS
CACGGACGCCTTTGGCTAATT_TCTTGTATGGCCTTAGTAAGC_TTATCATGGTTCACCCGGTTT___BIO_ddseq_1.FIXEDCELLS	0.771351	ddseq	BIO_ddseq_1.FIXEDCELLS
ATGAGCTCAGGCGGCTCATTT_CGCGGCGGCGCACGCCACTTG_TGGAAGGGATAGACTGGAAGG___BIO_ddseq_1.FIXEDCELLS	1	ddseq	BIO_ddseq_1.FIXEDCELLS
GAACCGTGCGACTCTCGTTCT_GCGTAGACCATAATTGCGTTG_GGCGGAATCTGAACGAACCGT_TGATTGTGTGTCCATGTAGTG___BIO_ddseq_1.FIXEDCELLS	0.590669	ddseq	BIO_ddseq_1.FIXEDCELLS
AGCAACGCTCATTTGTCGGTT_CACATGATCCTTAAATTCACG_CGCCTAACGCCTAAATTCGTT_TGAGATTTACCGAAACGTTGG___BIO_ddseq_1.FIXEDCELLS	0.547532	ddseq	BIO_ddseq_1.FIXEDCELLS
AGATAGGTTTGGTCAACGGTG_GCGTAGACGAGGTCCGGAGGA_GGTTCACGAGCTAATCGCGCA___BIO_ddseq_1.FIXEDCELLS	0.879554	ddseq	BIO_ddseq_1.FIXEDCELLS
AATGGCCCGGCTGCATTCACG_GAGGACAACGAGAACACATGA_TGGAAGGTAGTGTTTATGTGC___BIO_ddseq_1.FIXEDCELLS	0.644545	ddseq	BIO_ddseq_1.FIXEDCELLS
ACGTATTCGCCTAAAGCGAAT_CGATGCAGCTAATTTCGCGCA_CGATTACACTACGAGCAGTGT_GCACAGCCGCAATCGCACAGC_TGACCGCCGAGTGGTGCGTTG___BIO_ddseq_1.FIXEDCELLS	0.489445	ddseq	BIO_ddseq_1.FIXEDCELLS
AGACTTCTGAGGAGACGTTGG_CTAAGAAATGAATAGTGCATT_GAACCGTTCCAGTTTAAGGTA___BIO_ddseq_1.FIXEDCELLS	1	ddseq	BIO_ddseq_1.FIXEDCELLS
CGAGGTCCGTAGCCTCAAGAC_CGCCTAAGGAGCCTACTCAAT___BIO_ddseq_1.FIXEDCELLS	0.865231	ddseq	BIO_ddseq_1.FIXEDCELLS
CCGCGATGTCGGTTACTCAAT_GCCTCGTTCAAGACGATAGAC_GGCGGAATCAGCAATGGACCA_TGGTGAAGATCACCGAGTTGC___BIO_ddseq_1.FIXEDCELLS	1	ddseq	BIO_ddseq_1.FIXEDCELLS
ATGTTCCACTACGAGAATCAA_CTAAGAATGCTACTTGTCGCT_CTGCGCCTCTGAACTTAAGCG_GAGGACACTCATTTGGTAACA___BIO_ddseq_1.FIXEDCELLS	0.783711	ddseq	BIO_ddseq_1.FIXEDCELLS
CATCAGTTTTGGTCTTCGTAC_CGGAGGATTGGTTAATTATTC_GAGTTGCTGATTGTAAGCAGC_TCATACAAACTCTTCGGAGGA___BIO_ddseq_1.FIXEDCELLS	0.902043	ddseq	BIO_ddseq_1.FIXEDCELLS
ACGTTGGTCAGCAAGCACAGC_AGTAAGCCATACGCATAGTTG_CAGGCGGGTCGGTTCTTGCGA_CCAAGCTCCACTTGATGAATA_CGGCTGCGACAATATCCAGTT___BIO_ddseq_1.FIXEDCELLS	0.797927	ddseq	BIO_ddseq_1.FIXEDCELLS
ACGAGAAGGAGCCTGTCCTTC_GGCGTCCCTATTCGTTCGTAC_TCTTGTAGAATATGGGCGTCC___BIO_ddseq_1.FIXEDCELLS	0.55104	ddseq	BIO_ddseq_1.FIXEDCELLS
AGCGAATTAAGGTAGCGCACG_GCCTTTGTCGACAGGCTAATT_TGAGGAGATTCACGGTCCTTC___BIO_ddseq_1.FIXEDCELLS	0.918214	ddseq	BIO_ddseq_1.FIXEDCELLS
GTTGATGAGACCATAACGGTG_TAGTACCTTGAGGCTCGACAG___BIO_ddseq_1.FIXEDCELLS	0.666803	ddseq	BIO_ddseq_1.FIXEDCELLS
AGCTGAGCCGGTTTCAGAATT_GTGGCGCTGTAGTGCATCTTA_TCGTTCTCGTTTGAACCATGC_TCTTGTACCTCCTTAGGATAC___BIO_ddseq_1.FIXEDCELLS	0.587467	ddseq	BIO_ddseq_1.FIXEDCELLS
CAGAGAGATGAATACCAAGCT___BIO_ddseq_1.FIXEDCELLS	0.73374	ddseq	BIO_ddseq_1.FIXEDCELLS
CAGAATTATTATTCCGACACT_TCGACAGAACTCTTCTCTTGC___BIO_ddseq_1.FIXEDCELLS	0.792139	ddseq	BIO_ddseq_1.FIXEDCELLS
AAGCAGCTGACCGCCGCGCTT_CGCGGCGCAGGCGGCGACACT_GAGTTGCTTGGACTCACGGAC___BIO_ddseq_1.FIXEDCELLS	0.904021	ddseq	BIO_ddseq_1.FIXEDCELLS
ACACGCGAACTCTTCCGGTTT_ATGGTGTCTTCATCCACTTCT_TCCAGTTACCTACCACCATGC___BIO_ddseq_1.FIXEDCELLS	0.88746	ddseq	BIO_ddseq_1.FIXEDCELLS
ATTGCCTAGCGAATAGAGACC_GATCACCGCTAATTTCGTTCT___BIO_ddseq_1.FIXEDCELLS	0.929977	ddseq	BIO_ddseq_1.FIXEDCELLS
CAGGCGGTAACGCCGGAGCCT___BIO_ddseq_1.FIXEDCELLS	0.702003	ddseq	BIO_ddseq_1.FIXEDCELLS
GAGGACACCTCCTTGATCACC_GCGCACGGCGACTCGCCTCGT_GTGCATTAAGCAGCGCGCACG_TACGCATGGTTAGTAGCAACG___BIO_ddseq_1.FIXEDCELLS	0.859489	ddseq	BIO_ddseq_1.FIXEDCELLS
GGTGTTTGTGCATTGTGCATT_GTCCTTCAGATAGGAACGGTG_TAGTACCTCCTTAATGACCGC___BIO_ddseq_1.FIXEDCELLS	0.826232	ddseq	BIO_ddseq_1.FIXEDCELLS
CGGTACGTTACAGATATGTGC_TAAGAGGTCAGCAACTAGAGC___BIO_ddseq_1.FIXEDCELLS	0.621171	ddseq	BIO_ddseq_1.FIXEDCELLS
CGCGGCGTGCGAGCCATGTAT_TCTGAACCCGCGATTCAGCAA___BIO_ddseq_1.FIXEDCELLS	0.798058	ddseq	BIO_ddseq_1.FIXEDCELLS
GCACAGCCTTGTCCTGGCAAC_GTGCATTAACGGTGTGGCCTT___BIO_ddseq_1.FIXEDCELLS	0.474956	ddseq	BIO_ddseq_1.FIXEDCELLS
GGTTAGTCAGAATTGAGCTAA_TGAGGAGCGTGATATAACGCC___BIO_ddseq_1.FIXEDCELLS	0.760062	ddseq	BIO_ddseq_1.FIXEDCELLS
CAGAGAGGGTCGTACGATGCA_GTGTCCACAGAATTCGATTAC___BIO_ddseq_1.FIXEDCELLS	0.819595	ddseq	BIO_ddseq_1.FIXEDCELLS
CCTCCTTACGTTGGAAGTTAT_CGCCTAAGCGCACGTGGAAGG_GACAATACGACACTACCATGC_TTGTAAGAGCTGAGGCTTTAT___BIO_ddseq_1.FIXEDCELLS	0.600461	ddseq	BIO_ddseq_1.FIXEDCELLS
ATGAGCTACGTATTAATTCCA_CGCGGCGTTATCATGCACAGC___BIO_ddseq_1.FIXEDCELLS	0.457718	ddseq	BIO_ddseq_1.FIXEDCELLS
CGCAATCCCGAACCCAGAGAG_TTTGGTCATGAGCTGGCGGAA___BIO_ddseq_1.FIXEDCELLS	0.747639	ddseq	BIO_ddseq_1.FIXEDCELLS
AATGGCCAGCAACGCAGAATT_CGATTACATTGCCTACTCAAT___BIO_ddseq_1.FIXEDCELLS	0.738393	ddseq	BIO_ddseq_1.FIXEDCELLS
ATGTTCCGGAGCCTTTACAGA_CACGCCAATTGCCTGTGTCCA_CGTACAATGCGAGCAAGTGCG___BIO_ddseq_1.FIXEDCELLS	0.713351	ddseq	BIO_ddseq_1.FIXEDCELLS
CTCTTGCAGCAACGGTAATAC_GCGTAGACGTTTGACTGCGCC___BIO_ddseq_1.FIXEDCELLS	0.608852	ddseq	BIO_ddseq_1.FIXEDCELLS
GTGTCCATACTTTCAAGTGCG___BIO_ddseq_1.FIXEDCELLS	0.917658	ddseq	BIO_ddseq_1.FIXEDCELLS
CTTACCGCCAGTCAAGATAGG___BIO_ddseq_1.FIXEDCELLS	0.843879	ddseq	BIO_ddseq_1.FIXEDCELLS
CGGCTGCAGAGACCAGCTGAG_GAATATGAGACTTCACCTACC_GAATCAAAGTTTCTGTTAGGA___BIO_ddseq_1.FIXEDCELLS	0.95012	ddseq	BIO_ddseq_1.FIXEDCELLS
AATGATTACACGCGTGGAAGG_TGTTTAGCATCTTATTTCCTA___BIO_ddseq_1.FIXEDCELLS	0.890026	ddseq	BIO_ddseq_1.FIXEDCELLS
CTAACTCCATACGCTTGGTTA_GAGCTAAGCGCACGCATACGC_TCAAGACTCGGCGTCGCCTAA___BIO_ddseq_1.FIXEDCELLS	0.865701	ddseq	BIO_ddseq_1.FIXEDCELLS
ATGAATAAGCAACGAGTTTCT_TTAAGCGGCCTTTGCCGGTTT___BIO_ddseq_1.FIXEDCELLS	1	ddseq	BIO_ddseq_1.FIXEDCELLS
ACACGCGTCCGCTCGATCACC_CACGCCATCAAGACCGAGTGG_CGCGCTTAGTTTCTAGTAAGC___BIO_ddseq_1.FIXEDCELLS	0.754407	ddseq	BIO_ddseq_1.FIXEDCELLS
ACGAGAACGTTTGAAATGGCC_CGGCCAGACTACGACGCGGCG_CTTGTCCTTGTAAGCCATAAT___BIO_ddseq_1.FIXEDCELLS	0.380173	ddseq	BIO_ddseq_1.FIXEDCELLS
ACTCAATGCCTCGTCGAGTGG_CGATTACGTGCATTTAGTACC_GGCGTCCAGCTGAGCGCGGCG_TCGGCGTTGCGTTGGTAATAC_TGTCGCTCCTATGTAATGATT___BIO_ddseq_1.FIXEDCELLS	0.615163	ddseq	BIO_ddseq_1.FIXEDCELLS
AAGCAGCAGACCATACGAGAA_TGACCGCTGGAAGGTCATACA___BIO_ddseq_1.FIXEDCELLS	0.600301	ddseq	BIO_ddseq_1.FIXEDCELLS
CGTGATATAAGAGGATTCACG___BIO_ddseq_1.FIXEDCELLS	0.786242	ddseq	BIO_ddseq_1.FIXEDCELLS
ACAGTACCTAAGAAGGCGGAA_ATGAGCTGTGTGTCCTCTTGC_TGGTGAACAGAATTTGGACCA___BIO_ddseq_1.FIXEDCELLS	0.620767	ddseq	BIO_ddseq_1.FIXEDCELLS
GACAATATCATACACGACACT___BIO_ddseq_1.FIXEDCELLS	0.843972	ddseq	BIO_ddseq_1.FIXEDCELLS
AAGTTATAGGATACGAGAGGT_CAGAGAGAGCAACGATGAGCT_CCTTAGGAAGTTATCTTCATC_TTCGTACGACAATACTTCATC___BIO_ddseq_1.FIXEDCELLS	0.520219	ddseq	BIO_ddseq_1.FIXEDCELLS
TCATACACGGAGGACGATTAC___BIO_ddseq_1.FIXEDCELLS	0.750006	ddseq	BIO_ddseq_1.FIXEDCELLS
CCAAGCTCGCGGCGCCAGTCA_GCAGTGTAGGATACCTTACCG_TGCTACTAACTCTTGACAATA___BIO_ddseq_1.FIXEDCELLS	0.765449	ddseq	BIO_ddseq_1.FIXEDCELLS
CCACTTGATAGGCAAGCTGAG_CGGTACGGAATCAAACGTATT___BIO_ddseq_1.FIXEDCELLS	0.715861	ddseq	BIO_ddseq_1.FIXEDCELLS
GAGCGTGAGACCATCACGCCA___BIO_ddseq_1.FIXEDCELLS	0.55268	ddseq	BIO_ddseq_1.FIXEDCELLS
AATGATTTCCTGGCTGGAAGG_ATGGTGTTGGAAGGCCTATGT_ATTATTCAGATAGGAATTGGT_CGAGGTCCTATTCGCGTGATA_CGCGCTTAATGATTACCATGC___BIO_ddseq_1.FIXEDCELLS	0.634607	ddseq	BIO_ddseq_1.FIXEDCELLS
ATAGTTGAGCGAATCATCTTA_GGCGGAATAAGGTACTTGTCC___BIO_ddseq_1.FIXEDCELLS	0.630359	ddseq	BIO_ddseq_1.FIXEDCELLS
TCGCGCATTGGTTAACACGCG_TGGCCTTGTGTGTCTCATACA_TGGTGAAGGCGGAACGTTTGA___BIO_ddseq_1.FIXEDCELLS	0.810912	ddseq	BIO_ddseq_1.FIXEDCELLS
GCCTCGTGAACCGTACAGTAC___BIO_ddseq_1.FIXEDCELLS	0.996768	ddseq	BIO_ddseq_1.FIXEDCELLS
CGTTTGACGCGCTTTGGTGAA_TGAGGAGTCGGCGTGTGGCGC___BIO_ddseq_1.FIXEDCELLS	0.815961	ddseq	BIO_ddseq_1.FIXEDCELLS
GCCTCGTAAGCAGCTCCGCTC_GCGCACGATGAGCTCGATGCA_GTGGCGCCAGGCGGCCGGTTT___BIO_ddseq_1.FIXEDCELLS	0.562645	ddseq	BIO_ddseq_1.FIXEDCELLS
GGTCGTATTGGTTAGATAGAC___BIO_ddseq_1.FIXEDCELLS	0.590253	ddseq	BIO_ddseq_1.FIXEDCELLS
ATGAGCTATGTTCCAACCACA_CGGAGGAACAGCTTAATGGCC_GTGCATTACCATGCGCTTTAT_TATGTGCTGATTGTTGGCAAC___BIO_ddseq_1.FIXEDCELLS	1	ddseq	BIO_ddseq_1.FIXEDCELLS
ATGGTGTCGAGTGGCCGGTTT_CGCGCTTTACGCATCGATTAC_TACGCATAGCAACGTCCTTAA___BIO_ddseq_1.FIXEDCELLS	0.888462	ddseq	BIO_ddseq_1.FIXEDCELLS
AGGACGTGTGTGTCTCAAGAC_TCGACAGTATACTTTCAAGAC_TCGGATGAACGGTGCACGCCA___BIO_ddseq_1.FIXEDCELLS	0.823482	ddseq	BIO_ddseq_1.FIXEDCELLS
ACAGTACAAGTTATGCTCCAA___BIO_ddseq_1.FIXEDCELLS	0.536912	ddseq	BIO_ddseq_1.FIXEDCELLS
ACCGGCTTTGAGGCGCTAATT_GAGTTGCCGACACTTGGCAAC___BIO_ddseq_1.FIXEDCELLS	0.807499	ddseq	BIO_ddseq_1.FIXEDCELLS
AGCCGCCTCTTGTAGTCGGTT_GTGGCGCAGGCATGAGGATAC_TTCGTACTTGGTTACACATGA___BIO_ddseq_1.FIXEDCELLS	0.973127	ddseq	BIO_ddseq_1.FIXEDCELLS
GAGAGGTTGGTGAATCGACAG_GAGGACACGACACTTAGTGTT___BIO_ddseq_1.FIXEDCELLS	0.631999	ddseq	BIO_ddseq_1.FIXEDCELLS
CACATGAGTGGCGCAACTCTT_TGAATCCATAGGCAGGTTCAC_TGGACCATTGGACTAGGCATG_TGGCAACCGGAGGATGCTACT___BIO_ddseq_1.FIXEDCELLS	0.763338	ddseq	BIO_ddseq_1.FIXEDCELLS
AACGGTGTAAGAGGTTCGTAC_ATGAGCTGCCTCGTACACGCG_CGAGTGGGATCACCCTCTTGC___BIO_ddseq_1.FIXEDCELLS	0.475296	ddseq	BIO_ddseq_1.FIXEDCELLS
ATAGTTGTAAGGTAATGTTCC_CACTTCTTTGAGGCACGTTGG_CCAGTCATCGACAGGTCGGTT_CCTCCTTTTGGACTAGCGAAT___BIO_ddseq_1.FIXEDCELLS	0.497072	ddseq	BIO_ddseq_1.FIXEDCELLS
CACTTCTTGACCGCTAAGGTA_TGGTGAACCTTAGGCGTGATA___BIO_ddseq_1.FIXEDCELLS	0.954824	ddseq	BIO_ddseq_1.FIXEDCELLS
CCTCCTTATGTTCCCTTACCG___BIO_ddseq_1.FIXEDCELLS	0.667499	ddseq	BIO_ddseq_1.FIXEDCELLS
AATTCCAGTCCTTCGAGCGTG_TCCGCTCCATCTTACGGAGGA_TTGGACTGGTTCACCCAGTCA___BIO_ddseq_1.FIXEDCELLS	0.88061	ddseq	BIO_ddseq_1.FIXEDCELLS
AATGGCCTCGGCGTCTCTTGC___BIO_ddseq_1.FIXEDCELLS	0.555438	ddseq	BIO_ddseq_1.FIXEDCELLS
ACAGTACGCTTTATAATTGGT_CCACTTGCGATTACCTTCATC_CGCGCTTTTGAGGCTCGGATG___BIO_ddseq_1.FIXEDCELLS	0.922648	ddseq	BIO_ddseq_1.FIXEDCELLS
AACTCTTTGATTGTTTCGTAC_ATTATTCCTGCGCCGGCGGAA_CCAAGCTCGTAGCCTTTGGTC_CTATTCGAAGTTATTCGCGCA_GAGCTAAGATCACCATTCACG___BIO_ddseq_1.FIXEDCELLS	0.737629	ddseq	BIO_ddseq_1.FIXEDCELLS
ACCATGCATTCACGGCTCCAA_GAGAGGTCGCGCTTTTCCTCT_GATCACCTTCGTACACGTATT___BIO_ddseq_1.FIXEDCELLS	0.771854	ddseq	BIO_ddseq_1.FIXEDCELLS
AAGTGCGTGCTACTACTCAAT_ACTCAATAGACTTCGTGCATT___BIO_ddseq_1.FIXEDCELLS	0.627252	ddseq	BIO_ddseq_1.FIXEDCELLS
AACGTAAATTCGTTCACTTCT_CATCAGTATAGTTGACGTATT_CGGCTGCCACGCCATGCGTTG_TGAATCCGAATATGTAAGGTA___BIO_ddseq_1.FIXEDCELLS	0.719631	ddseq	BIO_ddseq_1.FIXEDCELLS
TAACGCCGGTAACAACCATGC___BIO_ddseq_1.FIXEDCELLS	0.551943	ddseq	BIO_ddseq_1.FIXEDCELLS
AGTTTCTTGTAGTGTAACGCC_GGACGACTATACTTTGCGAGC_TCGACAGGTGCATTCTAAGAA___BIO_ddseq_1.FIXEDCELLS	0.631493	ddseq	BIO_ddseq_1.FIXEDCELLS
CTTGCGATCGGCGTAACTCTT_TACTTTCGAGAGGTCTTGCGA_TGGTGAATAACGCCTCCTGGC___BIO_ddseq_1.FIXEDCELLS	0.79747	ddseq	BIO_ddseq_1.FIXEDCELLS
AGCAACGATTCACGCGATTAC_TGAGATTGCGCACGTTGAGGC___BIO_ddseq_1.FIXEDCELLS	0.593336	ddseq	BIO_ddseq_1.FIXEDCELLS
CCAGTCAGCCTCGTTTCGTAC_GGCGGAAATGTTCCGAATATG___BIO_ddseq_1.FIXEDCELLS	0.766105	ddseq	BIO_ddseq_1.FIXEDCELLS
ATTGCCTGTCCTTCATGAGCT_TAGTACCGTGTGTCCCTCCTT_TCCGCTCCCTATGTTTGAGGC___BIO_ddseq_1.FIXEDCELLS	0.594149	ddseq	BIO_ddseq_1.FIXEDCELLS
AAGTTATCGAGTGGGACAATA_TCGCGCATCGTTCTAGGATAC_TTCTGCAAGGATACTTCCTCT___BIO_ddseq_1.FIXEDCELLS	0.501437	ddseq	BIO_ddseq_1.FIXEDCELLS
CCAGTCATTGTAAGTATGTGC_CTGGCATCATCAGTGGTGTTT_TTGGTTACGCGCTTCACGGAC___BIO_ddseq_1.FIXEDCELLS	0.602987	ddseq	BIO_ddseq_1.FIXEDCELLS
AATTGGTGTAATACCACGCCA_ACCATGCATTCACGCGTTTGA_AGGACGTCACGCCAGAATATG_CGCCTAACATGTATTGGTGAA_CGTTTGAGCGTAGATGAGGAG_TGTTTAGGACAATAACGAGAA___BIO_ddseq_1.FIXEDCELLS	0.596381	ddseq	BIO_ddseq_1.FIXEDCELLS
ACAGCTTGCTAATTTAAGAGG_ATAGTTGAGGACGTGAATCAA_CCAGTCAGCACAGCATATAAC_GTCGGTTTGTAGTGTACCGAA_GTGGCGCGTGTCCATATGTGC___BIO_ddseq_1.FIXEDCELLS	0.605227	ddseq	BIO_ddseq_1.FIXEDCELLS
CCTCCTTAGCAACGTCGGCGT_GTGTCCACCGGTTTTTGGACT___BIO_ddseq_1.FIXEDCELLS	0.781753	ddseq	BIO_ddseq_1.FIXEDCELLS
ATATAACCCTATGTGAATATG___BIO_ddseq_1.FIXEDCELLS	0.695033	ddseq	BIO_ddseq_1.FIXEDCELLS
AAGTGCGTGTAGTGCCAAGCT_CACGGACCGTTTGATACGCAT_CCACTTGTCGCGCAGGCAGGC_GGACGACCTGGCATCCACTTG___BIO_ddseq_1.FIXEDCELLS	0.567355	ddseq	BIO_ddseq_1.FIXEDCELLS
ACGTATTCATCTTATCGCGCA_GGCAGGCGCGCACGGAATATG_GTGCATTTAGTACCCGCGGCG___BIO_ddseq_1.FIXEDCELLS	0.629865	ddseq	BIO_ddseq_1.FIXEDCELLS
AACCACACCATAATTGGTGAA_CGGATCTAGTTTCTTGTCGCT_TGACCGCACGTTGGGCGCACG___BIO_ddseq_1.FIXEDCELLS	0.750793	ddseq	BIO_ddseq_1.FIXEDCELLS
GGTCGTAGGAGCCTCGTACAA___BIO_ddseq_1.FIXEDCELLS	0.738202	ddseq	BIO_ddseq_1.FIXEDCELLS
ACAGCTTATGAGCTAAGTGCG_GCGCACGCCGCGATGTCGGTT_TCAAGACGTGGCGCCACTTCT___BIO_ddseq_1.FIXEDCELLS	0.868089	ddseq	BIO_ddseq_1.FIXEDCELLS
ATGGTGTATTATTCATGAGCT_CTGCGCCATAGGCACGATGCA___BIO_ddseq_1.FIXEDCELLS	0.709092	ddseq	BIO_ddseq_1.FIXEDCELLS
CATCAGTACGTATTCACATGA_CGTACAAATTATTCTTATCAT_GAATCAAGCCTCGTGTGGTAG___BIO_ddseq_1.FIXEDCELLS	0.826944	ddseq	BIO_ddseq_1.FIXEDCELLS
AGTAAGCACGTTGGTCGGATG_CGTAGCCGGCGTCCACTACGA_CTATTCGTCGTTCTACTACGA_TCCAGTTCACGCCACATCTTA___BIO_ddseq_1.FIXEDCELLS	0.41863	ddseq	BIO_ddseq_1.FIXEDCELLS
AGACTTCCGGCTGCTCGGCGT_CGCGGCGAGCTGAGCCTTAGG___BIO_ddseq_1.FIXEDCELLS	0.812226	ddseq	BIO_ddseq_1.FIXEDCELLS
ACTACGATCGCGCACACGGAC_CTATTCGATATAACACAGTAC_GATCACCTAACGCCCCACTTG_GGCGGAACGGTACGTACGCAT___BIO_ddseq_1.FIXEDCELLS	0.503253	ddseq	BIO_ddseq_1.FIXEDCELLS
AAGCAGCGTTGATGCGATGCA___BIO_ddseq_1.FIXEDCELLS	0.685245	ddseq	BIO_ddseq_1.FIXEDCELLS
CATGTATCGTGATACAGGCGG_GCAGTGTGAACCGTTGAGATT___BIO_ddseq_1.FIXEDCELLS	0.828622	ddseq	BIO_ddseq_1.FIXEDCELLS
AGGCATGTGGTGAAAACCACA_ATAGTTGCTTCATCGCAGTGT_CGCGCTTCAGGCGGCGATTAC___BIO_ddseq_1.FIXEDCELLS	0.610112	ddseq	BIO_ddseq_1.FIXEDCELLS
ACTACGACCAGTCATCGGATG_CCGCGATCATGTATGTTGATG_GGCGTCCGCCTCGTGGACGAC_TGCGAGCTAGTGTTTTCCTCT___BIO_ddseq_1.FIXEDCELLS	0.746039	ddseq	BIO_ddseq_1.FIXEDCELLS
ATGGTGTGGTTCACATGTTCC___BIO_ddseq_1.FIXEDCELLS	0.866525	ddseq	BIO_ddseq_1.FIXEDCELLS
GTGTCCAACGTATTCGGTACG___BIO_ddseq_1.FIXEDCELLS	0.701175	ddseq	BIO_ddseq_1.FIXEDCELLS
AAGTTATGTCGGTTGTGTCCA_GAGCTAAGGCAGGCAACGGTG_TGAATCCGCCTTTGACGTTGG___BIO_ddseq_1.FIXEDCELLS	0.591897	ddseq	BIO_ddseq_1.FIXEDCELLS
AGCCGCCACCATGCTCCAGTT_GGTGTTTGCCTTTGCTTCATC___BIO_ddseq_1.FIXEDCELLS	0.964665	ddseq	BIO_ddseq_1.FIXEDCELLS
CGAGGTCTGACCGCATTCACG_CGTTTGAATTCGTTGGCAGGC___BIO_ddseq_1.FIXEDCELLS	0.8573	ddseq	BIO_ddseq_1.FIXEDCELLS
CTGCGCCCGAGTGGTCCGCTC___BIO_ddseq_1.FIXEDCELLS	0.821444	ddseq	BIO_ddseq_1.FIXEDCELLS
CATGTATTCGGCGTGCGCACG_TTGGACTAATGATTCTGCGCC_TTTGGTCGCCTTTGGCTCCAA___BIO_ddseq_1.FIXEDCELLS	0.89204	ddseq	BIO_ddseq_1.FIXEDCELLS
CGATGCATCGGATGACAGCTT_TGGAAGGCATGTATAGTAAGC___BIO_ddseq_1.FIXEDCELLS	0.679445	ddseq	BIO_ddseq_1.FIXEDCELLS
CATCTTAAATTCCATCAGCAA_TAGTGTTCGCGGCGTTACAGA_TTGAGGCTGAGATTCACGGAC___BIO_ddseq_1.FIXEDCELLS	1	ddseq	BIO_ddseq_1.FIXEDCELLS
AGGCATGATATAACCCGGTTT_GCTTTATCGAGTGGGGTCGTA_GCTTTATTTTGGTCAGGATAC___BIO_ddseq_1.FIXEDCELLS	0.750982	ddseq	BIO_ddseq_1.FIXEDCELLS
CGACACTTACCGAAGGAGCCT_GAACCGTTTGTAAGCTTGCGA_GAGAGGTTTCTGCAGGTCGTA___BIO_ddseq_1.FIXEDCELLS	0.517479	ddseq	BIO_ddseq_1.FIXEDCELLS
TGGCAACTGAGATTGGTGTTT___BIO_ddseq_1.FIXEDCELLS	0.65467	ddseq	BIO_ddseq_1.FIXEDCELLS
AATTGGTCTTACCGTCCAGTT_CGATGCAACCTACCGCACAGC_CGGAGGAAGATAGGCTCTTGC_CTGGCATCGGTACGTTGGACT_TCGCGCAGGCAGGCAATTGGT___BIO_ddseq_1.FIXEDCELLS	0.474502	ddseq	BIO_ddseq_1.FIXEDCELLS
ATGTTCCGGTTAGTCGCGCTT_TTCTGCACTCTTGCGCCTCGT___BIO_ddseq_1.FIXEDCELLS	0.72004	ddseq	BIO_ddseq_1.FIXEDCELLS
CTGGCATGCACAGCATGTTCC_GCTAATTTGAATCCTGAATCC___BIO_ddseq_1.FIXEDCELLS	0.497458	ddseq	BIO_ddseq_1.FIXEDCELLS
ACAGTACCCGAACCAGGACGT_GTCGGTTACGTTGGGGTTAGT___BIO_ddseq_1.FIXEDCELLS	0.582986	ddseq	BIO_ddseq_1.FIXEDCELLS
AATGGCCCGGATCTGATAGAC___BIO_ddseq_1.FIXEDCELLS	0.643419	ddseq	BIO_ddseq_1.FIXEDCELLS
ACAGTACCTCTTGCGTGGCGC_GTGGCGCCTATTCGGAGTTGC_TAACGCCTATGTGCTACCGAA___BIO_ddseq_1.FIXEDCELLS	0.737394	ddseq	BIO_ddseq_1.FIXEDCELLS
GAGAGGTGAGGACAGCAGTGT_GGTCGTACGGATCTAATTCCA_GTGTCCACACGGACGGAAGTT___BIO_ddseq_1.FIXEDCELLS	0.774151	ddseq	BIO_ddseq_1.FIXEDCELLS
CATCTTAAAGTGCGATATAAC_CATCTTATTCCTCTAGCCGCC_CTTGCGATTAAGCGCGATGCA___BIO_ddseq_1.FIXEDCELLS	0.695436	ddseq	BIO_ddseq_1.FIXEDCELLS
CACTTCTTTTCCTACTTACCG_TGCTACTTTCTGCATGTAGTG___BIO_ddseq_1.FIXEDCELLS	0.576949	ddseq	BIO_ddseq_1.FIXEDCELLS
CGCCTAAGGACGACGCCTTTG_GGCGGAAACACGCGAGCAACG_TACTTTCTATGTGCAATGATT___BIO_ddseq_1.FIXEDCELLS	0.524182	ddseq	BIO_ddseq_1.FIXEDCELLS
GCTTTATCCTATGTATTGCCT_GGCGTCCAGCCGCCAATTCCA_TTTGGTCCATACGCATTCACG___BIO_ddseq_1.FIXEDCELLS	0.853049	ddseq	BIO_ddseq_1.FIXEDCELLS
CTGGCATCCAAGCTATGAATA_CTTCATCGTGTGTCGATCACC_TCCGCTCCTATTCGACAGTAC___BIO_ddseq_1.FIXEDCELLS	0.415854	ddseq	BIO_ddseq_1.FIXEDCELLS
CCGAACCGTGGTAGATTGCCT_CCGGTTTGTGTCCAAGGCATG___BIO_ddseq_1.FIXEDCELLS	0.562075	ddseq	BIO_ddseq_1.FIXEDCELLS
GAACCGTGCCTCGTGTTAGGA_TCAAGACTGTCGCTCTTGCGA___BIO_ddseq_1.FIXEDCELLS	0.712088	ddseq	BIO_ddseq_1.FIXEDCELLS
CCATAATTTGGACTACGTTGG_GATAGACATATAACACTCAAT_TAAGGTAGTTAGGAATGAATA___BIO_ddseq_1.FIXEDCELLS	0.857635	ddseq	BIO_ddseq_1.FIXEDCELLS
CTGCGCCTCTTGTACGCGGCG_TCTGAACACGTATTAAGCAGC_TGTAGTGACTACGAAGCGAAT___BIO_ddseq_1.FIXEDCELLS	0.584362	ddseq	BIO_ddseq_1.FIXEDCELLS
GCAGTGTCTGGCATGGAGCCT_GCGCACGGAACCGTCGGCCAG___BIO_ddseq_1.FIXEDCELLS	0.817171	ddseq	BIO_ddseq_1.FIXEDCELLS
AGGATACTGTCGCTGGCGGAA_CATACGCATATAACCGTACAA_TTACAGATGAATCCGCTCCAA___BIO_ddseq_1.FIXEDCELLS	0.576668	ddseq	BIO_ddseq_1.FIXEDCELLS
AATGATTCTTACCGCACATGA_ACACGCGTCGGATGGATCACC___BIO_ddseq_1.FIXEDCELLS	0.933886	ddseq	BIO_ddseq_1.FIXEDCELLS
CCAAGCTCCGGTTTTTCCTCT_CTTCATCGGAGCCTCTGGCAT_TCGGCGTACCATGCGTGTCCA_TGCGAGCTGGACCAATATAAC___BIO_ddseq_1.FIXEDCELLS	0.916237	ddseq	BIO_ddseq_1.FIXEDCELLS
CACGCCAGAGTTGCAGATAGG_TGAGGAGCCAGTCAGCACAGC_TGGACCACGATTACCCACTTG___BIO_ddseq_1.FIXEDCELLS	0.529171	ddseq	BIO_ddseq_1.FIXEDCELLS
CGGATCTAAGGTTCCGGCCAG_GCGCACGAGTTTCTTCTGAAC_TACCGAAGTGGTAGCGGCCAG___BIO_ddseq_1.FIXEDCELLS	0.735476	ddseq	BIO_ddseq_1.FIXEDCELLS
CCTTAGGTAAGAGGGAGCTAA_GCTCCAACTTCATCTACCGAA_GTCCTTCCAGAATTCACGGAC_TGGACCACTCTTGCATTGCCT___BIO_ddseq_1.FIXEDCELLS	0.797148	ddseq	BIO_ddseq_1.FIXEDCELLS
TCGCGCATGTTTAGGCGCACG___BIO_ddseq_1.FIXEDCELLS	0.754323	ddseq	BIO_ddseq_1.FIXEDCELLS
AACCACATACTTTCTGTCGCT_AACGTAATCCTGGCTACGCAT_CGGAGGACTATTCGGAACCGT___BIO_ddseq_1.FIXEDCELLS	0.869548	ddseq	BIO_ddseq_1.FIXEDCELLS
AGCTGAGTCCTTAATCGGATG___BIO_ddseq_1.FIXEDCELLS	0.78495	ddseq	BIO_ddseq_1.FIXEDCELLS
CTCTTGCAGCTGAGAGGCATG_GCGCACGCCGGTTTGTAATAC___BIO_ddseq_1.FIXEDCELLS	0.586254	ddseq	BIO_ddseq_1.FIXEDCELLS
ACGTATTTTCGTACCTGGCAT_ACTACGAGTGGCGCCCTTAGG___BIO_ddseq_1.FIXEDCELLS	0.739479	ddseq	BIO_ddseq_1.FIXEDCELLS
ATGTTCCCGAGGTCCCAAGCT_CCGGTTTCGATGCACCTTAGG_TAACGCCCGACACTACACGCG___BIO_ddseq_1.FIXEDCELLS	0.4611	ddseq	BIO_ddseq_1.FIXEDCELLS
CTAGAGCCCGGTTTTTGGTTA_GCGACTCTTGTAAGCCTTAGG_GGCAGGCGTGGCGCCTGGCAT_GTGCATTGTGCATTTACCGAA___BIO_ddseq_1.FIXEDCELLS	0.748707	ddseq	BIO_ddseq_1.FIXEDCELLS
CTTACCGCAGAATTCCATAAT_GTGGTAGTGCGTTGCACTTCT___BIO_ddseq_1.FIXEDCELLS	0.969289	ddseq	BIO_ddseq_1.FIXEDCELLS
AGGACGTGCAGTGTAACCACA_CCGGTTTCGGCTGCTTCGTAC_CTTGTCCTTAAGCGGAGCTAA_GGTTCACCTTCATCGCGTAGA_TGTCGCTCTAACTCGTCCTTC___BIO_ddseq_1.FIXEDCELLS	0.901969	ddseq	BIO_ddseq_1.FIXEDCELLS
CCGAACCCATGTATCTCATTT_GTTAGGACGGATCTATAGTTG___BIO_ddseq_1.FIXEDCELLS	0.98114	ddseq	BIO_ddseq_1.FIXEDCELLS
ATGAGCTCGTAGCCGGACGAC_CATACGCACTCAATGCGTAGA_CCAAGCTTAAGAGGGCGACTC_CGGAGGACGAGTGGCCAGTCA___BIO_ddseq_1.FIXEDCELLS	0.559425	ddseq	BIO_ddseq_1.FIXEDCELLS
GGCAGGCAGAGACCTCGCGCA_TGATTGTCCGGTTTTCATACA___BIO_ddseq_1.FIXEDCELLS	0.683439	ddseq	BIO_ddseq_1.FIXEDCELLS
AGTTTCTATGAATACATACGC_TTGGTTATGGTGAACCTTAGG___BIO_ddseq_1.FIXEDCELLS	0.484305	ddseq	BIO_ddseq_1.FIXEDCELLS
ACCGGCTAAGGTTCTTCCTCT_GACAATAGGTTAGTAGTTTCT_TGGTGAAGTGGTAGCGTGATA___BIO_ddseq_1.FIXEDCELLS	0.67444	ddseq	BIO_ddseq_1.FIXEDCELLS
GATCACCGATCACCGTGGTAG_GCCTTTGTTCTGCACCTATGT_TACCGAATGATTGTGAACCGT___BIO_ddseq_1.FIXEDCELLS	0.456572	ddseq	BIO_ddseq_1.FIXEDCELLS
ACGTTGGCACGGACCGCAATC_CTAGAGCGAGCTAACCTCCTT_GAACCGTGTGGCGCAGCTGAG_TTCTGCAGGTTAGTCAGAATT___BIO_ddseq_1.FIXEDCELLS	0.604642	ddseq	BIO_ddseq_1.FIXEDCELLS
AGTTTCTTCCAGTTTGGCCTT_GCGTAGATATACTTAATTCCA_TGGCAACGAGCGTGGAATATG_TTAAGCGAGCGAATATGAATA___BIO_ddseq_1.FIXEDCELLS	1	ddseq	BIO_ddseq_1.FIXEDCELLS
AATTCCACATCTTAGGAAGTT_TCAGCAACGTACAAGGCAGGC_TGGCCTTTGGACCACATCTTA___BIO_ddseq_1.FIXEDCELLS	1	ddseq	BIO_ddseq_1.FIXEDCELLS
ACGTTGGCGATGCAAGGATAC_AGCGAATTCCTTAAGTCCTTC_AGGACGTCGGCTGCTTGGACT_GGCGTCCCTATTCGAGACCAT___BIO_ddseq_1.FIXEDCELLS	0.601454	ddseq	BIO_ddseq_1.FIXEDCELLS
CTTACCGGGCAGGCCCTTAGG_GTGTGTCTCGCGCAAATGATT___BIO_ddseq_1.FIXEDCELLS	0.907039	ddseq	BIO_ddseq_1.FIXEDCELLS
GCTAATTTTATCATCTTGCGA_TAACGCCCAGAATTGGTTCAC_TCCTGGCCACGGACAAGGTTC___BIO_ddseq_1.FIXEDCELLS	0.856501	ddseq	BIO_ddseq_1.FIXEDCELLS
CTTGTCCGCCTTTGGTCGGTT_TACGCATCATGTATAGTAAGC_TCGGATGTGGAAGGTCCTGGC___BIO_ddseq_1.FIXEDCELLS	0.623778	ddseq	BIO_ddseq_1.FIXEDCELLS
CGTACAACGCAATCGGAAGTT_GGTAACACCATAATGCCTCGT_TGATTGTGAATCAATGGTGAA___BIO_ddseq_1.FIXEDCELLS	0.883515	ddseq	BIO_ddseq_1.FIXEDCELLS
GAGAGGTCGCAATCTACCGAA_GGAAGTTGCGACTCACAGTAC___BIO_ddseq_1.FIXEDCELLS	0.915832	ddseq	BIO_ddseq_1.FIXEDCELLS
CGTGATACGTGATACTAGAGC_CTTGCGATACTTTCGGAAGTT_TCATACATGGCAACCGGCTGC___BIO_ddseq_1.FIXEDCELLS	0.952107	ddseq	BIO_ddseq_1.FIXEDCELLS
GAATCAAGAATATGGGCAGGC_GCCTTTGGCCTTTGAGTTTCT_GGCGGAACGATTACTGCGAGC_TTATCATAATGGCCTATACTT___BIO_ddseq_1.FIXEDCELLS	0.618219	ddseq	BIO_ddseq_1.FIXEDCELLS
AACGTAACGATTACGTGTGTC_AATTCCAAACCACATTTCCTA_CACGGACAACGTAAATGGTGT_GCAGTGTCCGGTTTACCATGC___BIO_ddseq_1.FIXEDCELLS	0.616065	ddseq	BIO_ddseq_1.FIXEDCELLS
ATAGTTGAATGGCCCGGATCT_TGCTACTTATACTTTGAGATT___BIO_ddseq_1.FIXEDCELLS	0.714188	ddseq	BIO_ddseq_1.FIXEDCELLS
AGATAGGGAGCGTGTATGTGC_AGCTGAGTAAGGTAGGTTAGT_CTATTCGCTAACTCCGGATCT_TTCGTACCCGCGATCTGCGCC___BIO_ddseq_1.FIXEDCELLS	0.643044	ddseq	BIO_ddseq_1.FIXEDCELLS
GGACGACCTCTTGCTCTGAAC_TTTCCTACCTATGTCCAGTCA___BIO_ddseq_1.FIXEDCELLS	0.967793	ddseq	BIO_ddseq_1.FIXEDCELLS
AGGATACTGGAAGGAATGGCC_GGTTAGTGCTAATTAACTCTT_TAAGGTACCGGTTTCGGAGGA_TAGTACCTGGAAGGTGGCAAC___BIO_ddseq_1.FIXEDCELLS	0.522384	ddseq	BIO_ddseq_1.FIXEDCELLS
ATGAATAAGCAACGGGACGAC_CTATTCGTCATACATTGAGGC_CTTGTCCGCTAATTGGAGCCT___BIO_ddseq_1.FIXEDCELLS	0.623353	ddseq	BIO_ddseq_1.FIXEDCELLS
AAGTTATCTATTCGCTAGAGC_GCGTAGACTGCGCCAATGATT___BIO_ddseq_1.FIXEDCELLS	0.900898	ddseq	BIO_ddseq_1.FIXEDCELLS
ACTCAATCATCAGTAGGATAC_GGTCGTAGCAGTGTATTCACG_TCATACAGCAGTGTCTTCATC___BIO_ddseq_1.FIXEDCELLS	0.821531	ddseq	BIO_ddseq_1.FIXEDCELLS
GTGGTAGAACGGTGCGGCTGC___BIO_ddseq_1.FIXEDCELLS	0.776241	ddseq	BIO_ddseq_1.FIXEDCELLS
CCGAACCCTTGCGACTGCGCC_CGGAGGACGTAGCCCTTCATC___BIO_ddseq_1.FIXEDCELLS	0.694907	ddseq	BIO_ddseq_1.FIXEDCELLS
CGGAGGAACGTTGGGCGCACG_GTGTCCACCATAATTGATTGT___BIO_ddseq_1.FIXEDCELLS	0.686969	ddseq	BIO_ddseq_1.FIXEDCELLS
CGCCTAATTGGACTTAGTACC_GCCTTTGTGACCGCATGAGCT___BIO_ddseq_1.FIXEDCELLS	0.915592	ddseq	BIO_ddseq_1.FIXEDCELLS
CTAGAGCAGTAAGCTATGTGC_TCGTTCTGCGACTCAGTTTCT_TGACCGCGAGAGGTCGGCTGC___BIO_ddseq_1.FIXEDCELLS	1	ddseq	BIO_ddseq_1.FIXEDCELLS
AGCAACGGACAATAACAGCTT___BIO_ddseq_1.FIXEDCELLS	0.627899	ddseq	BIO_ddseq_1.FIXEDCELLS
AATGGCCTTGAGGCTTTGGTC_GGTAACAAGACTTCAGCAACG___BIO_ddseq_1.FIXEDCELLS	0.750365	ddseq	BIO_ddseq_1.FIXEDCELLS
ACCATGCCCTCCTTTCAGCAA_TTCGTACTTCCTCTGTGGCGC___BIO_ddseq_1.FIXEDCELLS	0.704932	ddseq	BIO_ddseq_1.FIXEDCELLS
AGTTTCTAACTCTTAGACCAT___BIO_ddseq_1.FIXEDCELLS	0.930917	ddseq	BIO_ddseq_1.FIXEDCELLS
GTAATACTAACGCCGCTTTAT_GTCGGTTGTTGATGCGCCTAA_TCAGCAACTTCATCCCTTAGG_TCCAGTTGCGACTCACGTTGG_TGTTTAGTGTAGTGTTCGTAC___BIO_ddseq_1.FIXEDCELLS	0.848005	ddseq	BIO_ddseq_1.FIXEDCELLS
CATGTATACGTTGGTATACTT_CCGCGATATTATTCTGCTACT_CTTGTCCGCTTTATGAATATG_GCGCACGGCTTTATGAATATG_TGTAGTGGCTTTATGAATATG___BIO_ddseq_1.FIXEDCELLS	0.626267	ddseq	BIO_ddseq_1.FIXEDCELLS
ACTACGAACGTATTCGAGTGG_GGTAACATTACAGAAGCAACG_TCCTTAATATACTTTGAGATT_TTCGTACCGTTTGAATATAAC___BIO_ddseq_1.FIXEDCELLS	0.830548	ddseq	BIO_ddseq_1.FIXEDCELLS
TACTTTCGCGTAGAACGAGAA___BIO_ddseq_1.FIXEDCELLS	0.705114	ddseq	BIO_ddseq_1.FIXEDCELLS
AACCACACGAGGTCCAGAGAG_AGACCATGGTTAGTCCGCGAT_CGAGTGGTGGCCTTCATCTTA_CGATGCAACTCAATGGCGTCC___BIO_ddseq_1.FIXEDCELLS	0.602204	ddseq	BIO_ddseq_1.FIXEDCELLS
ATAGTTGCATACGCTGCTACT_GCGTAGATTGGACTGAATCAA___BIO_ddseq_1.FIXEDCELLS	0.461852	ddseq	BIO_ddseq_1.FIXEDCELLS
AGGCATGGTCCTTCCGCGGCG_ATGTTCCAGATAGGCCTATGT_TCGACAGCATACGCGATAGAC_TGGTGAATTGAGGCGATCACC___BIO_ddseq_1.FIXEDCELLS	0.731982	ddseq	BIO_ddseq_1.FIXEDCELLS
AACTCTTGGCGGAAGCACAGC_CACGCCACATGTATTTCGTAC_CGGATCTCGATTACGTTAGGA_CTCTTGCCTTGCGATGTCGCT_TCGACAGACGAGAAACTCAAT___BIO_ddseq_1.FIXEDCELLS	0.726597	ddseq	BIO_ddseq_1.FIXEDCELLS
CTTGTCCTGAGATTGGTCGTA_GTTAGGAGGAAGTTCGAGTGG_TCGTTCTATTCGTTGGAGCCT_TGTCGCTTCCGCTCTCCGCTC___BIO_ddseq_1.FIXEDCELLS	0.611773	ddseq	BIO_ddseq_1.FIXEDCELLS
TAGTACCAGCAACGTCAGCAA_TGAGATTCAGAATTATAGGCA_TTGAGGCCTCTTGCCGAGTGG___BIO_ddseq_1.FIXEDCELLS	1	ddseq	BIO_ddseq_1.FIXEDCELLS
CTGCGCCTGAATCCAGTTTCT_GAGCTAAAAGTTATTCTTGTA_GTCGGTTCCATAATACCATGC_TTTGGTCGCCTTTGTAACGCC___BIO_ddseq_1.FIXEDCELLS	0.652234	ddseq	BIO_ddseq_1.FIXEDCELLS
CTTGTCCTCCAGTTTCGACAG_GCGCACGTCCAGTTTCGACAG_TGTAGTGTCCAGTTTCGACAG_TTGGACTGCAGTGTGAGAGGT___BIO_ddseq_1.FIXEDCELLS	0.639907	ddseq	BIO_ddseq_1.FIXEDCELLS
TGTAGTGTCCAGTTTCGACAG_TTGGACTGCAGTGTGAGAGGT___BIO_ddseq_1.FIXEDCELLS	0.668205	ddseq	BIO_ddseq_1.FIXEDCELLS
CGGAGGAGCTCCAAATGAGCT_GCCTCGTTTCCTCTAATTGGT_TGGCAACGTCGGTTGGTAACA_TGGTGAACTCATTTACGTATT___BIO_ddseq_1.FIXEDCELLS	0.940631	ddseq	BIO_ddseq_1.FIXEDCELLS
TAGTGTTCGCAATCAAGTTAT_TCCTTAACGTGATACGATGCA___BIO_ddseq_1.FIXEDCELLS	0.696793	ddseq	BIO_ddseq_1.FIXEDCELLS
CCAAGCTAGGCATGAGGCATG_TGGCCTTTGGCCTTATAGTTG___BIO_ddseq_1.FIXEDCELLS	1	ddseq	BIO_ddseq_1.FIXEDCELLS
AACTCTTCGGTACGACGTATT___BIO_ddseq_1.FIXEDCELLS	0.830846	ddseq	BIO_ddseq_1.FIXEDCELLS
GGTGTTTTTCCTCTCGGTACG___BIO_ddseq_1.FIXEDCELLS	1	ddseq	BIO_ddseq_1.FIXEDCELLS
GCGCACGTTTGGTCGGTGTTT_TACTTTCATAGTTGTCTTGTA_TGCGTTGAACGGTGTTAAGCG___BIO_ddseq_1.FIXEDCELLS	0.749813	ddseq	BIO_ddseq_1.FIXEDCELLS
CGGAGGAAGCTGAGTCGCGCA_TCTGAACTGCGAGCATTGCCT___BIO_ddseq_1.FIXEDCELLS	0.516895	ddseq	BIO_ddseq_1.FIXEDCELLS
AGGATACAGCGAATTGGCAAC_CATCTTAGAGAGGTCGTTTGA_CTTGCGACGTTTGAACGTATT___BIO_ddseq_1.FIXEDCELLS	0.892386	ddseq	BIO_ddseq_1.FIXEDCELLS
AATGATTTCCAGTTGGTGTTT_AGCAACGACCTACCTTGGACT_GGTCGTAGCGACTCCTTCATC_TGCGAGCAGGACGTTCGCGCA___BIO_ddseq_1.FIXEDCELLS	0.938056	ddseq	BIO_ddseq_1.FIXEDCELLS
CATGTATAACGGTGATAGGCA_GTGGTAGTAACGCCTGCTACT_TACTTTCTTATCATCACGCCA___BIO_ddseq_1.FIXEDCELLS	0.8315	ddseq	BIO_ddseq_1.FIXEDCELLS
TGACCGCATGTTCCTATACTT_TTAAGCGTGAGATTACTCAAT___BIO_ddseq_1.FIXEDCELLS	0.98952	ddseq	BIO_ddseq_1.FIXEDCELLS
ACAGCTTTGACCGCAAGCAGC_CCTCCTTTACTTTCGTGGTAG___BIO_ddseq_1.FIXEDCELLS	0.87623	ddseq	BIO_ddseq_1.FIXEDCELLS
AATGGCCATAGTTGGTGTCCA_CTCTTGCAAGTGCGAATGGCC_TCTGAACCAGAATTTCGGCGT_TGATTGTGAATATGGAGAGGT___BIO_ddseq_1.FIXEDCELLS	0.638943	ddseq	BIO_ddseq_1.FIXEDCELLS
AGCCGCCCCGAACCGATCACC_GGACGACGAGCTAACACGGAC_GGCGGAAAACGGTGGATCACC___BIO_ddseq_1.FIXEDCELLS	0.710976	ddseq	BIO_ddseq_1.FIXEDCELLS
AGTAAGCGTTGATGGGTTCAC_CTTACCGCACGCCACTAGAGC___BIO_ddseq_1.FIXEDCELLS	0.924333	ddseq	BIO_ddseq_1.FIXEDCELLS
CTATTCGCCTATGTAAGTTAT_GTGGCGCTGTAGTGGGTCGTA___BIO_ddseq_1.FIXEDCELLS	1	ddseq	BIO_ddseq_1.FIXEDCELLS
AAGTTATATATAACCAGAGAG_AGCCGCCCTAGAGCTACCGAA_TACGCATTAGTACCAGATAGG___BIO_ddseq_1.FIXEDCELLS	0.889897	ddseq	BIO_ddseq_1.FIXEDCELLS
ACACGCGGCGACTCGAGTTGC_AGAGACCACAGCTTAAGTTAT_CACGGACACGAGAAGTGCATT_GTTGATGGTGGCGCAATGGCC___BIO_ddseq_1.FIXEDCELLS	0.962759	ddseq	BIO_ddseq_1.FIXEDCELLS
AACGTAATTTCCTATAACGCC_CTCTTGCCCAGTCAGCTCCAA_TAAGGTAAAGTGCGTGTCGCT_TCTGAACCTCATTTAATTGGT___BIO_ddseq_1.FIXEDCELLS	0.698223	ddseq	BIO_ddseq_1.FIXEDCELLS
GTGTCCAGCGACTCTGAGATT_TGGACCAGTGTCCAATATAAC___BIO_ddseq_1.FIXEDCELLS	0.497876	ddseq	BIO_ddseq_1.FIXEDCELLS
ATGTTCCCGTACAATATACTT_GCAGTGTGGCGTCCTGATTGT_GTTGATGGGTGTTTTAGTACC_TCATACAGTAATACGATAGAC_TTTCCTAGTGCATTTTGGACT___BIO_ddseq_1.FIXEDCELLS	0.811929	ddseq	BIO_ddseq_1.FIXEDCELLS
ACGAGAATAGTACCTGTTTAG_CTTGTCCTCCTTAAGCCTTTG_GCGCACGTCCTTAAGCCTTTG_TCGGCGTTGGTGAATGCGTTG_TGTAGTGTCCTTAAGCCTTTG___BIO_ddseq_1.FIXEDCELLS	0.616976	ddseq	BIO_ddseq_1.FIXEDCELLS
AGCGAATCTATTCGCCAGTCA_ATGAGCTCGTAGCCCGCAATC_TGCGAGCTGATTGTAATGGCC___BIO_ddseq_1.FIXEDCELLS	0.676494	ddseq	BIO_ddseq_1.FIXEDCELLS
CGGTACGAGCGAATCGATTAC_TGGCAACTTAAGCGACACGCG___BIO_ddseq_1.FIXEDCELLS	0.721888	ddseq	BIO_ddseq_1.FIXEDCELLS
CGGAGGATACCGAACGTGATA_CTCATTTGCGACTCGATCACC___BIO_ddseq_1.FIXEDCELLS	0.559411	ddseq	BIO_ddseq_1.FIXEDCELLS
CGATGCACACTTCTAACGGTG_TTGAGGCACGAGAACCAGTCA___BIO_ddseq_1.FIXEDCELLS	0.44508	ddseq	BIO_ddseq_1.FIXEDCELLS
AGCCGCCATGAATAAGGACGT_GGCGTCCCATACGCGGCGTCC_TGCTACTCGATTACCTTGTCC___BIO_ddseq_1.FIXEDCELLS	0.747265	ddseq	BIO_ddseq_1.FIXEDCELLS
AAGCAGCGGTGTTTGTGCATT_GAGAGGTTTCTGCAGCCTTTG___BIO_ddseq_1.FIXEDCELLS	0.736115	ddseq	BIO_ddseq_1.FIXEDCELLS
AAGCAGCAGATAGGCTGGCAT___BIO_ddseq_1.FIXEDCELLS	0.799497	ddseq	BIO_ddseq_1.FIXEDCELLS
CGTTTGAGCGTAGAAAGCAGC_TGACCGCTGCGAGCATTATTC___BIO_ddseq_1.FIXEDCELLS	0.766501	ddseq	BIO_ddseq_1.FIXEDCELLS
AACTCTTAGGACGTGTGGTAG_CACTTCTTTATCATTCCTGGC_CATCAGTGAGCTAATGTTTAG___BIO_ddseq_1.FIXEDCELLS	0.896054	ddseq	BIO_ddseq_1.FIXEDCELLS
AAGTTATTGCGAGCAACCACA_AGTAAGCGCACAGCGAGGACA_TTAAGCGCACGGACTTGAGGC___BIO_ddseq_1.FIXEDCELLS	0.7335	ddseq	BIO_ddseq_1.FIXEDCELLS
AGATAGGATAGGCATTCGTAC_CACGGACAGGACGTATTATTC_TCAGCAACGATTACTTCCTCT___BIO_ddseq_1.FIXEDCELLS	0.985435	ddseq	BIO_ddseq_1.FIXEDCELLS
GCTCCAATTGGTTAATAGGCA_GTAATACAACCACAGGTGTTT___BIO_ddseq_1.FIXEDCELLS	0.786324	ddseq	BIO_ddseq_1.FIXEDCELLS
CGCCTAAAGACTTCGTGGCGC_CTTGTCCTCGCGCAAGACCAT___BIO_ddseq_1.FIXEDCELLS	0.960782	ddseq	BIO_ddseq_1.FIXEDCELLS
AACTCTTACCTACCTTTGGTC_ACCGGCTAGACCATGTCCTTC_ACGAGAAAAGTGCGAATTGGT_GCACAGCCACGCCATGCGAGC___BIO_ddseq_1.FIXEDCELLS	0.821985	ddseq	BIO_ddseq_1.FIXEDCELLS
AGCAACGTGAGATTGTCCTTC_TCGCGCACGGATCTGTGGTAG___BIO_ddseq_1.FIXEDCELLS	0.881316	ddseq	BIO_ddseq_1.FIXEDCELLS
GTGCATTGCCTCGTTCCGCTC___BIO_ddseq_1.FIXEDCELLS	0.946427	ddseq	BIO_ddseq_1.FIXEDCELLS
GGCAGGCGTGGCGCGGTCGTA_GGTAACACAGAGAGAATTGGT_TTTGGTCAGTTTCTTAAGGTA___BIO_ddseq_1.FIXEDCELLS	1	ddseq	BIO_ddseq_1.FIXEDCELLS
TCCGCTCCCTATGTTTTCCTA_TCCTGGCATATAACGGTGTTT_TGACCGCCGCGCTTCGTTTGA_TGGTGAAGTCGGTTCATACGC___BIO_ddseq_1.FIXEDCELLS	0.75051	ddseq	BIO_ddseq_1.FIXEDCELLS
CGTGATAGAGTTGCTAACGCC_GAATCAAAAGTTATATAGTTG_TACCGAACTGGCATTTGGACT_TCTGAACCGTACAACATCAGT___BIO_ddseq_1.FIXEDCELLS	1	ddseq	BIO_ddseq_1.FIXEDCELLS
AATGATTCCTCCTTTGCGAGC_AATTGGTCTCATTTTGGACCA_CGTAGCCGAGGACAAGTAAGC_TCGGCGTCGGAGGACTATTCG___BIO_ddseq_1.FIXEDCELLS	0.541266	ddseq	BIO_ddseq_1.FIXEDCELLS
CACTTCTGGTAACACTGCGCC_GTGCATTGTGGCGCGTGCATT_TGAATCCCACGCCACTATTCG___BIO_ddseq_1.FIXEDCELLS	0.888656	ddseq	BIO_ddseq_1.FIXEDCELLS
GGCGGAATATACTTTCTTGTA_TCGCGCACGACACTGAGCGTG___BIO_ddseq_1.FIXEDCELLS	0.933789	ddseq	BIO_ddseq_1.FIXEDCELLS
AGACTTCGAGGACACGGCTGC_GCAGTGTGTGTGTCTGGCAAC_TGCGAGCCCTATGTAGCTGAG___BIO_ddseq_1.FIXEDCELLS	0.728253	ddseq	BIO_ddseq_1.FIXEDCELLS
CGATGCACCATAATCTTCATC_CTATTCGCTTGCGAAGAGACC___BIO_ddseq_1.FIXEDCELLS	0.939962	ddseq	BIO_ddseq_1.FIXEDCELLS
CGGCCAGAAGGTTCGTCCTTC_GAATATGTGGCCTTCCGGTTT___BIO_ddseq_1.FIXEDCELLS	0.672689	ddseq	BIO_ddseq_1.FIXEDCELLS
CCGGTTTAGCGAATCCTATGT_CGGCTGCCTTGCGACGTAGCC_GTAATACCATGTATTCGGCGT_TCTTGTACTGGCATTGCGTTG___BIO_ddseq_1.FIXEDCELLS	0.443551	ddseq	BIO_ddseq_1.FIXEDCELLS
CGACACTCGGATCTGTGCATT_GCGTAGACGAGTGGGCGACTC_TGCGTTGCGTGATAAGTAAGC___BIO_ddseq_1.FIXEDCELLS	0.810663	ddseq	BIO_ddseq_1.FIXEDCELLS
AAGGTTCGTGTCCAGGAAGTT_AGGACGTACGTTGGCATCAGT_CGCGGCGCGCGGCGTCAGCAA_CGGCCAGCACTTCTCTGGCAT_GTCGGTTCGATGCATCCTGGC_TTCGTACATGTTCCCTCTTGC___BIO_ddseq_1.FIXEDCELLS	0.667705	ddseq	BIO_ddseq_1.FIXEDCELLS
ACCATGCCACGGACCAGGCGG___BIO_ddseq_1.FIXEDCELLS	0.916233	ddseq	BIO_ddseq_1.FIXEDCELLS
ACGAGAACGACACTGAGTTGC_TCGTTCTCAGGCGGGCCTTTG___BIO_ddseq_1.FIXEDCELLS	0.607341	ddseq	BIO_ddseq_1.FIXEDCELLS
CATGTATAGCAACGTGAGGAG_GAATCAACATCAGTCGAGTGG_TCATACATTGGACTGGCAGGC___BIO_ddseq_1.FIXEDCELLS	0.636784	ddseq	BIO_ddseq_1.FIXEDCELLS
GCGCACGCATACGCATGAATA___BIO_ddseq_1.FIXEDCELLS	0.852996	ddseq	BIO_ddseq_1.FIXEDCELLS
CGCCTAATGTAGTGGCTAATT_TGAGGAGCGGAGGATCCTTAA___BIO_ddseq_1.FIXEDCELLS	0.89148	ddseq	BIO_ddseq_1.FIXEDCELLS
ACGTTGGTGTTTAGTCGACAG_CCGCGATACTACGATGATTGT_CGTAGCCCACTTCTGTTAGGA_GGCGGAATCGGCGTTTTCCTA___BIO_ddseq_1.FIXEDCELLS	0.983183	ddseq	BIO_ddseq_1.FIXEDCELLS
CCACTTGACCATGCACGTATT_GAGCTAACTGGCATCATGTAT_GGTTCACCCATAATGTTAGGA___BIO_ddseq_1.FIXEDCELLS	0.685037	ddseq	BIO_ddseq_1.FIXEDCELLS
AGACTTCGTGCATTGCGCACG_GTTAGGACACGGACACCGGCT_TTGTAAGCAGAGAGCACATGA___BIO_ddseq_1.FIXEDCELLS	0.34552	ddseq	BIO_ddseq_1.FIXEDCELLS
AGGATACCTGCGCCATGAATA_CGATGCATTGGACTCAGAGAG_TTAAGCGCTCTTGCTGCGTTG___BIO_ddseq_1.FIXEDCELLS	0.980595	ddseq	BIO_ddseq_1.FIXEDCELLS
ACCGGCTCGGTACGTCTGAAC_AGATAGGAGGATACCATCAGT_AGGACGTTGTTTAGTATGTGC_GAGCGTGAGTTTCTGGAGCCT_TCAAGACCTAAGAAATTGCCT_TCCGCTCGGTTCACCATACGC___BIO_ddseq_1.FIXEDCELLS	0.527912	ddseq	BIO_ddseq_1.FIXEDCELLS
AATTCCAGGAAGTTAATGGCC_ACGAGAAGTCGGTTCCATAAT_TCGCGCACGAGGTCGAACCGT___BIO_ddseq_1.FIXEDCELLS	0.552391	ddseq	BIO_ddseq_1.FIXEDCELLS
GGACGACCTCTTGCCTGCGCC_TGCTACTGGTAACAGCGTAGA___BIO_ddseq_1.FIXEDCELLS	0.839792	ddseq	BIO_ddseq_1.FIXEDCELLS
AGACCATCCATAATATAGTTG_GTGCATTTTGAGGCTAGTGTT___BIO_ddseq_1.FIXEDCELLS	0.773361	ddseq	BIO_ddseq_1.FIXEDCELLS
TACTTTCAATTCCAGACAATA_TCCGCTCGAATCAAACAGCTT___BIO_ddseq_1.FIXEDCELLS	0.634173	ddseq	BIO_ddseq_1.FIXEDCELLS
CTCATTTTAAGAGGGTAATAC_CTGCGCCAGAGACCTGGTGAA___BIO_ddseq_1.FIXEDCELLS	0.68588	ddseq	BIO_ddseq_1.FIXEDCELLS
AATTCCAAACCACACTCTTGC_ACAGTACCCTTAGGCGGATCT_CGCAATCAGTTTCTACGTTGG_GGTAACACGTGATATGAGATT___BIO_ddseq_1.FIXEDCELLS	1	ddseq	BIO_ddseq_1.FIXEDCELLS
AGTTTCTCCGGTTTCCTCCTT_CGTACAAGTGCATTAGCAACG_TCAAGACCTAAGAAACCGGCT_TCTTGTACCATAATACTCAAT___BIO_ddseq_1.FIXEDCELLS	0.682416	ddseq	BIO_ddseq_1.FIXEDCELLS
CATCAGTAACCACAAGGCATG_CGGAGGAGTTGATGTACTTTC___BIO_ddseq_1.FIXEDCELLS	1	ddseq	BIO_ddseq_1.FIXEDCELLS
CGTAGCCTTAAGCGATTCGTT___BIO_ddseq_1.FIXEDCELLS	0.671639	ddseq	BIO_ddseq_1.FIXEDCELLS
CGTACAAAGCAACGTTAAGCG_CTTGTCCCCTCCTTCTATTCG_TGTAGTGCCTCCTTCTATTCG___BIO_ddseq_1.FIXEDCELLS	0.782931	ddseq	BIO_ddseq_1.FIXEDCELLS
CGTACAAAGCAACGTTAAGCG_CTTGTCCCCTCCTTCTATTCG_GCGCACGCCTCCTTCTATTCG_TGTAGTGCCTCCTTCTATTCG___BIO_ddseq_1.FIXEDCELLS	0.784608	ddseq	BIO_ddseq_1.FIXEDCELLS
AGGACGTCGCAATCCTCTTGC_TTCGTACTCGCGCATCAGCAA___BIO_ddseq_1.FIXEDCELLS	0.696072	ddseq	BIO_ddseq_1.FIXEDCELLS
CACATGATTGTAAGCAGGCGG_CGCGCTTAGTTTCTAACGGTG_CTGGCATGCGTAGAGTGGTAG_TTGGACTTCGACAGAGATAGG___BIO_ddseq_1.FIXEDCELLS	0.730474	ddseq	BIO_ddseq_1.FIXEDCELLS
AGTAAGCACCATGCCTAGAGC_CAGGCGGTGATTGTTATACTT_GAGGACACACGCCAACCGGCT_TTAAGCGACAGTACAAGTGCG___BIO_ddseq_1.FIXEDCELLS	0.859828	ddseq	BIO_ddseq_1.FIXEDCELLS
CGAGTGGCACGCCAGGACGAC_CTTGCGACAGAGAGAGCAACG___BIO_ddseq_1.FIXEDCELLS	0.807267	ddseq	BIO_ddseq_1.FIXEDCELLS
GAACCGTGCGACTCTAAGGTA_GGAGCCTTACCGAACGTAGCC_TCGACAGCATACGCCGAGGTC_TCGTTCTGAGCGTGCGACACT___BIO_ddseq_1.FIXEDCELLS	0.346504	ddseq	BIO_ddseq_1.FIXEDCELLS
GGTCGTAGAGGACAGCAGTGT_GTTGATGTGCGAGCGGACGAC_TGTTTAGACAGCTTTAACGCC___BIO_ddseq_1.FIXEDCELLS	0.945317	ddseq	BIO_ddseq_1.FIXEDCELLS
ACGTTGGGAGGACAGAATATG_CCTTAGGACGTTGGATTATTC_GAACCGTCGCCTAATCCTGGC___BIO_ddseq_1.FIXEDCELLS	0.537564	ddseq	BIO_ddseq_1.FIXEDCELLS
ACTACGACAGAATTTGGCCTT_CTTCATCCGGAGGATGTAGTG___BIO_ddseq_1.FIXEDCELLS	0.956402	ddseq	BIO_ddseq_1.FIXEDCELLS
CGGCCAGACGTATTCTGCGCC_CGTAGCCAACGGTGGCTAATT_CTTACCGTTGGTTAAACTCTT___BIO_ddseq_1.FIXEDCELLS	0.687598	ddseq	BIO_ddseq_1.FIXEDCELLS
AATGGCCCTTGTCCCAGAATT_CCGCGATTGGTGAATTCGTAC___BIO_ddseq_1.FIXEDCELLS	0.699789	ddseq	BIO_ddseq_1.FIXEDCELLS
CATGTATCGGCCAGCGCGGCG_GTGTCCAGTGTCCAGGAAGTT_TTCGTACTGGTGAAACTCAAT_TTTCCTAGCACAGCCCTCCTT___BIO_ddseq_1.FIXEDCELLS	1	ddseq	BIO_ddseq_1.FIXEDCELLS
ACGTATTTTGTAAGACAGCTT_AGATAGGTCGCGCAAACCACA_GCCTCGTGCTAATTAGCCGCC___BIO_ddseq_1.FIXEDCELLS	0.981668	ddseq	BIO_ddseq_1.FIXEDCELLS
AACCACATGATTGTTACCGAA_CCTATGTGCACAGCGAATCAA___BIO_ddseq_1.FIXEDCELLS	0.740902	ddseq	BIO_ddseq_1.FIXEDCELLS
AACGGTGCGCAATCTGGCCTT_GGCGGAATCATACAGAATCAA___BIO_ddseq_1.FIXEDCELLS	1	ddseq	BIO_ddseq_1.FIXEDCELLS
AGAGACCCCGGTTTGCGCACG_CATCTTAGTCGGTTCCGCGAT_CGGCCAGATTCACGTAAGAGG___BIO_ddseq_1.FIXEDCELLS	0.822741	ddseq	BIO_ddseq_1.FIXEDCELLS
AGCTGAGTGAGGAGGAACCGT_CGCGCTTGACAATAGGTTCAC_GCGCACGACTCAATTGACCGC_TATACTTGTGTGTCTACCGAA___BIO_ddseq_1.FIXEDCELLS	0.807795	ddseq	BIO_ddseq_1.FIXEDCELLS
AAGTGCGAGGCATGGTGTCCA_AGGCATGCGTAGCCGAGCTAA_TCTTGTACGCCTAAGCAGTGT___BIO_ddseq_1.FIXEDCELLS	0.665375	ddseq	BIO_ddseq_1.FIXEDCELLS
ACGTTGGGGCAGGCGCGCACG_CATCTTATTTCCTATGGCCTT_CCGCGATCACTTCTAGATAGG___BIO_ddseq_1.FIXEDCELLS	0.516451	ddseq	BIO_ddseq_1.FIXEDCELLS
CGCGGCGAATTCCAGTCGGTT_GGCAGGCGCGCACGTATGTGC_GGTGTTTTGTTTAGGAGGACA_TCTTGTATGGAAGGAGACCAT___BIO_ddseq_1.FIXEDCELLS	0.881154	ddseq	BIO_ddseq_1.FIXEDCELLS
CGCAATCCGCCTAACCAGTCA_CGTTTGATTGGACTCTTACCG_GGACGACGGTTAGTACCTACC___BIO_ddseq_1.FIXEDCELLS	0.51709	ddseq	BIO_ddseq_1.FIXEDCELLS
CCGCGATCTTACCGTAGTGTT_CCGGTTTTCCTTAAAACGTAA___BIO_ddseq_1.FIXEDCELLS	0.686434	ddseq	BIO_ddseq_1.FIXEDCELLS
CCAAGCTAACCACAATATAAC_CGTTTGACGGAGGACAGAATT___BIO_ddseq_1.FIXEDCELLS	0.800391	ddseq	BIO_ddseq_1.FIXEDCELLS
AAGCAGCCGCAATCGCTAATT_GAATCAACTAAGAAAGCGAAT_GCACAGCCATCTTAAAGTTAT___BIO_ddseq_1.FIXEDCELLS	0.656477	ddseq	BIO_ddseq_1.FIXEDCELLS
AATTGGTCGACACTCGGCCAG_GAGCTAATAAGGTACCATAAT_GCCTTTGCGGATCTGGTCGTA_TCGGATGGTCGGTTACAGTAC___BIO_ddseq_1.FIXEDCELLS	0.791684	ddseq	BIO_ddseq_1.FIXEDCELLS
AATGATTGCTTTATCGAGTGG_CCAGTCATAAGGTAGTGTCCA___BIO_ddseq_1.FIXEDCELLS	0.372611	ddseq	BIO_ddseq_1.FIXEDCELLS
ATTGCCTAGACTTCGGTGTTT_CGCAATCTGATTGTCGGATCT_TTCTGCATCATACAGAACCGT_TTGGACTGCAGTGTAACGTAA___BIO_ddseq_1.FIXEDCELLS	0.555319	ddseq	BIO_ddseq_1.FIXEDCELLS
AGACCATGAATCAATCAAGAC_AGCAACGTGGCCTTTCGACAG_CCGGTTTAGCGAATGAATATG_TCCAGTTAGACCATGTGGCGC_TTTGGTCACCTACCATAGTTG___BIO_ddseq_1.FIXEDCELLS	0.676366	ddseq	BIO_ddseq_1.FIXEDCELLS
AACCACACGTTTGAGCCTCGT_ATTCACGTGCGAGCTGATTGT_CGGCTGCGTGTGTCTATGTGC_GATCACCTCCGCTCGAGGACA___BIO_ddseq_1.FIXEDCELLS	0.846024	ddseq	BIO_ddseq_1.FIXEDCELLS
ATGGTGTTCATACAGAATATG___BIO_ddseq_1.FIXEDCELLS	0.902687	ddseq	BIO_ddseq_1.FIXEDCELLS
CTATTCGGCGCACGGAGCTAA_TAGTGTTATAGTTGCGGCTGC_TATGTGCTTGGACTCAGAGAG_TGGACCAAGAGACCACTCAAT___BIO_ddseq_1.FIXEDCELLS	0.729918	ddseq	BIO_ddseq_1.FIXEDCELLS
AGTAAGCGTGGTAGTGACCGC_CATGTATTGGTGAATGAGATT_TCTTGTAAGGCATGGCCTCGT_TGGCAACGAGCGTGAACGTAA___BIO_ddseq_1.FIXEDCELLS	0.602958	ddseq	BIO_ddseq_1.FIXEDCELLS
AGACTTCGGTTAGTAAGGTTC_TAAGAGGAGCGAATAGGACGT___BIO_ddseq_1.FIXEDCELLS	0.68342	ddseq	BIO_ddseq_1.FIXEDCELLS
GTAATACTCGACAGTTGGTTA___BIO_ddseq_1.FIXEDCELLS	0.650321	ddseq	BIO_ddseq_1.FIXEDCELLS
TCGACAGCCATAATCGTTTGA_TGAGATTTGTTTAGTCATACA_TGGTGAAGCGTAGAACGAGAA_TTCGTACTACTTTCCGAGTGG___BIO_ddseq_1.FIXEDCELLS	0.83606	ddseq	BIO_ddseq_1.FIXEDCELLS
CACGGACGTAATACCGCCTAA_CCGAACCGCCTTTGTGATTGT_GCCTTTGGTGGTAGGCAGTGT_GCGACTCGGAGCCTGAGTTGC_TGAGATTGAGTTGCCCAAGCT___BIO_ddseq_1.FIXEDCELLS	0.359281	ddseq	BIO_ddseq_1.FIXEDCELLS
AGCAACGTTCGTACACTACGA_CGGTACGTGCGTTGGGTTAGT_GGTAACATATACTTGAGTTGC_TCGGCGTCGTGATAGGTAACA___BIO_ddseq_1.FIXEDCELLS	1	ddseq	BIO_ddseq_1.FIXEDCELLS
ATTCGTTTGGAAGGCACTTCT_CACGCCACGAGTGGCGGAGGA___BIO_ddseq_1.FIXEDCELLS	1	ddseq	BIO_ddseq_1.FIXEDCELLS
CATCTTAACAGCTTTATGTGC_CGCGGCGAACGGTGCGCCTAA_GGCAGGCAGCAACGCTAGAGC_TCCTGGCGGTTAGTTATACTT_TGAGGAGGAGGACAAGTTTCT___BIO_ddseq_1.FIXEDCELLS	0.702933	ddseq	BIO_ddseq_1.FIXEDCELLS
AAGTTATTTGAGGCCGGAGGA_CATGTATTACTTTCCTAACTC_TGATTGTCCGCGATGCTCCAA___BIO_ddseq_1.FIXEDCELLS	0.504492	ddseq	BIO_ddseq_1.FIXEDCELLS
GAGAGGTATGTTCCCCTATGT_GGTGTTTAGCCGCCGAGAGGT_TGGCCTTGAGGACACGGCTGC___BIO_ddseq_1.FIXEDCELLS	0.772784	ddseq	BIO_ddseq_1.FIXEDCELLS
CGGCCAGGAATATGTACCGAA___BIO_ddseq_1.FIXEDCELLS	0.923414	ddseq	BIO_ddseq_1.FIXEDCELLS
GGAGCCTCCGAACCTGAATCC___BIO_ddseq_1.FIXEDCELLS	0.910839	ddseq	BIO_ddseq_1.FIXEDCELLS
CCAGTCAGCCTTTGCAGGCGG_GGTTCACTTGGACTCCTTAGG_TATACTTAGACTTCCTAACTC_TCCAGTTCCGCGATATAGTTG_TCCAGTTGCGTAGACGGCTGC___BIO_ddseq_1.FIXEDCELLS	0.699216	ddseq	BIO_ddseq_1.FIXEDCELLS
GAATATGCTTGCGAAATTCCA_GTGGCGCCTTACCGATAGTTG_TCAGCAATTGGTTAGCTAATT___BIO_ddseq_1.FIXEDCELLS	0.621516	ddseq	BIO_ddseq_1.FIXEDCELLS
GAATATGTCCTTAAGTGTCCA_TCTGAACGCGACTCGAGGACA_TGGCAACATTCGTTGCGCACG___BIO_ddseq_1.FIXEDCELLS	0.739566	ddseq	BIO_ddseq_1.FIXEDCELLS
[truncated: 167,157 more rows]

## Sheet: 2l
	Cytotoxic T cell	Naive T cell	CD14+ monocyte	B cell	Natural killer cell	CD16+ monocyte	Dendritic cell	sample_id	tech
BIO_ddseq_1.FIXEDCELLS	0.251696	0.426509	0.171682	0.0652287	0.0734041		0.0114803	BIO_ddseq_1.FIXEDCELLS	ddseq
BIO_ddseq_2.FIXEDCELLS	0.182083	0.488256	0.150488	0.0802328	0.0881314		0.0108086	BIO_ddseq_2.FIXEDCELLS	ddseq
BIO_ddseq_3.FIXEDCELLS	0.1095	0.413706	0.274474	0.0939086	0.0482234	0.0453227	0.0148658	BIO_ddseq_3.FIXEDCELLS	ddseq
BIO_ddseq_4.FIXEDCELLS	0.104718	0.402762	0.280783	0.0966628	0.0606061	0.039509	0.0149597	BIO_ddseq_4.FIXEDCELLS	ddseq
BRO_mtscatacfacs_1.FIXEDCELLS	0.118743	0.314028	0.322468	0.06461	0.103609	0.0573341	0.0192084	BRO_mtscatacfacs_1.FIXEDCELLS	mtscatacfacs
BRO_mtscatacfacs_2.FIXEDCELLS	0.138644	0.337793	0.305564	0.0547279	0.100334	0.0516874	0.0112496	BRO_mtscatacfacs_2.FIXEDCELLS	mtscatacfacs
CNA_10xmultiome_1.FIXEDCELLS	0.19295	0.303251	0.260103	0.121544	0.0996658		0.0224856	CNA_10xmultiome_1.FIXEDCELLS	10xmultiome
CNA_10xmultiome_2.FIXEDCELLS	0.157984	0.349459	0.277402	0.099797	0.088295		0.0270636	CNA_10xmultiome_2.FIXEDCELLS	10xmultiome
CNA_10xv11_1.FIXEDCELLS	0.107889	0.326373	0.266821	0.137664	0.118716	0.0425367		CNA_10xv11_1.FIXEDCELLS	10xv11
CNA_10xv11_2.FIXEDCELLS	0.131092	0.324896	0.310918	0.114469	0.10918		0.00944465	CNA_10xv11_2.FIXEDCELLS	10xv11
CNA_10xv11_3.FIXEDCELLS	0.126017	0.297373	0.294118	0.108114	0.158335		0.0160428	CNA_10xv11_3.FIXEDCELLS	10xv11
CNA_10xv11c_1.FIXEDCELLS	0.111111	0.359477	0.23268	0.100654	0.160784	0.0352941		CNA_10xv11c_1.FIXEDCELLS	10xv11c
CNA_10xv11c_2.FIXEDCELLS	0.142455	0.31209	0.276476	0.128397	0.125586		0.0149953	CNA_10xv11c_2.FIXEDCELLS	10xv11c
CNA_10xv2_1.FIXEDCELLS	0.17983	0.313609	0.190121	0.132493	0.103679	0.0473373	0.0329303	CNA_10xv2_1.FIXEDCELLS	10xv2
CNA_10xv2_2.FIXEDCELLS	0.174469	0.319409	0.21354	0.120814	0.105149	0.0412315	0.0253871	CNA_10xv2_2.FIXEDCELLS	10xv2
CNA_hydrop_1.FIXEDCELLS	0.696095	0.0265988	0.277306					CNA_hydrop_1.FIXEDCELLS	hydrop
CNA_hydrop_2.FIXEDCELLS	0.270066	0.221435	0.35458	0.153919				CNA_hydrop_2.FIXEDCELLS	hydrop
CNA_hydrop_3.FIXEDCELLS	0.370318	0.34629	0.219081	0.064311				CNA_hydrop_3.FIXEDCELLS	hydrop
CNA_mtscatac_1.FIXEDCELLS	0.361056	0.40402	0.117462	0.117462				CNA_mtscatac_1.FIXEDCELLS	mtscatac
CNA_mtscatac_2.FIXEDCELLS	0.275676	0.346847	0.147748	0.115315	0.0765766		0.0378378	CNA_mtscatac_2.FIXEDCELLS	mtscatac
EPF_hydrop_1.FIXEDCELLS	0.2367	0.269194	0.397897	0.096209				EPF_hydrop_1.FIXEDCELLS	hydrop
EPF_hydrop_2.FIXEDCELLS	0.198871	0.327689	0.322709	0.0660691	0.0846614			EPF_hydrop_2.FIXEDCELLS	hydrop
EPF_hydrop_3.FIXEDCELLS	0.151005	0.359781	0.355393	0.0840951		0.0215722	0.0281536	EPF_hydrop_3.FIXEDCELLS	hydrop
EPF_hydrop_4.FIXEDCELLS	0.218001	0.326079	0.371819	0.0841018				EPF_hydrop_4.FIXEDCELLS	hydrop
HAR_ddseq_1.FIXEDCELLS	0.143924	0.425209	0.139398	0.133514	0.111337	0.032134	0.0144829	HAR_ddseq_1.FIXEDCELLS	ddseq
HAR_ddseq_2.FIXEDCELLS	0.154125	0.417182	0.186314	0.130889	0.0989128	0.0125773		HAR_ddseq_2.FIXEDCELLS	ddseq
MDC_mtscatac_1.FIXEDCELLS	0.194835	0.389534	0.238557	0.0996038	0.0422189	0.0131165	0.0221342	MDC_mtscatac_1.FIXEDCELLS	mtscatac
MDC_mtscatac_2.FIXEDCELLS	0.172671	0.410491	0.240806	0.0907224	0.0601083		0.0252007	MDC_mtscatac_2.FIXEDCELLS	mtscatac
OHS_s3atac_1.FIXEDCELLS	0.124516	0.432258	0.233871	0.143548	0.0658065			OHS_s3atac_1.FIXEDCELLS	s3atac
OHS_s3atac_2.FIXEDCELLS	0.493729	0.200684	0.116306	0.189282				OHS_s3atac_2.FIXEDCELLS	s3atac
SAN_10xmultiome_1.FIXEDCELLS	0.12844	0.293262	0.324581	0.11199	0.103132	0.0385954		SAN_10xmultiome_1.FIXEDCELLS	10xmultiome
SAN_10xmultiome_2.FIXEDCELLS	0.147331	0.290298	0.312372	0.12731	0.10729	0.0154004		SAN_10xmultiome_2.FIXEDCELLS	10xmultiome
STA_10xv11_1.FIXEDCELLS	0.108475	0.282486	0.384181	0.0542373	0.0983051	0.0723164		STA_10xv11_1.FIXEDCELLS	10xv11
STA_10xv11_2.FIXEDCELLS		0.238629	0.493738	0.097561	0.115359	0.0547132		STA_10xv11_2.FIXEDCELLS	10xv11
TXG_10xv11_1.FIXEDCELLS	0.156306	0.447951	0.224823	0.0507254	0.0694694	0.0356878	0.0150376	TXG_10xv11_1.FIXEDCELLS	10xv11
TXG_10xv2_1.FIXEDCELLS	0.125909	0.450532	0.258245	0.0525761	0.0696449	0.0274997	0.0155937	TXG_10xv2_1.FIXEDCELLS	10xv2
TXG_10xv2_2.FIXEDCELLS	0.12895	0.486946	0.224501	0.0545397	0.0611986	0.0366769	0.0071874	TXG_10xv2_2.FIXEDCELLS	10xv2
UCS_ddseq_1.FIXEDCELLS	0.262882	0.379156	0.230799	0.0764145	0.0507486			UCS_ddseq_1.FIXEDCELLS	ddseq
UCS_ddseq_2.FIXEDCELLS	0.276195	0.365492	0.218308	0.0953556	0.0446489			UCS_ddseq_2.FIXEDCELLS	ddseq
VIB_10xmultiome_1.FIXEDCELLS	0.156355	0.346154	0.285953	0.135452	0.076087			VIB_10xmultiome_1.FIXEDCELLS	10xmultiome
VIB_10xmultiome_2.FIXEDCELLS	0.2125	0.333854	0.294792	0.110937	0.0369792		0.0109375	VIB_10xmultiome_2.FIXEDCELLS	10xmultiome
VIB_10xv1_1.FIXEDCELLS	0.137819	0.324937	0.27384	0.104354	0.0957179	0.0528967	0.0104354	VIB_10xv1_1.FIXEDCELLS	10xv1
VIB_10xv1_2.FIXEDCELLS	0.109407	0.32176	0.316108	0.0958148	0.0993137	0.044274	0.0133226	VIB_10xv1_2.FIXEDCELLS	10xv1
VIB_10xv2_1.FIXEDCELLS	0.115831	0.356455	0.238301	0.103219	0.0945901	0.0750083	0.0165948	VIB_10xv2_1.FIXEDCELLS	10xv2
VIB_10xv2_2.FIXEDCELLS	0.102951	0.373637	0.232842	0.104875	0.105196	0.0628608	0.0176395	VIB_10xv2_2.FIXEDCELLS	10xv2
VIB_hydrop_1.FIXEDCELLS	0.263704	0.227575	0.339701	0.0996678		0.0693522		VIB_hydrop_1.FIXEDCELLS	hydrop
VIB_hydrop_2.FIXEDCELLS	0.322143	0.152255	0.409969	0.115632				VIB_hydrop_2.FIXEDCELLS	hydrop

## Sheet: 2m
	n_dars__Cytotoxic_T_cell	n_dars__CD4+_T_cell	n_dars__CD14+_monocyte	n_dars__B_cell	n_dars__Natural_killer_cell	n_dars__CD16+_monocyte	n_dars__Dendritic_cell	tech
BIO_ddseq_1.FIXEDCELLS	3.084	3.37	12.405	5.237	3.458		12.586	ddseq
BIO_ddseq_2.FIXEDCELLS	2.973	3.574	12.781	6.525	4.331		12.88	ddseq
BIO_ddseq_3.FIXEDCELLS	6.614	8.528	20.354	5.365	3.078	19.71	20.094	ddseq
BIO_ddseq_4.FIXEDCELLS	5.469	9.01	21.271	5.557	2.427	20.125	6.833	ddseq
BRO_mtscatacfacs_1.FIXEDCELLS	14.935	15.735	35.362	11.589	11.068	32.202	25.733	mtscatacfacs
BRO_mtscatacfacs_2.FIXEDCELLS	13.689	13.696	34.555	10.205	9.957	33.478	29.381	mtscatacfacs
CNA_10xmultiome_1.FIXEDCELLS	9.977	9.882	26.677	10.153	7.935		26.793	10xmultiome
CNA_10xmultiome_2.FIXEDCELLS	6.654	9.858	27.881	8.305	7.041		29.568	10xmultiome
CNA_10xv11_1.FIXEDCELLS	14.288	14.176	28.396	11.78	10.381	28.288		10xv11
CNA_10xv11_2.FIXEDCELLS	12.133	13.879	28.716	11.251	8.388		31.15	10xv11
CNA_10xv11_3.FIXEDCELLS	14.276	14.539	31.705	12.654	10.414		33.016	10xv11
CNA_10xv11c_1.FIXEDCELLS	11.568	13.61	28.961	10.938	9.228	28.707		10xv11c
CNA_10xv11c_2.FIXEDCELLS	12.311	14.992	32.491	13.099	11.903		32.32	10xv11c
CNA_10xv2_1.FIXEDCELLS	10.751	12.573	28.028	12.432	9.552	28.583	28.528	10xv2
CNA_10xv2_2.FIXEDCELLS	10.347	11.438	29.453	11.64	10.001	29.169	19.478	10xv2
CNA_hydrop_1.FIXEDCELLS	9.876	0.92	15.848					hydrop
CNA_hydrop_2.FIXEDCELLS	25.778	22.388	25.257	28.875				hydrop
CNA_hydrop_3.FIXEDCELLS	9.544	4.066	18.145					hydrop
CNA_mtscatac_1.FIXEDCELLS	10.178	8.734	21.489	14.264				mtscatac
CNA_mtscatac_2.FIXEDCELLS	8.323	7.912	21.389	10.221	7.786		25.724	mtscatac
EPF_hydrop_1.FIXEDCELLS	5.224	6.335	29.187	10.062				hydrop
EPF_hydrop_2.FIXEDCELLS	6.588	5.873	23.336	4.079	2.892			hydrop
EPF_hydrop_3.FIXEDCELLS	7.132	9.756	32.289	7.449		29.564	27.322	hydrop
EPF_hydrop_4.FIXEDCELLS	2.985	8.094	30.763	6.367				hydrop
HAR_ddseq_1.FIXEDCELLS	4.64	5.051	14.324	6.71	5.049	14.115	14.483	ddseq
HAR_ddseq_2.FIXEDCELLS	3.269	3.852	16.403	6.305	4.528	14.896		ddseq
MDC_mtscatac_1.FIXEDCELLS	10.453	12.595	31.796	12.714	9.317	31.223	23.018	mtscatac
MDC_mtscatac_2.FIXEDCELLS	10.472	11.138	33.915	13.552	14.057		32.505	mtscatac
OHS_s3atac_1.FIXEDCELLS	6.903	10.733	29.89	11.005	4.66			s3atac
OHS_s3atac_2.FIXEDCELLS			5.228	8.616				s3atac
SAN_10xmultiome_1.FIXEDCELLS	8.494	9.254	28.996	9.038	8.379	28.353		10xmultiome
SAN_10xmultiome_2.FIXEDCELLS	8.907	10.843	29.208	9.108	8.542	28.661		10xmultiome
STA_10xv11_1.FIXEDCELLS	0.312	19.31	34.297	8.177	13.127	25.305		10xv11
STA_10xv11_2.FIXEDCELLS		16.823	37.46	11.249	15.075	34.262		10xv11
TXG_10xv11_1.FIXEDCELLS	8.903	12.768	26.504	9.317	7.494	26.436	25.072	10xv11
TXG_10xv2_1.FIXEDCELLS	9.731	14.977	28.058	9.756	8.574	27.615	21.803	10xv2
TXG_10xv2_2.FIXEDCELLS	9.074	14.461	27.203	9.984	8.306	27.164	24.039	10xv2
UCS_ddseq_1.FIXEDCELLS	4.068	9.987	14.299	7.749	7.657			ddseq
UCS_ddseq_2.FIXEDCELLS	4.671	10.507	15.248	8.399	7.944			ddseq
VIB_10xmultiome_1.FIXEDCELLS	7.941	11.556	24.867	7.114	8.029			10xmultiome
VIB_10xmultiome_2.FIXEDCELLS	10.007	10.365	25.082	8.955	6.755		26.268	10xmultiome
VIB_10xv1_1.FIXEDCELLS	9.628	11.431	24.403	8.946	7.966	24.006	20.966	10xv1
VIB_10xv1_2.FIXEDCELLS	11.492	13.428	28.821	10.045	8.942	28.073	29.05	10xv1
VIB_10xv2_1.FIXEDCELLS	9.086	10.822	29.722	9.372	8.603	29.463	15.814	10xv2
VIB_10xv2_2.FIXEDCELLS	8.534	11.168	29.637	10.197	8.114	29.671	26.188	10xv2
VIB_hydrop_1.FIXEDCELLS	5.838	7.699	30.632	5.331		21.255		hydrop
VIB_hydrop_2.FIXEDCELLS	7.967	9.338	33.714	5.128				hydrop

## Sheet: 2n
	sample_id	tech	cell_type	FC
0	BIO_ddseq_1.FIXEDCELLS	ddseq	B_cell	6.45922
1	BIO_ddseq_2.FIXEDCELLS	ddseq	B_cell	7.88004
2	BIO_ddseq_3.FIXEDCELLS	ddseq	B_cell	8.19782
3	BIO_ddseq_4.FIXEDCELLS	ddseq	B_cell	9.4075
4	BRO_mtscatacfacs_1.FIXEDCELLS	mtscatacfacs	B_cell	10.983
5	BRO_mtscatacfacs_2.FIXEDCELLS	mtscatacfacs	B_cell	12.864
6	CNA_10xmultiome_1.FIXEDCELLS	10xmultiome	B_cell	22.3307
7	CNA_10xmultiome_2.FIXEDCELLS	10xmultiome	B_cell	10.3198
8	CNA_10xv11_1.FIXEDCELLS	10xv11	B_cell	81.6287
9	CNA_10xv11_2.FIXEDCELLS	10xv11	B_cell	33.696
10	CNA_10xv11_3.FIXEDCELLS	10xv11	B_cell	37.2673
11	CNA_10xv11c_1.FIXEDCELLS	10xv11c	B_cell	30.6136
12	CNA_10xv11c_2.FIXEDCELLS	10xv11c	B_cell	36.7427
13	CNA_10xv2_1.FIXEDCELLS	10xv2	B_cell	55.7957
14	CNA_10xv2_2.FIXEDCELLS	10xv2	B_cell	60.2734
15	CNA_hydrop_2.FIXEDCELLS	hydrop	B_cell	7.69085
16	CNA_mtscatac_1.FIXEDCELLS	mtscatac	B_cell	22.353
17	CNA_mtscatac_2.FIXEDCELLS	mtscatac	B_cell	18.7688
18	EPF_hydrop_1.FIXEDCELLS	hydrop	B_cell	6.81693
19	EPF_hydrop_2.FIXEDCELLS	hydrop	B_cell	3.68743
20	EPF_hydrop_3.FIXEDCELLS	hydrop	B_cell	3.78855
21	EPF_hydrop_4.FIXEDCELLS	hydrop	B_cell	8.40603
22	HAR_ddseq_1.FIXEDCELLS	ddseq	B_cell	15.8963
23	HAR_ddseq_2.FIXEDCELLS	ddseq	B_cell	14.7228
24	MDC_mtscatac_1.FIXEDCELLS	mtscatac	B_cell	23.0738
25	MDC_mtscatac_2.FIXEDCELLS	mtscatac	B_cell	13.9135
26	OHS_s3atac_1.FIXEDCELLS	s3atac	B_cell	7.22776
27	OHS_s3atac_2.FIXEDCELLS	s3atac	B_cell	1.73194
28	SAN_10xmultiome_1.FIXEDCELLS	10xmultiome	B_cell	15.6888
29	SAN_10xmultiome_2.FIXEDCELLS	10xmultiome	B_cell	20.4734
30	STA_10xv11_1.FIXEDCELLS	10xv11	B_cell	9.73472
31	STA_10xv11_2.FIXEDCELLS	10xv11	B_cell	16.6891
32	TXG_10xv11_1.FIXEDCELLS	10xv11	B_cell	9.67634
33	TXG_10xv2_1.FIXEDCELLS	10xv2	B_cell	10.0935
34	TXG_10xv2_2.FIXEDCELLS	10xv2	B_cell	10.3617
35	UCS_ddseq_1.FIXEDCELLS	ddseq	B_cell	12.868
36	UCS_ddseq_2.FIXEDCELLS	ddseq	B_cell	15.7119
37	VIB_10xmultiome_1.FIXEDCELLS	10xmultiome	B_cell	2.64587
38	VIB_10xmultiome_2.FIXEDCELLS	10xmultiome	B_cell	20.0341
39	VIB_10xv1_1.FIXEDCELLS	10xv1	B_cell	31.0835
40	VIB_10xv1_2.FIXEDCELLS	10xv1	B_cell	17.1471
41	VIB_10xv2_1.FIXEDCELLS	10xv2	B_cell	24.57
42	VIB_10xv2_2.FIXEDCELLS	10xv2	B_cell	23.5177
43	VIB_hydrop_1.FIXEDCELLS	hydrop	B_cell	11.6989
44	VIB_hydrop_2.FIXEDCELLS	hydrop	B_cell	11.4679
45	BIO_ddseq_1.FIXEDCELLS	ddseq	CD14+_monocyte	25.442
46	BIO_ddseq_2.FIXEDCELLS	ddseq	CD14+_monocyte	47.3976
47	BIO_ddseq_3.FIXEDCELLS	ddseq	CD14+_monocyte	15.8181
48	BIO_ddseq_4.FIXEDCELLS	ddseq	CD14+_monocyte	25.7105
49	BRO_mtscatacfacs_1.FIXEDCELLS	mtscatacfacs	CD14+_monocyte	15.6693
50	BRO_mtscatacfacs_2.FIXEDCELLS	mtscatacfacs	CD14+_monocyte	17.5228
51	CNA_10xmultiome_1.FIXEDCELLS	10xmultiome	CD14+_monocyte	28.9426
52	CNA_10xmultiome_2.FIXEDCELLS	10xmultiome	CD14+_monocyte	12.2384
53	CNA_10xv11_1.FIXEDCELLS	10xv11	CD14+_monocyte	17.0224
54	CNA_10xv11_2.FIXEDCELLS	10xv11	CD14+_monocyte	75.6385
55	CNA_10xv11_3.FIXEDCELLS	10xv11	CD14+_monocyte	55.0216
56	CNA_10xv11c_1.FIXEDCELLS	10xv11c	CD14+_monocyte	21.632
57	CNA_10xv11c_2.FIXEDCELLS	10xv11c	CD14+_monocyte	39.2209
58	CNA_10xv2_1.FIXEDCELLS	10xv2	CD14+_monocyte	12.9013
59	CNA_10xv2_2.FIXEDCELLS	10xv2	CD14+_monocyte	15.4827
60	CNA_hydrop_1.FIXEDCELLS	hydrop	CD14+_monocyte	5.97125
61	CNA_hydrop_2.FIXEDCELLS	hydrop	CD14+_monocyte	5.94127
62	CNA_hydrop_3.FIXEDCELLS	hydrop	CD14+_monocyte	9.31207
63	CNA_mtscatac_1.FIXEDCELLS	mtscatac	CD14+_monocyte	113.571
64	CNA_mtscatac_2.FIXEDCELLS	mtscatac	CD14+_monocyte	36.6113
65	EPF_hydrop_1.FIXEDCELLS	hydrop	CD14+_monocyte	266.068
66	EPF_hydrop_2.FIXEDCELLS	hydrop	CD14+_monocyte	15.4992
67	EPF_hydrop_3.FIXEDCELLS	hydrop	CD14+_monocyte	16.805
68	EPF_hydrop_4.FIXEDCELLS	hydrop	CD14+_monocyte	65.3335
69	HAR_ddseq_1.FIXEDCELLS	ddseq	CD14+_monocyte	25.2818
70	HAR_ddseq_2.FIXEDCELLS	ddseq	CD14+_monocyte	24.018
71	MDC_mtscatac_1.FIXEDCELLS	mtscatac	CD14+_monocyte	49.0522
72	MDC_mtscatac_2.FIXEDCELLS	mtscatac	CD14+_monocyte	36.5341
73	OHS_s3atac_1.FIXEDCELLS	s3atac	CD14+_monocyte	9.16345
74	OHS_s3atac_2.FIXEDCELLS	s3atac	CD14+_monocyte	2.60155
75	SAN_10xmultiome_1.FIXEDCELLS	10xmultiome	CD14+_monocyte	17.0039
76	SAN_10xmultiome_2.FIXEDCELLS	10xmultiome	CD14+_monocyte	26.2626
77	STA_10xv11_1.FIXEDCELLS	10xv11	CD14+_monocyte	6.69836
78	STA_10xv11_2.FIXEDCELLS	10xv11	CD14+_monocyte	10.9649
79	TXG_10xv11_1.FIXEDCELLS	10xv11	CD14+_monocyte	17.6186
80	TXG_10xv2_1.FIXEDCELLS	10xv2	CD14+_monocyte	27.2689
81	TXG_10xv2_2.FIXEDCELLS	10xv2	CD14+_monocyte	25.2927
82	UCS_ddseq_1.FIXEDCELLS	ddseq	CD14+_monocyte	37.4677
83	UCS_ddseq_2.FIXEDCELLS	ddseq	CD14+_monocyte	45.2517
84	VIB_10xmultiome_1.FIXEDCELLS	10xmultiome	CD14+_monocyte	173.42
85	VIB_10xmultiome_2.FIXEDCELLS	10xmultiome	CD14+_monocyte	88.6686
86	VIB_10xv1_1.FIXEDCELLS	10xv1	CD14+_monocyte	14.3908
87	VIB_10xv1_2.FIXEDCELLS	10xv1	CD14+_monocyte	15.0756
88	VIB_10xv2_1.FIXEDCELLS	10xv2	CD14+_monocyte	12.774
89	VIB_10xv2_2.FIXEDCELLS	10xv2	CD14+_monocyte	11.7147
90	VIB_hydrop_1.FIXEDCELLS	hydrop	CD14+_monocyte	8.46235
91	VIB_hydrop_2.FIXEDCELLS	hydrop	CD14+_monocyte	10.7011
92	BIO_ddseq_3.FIXEDCELLS	ddseq	CD16+_monocyte	3.28145
93	BIO_ddseq_4.FIXEDCELLS	ddseq	CD16+_monocyte	3.6169
94	BRO_mtscatacfacs_1.FIXEDCELLS	mtscatacfacs	CD16+_monocyte	4.5372
95	BRO_mtscatacfacs_2.FIXEDCELLS	mtscatacfacs	CD16+_monocyte	4.33324
96	CNA_10xv11_1.FIXEDCELLS	10xv11	CD16+_monocyte	4.12875
97	CNA_10xv11c_1.FIXEDCELLS	10xv11c	CD16+_monocyte	3.73236
98	CNA_10xv2_1.FIXEDCELLS	10xv2	CD16+_monocyte	5.09799
99	CNA_10xv2_2.FIXEDCELLS	10xv2	CD16+_monocyte	4.21117
100	EPF_hydrop_3.FIXEDCELLS	hydrop	CD16+_monocyte	2.91561
101	HAR_ddseq_1.FIXEDCELLS	ddseq	CD16+_monocyte	5.66132
102	HAR_ddseq_2.FIXEDCELLS	ddseq	CD16+_monocyte	5.21438
103	MDC_mtscatac_1.FIXEDCELLS	mtscatac	CD16+_monocyte	4.60548
104	SAN_10xmultiome_1.FIXEDCELLS	10xmultiome	CD16+_monocyte	3.00255
105	SAN_10xmultiome_2.FIXEDCELLS	10xmultiome	CD16+_monocyte	2.84916
106	STA_10xv11_1.FIXEDCELLS	10xv11	CD16+_monocyte	2.31677
107	STA_10xv11_2.FIXEDCELLS	10xv11	CD16+_monocyte	2.17704
108	TXG_10xv11_1.FIXEDCELLS	10xv11	CD16+_monocyte	4.22344
109	TXG_10xv2_1.FIXEDCELLS	10xv2	CD16+_monocyte	5.70413
110	TXG_10xv2_2.FIXEDCELLS	10xv2	CD16+_monocyte	6.08345
111	VIB_10xv1_1.FIXEDCELLS	10xv1	CD16+_monocyte	3.74495
112	VIB_10xv1_2.FIXEDCELLS	10xv1	CD16+_monocyte	3.943
113	VIB_10xv2_1.FIXEDCELLS	10xv2	CD16+_monocyte	4.67044
114	VIB_10xv2_2.FIXEDCELLS	10xv2	CD16+_monocyte	4.50398
115	VIB_hydrop_1.FIXEDCELLS	hydrop	CD16+_monocyte	2.74741
116	BIO_ddseq_1.FIXEDCELLS	ddseq	CD4+_T_cell	3.48339
117	BIO_ddseq_2.FIXEDCELLS	ddseq	CD4+_T_cell	4.23387
118	BIO_ddseq_3.FIXEDCELLS	ddseq	CD4+_T_cell	3.85072
119	BIO_ddseq_4.FIXEDCELLS	ddseq	CD4+_T_cell	5.16749
120	BRO_mtscatacfacs_1.FIXEDCELLS	mtscatacfacs	CD4+_T_cell	20.2826
121	BRO_mtscatacfacs_2.FIXEDCELLS	mtscatacfacs	CD4+_T_cell	43.1224
122	CNA_10xmultiome_1.FIXEDCELLS	10xmultiome	CD4+_T_cell	6.93224
123	CNA_10xmultiome_2.FIXEDCELLS	10xmultiome	CD4+_T_cell	4.40486
124	CNA_10xv11_1.FIXEDCELLS	10xv11	CD4+_T_cell	14.2379
125	CNA_10xv11_2.FIXEDCELLS	10xv11	CD4+_T_cell	18.9005
126	CNA_10xv11_3.FIXEDCELLS	10xv11	CD4+_T_cell	14.2815
127	CNA_10xv11c_1.FIXEDCELLS	10xv11c	CD4+_T_cell	10.1889
128	CNA_10xv11c_2.FIXEDCELLS	10xv11c	CD4+_T_cell	6.28686
129	CNA_10xv2_1.FIXEDCELLS	10xv2	CD4+_T_cell	11.1685
130	CNA_10xv2_2.FIXEDCELLS	10xv2	CD4+_T_cell	11.0513
131	CNA_hydrop_1.FIXEDCELLS	hydrop	CD4+_T_cell	6.54518
132	CNA_hydrop_2.FIXEDCELLS	hydrop	CD4+_T_cell	2.20111
133	CNA_hydrop_3.FIXEDCELLS	hydrop	CD4+_T_cell	2.09354
134	CNA_mtscatac_1.FIXEDCELLS	mtscatac	CD4+_T_cell	4.09738
135	CNA_mtscatac_2.FIXEDCELLS	mtscatac	CD4+_T_cell	6.47044
136	EPF_hydrop_1.FIXEDCELLS	hydrop	CD4+_T_cell	3.9893
137	EPF_hydrop_2.FIXEDCELLS	hydrop	CD4+_T_cell	2.40584
138	EPF_hydrop_3.FIXEDCELLS	hydrop	CD4+_T_cell	3.63509
139	EPF_hydrop_4.FIXEDCELLS	hydrop	CD4+_T_cell	4.13814
140	HAR_ddseq_1.FIXEDCELLS	ddseq	CD4+_T_cell	6.64975
141	HAR_ddseq_2.FIXEDCELLS	ddseq	CD4+_T_cell	4.29604
142	MDC_mtscatac_1.FIXEDCELLS	mtscatac	CD4+_T_cell	16.5225
143	MDC_mtscatac_2.FIXEDCELLS	mtscatac	CD4+_T_cell	9.13588
144	OHS_s3atac_1.FIXEDCELLS	s3atac	CD4+_T_cell	2.93452
145	SAN_10xmultiome_1.FIXEDCELLS	10xmultiome	CD4+_T_cell	4.87099
146	SAN_10xmultiome_2.FIXEDCELLS	10xmultiome	CD4+_T_cell	8.58425
147	STA_10xv11_1.FIXEDCELLS	10xv11	CD4+_T_cell	5.4162
148	STA_10xv11_2.FIXEDCELLS	10xv11	CD4+_T_cell	5.18903
149	TXG_10xv11_1.FIXEDCELLS	10xv11	CD4+_T_cell	7.76601
150	TXG_10xv2_1.FIXEDCELLS	10xv2	CD4+_T_cell	19.2027
151	TXG_10xv2_2.FIXEDCELLS	10xv2	CD4+_T_cell	17.0091
152	UCS_ddseq_1.FIXEDCELLS	ddseq	CD4+_T_cell	6.37366
153	UCS_ddseq_2.FIXEDCELLS	ddseq	CD4+_T_cell	7.43976
154	VIB_10xmultiome_1.FIXEDCELLS	10xmultiome	CD4+_T_cell	2.86624
155	VIB_10xmultiome_2.FIXEDCELLS	10xmultiome	CD4+_T_cell	7.46091
156	VIB_10xv1_1.FIXEDCELLS	10xv1	CD4+_T_cell	13.7517
157	VIB_10xv1_2.FIXEDCELLS	10xv1	CD4+_T_cell	18.6077
158	VIB_10xv2_1.FIXEDCELLS	10xv2	CD4+_T_cell	18.7359
159	VIB_10xv2_2.FIXEDCELLS	10xv2	CD4+_T_cell	11.5773
160	VIB_hydrop_1.FIXEDCELLS	hydrop	CD4+_T_cell	2.61698
161	VIB_hydrop_2.FIXEDCELLS	hydrop	CD4+_T_cell	3.08365
162	BIO_ddseq_1.FIXEDCELLS	ddseq	Cytotoxic_T_cell	2.30096
163	BIO_ddseq_2.FIXEDCELLS	ddseq	Cytotoxic_T_cell	2.47052
164	BIO_ddseq_3.FIXEDCELLS	ddseq	Cytotoxic_T_cell	2.50215
165	BIO_ddseq_4.FIXEDCELLS	ddseq	Cytotoxic_T_cell	2.21021
166	BRO_mtscatacfacs_1.FIXEDCELLS	mtscatacfacs	Cytotoxic_T_cell	4.90626
167	BRO_mtscatacfacs_2.FIXEDCELLS	mtscatacfacs	Cytotoxic_T_cell	5.76611
168	CNA_10xmultiome_1.FIXEDCELLS	10xmultiome	Cytotoxic_T_cell	4.74852
169	CNA_10xmultiome_2.FIXEDCELLS	10xmultiome	Cytotoxic_T_cell	2.47131
170	CNA_10xv11_1.FIXEDCELLS	10xv11	Cytotoxic_T_cell	4.1595
171	CNA_10xv11_2.FIXEDCELLS	10xv11	Cytotoxic_T_cell	3.94094
172	CNA_10xv11_3.FIXEDCELLS	10xv11	Cytotoxic_T_cell	3.00239
173	CNA_10xv11c_1.FIXEDCELLS	10xv11c	Cytotoxic_T_cell	2.95993
174	CNA_10xv11c_2.FIXEDCELLS	10xv11c	Cytotoxic_T_cell	4.10078
175	CNA_10xv2_1.FIXEDCELLS	10xv2	Cytotoxic_T_cell	4.11881
176	CNA_10xv2_2.FIXEDCELLS	10xv2	Cytotoxic_T_cell	4.00943
177	CNA_hydrop_1.FIXEDCELLS	hydrop	Cytotoxic_T_cell	2.22764
178	CNA_hydrop_2.FIXEDCELLS	hydrop	Cytotoxic_T_cell	2.56017
179	CNA_hydrop_3.FIXEDCELLS	hydrop	Cytotoxic_T_cell	7.74783
180	CNA_mtscatac_1.FIXEDCELLS	mtscatac	Cytotoxic_T_cell	21.2612
181	CNA_mtscatac_2.FIXEDCELLS	mtscatac	Cytotoxic_T_cell	4.92748
182	EPF_hydrop_1.FIXEDCELLS	hydrop	Cytotoxic_T_cell	3.68844
183	EPF_hydrop_2.FIXEDCELLS	hydrop	Cytotoxic_T_cell	5.16236
184	EPF_hydrop_3.FIXEDCELLS	hydrop	Cytotoxic_T_cell	1.72276
185	EPF_hydrop_4.FIXEDCELLS	hydrop	Cytotoxic_T_cell	2.18754
186	HAR_ddseq_1.FIXEDCELLS	ddseq	Cytotoxic_T_cell	2.97223
187	HAR_ddseq_2.FIXEDCELLS	ddseq	Cytotoxic_T_cell	2.99103
188	MDC_mtscatac_1.FIXEDCELLS	mtscatac	Cytotoxic_T_cell	9.64992
189	MDC_mtscatac_2.FIXEDCELLS	mtscatac	Cytotoxic_T_cell	6.10753
190	OHS_s3atac_1.FIXEDCELLS	s3atac	Cytotoxic_T_cell	2.16384
191	SAN_10xmultiome_1.FIXEDCELLS	10xmultiome	Cytotoxic_T_cell	3.66287
192	SAN_10xmultiome_2.FIXEDCELLS	10xmultiome	Cytotoxic_T_cell	3.19633
193	STA_10xv11_1.FIXEDCELLS	10xv11	Cytotoxic_T_cell	1.55503
194	TXG_10xv11_1.FIXEDCELLS	10xv11	Cytotoxic_T_cell	4.27213
195	TXG_10xv2_1.FIXEDCELLS	10xv2	Cytotoxic_T_cell	3.8907
196	TXG_10xv2_2.FIXEDCELLS	10xv2	Cytotoxic_T_cell	4.76789
197	UCS_ddseq_1.FIXEDCELLS	ddseq	Cytotoxic_T_cell	2.47544
198	UCS_ddseq_2.FIXEDCELLS	ddseq	Cytotoxic_T_cell	3.36281
199	VIB_10xmultiome_1.FIXEDCELLS	10xmultiome	Cytotoxic_T_cell	2.72306
200	VIB_10xmultiome_2.FIXEDCELLS	10xmultiome	Cytotoxic_T_cell	8.59123
201	VIB_10xv1_1.FIXEDCELLS	10xv1	Cytotoxic_T_cell	4.41261
202	VIB_10xv1_2.FIXEDCELLS	10xv1	Cytotoxic_T_cell	3.97922
203	VIB_10xv2_1.FIXEDCELLS	10xv2	Cytotoxic_T_cell	5.77088
204	VIB_10xv2_2.FIXEDCELLS	10xv2	Cytotoxic_T_cell	4.9563
205	VIB_hydrop_1.FIXEDCELLS	hydrop	Cytotoxic_T_cell	2.62351
206	VIB_hydrop_2.FIXEDCELLS	hydrop	Cytotoxic_T_cell	3.85828
207	BIO_ddseq_1.FIXEDCELLS	ddseq	Dendritic_cell	4.73035
208	BIO_ddseq_2.FIXEDCELLS	ddseq	Dendritic_cell	4.82728
209	BIO_ddseq_3.FIXEDCELLS	ddseq	Dendritic_cell	2.95483
210	BIO_ddseq_4.FIXEDCELLS	ddseq	Dendritic_cell	2.93873
211	BRO_mtscatacfacs_1.FIXEDCELLS	mtscatacfacs	Dendritic_cell	5.05136
212	BRO_mtscatacfacs_2.FIXEDCELLS	mtscatacfacs	Dendritic_cell	4.86464
213	CNA_10xmultiome_1.FIXEDCELLS	10xmultiome	Dendritic_cell	3.63695
214	CNA_10xmultiome_2.FIXEDCELLS	10xmultiome	Dendritic_cell	3.58324
215	CNA_10xv11_2.FIXEDCELLS	10xv11	Dendritic_cell	3.31416
216	CNA_10xv11_3.FIXEDCELLS	10xv11	Dendritic_cell	4.24151
217	CNA_10xv11c_2.FIXEDCELLS	10xv11c	Dendritic_cell	3.05562
218	CNA_10xv2_1.FIXEDCELLS	10xv2	Dendritic_cell	6.92537
219	CNA_10xv2_2.FIXEDCELLS	10xv2	Dendritic_cell	5.19893
220	CNA_mtscatac_2.FIXEDCELLS	mtscatac	Dendritic_cell	3.71674
221	EPF_hydrop_3.FIXEDCELLS	hydrop	Dendritic_cell	2.41449
222	HAR_ddseq_1.FIXEDCELLS	ddseq	Dendritic_cell	3.94574
223	MDC_mtscatac_1.FIXEDCELLS	mtscatac	Dendritic_cell	5.98555
224	MDC_mtscatac_2.FIXEDCELLS	mtscatac	Dendritic_cell	4.4857
225	TXG_10xv11_1.FIXEDCELLS	10xv11	Dendritic_cell	4.98472
226	TXG_10xv2_1.FIXEDCELLS	10xv2	Dendritic_cell	4.84641
227	TXG_10xv2_2.FIXEDCELLS	10xv2	Dendritic_cell	6.40154
228	VIB_10xmultiome_2.FIXEDCELLS	10xmultiome	Dendritic_cell	3.12861
229	VIB_10xv1_1.FIXEDCELLS	10xv1	Dendritic_cell	4.77268
230	VIB_10xv1_2.FIXEDCELLS	10xv1	Dendritic_cell	2.83255
231	VIB_10xv2_1.FIXEDCELLS	10xv2	Dendritic_cell	4.11903
232	VIB_10xv2_2.FIXEDCELLS	10xv2	Dendritic_cell	5.2459
233	BIO_ddseq_1.FIXEDCELLS	ddseq	Natural_killer_cell	3.73832
234	BIO_ddseq_2.FIXEDCELLS	ddseq	Natural_killer_cell	4.55442
235	BIO_ddseq_3.FIXEDCELLS	ddseq	Natural_killer_cell	2.94926
236	BIO_ddseq_4.FIXEDCELLS	ddseq	Natural_killer_cell	2.49643
237	BRO_mtscatacfacs_1.FIXEDCELLS	mtscatacfacs	Natural_killer_cell	11.9174
238	BRO_mtscatacfacs_2.FIXEDCELLS	mtscatacfacs	Natural_killer_cell	11.4744
239	CNA_10xmultiome_1.FIXEDCELLS	10xmultiome	Natural_killer_cell	5.24478
240	CNA_10xmultiome_2.FIXEDCELLS	10xmultiome	Natural_killer_cell	2.99288
241	CNA_10xv11_1.FIXEDCELLS	10xv11	Natural_killer_cell	11.4145
242	CNA_10xv11_2.FIXEDCELLS	10xv11	Natural_killer_cell	9.70252
243	CNA_10xv11_3.FIXEDCELLS	10xv11	Natural_killer_cell	9.56847
244	CNA_10xv11c_1.FIXEDCELLS	10xv11c	Natural_killer_cell	9.62148
245	CNA_10xv11c_2.FIXEDCELLS	10xv11c	Natural_killer_cell	6.6589
246	CNA_10xv2_1.FIXEDCELLS	10xv2	Natural_killer_cell	6.87803
247	CNA_10xv2_2.FIXEDCELLS	10xv2	Natural_killer_cell	9.36207
248	CNA_mtscatac_2.FIXEDCELLS	mtscatac	Natural_killer_cell	4.02138
249	EPF_hydrop_2.FIXEDCELLS	hydrop	Natural_killer_cell	2.14405
250	HAR_ddseq_1.FIXEDCELLS	ddseq	Natural_killer_cell	4.71145
251	HAR_ddseq_2.FIXEDCELLS	ddseq	Natural_killer_cell	5.33651
252	MDC_mtscatac_1.FIXEDCELLS	mtscatac	Natural_killer_cell	6.01436
253	MDC_mtscatac_2.FIXEDCELLS	mtscatac	Natural_killer_cell	5.81651
254	OHS_s3atac_1.FIXEDCELLS	s3atac	Natural_killer_cell	2.13861
255	SAN_10xmultiome_1.FIXEDCELLS	10xmultiome	Natural_killer_cell	5.53394
256	SAN_10xmultiome_2.FIXEDCELLS	10xmultiome	Natural_killer_cell	6.04498
257	STA_10xv11_1.FIXEDCELLS	10xv11	Natural_killer_cell	2.90949
258	STA_10xv11_2.FIXEDCELLS	10xv11	Natural_killer_cell	2.42959
259	TXG_10xv11_1.FIXEDCELLS	10xv11	Natural_killer_cell	7.28127
260	TXG_10xv2_1.FIXEDCELLS	10xv2	Natural_killer_cell	9.38881
261	TXG_10xv2_2.FIXEDCELLS	10xv2	Natural_killer_cell	8.13474
262	UCS_ddseq_1.FIXEDCELLS	ddseq	Natural_killer_cell	5.679
263	UCS_ddseq_2.FIXEDCELLS	ddseq	Natural_killer_cell	5.62724
264	VIB_10xmultiome_1.FIXEDCELLS	10xmultiome	Natural_killer_cell	2.18018
265	VIB_10xmultiome_2.FIXEDCELLS	10xmultiome	Natural_killer_cell	4.594
266	VIB_10xv1_1.FIXEDCELLS	10xv1	Natural_killer_cell	9.1139
267	VIB_10xv1_2.FIXEDCELLS	10xv1	Natural_killer_cell	10.114
268	VIB_10xv2_1.FIXEDCELLS	10xv2	Natural_killer_cell	4.70481
269	VIB_10xv2_2.FIXEDCELLS	10xv2	Natural_killer_cell	8.17385
