# Supplementary material for: Systematic benchmarking of single-cell ATAC-sequencing protocols
Source: Nat Biotechnol. 2023 Aug 3;42(6):916–26. doi: 10.1038/s41587-023-01881-x (PMC11180611; doi:10.1038/s41587-023-01881-x)
Supplement: Supplementary file 6 — Source data for Fig. 3. [file 41587_2023_1881_MOESM6_ESM.xlsx]

## Sheet: 3a
	tech	depth_int	cell_type	logfc	cell_type_pred_score
10xmultiome.05k_B cells	10xmultiome	500	B cells	3.03038	1
ddseq.05k_Cytotoxic T cells	ddseq	500	Cytotoxic T cells	0.689805	0.54074
ddseq.05k_Naive T cells	ddseq	500	Naive T cells	1.15947	0.677151
ddseq.05k_B cells	ddseq	500	B cells	3.11344	0.98742
10xv2.05k_Natural killer cells	10xv2	500	Natural killer cells	1.41644	0.74634
hydrop.05k_B cells	hydrop	500	B cells	1.10355	0.584375
10xv2.05k_Cytotoxic T cells	10xv2	500	Cytotoxic T cells	1.3753	0.672885
10xv2.05k_B cells	10xv2	500	B cells	3.90651	1
10xv11.05k_Natural killer cells	10xv11	500	Natural killer cells	1.49525	0.616565
10xv11.05k_Cytotoxic T cells	10xv11	500	Cytotoxic T cells	1.25934	0.63086
10xv11.05k_Naive T cells	10xv11	500	Naive T cells	2.13273	0.774715
10xv2.05k_Naive T cells	10xv2	500	Naive T cells	2.2798	0.796067
hydrop.05k_Naive T cells	hydrop	500	Naive T cells	1.48354	0.557079
s3atac.05k_Cytotoxic T cells	s3atac	500	Cytotoxic T cells	0.941548	0.395208
s3atac.05k_Naive T cells	s3atac	500	Naive T cells	1.2445	0.567089
s3atac.05k_B cells	s3atac	500	B cells	1.60723	0.825098
mtscatacfacs.05k_Natural killer cells	mtscatacfacs	500	Natural killer cells	1.30765	0.789379
mtscatacfacs.05k_Cytotoxic T cells	mtscatacfacs	500	Cytotoxic T cells	1.35747	0.64282
mtscatacfacs.05k_Naive T cells	mtscatacfacs	500	Naive T cells	1.94907	0.831137
mtscatacfacs.05k_B cells	mtscatacfacs	500	B cells	3.33211	1
mtscatac.05k_Natural killer cells	mtscatac	500	Natural killer cells	1.50104	0.656235
mtscatac.05k_Cytotoxic T cells	mtscatac	500	Cytotoxic T cells	0.806697	0.616282
mtscatac.05k_Naive T cells	mtscatac	500	Naive T cells	1.59505	0.687388
mtscatac.05k_B cells	mtscatac	500	B cells	3.30717	1
hydrop.05k_Cytotoxic T cells	hydrop	500	Cytotoxic T cells	1.10923	0.48436
10xv11.05k_B cells	10xv11	500	B cells	4.88104	0.994461
ddseq.05k_Natural killer cells	ddseq	500	Natural killer cells	0.748116	0.673036
10xmultiome.05k_Naive T cells	10xmultiome	500	Naive T cells	1.22453	0.772866
10xmultiome.05k_Cytotoxic T cells	10xmultiome	500	Cytotoxic T cells	0.940183	0.648973
10xv1.05k_Natural killer cells	10xv1	500	Natural killer cells	1.75433	0.72561
10xv1.05k_Cytotoxic T cells	10xv1	500	Cytotoxic T cells	1.3603	0.665075
10xv1.05k_Naive T cells	10xv1	500	Naive T cells	2.29766	0.829473
10xmultiome.05k_Natural killer cells	10xmultiome	500	Natural killer cells	0.82911	0.713101
10xv1.05k_B cells	10xv1	500	B cells	4.23388	1
mtscatacfacs.1k_Naive T cells	mtscatacfacs	1000	Naive T cells	3.07282	0.832396
mtscatacfacs.1k_Natural killer cells	mtscatacfacs	1000	Natural killer cells	2.2304	0.789368
mtscatac.1k_Naive T cells	mtscatac	1000	Naive T cells	1.84196	0.759626
mtscatac.1k_B cells	mtscatac	1000	B cells	3.59505	0.992892
mtscatacfacs.1k_Cytotoxic T cells	mtscatacfacs	1000	Cytotoxic T cells	2.10893	0.652968
10xv2.1k_B cells	10xv2	1000	B cells	4.6134	1
mtscatacfacs.1k_B cells	mtscatacfacs	1000	B cells	2.90702	1
mtscatac.1k_Natural killer cells	mtscatac	1000	Natural killer cells	1.60401	0.644659
mtscatac.1k_Cytotoxic T cells	mtscatac	1000	Cytotoxic T cells	1.44006	0.611133
10xv2.1k_Natural killer cells	10xv2	1000	Natural killer cells	2.29965	0.741494
10xv2.1k_Cytotoxic T cells	10xv2	1000	Cytotoxic T cells	1.63309	0.749285
10xv2.1k_Naive T cells	10xv2	1000	Naive T cells	2.88974	0.807159
ddseq.1k_B cells	ddseq	1000	B cells	2.98106	0.997528
ddseq.1k_Naive T cells	ddseq	1000	Naive T cells	1.52452	0.700822
ddseq.1k_Cytotoxic T cells	ddseq	1000	Cytotoxic T cells	1.12995	0.57752
ddseq.1k_Natural killer cells	ddseq	1000	Natural killer cells	1.75069	0.677425
10xv11.1k_Cytotoxic T cells	10xv11	1000	Cytotoxic T cells	1.87804	0.675645
10xv11.1k_Natural killer cells	10xv11	1000	Natural killer cells	2.89962	0.694818
hydrop.1k_Cytotoxic T cells	hydrop	1000	Cytotoxic T cells	1.05242	0.522701
hydrop.1k_Naive T cells	hydrop	1000	Naive T cells	1.40086	0.607038
10xv1.1k_B cells	10xv1	1000	B cells	3.22336	1
10xv1.1k_Naive T cells	10xv1	1000	Naive T cells	2.39279	0.845468
10xv1.1k_Cytotoxic T cells	10xv1	1000	Cytotoxic T cells	1.84111	0.688787
10xv1.1k_Natural killer cells	10xv1	1000	Natural killer cells	2.28919	0.736253
hydrop.1k_B cells	hydrop	1000	B cells	1.53117	0.874114
s3atac.1k_Natural killer cells	s3atac	1000	Natural killer cells	0.620669	0.584016
s3atac.1k_Cytotoxic T cells	s3atac	1000	Cytotoxic T cells	0.819526	0.50827
s3atac.1k_Naive T cells	s3atac	1000	Naive T cells	0.655938	0.542413
10xv11.1k_Naive T cells	10xv11	1000	Naive T cells	2.991	0.801461
s3atac.1k_B cells	s3atac	1000	B cells	1.53162	0.910163
10xv11.1k_B cells	10xv11	1000	B cells	5.8462	1
10xmultiome.1k_Cytotoxic T cells	10xmultiome	1000	Cytotoxic T cells	1.1505	0.670035
10xmultiome.1k_Naive T cells	10xmultiome	1000	Naive T cells	1.37915	0.820148
10xmultiome.1k_B cells	10xmultiome	1000	B cells	3.38994	1
10xmultiome.1k_Natural killer cells	10xmultiome	1000	Natural killer cells	1.34522	0.647696
hydrop.15k_B cells	hydrop	1500	B cells	2.1466	0.919195
10xmultiome.15k_Natural killer cells	10xmultiome	1500	Natural killer cells	1.48004	0.687097
mtscatac.15k_Naive T cells	mtscatac	1500	Naive T cells	2.01578	0.769451
ddseq.15k_B cells	ddseq	1500	B cells	3.15146	0.999016
mtscatac.15k_Cytotoxic T cells	mtscatac	1500	Cytotoxic T cells	1.41039	0.583521
mtscatac.15k_Natural killer cells	mtscatac	1500	Natural killer cells	1.67783	0.664402
mtscatac.15k_B cells	mtscatac	1500	B cells	3.8922	0.993456
ddseq.15k_Naive T cells	ddseq	1500	Naive T cells	1.79484	0.720679
ddseq.15k_Cytotoxic T cells	ddseq	1500	Cytotoxic T cells	1.12116	0.604084
ddseq.15k_Natural killer cells	ddseq	1500	Natural killer cells	1.49944	0.68826
hydrop.15k_Cytotoxic T cells	hydrop	1500	Cytotoxic T cells	0.991938	0.527024
hydrop.15k_Naive T cells	hydrop	1500	Naive T cells	1.43323	0.627011
10xmultiome.15k_Cytotoxic T cells	10xmultiome	1500	Cytotoxic T cells	1.20935	0.656748
10xv1.15k_Naive T cells	10xv1	1500	Naive T cells	2.93574	0.833336
10xv2.15k_B cells	10xv2	1500	B cells	4.87302	1
mtscatacfacs.15k_Naive T cells	mtscatacfacs	1500	Naive T cells	3.31363	0.917968
mtscatacfacs.15k_Cytotoxic T cells	mtscatacfacs	1500	Cytotoxic T cells	2.26401	0.67901
mtscatacfacs.15k_Natural killer cells	mtscatacfacs	1500	Natural killer cells	2.71209	0.686273
s3atac.15k_B cells	s3atac	1500	B cells	1.77565	0.97166
10xmultiome.15k_Naive T cells	10xmultiome	1500	Naive T cells	2.00084	0.831024
10xv11.15k_Natural killer cells	10xv11	1500	Natural killer cells	2.73651	0.699742
10xv11.15k_Cytotoxic T cells	10xv11	1500	Cytotoxic T cells	1.76055	0.707348
10xv11.15k_Naive T cells	10xv11	1500	Naive T cells	2.88239	0.797594
10xv11.15k_B cells	10xv11	1500	B cells	5.51394	1
10xv2.15k_Cytotoxic T cells	10xv2	1500	Cytotoxic T cells	2.09162	0.759176
10xv1.15k_Cytotoxic T cells	10xv1	1500	Cytotoxic T cells	1.94027	0.695466
10xv1.15k_Natural killer cells	10xv1	1500	Natural killer cells	2.24357	0.761633
10xv2.15k_Naive T cells	10xv2	1500	Naive T cells	3.30696	0.836173
s3atac.15k_Cytotoxic T cells	s3atac	1500	Cytotoxic T cells	0.785167	0.493299
10xv1.15k_B cells	10xv1	1500	B cells	4.68571	1
mtscatacfacs.15k_B cells	mtscatacfacs	1500	B cells	2.69307	1
s3atac.15k_Naive T cells	s3atac	1500	Naive T cells	0.758717	0.61353
10xv2.15k_Natural killer cells	10xv2	1500	Natural killer cells	2.75382	0.769786
10xmultiome.15k_B cells	10xmultiome	1500	B cells	2.95291	1
s3atac.2k_B cells	s3atac	2000	B cells	2.2258	0.948817
hydrop.2k_Natural killer cells	hydrop	2000	Natural killer cells	0.636403	0.546424
hydrop.2k_Naive T cells	hydrop	2000	Naive T cells	1.62742	0.670075
hydrop.2k_Cytotoxic T cells	hydrop	2000	Cytotoxic T cells	1.06076	0.555861
mtscatacfacs.2k_Cytotoxic T cells	mtscatacfacs	2000	Cytotoxic T cells	2.25727	0.688194
mtscatacfacs.2k_Naive T cells	mtscatacfacs	2000	Naive T cells	3.52907	0.890643
mtscatacfacs.2k_B cells	mtscatacfacs	2000	B cells	3.79122	1
mtscatac.2k_B cells	mtscatac	2000	B cells	4.1471	0.99403
mtscatac.2k_Naive T cells	mtscatac	2000	Naive T cells	2.82784	0.751944
mtscatac.2k_Cytotoxic T cells	mtscatac	2000	Cytotoxic T cells	1.70978	0.597245
mtscatac.2k_Natural killer cells	mtscatac	2000	Natural killer cells	2.11618	0.637223
mtscatacfacs.2k_Natural killer cells	mtscatacfacs	2000	Natural killer cells	2.87665	0.7175
hydrop.2k_B cells	hydrop	2000	B cells	2.07054	0.926929
ddseq.2k_B cells	ddseq	2000	B cells	3.07491	0.997594
s3atac.2k_Cytotoxic T cells	s3atac	2000	Cytotoxic T cells	0.638595	0.547503
s3atac.2k_Naive T cells	s3atac	2000	Naive T cells	1.05839	0.61136
10xv1.2k_Naive T cells	10xv1	2000	Naive T cells	4.07896	0.83904
10xv1.2k_Cytotoxic T cells	10xv1	2000	Cytotoxic T cells	2.01814	0.628353
10xv1.2k_Natural killer cells	10xv1	2000	Natural killer cells	3.22744	0.704536
10xv11.2k_B cells	10xv11	2000	B cells	5.55149	1
10xmultiome.2k_B cells	10xmultiome	2000	B cells	2.81496	1
10xv2.2k_Natural killer cells	10xv2	2000	Natural killer cells	2.77714	0.74308
10xv2.2k_Cytotoxic T cells	10xv2	2000	Cytotoxic T cells	2.21035	0.730464
10xv2.2k_Naive T cells	10xv2	2000	Naive T cells	3.26573	0.841255
10xv2.2k_B cells	10xv2	2000	B cells	4.56346	1
ddseq.2k_Cytotoxic T cells	ddseq	2000	Cytotoxic T cells	1.06886	0.598205
10xmultiome.2k_Natural killer cells	10xmultiome	2000	Natural killer cells	2.21602	0.691444
ddseq.2k_Natural killer cells	ddseq	2000	Natural killer cells	1.52736	0.687285
10xv1.2k_B cells	10xv1	2000	B cells	4.57081	1
10xv11.2k_Cytotoxic T cells	10xv11	2000	Cytotoxic T cells	2.17208	0.711043
10xv11.2k_Natural killer cells	10xv11	2000	Natural killer cells	2.94238	0.719182
10xv11.2k_Naive T cells	10xv11	2000	Naive T cells	3.61394	0.819279
ddseq.2k_Naive T cells	ddseq	2000	Naive T cells	2.25033	0.746891
10xmultiome.2k_Cytotoxic T cells	10xmultiome	2000	Cytotoxic T cells	1.93514	0.652862
10xmultiome.2k_Naive T cells	10xmultiome	2000	Naive T cells	2.23901	0.806461
mtscatacfacs.25k_Naive T cells	mtscatacfacs	2500	Naive T cells	3.89604	0.904551
mtscatacfacs.25k_Cytotoxic T cells	mtscatacfacs	2500	Cytotoxic T cells	2.51505	0.707455
mtscatacfacs.25k_Natural killer cells	mtscatacfacs	2500	Natural killer cells	2.6033	0.709125
10xv11.25k_Natural killer cells	10xv11	2500	Natural killer cells	2.8418	0.711188
10xv11.25k_Naive T cells	10xv11	2500	Naive T cells	3.26466	0.817898
10xv11.25k_Cytotoxic T cells	10xv11	2500	Cytotoxic T cells	2.11961	0.764109
10xv1.25k_B cells	10xv1	2500	B cells	4.2056	1
s3atac.25k_Cytotoxic T cells	s3atac	2500	Cytotoxic T cells	1.14438	0.479941
s3atac.25k_Naive T cells	s3atac	2500	Naive T cells	0.915724	0.677762
s3atac.25k_B cells	s3atac	2500	B cells	2.63855	0.938689
10xv1.25k_Cytotoxic T cells	10xv1	2500	Cytotoxic T cells	2.36032	0.668702
10xv1.25k_Natural killer cells	10xv1	2500	Natural killer cells	2.82125	0.765544
10xv11.25k_B cells	10xv11	2500	B cells	5.06201	1
10xv1.25k_Naive T cells	10xv1	2500	Naive T cells	3.56275	0.834728
hydrop.25k_Natural killer cells	hydrop	2500	Natural killer cells	0.648719	0.543107
mtscatacfacs.25k_B cells	mtscatacfacs	2500	B cells	3.83928	1
hydrop.25k_Naive T cells	hydrop	2500	Naive T cells	1.61327	0.662308
hydrop.25k_B cells	hydrop	2500	B cells	1.79208	0.922444
10xmultiome.25k_B cells	10xmultiome	2500	B cells	3.88574	1
10xmultiome.25k_Naive T cells	10xmultiome	2500	Naive T cells	2.60918	0.823137
ddseq.25k_Natural killer cells	ddseq	2500	Natural killer cells	2.00973	0.713784
ddseq.25k_Cytotoxic T cells	ddseq	2500	Cytotoxic T cells	1.46604	0.631088
ddseq.25k_Naive T cells	ddseq	2500	Naive T cells	2.0674	0.732201
ddseq.25k_B cells	ddseq	2500	B cells	3.4701	0.996749
10xmultiome.25k_Cytotoxic T cells	10xmultiome	2500	Cytotoxic T cells	2.05231	0.660737
mtscatac.25k_B cells	mtscatac	2500	B cells	4.53329	0.989514
mtscatac.25k_Naive T cells	mtscatac	2500	Naive T cells	2.80957	0.744446
mtscatac.25k_Cytotoxic T cells	mtscatac	2500	Cytotoxic T cells	1.95895	0.571139
mtscatac.25k_Natural killer cells	mtscatac	2500	Natural killer cells	2.14391	0.628242
10xmultiome.25k_Natural killer cells	10xmultiome	2500	Natural killer cells	2.3402	0.668946
10xv2.25k_Natural killer cells	10xv2	2500	Natural killer cells	2.80289	0.743097
10xv2.25k_Cytotoxic T cells	10xv2	2500	Cytotoxic T cells	2.09529	0.7523
10xv2.25k_Naive T cells	10xv2	2500	Naive T cells	3.57288	0.876514
hydrop.25k_Cytotoxic T cells	hydrop	2500	Cytotoxic T cells	1.63386	0.560998
10xv2.25k_B cells	10xv2	2500	B cells	4.58759	1

## Sheet: 3b
	B cells	CD4+ T cells	CD8+ T cells	NK cells	CD14+ monocytes	CD16+ monocytes	Dendritic cells
10x v1	50.7174	7.49239	7.07046	4.67016	13.4288	4.6806	4.3118
10x v1.1	40.3625	6.27799	6.6047	4.51848	9.18551	4.57874	4.01508
10x v2	44.3879	5.39752	8.54563	3.56063	15.6948	4.94914	4.74231
10x Multiome	14.3677	4.84586	8.27581	2.69426	12.6466	4.64535	3.97686
mtscATAC-seq	43.1082	5.29957	5.83673	5.16815	7.72181	3.49726	4.07853
ddSEQ SureCell	14.3104	4.10305	6.26301	3.27715	14.0454	4.33194	3.91832
s3-ATAC	5.32556	2.26415	1.93632	1.84633	6.59404	4.05696	2.37422
HyDrop	14.3141	3.4049	2.24728	3.29481	6.93984	3.10083	2.63442

## Sheet: 3c
	B_cell	CD14+_monocyte	CD16+_monocyte	CD4+_T_cell	Cytotoxic_T_cell	Dendritic_cell	Natural_killer_cell
10xv1	10.434	21.596	21.681	8.215	10.717	22.482	7.741
10xv11	12.019	26.157	26.435	8.042	10.95	28.129	8.089
10xv2	12.388	24.652	24.953	9.114	10.267	27.012	7.182
10xmultiome	10.236	22.89	22.956	8.12	8.114	24.718	6.471
mtscatac	12.392	33.704	33.968	11.051	9.534	34.768	9.736
ddseq	8.391	15.925	16.113	5.9	5.986	17.304	6.536
s3atac	14.716	33.062	33.036	10.215	7.064	34.977	6.008
hydrop	8.396	27.094	26.321	8.923	4.088	28.625	5.234

## Sheet: 3e
	Percentage Recovered	sample	cell_type	Percentile	Technology
0	0.977182	10xmultiome_celltypefair_1	CD16_monocyte	Top 20% peaks	10x Multiome
1	0.992681	10xv11_celltypefair_1	CD16_monocyte	Top 20% peaks	10x v1.1
2	0.984458	10xv1_celltypefair_1	CD16_monocyte	Top 20% peaks	10x v1
3	0.998579	10xv2_celltypefair_1	CD16_monocyte	Top 20% peaks	10x v2
4	0.883713	ddseq_celltypefair_1	CD16_monocyte	Top 20% peaks	ddSEQ SureCell
5	0.596676	hydrop_celltypefair_1	CD16_monocyte	Top 20% peaks	HyDrop
6	0.914582	mtscatac_celltypefair_1	CD16_monocyte	Top 20% peaks	mtscATAC-seq
7	0.31782	s3atac_celltypefair_1	CD16_monocyte	Top 20% peaks	s3-ATAC
8	0.993558	10xmultiome_celltypefair_1	CD4_Tcell	Top 20% peaks	10x Multiome
9	0.998936	10xv11_celltypefair_1	CD4_Tcell	Top 20% peaks	10x v1.1
10	0.997163	10xv1_celltypefair_1	CD4_Tcell	Top 20% peaks	10x v1
11	0.998729	10xv2_celltypefair_1	CD4_Tcell	Top 20% peaks	10x v2
12	0.943679	ddseq_celltypefair_1	CD4_Tcell	Top 20% peaks	ddSEQ SureCell
13	0.904409	hydrop_celltypefair_1	CD4_Tcell	Top 20% peaks	HyDrop
14	0.981236	mtscatac_celltypefair_1	CD4_Tcell	Top 20% peaks	mtscATAC-seq
15	0.596005	s3atac_celltypefair_1	CD4_Tcell	Top 20% peaks	s3-ATAC
16	0.992167	10xmultiome_celltypefair_1	CD14_monocyte	Top 20% peaks	10x Multiome
17	0.996923	10xv11_celltypefair_1	CD14_monocyte	Top 20% peaks	10x v1.1
18	0.988996	10xv1_celltypefair_1	CD14_monocyte	Top 20% peaks	10x v1
19	0.998928	10xv2_celltypefair_1	CD14_monocyte	Top 20% peaks	10x v2
20	0.932067	ddseq_celltypefair_1	CD14_monocyte	Top 20% peaks	ddSEQ SureCell
21	0.917939	hydrop_celltypefair_1	CD14_monocyte	Top 20% peaks	HyDrop
22	0.999161	mtscatac_celltypefair_1	CD14_monocyte	Top 20% peaks	mtscATAC-seq
23	0.850729	s3atac_celltypefair_1	CD14_monocyte	Top 20% peaks	s3-ATAC
24	0.984514	10xmultiome_celltypefair_1	Naturalkillercell	Top 20% peaks	10x Multiome
25	0.992185	10xv11_celltypefair_1	Naturalkillercell	Top 20% peaks	10x v1.1
26	0.984034	10xv1_celltypefair_1	Naturalkillercell	Top 20% peaks	10x v1
27	0.99837	10xv2_celltypefair_1	Naturalkillercell	Top 20% peaks	10x v2
28	0.890828	ddseq_celltypefair_1	Naturalkillercell	Top 20% peaks	ddSEQ SureCell
29	0.655463	hydrop_celltypefair_1	Naturalkillercell	Top 20% peaks	HyDrop
30	0.972144	mtscatac_celltypefair_1	Naturalkillercell	Top 20% peaks	mtscATAC-seq
31	0.392962	s3atac_celltypefair_1	Naturalkillercell	Top 20% peaks	s3-ATAC
32	0.911997	10xmultiome_celltypefair_1	Dendriticcell	Top 20% peaks	10x Multiome
33	0.971004	10xv11_celltypefair_1	Dendriticcell	Top 20% peaks	10x v1.1
34	0.93782	10xv1_celltypefair_1	Dendriticcell	Top 20% peaks	10x v1
35	0.991745	10xv2_celltypefair_1	Dendriticcell	Top 20% peaks	10x v2
36	0.799105	ddseq_celltypefair_1	Dendriticcell	Top 20% peaks	ddSEQ SureCell
37	0.542009	hydrop_celltypefair_1	Dendriticcell	Top 20% peaks	HyDrop
38	0.96588	mtscatac_celltypefair_1	Dendriticcell	Top 20% peaks	mtscATAC-seq
39	0.128752	s3atac_celltypefair_1	Dendriticcell	Top 20% peaks	s3-ATAC
40	0.9718	10xmultiome_celltypefair_1	CytotoxicTcell	Top 20% peaks	10x Multiome
41	0.993549	10xv11_celltypefair_1	CytotoxicTcell	Top 20% peaks	10x v1.1
42	0.967834	10xv1_celltypefair_1	CytotoxicTcell	Top 20% peaks	10x v1
43	0.995372	10xv2_celltypefair_1	CytotoxicTcell	Top 20% peaks	10x v2
44	0.808964	ddseq_celltypefair_1	CytotoxicTcell	Top 20% peaks	ddSEQ SureCell
45	0.599736	hydrop_celltypefair_1	CytotoxicTcell	Top 20% peaks	HyDrop
46	0.953859	mtscatac_celltypefair_1	CytotoxicTcell	Top 20% peaks	mtscATAC-seq
47	0.675033	s3atac_celltypefair_1	CytotoxicTcell	Top 20% peaks	s3-ATAC
48	0.996335	10xmultiome_celltypefair_1	Bcell	Top 20% peaks	10x Multiome
49	0.998534	10xv11_celltypefair_1	Bcell	Top 20% peaks	10x v1.1
50	0.996877	10xv1_celltypefair_1	Bcell	Top 20% peaks	10x v1
51	0.998598	10xv2_celltypefair_1	Bcell	Top 20% peaks	10x v2
52	0.955293	ddseq_celltypefair_1	Bcell	Top 20% peaks	ddSEQ SureCell
53	0.915716	hydrop_celltypefair_1	Bcell	Top 20% peaks	HyDrop
54	0.991747	mtscatac_celltypefair_1	Bcell	Top 20% peaks	mtscATAC-seq
55	0.744886	s3atac_celltypefair_1	Bcell	Top 20% peaks	s3-ATAC
56	0.100192	10xmultiome_celltypefair_1	CD16_monocyte	Bottom 20% peaks	10x Multiome
57	0.197847	10xv11_celltypefair_1	CD16_monocyte	Bottom 20% peaks	10x v1.1
58	0.106841	10xv1_celltypefair_1	CD16_monocyte	Bottom 20% peaks	10x v1
59	0.322326	10xv2_celltypefair_1	CD16_monocyte	Bottom 20% peaks	10x v2
60	0.107404	ddseq_celltypefair_1	CD16_monocyte	Bottom 20% peaks	ddSEQ SureCell
61	0.00371915	hydrop_celltypefair_1	CD16_monocyte	Bottom 20% peaks	HyDrop
62	0.0439536	mtscatac_celltypefair_1	CD16_monocyte	Bottom 20% peaks	mtscATAC-seq
63	0.00738195	s3atac_celltypefair_1	CD16_monocyte	Bottom 20% peaks	s3-ATAC
64	0.0917754	10xmultiome_celltypefair_1	CD4_Tcell	Bottom 20% peaks	10x Multiome
65	0.131896	10xv11_celltypefair_1	CD4_Tcell	Bottom 20% peaks	10x v1.1
66	0.0402344	10xv1_celltypefair_1	CD4_Tcell	Bottom 20% peaks	10x v1
67	0.18979	10xv2_celltypefair_1	CD4_Tcell	Bottom 20% peaks	10x v2
68	0.0456797	ddseq_celltypefair_1	CD4_Tcell	Bottom 20% peaks	ddSEQ SureCell
69	0.0023823	hydrop_celltypefair_1	CD4_Tcell	Bottom 20% peaks	HyDrop
70	0.0263188	mtscatac_celltypefair_1	CD4_Tcell	Bottom 20% peaks	mtscATAC-seq
71	0.00654188	s3atac_celltypefair_1	CD4_Tcell	Bottom 20% peaks	s3-ATAC
72	0.0900369	10xmultiome_celltypefair_1	CD14_monocyte	Bottom 20% peaks	10x Multiome
73	0.0899572	10xv11_celltypefair_1	CD14_monocyte	Bottom 20% peaks	10x v1.1
74	0.0197188	10xv1_celltypefair_1	CD14_monocyte	Bottom 20% peaks	10x v1
75	0.126153	10xv2_celltypefair_1	CD14_monocyte	Bottom 20% peaks	10x v2
76	0.116187	ddseq_celltypefair_1	CD14_monocyte	Bottom 20% peaks	ddSEQ SureCell
77	0.00454437	hydrop_celltypefair_1	CD14_monocyte	Bottom 20% peaks	HyDrop
78	0.0940232	mtscatac_celltypefair_1	CD14_monocyte	Bottom 20% peaks	mtscATAC-seq
79	0.0931728	s3atac_celltypefair_1	CD14_monocyte	Bottom 20% peaks	s3-ATAC
80	0.103054	10xmultiome_celltypefair_1	Naturalkillercell	Bottom 20% peaks	10x Multiome
81	0.123643	10xv11_celltypefair_1	Naturalkillercell	Bottom 20% peaks	10x v1.1
82	0.0439455	10xv1_celltypefair_1	Naturalkillercell	Bottom 20% peaks	10x v1
83	0.226165	10xv2_celltypefair_1	Naturalkillercell	Bottom 20% peaks	10x v2
84	0.0355927	ddseq_celltypefair_1	Naturalkillercell	Bottom 20% peaks	ddSEQ SureCell
85	0.00297936	hydrop_celltypefair_1	Naturalkillercell	Bottom 20% peaks	HyDrop
86	0.0666631	mtscatac_celltypefair_1	Naturalkillercell	Bottom 20% peaks	mtscATAC-seq
87	0.00899127	s3atac_celltypefair_1	Naturalkillercell	Bottom 20% peaks	s3-ATAC
88	0.0529954	10xmultiome_celltypefair_1	Dendriticcell	Bottom 20% peaks	10x Multiome
89	0.114714	10xv11_celltypefair_1	Dendriticcell	Bottom 20% peaks	10x v1.1
90	0.0557384	10xv1_celltypefair_1	Dendriticcell	Bottom 20% peaks	10x v1
91	0.170671	10xv2_celltypefair_1	Dendriticcell	Bottom 20% peaks	10x v2
92	0.0650647	ddseq_celltypefair_1	Dendriticcell	Bottom 20% peaks	ddSEQ SureCell
93	0.00241387	hydrop_celltypefair_1	Dendriticcell	Bottom 20% peaks	HyDrop
94	0.14752	mtscatac_celltypefair_1	Dendriticcell	Bottom 20% peaks	mtscATAC-seq
95	0.00356594	s3atac_celltypefair_1	Dendriticcell	Bottom 20% peaks	s3-ATAC
96	0.0271969	10xmultiome_celltypefair_1	CytotoxicTcell	Bottom 20% peaks	10x Multiome
97	0.0186395	10xv11_celltypefair_1	CytotoxicTcell	Bottom 20% peaks	10x v1.1
98	0.00516555	10xv1_celltypefair_1	CytotoxicTcell	Bottom 20% peaks	10x v1
99	0.0571322	10xv2_celltypefair_1	CytotoxicTcell	Bottom 20% peaks	10x v2
100	0.00821509	ddseq_celltypefair_1	CytotoxicTcell	Bottom 20% peaks	ddSEQ SureCell
101	0.0117625	hydrop_celltypefair_1	CytotoxicTcell	Bottom 20% peaks	HyDrop
102	0.0375591	mtscatac_celltypefair_1	CytotoxicTcell	Bottom 20% peaks	mtscATAC-seq
103	0.0388661	s3atac_celltypefair_1	CytotoxicTcell	Bottom 20% peaks	s3-ATAC
104	0.173682	10xmultiome_celltypefair_1	Bcell	Bottom 20% peaks	10x Multiome
105	0.195027	10xv11_celltypefair_1	Bcell	Bottom 20% peaks	10x v1.1
106	0.0783428	10xv1_celltypefair_1	Bcell	Bottom 20% peaks	10x v1
107	0.127008	10xv2_celltypefair_1	Bcell	Bottom 20% peaks	10x v2
108	0.134577	ddseq_celltypefair_1	Bcell	Bottom 20% peaks	ddSEQ SureCell
109	0.0127805	hydrop_celltypefair_1	Bcell	Bottom 20% peaks	HyDrop
110	0.0946753	mtscatac_celltypefair_1	Bcell	Bottom 20% peaks	mtscATAC-seq
111	0.0253618	s3atac_celltypefair_1	Bcell	Bottom 20% peaks	s3-ATAC

## Sheet: 3f
	Percentage Recovered	sample	cell_type	Percentile	Technology
0	0.69657	10xmultiome_celltypefair_1	Dendritic_cell	Top 20% DARs	10x Multiome
1	0.903806	10xv11_celltypefair_1	Dendritic_cell	Top 20% DARs	10x v1.1
2	0.70389	10xv1_celltypefair_1	Dendritic_cell	Top 20% DARs	10x v1
3	0.847344	10xv2_celltypefair_1	Dendritic_cell	Top 20% DARs	10x v2
4	0.467378	ddseq_celltypefair_1	Dendritic_cell	Top 20% DARs	ddSEQ SureCell
5	0.695943	hydrop_celltypefair_1	Dendritic_cell	Top 20% DARs	HyDrop
6	0.906943	mtscatac_celltypefair_1	Dendritic_cell	Top 20% DARs	mtscATAC-seq
7	0.745086	s3atac_celltypefair_1	Dendritic_cell	Top 20% DARs	s3-ATAC
8	0.856383	10xmultiome_celltypefair_1	Cytotoxic_T_cell	Top 20% DARs	10x Multiome
9	0.971809	10xv11_celltypefair_1	Cytotoxic_T_cell	Top 20% DARs	10x v1.1
10	0.957979	10xv1_celltypefair_1	Cytotoxic_T_cell	Top 20% DARs	10x v1
11	0.921277	10xv2_celltypefair_1	Cytotoxic_T_cell	Top 20% DARs	10x v2
12	0.476596	ddseq_celltypefair_1	Cytotoxic_T_cell	Top 20% DARs	ddSEQ SureCell
13	0.324468	hydrop_celltypefair_1	Cytotoxic_T_cell	Top 20% DARs	HyDrop
14	0.856383	mtscatac_celltypefair_1	Cytotoxic_T_cell	Top 20% DARs	mtscATAC-seq
15	0.431915	s3atac_celltypefair_1	Cytotoxic_T_cell	Top 20% DARs	s3-ATAC
16	0.699659	10xmultiome_celltypefair_1	Natural_killer_cell	Top 20% DARs	10x Multiome
17	0.880546	10xv11_celltypefair_1	Natural_killer_cell	Top 20% DARs	10x v1.1
18	0.937884	10xv1_celltypefair_1	Natural_killer_cell	Top 20% DARs	10x v1
19	0	10xv2_celltypefair_1	Natural_killer_cell	Top 20% DARs	10x v2
20	0.579522	ddseq_celltypefair_1	Natural_killer_cell	Top 20% DARs	ddSEQ SureCell
21	0.22116	hydrop_celltypefair_1	Natural_killer_cell	Top 20% DARs	HyDrop
22	0.758362	mtscatac_celltypefair_1	Natural_killer_cell	Top 20% DARs	mtscATAC-seq
23	0.245734	s3atac_celltypefair_1	Natural_killer_cell	Top 20% DARs	s3-ATAC
24	0.893409	10xmultiome_celltypefair_1	CD14+_monocyte	Top 20% DARs	10x Multiome
25	0.91843	10xv11_celltypefair_1	CD14+_monocyte	Top 20% DARs	10x v1.1
26	0.78214	10xv1_celltypefair_1	CD14+_monocyte	Top 20% DARs	10x v1
27	0.926566	10xv2_celltypefair_1	CD14+_monocyte	Top 20% DARs	10x v2
28	0.552482	ddseq_celltypefair_1	CD14+_monocyte	Top 20% DARs	ddSEQ SureCell
29	0.921888	hydrop_celltypefair_1	CD14+_monocyte	Top 20% DARs	HyDrop
30	0.98454	mtscatac_celltypefair_1	CD14+_monocyte	Top 20% DARs	mtscATAC-seq
31	0.885476	s3atac_celltypefair_1	CD14+_monocyte	Top 20% DARs	s3-ATAC
32	0.791247	10xmultiome_celltypefair_1	CD16+_monocyte	Top 20% DARs	10x Multiome
33	0.959318	10xv11_celltypefair_1	CD16+_monocyte	Top 20% DARs	10x v1.1
34	0.717074	10xv1_celltypefair_1	CD16+_monocyte	Top 20% DARs	10x v1
35	0.931991	10xv2_celltypefair_1	CD16+_monocyte	Top 20% DARs	10x v2
36	0.259297	ddseq_celltypefair_1	CD16+_monocyte	Top 20% DARs	ddSEQ SureCell
37	0.76618	hydrop_celltypefair_1	CD16+_monocyte	Top 20% DARs	HyDrop
38	0.981097	mtscatac_celltypefair_1	CD16+_monocyte	Top 20% DARs	mtscATAC-seq
39	0.867269	s3atac_celltypefair_1	CD16+_monocyte	Top 20% DARs	s3-ATAC
40	0.766977	10xmultiome_celltypefair_1	B_cell	Top 20% DARs	10x Multiome
41	0.961395	10xv11_celltypefair_1	B_cell	Top 20% DARs	10x v1.1
42	0.866047	10xv1_celltypefair_1	B_cell	Top 20% DARs	10x v1
43	0.945116	10xv2_celltypefair_1	B_cell	Top 20% DARs	10x v2
44	0.495814	ddseq_celltypefair_1	B_cell	Top 20% DARs	ddSEQ SureCell
45	0.630233	hydrop_celltypefair_1	B_cell	Top 20% DARs	HyDrop
46	0.935349	mtscatac_celltypefair_1	B_cell	Top 20% DARs	mtscATAC-seq
47	0.772558	s3atac_celltypefair_1	B_cell	Top 20% DARs	s3-ATAC
48	0.781395	10xmultiome_celltypefair_1	CD4+_T_cell	Top 20% DARs	10x Multiome
49	0.888953	10xv11_celltypefair_1	CD4+_T_cell	Top 20% DARs	10x v1.1
50	0.826163	10xv1_celltypefair_1	CD4+_T_cell	Top 20% DARs	10x v1
51	0.925581	10xv2_celltypefair_1	CD4+_T_cell	Top 20% DARs	10x v2
52	0.326744	ddseq_celltypefair_1	CD4+_T_cell	Top 20% DARs	ddSEQ SureCell
53	0.488953	hydrop_celltypefair_1	CD4+_T_cell	Top 20% DARs	HyDrop
54	0.916279	mtscatac_celltypefair_1	CD4+_T_cell	Top 20% DARs	mtscATAC-seq
55	0.522674	s3atac_celltypefair_1	CD4+_T_cell	Top 20% DARs	s3-ATAC
56	0.762024	10xmultiome_celltypefair_1	Dendritic_cell	Bottom 20% DARs	10x Multiome
57	0.76788	10xv11_celltypefair_1	Dendritic_cell	Bottom 20% DARs	10x v1.1
58	0.694061	10xv1_celltypefair_1	Dendritic_cell	Bottom 20% DARs	10x v1
59	0.808657	10xv2_celltypefair_1	Dendritic_cell	Bottom 20% DARs	10x v2
60	0.466959	ddseq_celltypefair_1	Dendritic_cell	Bottom 20% DARs	ddSEQ SureCell
61	0.750941	hydrop_celltypefair_1	Dendritic_cell	Bottom 20% DARs	HyDrop
62	0.721037	mtscatac_celltypefair_1	Dendritic_cell	Bottom 20% DARs	mtscATAC-seq
63	0.624843	s3atac_celltypefair_1	Dendritic_cell	Bottom 20% DARs	s3-ATAC
64	0.47234	10xmultiome_celltypefair_1	Cytotoxic_T_cell	Bottom 20% DARs	10x Multiome
65	0.642553	10xv11_celltypefair_1	Cytotoxic_T_cell	Bottom 20% DARs	10x v1.1
66	0.623936	10xv1_celltypefair_1	Cytotoxic_T_cell	Bottom 20% DARs	10x v1
67	0.655319	10xv2_celltypefair_1	Cytotoxic_T_cell	Bottom 20% DARs	10x v2
68	0.298404	ddseq_celltypefair_1	Cytotoxic_T_cell	Bottom 20% DARs	ddSEQ SureCell
69	0.155851	hydrop_celltypefair_1	Cytotoxic_T_cell	Bottom 20% DARs	HyDrop
70	0.410106	mtscatac_celltypefair_1	Cytotoxic_T_cell	Bottom 20% DARs	mtscATAC-seq
71	0.195213	s3atac_celltypefair_1	Cytotoxic_T_cell	Bottom 20% DARs	s3-ATAC
72	0.395904	10xmultiome_celltypefair_1	Natural_killer_cell	Bottom 20% DARs	10x Multiome
73	0.43413	10xv11_celltypefair_1	Natural_killer_cell	Bottom 20% DARs	10x v1.1
74	0.435495	10xv1_celltypefair_1	Natural_killer_cell	Bottom 20% DARs	10x v1
75	0	10xv2_celltypefair_1	Natural_killer_cell	Bottom 20% DARs	10x v2
76	0.417065	ddseq_celltypefair_1	Natural_killer_cell	Bottom 20% DARs	ddSEQ SureCell
77	0.288737	hydrop_celltypefair_1	Natural_killer_cell	Bottom 20% DARs	HyDrop
78	0.565188	mtscatac_celltypefair_1	Natural_killer_cell	Bottom 20% DARs	mtscATAC-seq
79	0.185666	s3atac_celltypefair_1	Natural_killer_cell	Bottom 20% DARs	s3-ATAC
80	0.743897	10xmultiome_celltypefair_1	CD14+_monocyte	Bottom 20% DARs	10x Multiome
81	0.749797	10xv11_celltypefair_1	CD14+_monocyte	Bottom 20% DARs	10x v1.1
82	0.737388	10xv1_celltypefair_1	CD14+_monocyte	Bottom 20% DARs	10x v1
83	0.796379	10xv2_celltypefair_1	CD14+_monocyte	Bottom 20% DARs	10x v2
84	0.526851	ddseq_celltypefair_1	CD14+_monocyte	Bottom 20% DARs	ddSEQ SureCell
85	0.64524	hydrop_celltypefair_1	CD14+_monocyte	Bottom 20% DARs	HyDrop
86	0.702604	mtscatac_celltypefair_1	CD14+_monocyte	Bottom 20% DARs	mtscATAC-seq
87	0.510781	s3atac_celltypefair_1	CD14+_monocyte	Bottom 20% DARs	s3-ATAC
88	0.755702	10xmultiome_celltypefair_1	CD16+_monocyte	Bottom 20% DARs	10x Multiome
89	0.753236	10xv11_celltypefair_1	CD16+_monocyte	Bottom 20% DARs	10x v1.1
90	0.726115	10xv1_celltypefair_1	CD16+_monocyte	Bottom 20% DARs	10x v1
91	0.787754	10xv2_celltypefair_1	CD16+_monocyte	Bottom 20% DARs	10x v2
92	0.62708	ddseq_celltypefair_1	CD16+_monocyte	Bottom 20% DARs	ddSEQ SureCell
93	0.652764	hydrop_celltypefair_1	CD16+_monocyte	Bottom 20% DARs	HyDrop
94	0.718307	mtscatac_celltypefair_1	CD16+_monocyte	Bottom 20% DARs	mtscATAC-seq
95	0.558866	s3atac_celltypefair_1	CD16+_monocyte	Bottom 20% DARs	s3-ATAC
96	0.511628	10xmultiome_celltypefair_1	B_cell	Bottom 20% DARs	10x Multiome
97	0.603721	10xv11_celltypefair_1	B_cell	Bottom 20% DARs	10x v1.1
98	0.551628	10xv1_celltypefair_1	B_cell	Bottom 20% DARs	10x v1
99	0.727907	10xv2_celltypefair_1	B_cell	Bottom 20% DARs	10x v2
100	0.41907	ddseq_celltypefair_1	B_cell	Bottom 20% DARs	ddSEQ SureCell
101	0.277674	hydrop_celltypefair_1	B_cell	Bottom 20% DARs	HyDrop
102	0.460465	mtscatac_celltypefair_1	B_cell	Bottom 20% DARs	mtscATAC-seq
103	0.259535	s3atac_celltypefair_1	B_cell	Bottom 20% DARs	s3-ATAC
104	0.466279	10xmultiome_celltypefair_1	CD4+_T_cell	Bottom 20% DARs	10x Multiome
105	0.419186	10xv11_celltypefair_1	CD4+_T_cell	Bottom 20% DARs	10x v1.1
106	0.509302	10xv1_celltypefair_1	CD4+_T_cell	Bottom 20% DARs	10x v1
107	0.505233	10xv2_celltypefair_1	CD4+_T_cell	Bottom 20% DARs	10x v2
108	0.34186	ddseq_celltypefair_1	CD4+_T_cell	Bottom 20% DARs	ddSEQ SureCell
109	0.428488	hydrop_celltypefair_1	CD4+_T_cell	Bottom 20% DARs	HyDrop
110	0.596512	mtscatac_celltypefair_1	CD4+_T_cell	Bottom 20% DARs	mtscATAC-seq
111	0.24186	s3atac_celltypefair_1	CD4+_T_cell	Bottom 20% DARs	s3-ATAC

## Sheet: 3g
	10x v1	10x v1.1	10x v2	10x MO	mtscATAC	ddSEQ	s3-ATAC	HyDrop
SPIB/IRF	17.5	17.5	17.2	17.7	17.6	15.6	12.6	14.2
PAX2	5.6	5.9	5.8	5	7.1	4.2	4	5
POU2F1/2	6.8	8	8.2	7	7.4	4.7	5.8	6.4
SPIB/IRF	6.2	5.7	6	6.4	4.9	6.4	4.1	4.4
SPIB/IRF	17.5	17.5	17.2	17.7	17.6	15.6	12.6	14.2
PAX2	5.6	5.9	5.8	5	7.1	4.2	4	5
POU2F1/2	6.8	8	8.2	7	7.4	4.7	5.8	6.4
SPIB/IRF	6.2	5.7	6	6.4	4.9	6.4	4.1	4.4
CEBPA/B	11.9	12.1	12.9	13.3	11.1	7.4	11.2	8.3
SPIB/IRF	10.2	12.8	10.9	13.6	9	11.4	10.8	12.9
SPIB/IRF	17.5	17.5	17.2	17.7	17.6	15.6	12.6	14.2
PAX2	5.6	5.9	5.8	5	7.1	4.2	4	5
POU2F1/2	6.8	8	8.2	7	7.4	4.7	5.8	6.4
SPIB/IRF	6.2	5.7	6	6.4	4.9	6.4	4.1	4.4
CEBPA/B	11.9	12.1	12.9	13.3	11.1	7.4	11.2	8.3
SPIB/IRF	10.2	12.8	10.9	13.6	9	11.4	10.8	12.9
SPIB/IRF	17.9	15.3	16.8	16.6	16.8	12.3	11.1	16.2
CEBPA/B	5.7	8.5	8.9	7.7	3.9	7.8	9.4	3
SPIB/IRF	17.5	17.5	17.2	17.7	17.6	15.6	12.6	14.2
PAX2	5.6	5.9	5.8	5	7.1	4.2	4	5
POU2F1/2	6.8	8	8.2	7	7.4	4.7	5.8	6.4
SPIB/IRF	6.2	5.7	6	6.4	4.9	6.4	4.1	4.4
CEBPA/B	11.9	12.1	12.9	13.3	11.1	7.4	11.2	8.3
SPIB/IRF	10.2	12.8	10.9	13.6	9	11.4	10.8	12.9
SPIB/IRF	17.9	15.3	16.8	16.6	16.8	12.3	11.1	16.2
CEBPA/B	5.7	8.5	8.9	7.7	3.9	7.8	9.4	3
RUNX/TCF7?	13.4	14.2	12	13.2	14.4	9.9	7.5	5.3
ERG	6	7	5.9	4.8	4.7	5.1	7.2	5.7
SPIB/IRF	17.5	17.5	17.2	17.7	17.6	15.6	12.6	14.2
PAX2	5.6	5.9	5.8	5	7.1	4.2	4	5
POU2F1/2	6.8	8	8.2	7	7.4	4.7	5.8	6.4
SPIB/IRF	6.2	5.7	6	6.4	4.9	6.4	4.1	4.4
CEBPA/B	11.9	12.1	12.9	13.3	11.1	7.4	11.2	8.3
SPIB/IRF	10.2	12.8	10.9	13.6	9	11.4	10.8	12.9
SPIB/IRF	17.9	15.3	16.8	16.6	16.8	12.3	11.1	16.2
CEBPA/B	5.7	8.5	8.9	7.7	3.9	7.8	9.4	3
RUNX/TCF7?	13.4	14.2	12	13.2	14.4	9.9	7.5	5.3
ERG	6	7	5.9	4.8	4.7	5.1	7.2	5.7
TBX20	15.3	16.3	16.1	15.8	15.7	10.7	10.6	10
SPIB/IRF	17.5	17.5	17.2	17.7	17.6	15.6	12.6	14.2
PAX2	5.6	5.9	5.8	5	7.1	4.2	4	5
POU2F1/2	6.8	8	8.2	7	7.4	4.7	5.8	6.4
SPIB/IRF	6.2	5.7	6	6.4	4.9	6.4	4.1	4.4
CEBPA/B	11.9	12.1	12.9	13.3	11.1	7.4	11.2	8.3
SPIB/IRF	10.2	12.8	10.9	13.6	9	11.4	10.8	12.9
SPIB/IRF	17.9	15.3	16.8	16.6	16.8	12.3	11.1	16.2
CEBPA/B	5.7	8.5	8.9	7.7	3.9	7.8	9.4	3
RUNX/TCF7?	13.4	14.2	12	13.2	14.4	9.9	7.5	5.3
ERG	6	7	5.9	4.8	4.7	5.1	7.2	5.7
TBX20	15.3	16.3	16.1	15.8	15.7	10.7	10.6	10
SPIB/IRF	20.6	18.1	19.5	18.3	22.1	17.9	14.7	13.4
SPIB/IRF	17.5	17.5	17.2	17.7	17.6	15.6	12.6	14.2
PAX2	5.6	5.9	5.8	5	7.1	4.2	4	5
POU2F1/2	6.8	8	8.2	7	7.4	4.7	5.8	6.4
SPIB/IRF	6.2	5.7	6	6.4	4.9	6.4	4.1	4.4
CEBPA/B	11.9	12.1	12.9	13.3	11.1	7.4	11.2	8.3
SPIB/IRF	10.2	12.8	10.9	13.6	9	11.4	10.8	12.9
SPIB/IRF	17.9	15.3	16.8	16.6	16.8	12.3	11.1	16.2
CEBPA/B	5.7	8.5	8.9	7.7	3.9	7.8	9.4	3
RUNX/TCF7?	13.4	14.2	12	13.2	14.4	9.9	7.5	5.3
ERG	6	7	5.9	4.8	4.7	5.1	7.2	5.7
TBX20	15.3	16.3	16.1	15.8	15.7	10.7	10.6	10
SPIB/IRF	20.6	18.1	19.5	18.3	22.1	17.9	14.7	13.4
TBX20	16.1	15.8	15.6	15.4	16.2	11.9	10.6	9.8

## Sheet: 3i
	short_identifier	technology	Median_unique_nr_frag	ratio_cd4T_to_cd8T_normalized
ddS Bi1	ddS Bi1	Bio-Rad ddSEQ SureCell	7156
ddS Bi2	ddS Bi2	Bio-Rad ddSEQ SureCell	8032.5
ddS Bi3	ddS Bi3	Bio-Rad ddSEQ SureCell	6535
ddS Bi4	ddS Bi4	Bio-Rad ddSEQ SureCell	7214
mt* Br1	mt* Br1	mtscATAC-seq (FACS)	16066.5	4.28822
mt* Br2	mt* Br2	mtscATAC-seq (FACS)	15757	4.1148
MO C1	MO C1	10x Multiome	9436	2.06268
MO C2	MO C2	10x Multiome	6513	1.85602
v1.1 C1	v1.1 C1	10x v1.1	7207	3.25384
v1.1 C2	v1.1 C2	10x v1.1	7728	3.47081
v1.1 C3	v1.1 C3	10x v1.1	11580	3.73397
v1.1c C1	v1.1c C1	10x v1.1 (control)	15797	2.47409
v1.1c C2	v1.1c C2	10x v1.1 (control)	14476.5	3.68291
v2 C1	v2 C1	10x v2	11286	2.8028
v2 C2	v2 C2	10x v2	11065	3.21371
Hy C1	Hy C1	HyDrop	1842	2.2954
Hy C2	Hy C2	HyDrop	1959	0.771372
Hy C3	Hy C3	HyDrop	2180.5	0.967268
mt C1	mt C1	mtscATAC-seq	6772.5	1.65242
mt C2	mt C2	mtscATAC-seq	8809	2.55586
Hy E1	Hy E1	HyDrop	3205	2.25481
Hy E2	Hy E2	HyDrop	3095	1.10959
Hy E3	Hy E3	HyDrop	3538	1.07898
Hy E4	Hy E4	HyDrop	3830	1.41741
ddS H1	ddS H1	Bio-Rad ddSEQ SureCell	8908	4.75383
ddS H2	ddS H2	Bio-Rad ddSEQ SureCell	8211.5	3.76042
mt M1	mt M1	mtscATAC-seq	14924	1.79498
mt M2	mt M2	mtscATAC-seq	10910	1.94284
s3 O1	s3 O1	s3-ATAC	7175	1.987
s3 O2	s3 O2	s3-ATAC	4573
MO Sa1	MO Sa1	10x Multiome	12123	2.7054
MO Sa2	MO Sa2	10x Multiome	11376.5	2.23889
v1.1 St1	v1.1 St1	10x v1.1	10697	1.24501
v1.1 St2	v1.1 St2	10x v1.1	8180.5
v1.1 T1	v1.1 T1	10x v1.1	12592
v2 T1	v2 T1	10x v2	18911
v2 T2	v2 T2	10x v2	18885
ddS U1	ddS U1	Bio-Rad ddSEQ SureCell	7090
ddS U2	ddS U2	Bio-Rad ddSEQ SureCell	7980
MO V1	MO V1	10x Multiome	4682	2.54957
MO V2	MO V2	10x Multiome	5389	1.73386
v1 V1	v1 V1	10x v1	9474	4.65759
v1 V2	v1 V2	10x v1	11400	3.55677
v2 V1	v2 V1	10x v2	20271	3.62093
v2 V2	v2 V2	10x v2	20832.5	3.62179
Hy V1	Hy V1	HyDrop	3835	1.33861
Hy V2	Hy V2	HyDrop	4112	1.15231

## Sheet: 3j
	Male B cells	Female B cells	Female Cytotoxic T cells	Male Cytotoxic T cells	Female Naive T cells	Male Naive T cells
10x v1	1.42	4.626	21.482	6.182	0.222	4.302
10x v1.1	0.313	7.062	28.876	9.203	0.551	0.547
10x v2	0.191	7.727	6.92	3.901	0.299	5.549
10x Multiome	0.753	0.657	24.934	3.274	0.142	1.555
mtscATAC-seq	0.425	1.185	29.153	4.816	1.327	0.997
ddSEQ SureCell	0.873	4.38	3.342	5.351	0.995	0.265
s3-ATAC	0	0	15.777	0	0	0
HyDrop	0.146	0.993	21.911	4.101	1.15	0.739

## Sheet: 3k
	Male B cells	Female B cells	Female Cytotoxic T cells	Male Cytotoxic T cells	Female Naive T cells	Male Naive T cells
10x v1	2.03428	2.17226	3.65676	1.47935	1.36782	1.81739
10x v1.1	1.59976	2.26902	2.42068	1.63772	1.46028	1.26704
10x v2	1.23986	2.41874	2.2698	1.41977	1.29479	1.85735
10x Multiome	1.41417	1.41145	2.45991	1.45756	1.22451	1.32698
mtscATAC-seq	1.39368	1.56727	1.45373	1.42882	1.37711	1.27641
ddSEQ SureCell	1.67465	2.14459	1.40362	1.64475	1.32397	1.30667
s3-ATAC	0	0	1.44983	1.16063	0	0
HyDrop	1.2414	1.35394	1.39711	1.32419	1.43621	1.26712
