# Supplementary material for: Systematic benchmarking of single-cell ATAC-sequencing protocols
Source: Nat Biotechnol. 2023 Aug 3;42(6):916–26. doi: 10.1038/s41587-023-01881-x (PMC11180611; doi:10.1038/s41587-023-01881-x)
Supplement: Supplementary file 7 — Source data for Fig. 4. [file 41587_2023_1881_MOESM7_ESM.xlsx]

## Sheet: 4d
	tSNE_LISI_by_tech	tech_alias
TCCTGAGCGAACGTCAGGGAACCGCG___OHS_s3atac_2.FIXEDCELLS	1.41241	s3-ATAC
ACGCGACGACCGGAAGAAGCACGGAC___OHS_s3atac_2.FIXEDCELLS	1.30216	s3-ATAC
GGTTAGTTCAAGTAGGACTATCGCAC___OHS_s3atac_2.FIXEDCELLS	1.04736	s3-ATAC
CTCTCTACTGAACGGCGTCTGCTTCC___OHS_s3atac_2.FIXEDCELLS	1.27102	s3-ATAC
ATTGAGGAAATGATGCTCCTGCTTCC___OHS_s3atac_2.FIXEDCELLS	1.14373	s3-ATAC
GGTTAGTTCAAGTAGGACATGAGGCC___OHS_s3atac_2.FIXEDCELLS	1.17114	s3-ATAC
CGTACTAGGCCGGAGCGGTACCGAGG___OHS_s3atac_2.FIXEDCELLS	1.49185	s3-ATAC
CAGAGAGGGAACGTCAGGAGGTTATA___OHS_s3atac_2.FIXEDCELLS	1.23032	s3-ATAC
TAAGGCGACTAACCTACCTCCGCTAA___OHS_s3atac_2.FIXEDCELLS	1.74145	s3-ATAC
TAAGGCGAGCCAAGGCAAATCTGCCA___OHS_s3atac_2.FIXEDCELLS	1.0403	s3-ATAC
GAAGAGTACCATATGCTCGTGAATAT___OHS_s3atac_2.FIXEDCELLS	1.89018	s3-ATAC
ATTGAGGACCATATGCTCAACTGTAG___OHS_s3atac_2.FIXEDCELLS	1.1977	s3-ATAC
TAAGGCGAATGGAGCTACGCGGCACA___OHS_s3atac_2.FIXEDCELLS	1.01909	s3-ATAC
CTCTCTACTGCCGCAGAGTCTCTACT___OHS_s3atac_2.FIXEDCELLS	2.26832	s3-ATAC
ACGCGACGGTTCTCTCCTCGGACAAC___OHS_s3atac_2.FIXEDCELLS	1.75612	s3-ATAC
GAAGAGTATGAACGGCGTGGTACCTT___OHS_s3atac_2.FIXEDCELLS	1.54164	s3-ATAC
TAAGGCGATGGATCGTTAAGTTCAGG___OHS_s3atac_2.FIXEDCELLS	1.01776	s3-ATAC
TAAGGCGACCATATGCTCGCAGAATT___OHS_s3atac_2.FIXEDCELLS	1.78916	s3-ATAC
ATTGAGGAGAACGTCAGGTTGCCTAG___OHS_s3atac_2.FIXEDCELLS	1.32572	s3-ATAC
GGTTAGTTAATTGAGTTAAAGATACT___OHS_s3atac_2.FIXEDCELLS	1.05964	s3-ATAC
CGTACTAGGTTCTCTCCTTCCAACGC___OHS_s3atac_2.FIXEDCELLS	1.25862	s3-ATAC
CTCTCTACATGGAGCTACCTTGGTAT___OHS_s3atac_2.FIXEDCELLS	1.26891	s3-ATAC
AGGCAGAAGCCGGAGCGGTTGCCTAG___OHS_s3atac_2.FIXEDCELLS	1.36191	s3-ATAC
TCCTGAGCGCCGGAGCGGTTGGACTC___OHS_s3atac_2.FIXEDCELLS	1.25674	s3-ATAC
GGTTAGTTTTATTGCTAATGGATCGA___OHS_s3atac_2.FIXEDCELLS	1.05059	s3-ATAC
GGTTAGTTAGCTGAACGCCGCCGATC___OHS_s3atac_2.FIXEDCELLS	1.30779	s3-ATAC
TCCTGAGCGATCATGATATTGGACTC___OHS_s3atac_2.FIXEDCELLS	1.22443	s3-ATAC
CTCTCTACAGAATTAGCAGCGGCACA___OHS_s3atac_2.FIXEDCELLS	1.3149	s3-ATAC
AGGCAGAAAGAATTAGCAATATGGAT___OHS_s3atac_2.FIXEDCELLS	1.00475	s3-ATAC
CAGAGAGGAATGATGCTCATCCACTG___OHS_s3atac_2.FIXEDCELLS	1.00272	s3-ATAC
TAAGGCGAAATTGAGTTAATAATGTG___OHS_s3atac_2.FIXEDCELLS	1.34648	s3-ATAC
CAGAGAGGAGAATTAGCACTTGGTAT___OHS_s3atac_2.FIXEDCELLS	1.1358	s3-ATAC
TCCTGAGCGCCAAGGCAACTCTCGTC___OHS_s3atac_2.FIXEDCELLS	1.05002	s3-ATAC
GGTTAGTTATGGAGCTACAACTGTAG___OHS_s3atac_2.FIXEDCELLS	2.5718	s3-ATAC
TAAGGCGATGGATCGTTAATAATGTG___OHS_s3atac_2.FIXEDCELLS	1.25684	s3-ATAC
TCCTGAGCAGCTGAACGCGCACGGAC___OHS_s3atac_2.FIXEDCELLS	3.14941	s3-ATAC
ATTGAGGAGCCGGAGCGGTCGATATC___OHS_s3atac_2.FIXEDCELLS	2.92626	s3-ATAC
GGACTCCTACCGGAAGAAGCTTGTCA___OHS_s3atac_2.FIXEDCELLS	2.79009	s3-ATAC
TAGGCATGTGGTATTATTAGCCTCAT___OHS_s3atac_2.FIXEDCELLS	1.30318	s3-ATAC
TAAGGCGAAGAATTAGCAGGTCACGA___OHS_s3atac_2.FIXEDCELLS	1.33293	s3-ATAC
CTCTCTACCAAGTAGGACGCGGCACA___OHS_s3atac_2.FIXEDCELLS	2.72018	s3-ATAC
ATTGAGGATGGTATTATTTCCAACGC___OHS_s3atac_2.FIXEDCELLS	1.23684	s3-ATAC
GGACTCCTTGGATCGTTATGTAGATA___OHS_s3atac_2.FIXEDCELLS	1.06602	s3-ATAC
CTCTCTACTGAACGGCGTCAATTAAC___OHS_s3atac_2.FIXEDCELLS	1.22892	s3-ATAC
TAGGCATGTGGTATTATTTGGCCGGT___OHS_s3atac_2.FIXEDCELLS	1.00181	s3-ATAC
CAGAGAGGCAAGTAGGACCACGAGCG___OHS_s3atac_2.FIXEDCELLS	1.47462	s3-ATAC
GGTTAGTTAATGATGCTCCTTGGTAT___OHS_s3atac_2.FIXEDCELLS	1.499	s3-ATAC
ACGCGACGGCCAAGGCAATCCGCTAA___OHS_s3atac_2.FIXEDCELLS	1.06353	s3-ATAC
GGACTCCTGCCGGAGCGGGATCTATC___OHS_s3atac_2.FIXEDCELLS	1.07715	s3-ATAC
ACGCGACGAACCTATAGTCGGAACTG___OHS_s3atac_2.FIXEDCELLS	1.97941	s3-ATAC
ACGCGACGGCCAAGGCAAATCTGCCA___OHS_s3atac_2.FIXEDCELLS	1.34954	s3-ATAC
TAAGGCGACCATATGCTCCCATTCGA___OHS_s3atac_2.FIXEDCELLS	1.21802	s3-ATAC
AGGCAGAAGGCTGCGACGGCTTGTCA___OHS_s3atac_2.FIXEDCELLS	1.22267	s3-ATAC
CTCTCTACTGGTATTATTATCCACTG___OHS_s3atac_2.FIXEDCELLS	1.26359	s3-ATAC
GGACTCCTTGGTATTATTAAGTCCAA___OHS_s3atac_2.FIXEDCELLS	1.31429	s3-ATAC
GGTTAGTTTTATTGCTAATGGCCGGT___OHS_s3atac_2.FIXEDCELLS	1.6004	s3-ATAC
TAAGGCGAGGCTGCGACGCTGCTTCC___OHS_s3atac_2.FIXEDCELLS	1.27839	s3-ATAC
GAAGAGTACCATATGCTCGACCTGAA___OHS_s3atac_2.FIXEDCELLS	1.22277	s3-ATAC
CTCTCTACAGAATTAGCAATAATGTG___OHS_s3atac_2.FIXEDCELLS	1.03111	s3-ATAC
CAGAGAGGCAAGTAGGACTTACAGGA___OHS_s3atac_2.FIXEDCELLS	1.21328	s3-ATAC
CTCTCTACTGCCGCAGAGTTGCCTAG___OHS_s3atac_2.FIXEDCELLS	1.17488	s3-ATAC
TCCTGAGCAACCTATAGTGCAGAATT___OHS_s3atac_2.FIXEDCELLS	3.83303	s3-ATAC
CGTACTAGCTAACCTACCGTGTCGGA___OHS_s3atac_2.FIXEDCELLS	1.12738	s3-ATAC
TCCTGAGCGAACGTCAGGCAAGCTAG___OHS_s3atac_2.FIXEDCELLS	1.32223	s3-ATAC
TAAGGCGATGGATCGTTATCGATATC___OHS_s3atac_2.FIXEDCELLS	1.56203	s3-ATAC
TCCTGAGCTGGATCGTTACTTGGTAT___OHS_s3atac_2.FIXEDCELLS	1.22437	s3-ATAC
TAAGGCGAGTTCTCTCCTAGTTCAGG___OHS_s3atac_2.FIXEDCELLS	1.20526	s3-ATAC
CTCTCTACGCCAAGGCAATTACAGGA___OHS_s3atac_2.FIXEDCELLS	1.17444	s3-ATAC
GGACTCCTGAACGTCAGGCCGTGAAG___OHS_s3atac_2.FIXEDCELLS	2.33285	s3-ATAC
GGACTCCTACCGGAAGAAATCCACTG___OHS_s3atac_2.FIXEDCELLS	1.16639	s3-ATAC
GGTTAGTTAATTGAGTTAATAATGTG___OHS_s3atac_2.FIXEDCELLS	1.01891	s3-ATAC
GGTTAGTTAGCTGAACGCGGTCACGA___OHS_s3atac_2.FIXEDCELLS	1.80711	s3-ATAC
GAAGAGTAACCGGAAGAAGCTCATTG___OHS_s3atac_2.FIXEDCELLS	2.95722	s3-ATAC
ATTGAGGAGCCGGAGCGGGGTACCTT___OHS_s3atac_2.FIXEDCELLS	1.23538	s3-ATAC
CTCTCTACAGAATTAGCAAACTGTAG___OHS_s3atac_2.FIXEDCELLS	1.34954	s3-ATAC
AGGCAGAAAACCTATAGTTGACGAAT___OHS_s3atac_2.FIXEDCELLS	1.61484	s3-ATAC
CTCTCTACAATTGAGTTACCGTGAAG___OHS_s3atac_2.FIXEDCELLS	1.05191	s3-ATAC
GGACTCCTCAAGTAGGACGATCTATC___OHS_s3atac_2.FIXEDCELLS	3.48297	s3-ATAC
TCCTGAGCAGAATTAGCACTCTCGTC___OHS_s3atac_2.FIXEDCELLS	2.14017	s3-ATAC
GGACTCCTTGGTATTATTTTGCCTAG___OHS_s3atac_2.FIXEDCELLS	1.0342	s3-ATAC
TAAGGCGAAATGATGCTCTGACGAAT___OHS_s3atac_2.FIXEDCELLS	1.99337	s3-ATAC
ATTGAGGACAAGTAGGACTCCAACGC___OHS_s3atac_2.FIXEDCELLS	1.00046	s3-ATAC
GGTTAGTTGCCGGAGCGGGACCTGAA___OHS_s3atac_2.FIXEDCELLS	1.99801	s3-ATAC
CTCTCTACTGGATCGTTAATCTGCCA___OHS_s3atac_2.FIXEDCELLS	3.26262	s3-ATAC
TCCTGAGCGGCTGCGACGCGGACAAC___OHS_s3atac_2.FIXEDCELLS	1.92033	s3-ATAC
TCCTGAGCTGGTATTATTCGGAACTG___OHS_s3atac_2.FIXEDCELLS	1.41504	s3-ATAC
GGACTCCTGCCAAGGCAATAAGGTCA___OHS_s3atac_2.FIXEDCELLS	2.16921	s3-ATAC
CTCTCTACCCATATGCTCACACTAAG___OHS_s3atac_2.FIXEDCELLS	1.06335	s3-ATAC
ACGCGACGGGCTGCGACGGGTCACGA___OHS_s3atac_2.FIXEDCELLS	1.36049	s3-ATAC
GGACTCCTAATTGAGTTAGCACGGAC___OHS_s3atac_2.FIXEDCELLS	1.00169	s3-ATAC
TCCTGAGCTGCCGCAGAGCGGAACTG___OHS_s3atac_2.FIXEDCELLS	2.01934	s3-ATAC
CTCTCTACAATTGAGTTATGACGAAT___OHS_s3atac_2.FIXEDCELLS	1.90757	s3-ATAC
CAGAGAGGACCGGAAGAAATCCACTG___OHS_s3atac_2.FIXEDCELLS	1.98413	s3-ATAC
GGTTAGTTGGCTGCGACGGCACGGAC___OHS_s3atac_2.FIXEDCELLS	1.72514	s3-ATAC
CTCTCTACGGCTGCGACGAACTGTAG___OHS_s3atac_2.FIXEDCELLS	1.45569	s3-ATAC
CAGAGAGGGATCATGATATCTCTACT___OHS_s3atac_2.FIXEDCELLS	1.00702	s3-ATAC
TAAGGCGAGTTCTCTCCTTGGATCGA___OHS_s3atac_2.FIXEDCELLS	1.36456	s3-ATAC
ACGCGACGTTATTGCTAAGCTTGTCA___OHS_s3atac_2.FIXEDCELLS	1.99474	s3-ATAC
TAGGCATGATGGAGCTACATGTAAGT___OHS_s3atac_2.FIXEDCELLS	1.61618	s3-ATAC
GGACTCCTGAACGTCAGGTACCGAGG___OHS_s3atac_2.FIXEDCELLS	1.85954	s3-ATAC
CGTACTAGAATTGAGTTACAATTAAC___OHS_s3atac_2.FIXEDCELLS	1.64354	s3-ATAC
CAGAGAGGGTTCTCTCCTAATCCGGA___OHS_s3atac_2.FIXEDCELLS	1.75419	s3-ATAC
TAGGCATGTGAACGGCGTCGCCGATC___OHS_s3atac_2.FIXEDCELLS	1.32331	s3-ATAC
TAAGGCGAATGGAGCTACAACTGTAG___OHS_s3atac_2.FIXEDCELLS	2.55679	s3-ATAC
CGTACTAGAACCTATAGTTCTCTACT___OHS_s3atac_2.FIXEDCELLS	1.32059	s3-ATAC
CAGAGAGGTGCCGCAGAGTCATCCTT___OHS_s3atac_2.FIXEDCELLS	1.00616	s3-ATAC
GGACTCCTAATGATGCTCGACCTGAA___OHS_s3atac_2.FIXEDCELLS	1.57997	s3-ATAC
CGTACTAGGATCATGATAGTGAATAT___OHS_s3atac_2.FIXEDCELLS	1.06666	s3-ATAC
TCCTGAGCAACCTATAGTAGCTCGCT___OHS_s3atac_2.FIXEDCELLS	1.19436	s3-ATAC
CGTACTAGGTTCTCTCCTTTACAGGA___OHS_s3atac_2.FIXEDCELLS	1.31173	s3-ATAC
GGTTAGTTTGGATCGTTAGTATGTTC___OHS_s3atac_2.FIXEDCELLS	1.06193	s3-ATAC
ACGCGACGATGGAGCTACCGCTATGT___OHS_s3atac_2.FIXEDCELLS	2.88168	s3-ATAC
CAGAGAGGGATCATGATATAAGTGGT___OHS_s3atac_2.FIXEDCELLS	1	s3-ATAC
ACGCGACGTTATTGCTAAAGTTCAGG___OHS_s3atac_2.FIXEDCELLS	1.7782	s3-ATAC
GGACTCCTAGAATTAGCAAACGTTCC___OHS_s3atac_2.FIXEDCELLS	1.11699	s3-ATAC
CGTACTAGGGCTGCGACGTCTGTTGG___OHS_s3atac_2.FIXEDCELLS	1.07156	s3-ATAC
CAGAGAGGTGGTATTATTCCAAGTCT___OHS_s3atac_2.FIXEDCELLS	1.10744	s3-ATAC
CAGAGAGGTGCCGCAGAGATAATGTG___OHS_s3atac_2.FIXEDCELLS	1.81881	s3-ATAC
ACGCGACGGCCAAGGCAATTACAGGA___OHS_s3atac_2.FIXEDCELLS	1.99784	s3-ATAC
CAGAGAGGACCGGAAGAATCATCCTT___OHS_s3atac_2.FIXEDCELLS	2.32781	s3-ATAC
GGACTCCTGTTCTCTCCTCAAGCTAG___OHS_s3atac_2.FIXEDCELLS	1.28728	s3-ATAC
GGACTCCTAGAATTAGCATCCAACGC___OHS_s3atac_2.FIXEDCELLS	1.2482	s3-ATAC
ATTGAGGAAGCTGAACGCGATCTATC___OHS_s3atac_2.FIXEDCELLS	1.21765	s3-ATAC
TCCTGAGCTTATTGCTAATGGATCGA___OHS_s3atac_2.FIXEDCELLS	1.31008	s3-ATAC
AGGCAGAAAATTGAGTTATACCGAGG___OHS_s3atac_2.FIXEDCELLS	1.02159	s3-ATAC
GGACTCCTAGTTACGCCGGCTCATTG___OHS_s3atac_2.FIXEDCELLS	1.36618	s3-ATAC
CAGAGAGGCAAGTAGGACCTGCTTCC___OHS_s3atac_2.FIXEDCELLS	3.39332	s3-ATAC
GGTTAGTTGATCATGATACAATTAAC___OHS_s3atac_2.FIXEDCELLS	1.63479	s3-ATAC
GGACTCCTATGGAGCTACCTCACCAA___OHS_s3atac_2.FIXEDCELLS	1.23126	s3-ATAC
CAGAGAGGGCCGGAGCGGCCATTCGA___OHS_s3atac_2.FIXEDCELLS	1.35659	s3-ATAC
TAGGCATGCTAACCTACCCTAGCGCT___OHS_s3atac_2.FIXEDCELLS	1.30523	s3-ATAC
CTCTCTACCCATATGCTCCTCTCGTC___OHS_s3atac_2.FIXEDCELLS	1.02709	s3-ATAC
AGGCAGAAGCCAAGGCAAAGGTTATA___OHS_s3atac_2.FIXEDCELLS	1.13496	s3-ATAC
GAAGAGTAGTTCTCTCCTAGCTCGCT___OHS_s3atac_2.FIXEDCELLS	1.93235	s3-ATAC
CTCTCTACGTTCTCTCCTCTTGGTAT___OHS_s3atac_2.FIXEDCELLS	1.68446	s3-ATAC
ACGCGACGTTATTGCTAACCGTGAAG___OHS_s3atac_2.FIXEDCELLS	2.07133	s3-ATAC
TAAGGCGACAAGTAGGACAGTTCAGG___OHS_s3atac_2.FIXEDCELLS	1.26082	s3-ATAC
TCCTGAGCAGCTGAACGCCTTGGTAT___OHS_s3atac_2.FIXEDCELLS	1.5142	s3-ATAC
ACGCGACGAACCTATAGTATCTGCCA___OHS_s3atac_2.FIXEDCELLS	1.09344	s3-ATAC
ACGCGACGAGAATTAGCACAATTAAC___OHS_s3atac_2.FIXEDCELLS	1.42761	s3-ATAC
CTCTCTACTGGTATTATTGTATGTTC___OHS_s3atac_2.FIXEDCELLS	1.04562	s3-ATAC
TAGGCATGGATCATGATAAACGTTCC___OHS_s3atac_2.FIXEDCELLS	1.46585	s3-ATAC
TCCTGAGCAATGATGCTCCTCTCGTC___OHS_s3atac_2.FIXEDCELLS	1.41753	s3-ATAC
CAGAGAGGACCGGAAGAACTGCTTCC___OHS_s3atac_2.FIXEDCELLS	1	s3-ATAC
ACGCGACGGCCAAGGCAACCATTCGA___OHS_s3atac_2.FIXEDCELLS	1.03605	s3-ATAC
ATTGAGGACCATATGCTCGCTTGTCA___OHS_s3atac_2.FIXEDCELLS	1.1732	s3-ATAC
TCCTGAGCAACCTATAGTTAAGTGGT___OHS_s3atac_2.FIXEDCELLS	1.25294	s3-ATAC
AGGCAGAAGAACGTCAGGCGCCGATC___OHS_s3atac_2.FIXEDCELLS	1.02247	s3-ATAC
GGACTCCTGTTCTCTCCTCGTCTGCG___OHS_s3atac_2.FIXEDCELLS	1.22249	s3-ATAC
GAAGAGTACTAACCTACCTCGATATC___OHS_s3atac_2.FIXEDCELLS	1.1472	s3-ATAC
GGTTAGTTCAAGTAGGACATTGTGAA___OHS_s3atac_2.FIXEDCELLS	1.18781	s3-ATAC
TCCTGAGCAATGATGCTCAGGTTATA___OHS_s3atac_2.FIXEDCELLS	4.87628	s3-ATAC
TAAGGCGAGGCTGCGACGGGACTTGG___OHS_s3atac_2.FIXEDCELLS	1.31083	s3-ATAC
GGTTAGTTAACCTATAGTCCGTGAAG___OHS_s3atac_2.FIXEDCELLS	1.09271	s3-ATAC
ATTGAGGACAAGTAGGACATCCACTG___OHS_s3atac_2.FIXEDCELLS	3.79206	s3-ATAC
CGTACTAGGCCAAGGCAAAATCCGGA___OHS_s3atac_2.FIXEDCELLS	2.07874	s3-ATAC
TAAGGCGACCATATGCTCAATCCGGA___OHS_s3atac_2.FIXEDCELLS	1.18115	s3-ATAC
GAAGAGTAGCCAAGGCAACGCCGATC___OHS_s3atac_2.FIXEDCELLS	1.30969	s3-ATAC
GGTTAGTTGGCTGCGACGTACCGAGG___OHS_s3atac_2.FIXEDCELLS	1.02357	s3-ATAC
CGTACTAGTGGATCGTTATCGTAGTG___OHS_s3atac_2.FIXEDCELLS	2.05385	s3-ATAC
GGTTAGTTCAAGTAGGACGCACGGAC___OHS_s3atac_2.FIXEDCELLS	1.19027	s3-ATAC
ATTGAGGAAGTTACGCCGGCTCATTG___OHS_s3atac_2.FIXEDCELLS	1.20119	s3-ATAC
ACGCGACGACCGGAAGAACCGTGAAG___OHS_s3atac_2.FIXEDCELLS	1.20832	s3-ATAC
GAAGAGTAATGGAGCTACCCGTGAAG___OHS_s3atac_2.FIXEDCELLS	1.40402	s3-ATAC
GGTTAGTTGATCATGATAGCGCAAGC___OHS_s3atac_2.FIXEDCELLS	1.26634	s3-ATAC
GGTTAGTTCAAGTAGGACGCGCAAGC___OHS_s3atac_2.FIXEDCELLS	1.77544	s3-ATAC
ATTGAGGATGCCGCAGAGTCATCCTT___OHS_s3atac_2.FIXEDCELLS	1.04106	s3-ATAC
ACGCGACGGCCGGAGCGGTCCGCTAA___OHS_s3atac_2.FIXEDCELLS	1.24964	s3-ATAC
CAGAGAGGGGCTGCGACGTGCGAGAC___OHS_s3atac_2.FIXEDCELLS	1.37979	s3-ATAC
CTCTCTACTGCCGCAGAGTGGCCGGT___OHS_s3atac_2.FIXEDCELLS	1.11185	s3-ATAC
CTCTCTACAACCTATAGTCCATTCGA___OHS_s3atac_2.FIXEDCELLS	2.42428	s3-ATAC
CTCTCTACAATTGAGTTACGGACAAC___OHS_s3atac_2.FIXEDCELLS	1.32674	s3-ATAC
GGACTCCTGTTCTCTCCTCGGACAAC___OHS_s3atac_2.FIXEDCELLS	1.23774	s3-ATAC
TCCTGAGCACCGGAAGAACGTCTGCG___OHS_s3atac_2.FIXEDCELLS	1.12954	s3-ATAC
AGGCAGAAACCGGAAGAAGACCTGAA___OHS_s3atac_2.FIXEDCELLS	1.24443	s3-ATAC
ACGCGACGCTAACCTACCTCTCTACT___OHS_s3atac_2.FIXEDCELLS	1.37898	s3-ATAC
GGACTCCTAGAATTAGCAGCTTGTCA___OHS_s3atac_2.FIXEDCELLS	1.59572	s3-ATAC
CTCTCTACTGCCGCAGAGCTGCTTCC___OHS_s3atac_2.FIXEDCELLS	1.28154	s3-ATAC
ATTGAGGAAGCTGAACGCCTAGCGCT___OHS_s3atac_2.FIXEDCELLS	1.74784	s3-ATAC
GAAGAGTAGGCTGCGACGCTGCTTCC___OHS_s3atac_2.FIXEDCELLS	1.1111	s3-ATAC
CGTACTAGGATCATGATAGCTCATTG___OHS_s3atac_2.FIXEDCELLS	1.88758	s3-ATAC
CGTACTAGAGTTACGCCGTATCGCAC___OHS_s3atac_2.FIXEDCELLS	1.60411	s3-ATAC
TAAGGCGAAATGATGCTCCTGCTTCC___OHS_s3atac_2.FIXEDCELLS	1.75913	s3-ATAC
TAAGGCGAAGTTACGCCGAACGTTCC___OHS_s3atac_2.FIXEDCELLS	1.08703	s3-ATAC
GAAGAGTAAATTGAGTTATGCGAGAC___OHS_s3atac_2.FIXEDCELLS	1.31592	s3-ATAC
CTCTCTACGCCAAGGCAAGATCTATC___OHS_s3atac_2.FIXEDCELLS	1.2376	s3-ATAC
TAGGCATGATAGCATCAAGCCACAGG___OHS_s3atac_2.FIXEDCELLS	1.36289	s3-ATAC
ACGCGACGATAGCATCAAGTGTCGGA___OHS_s3atac_2.FIXEDCELLS	1.22682	s3-ATAC
TCCTGAGCCAAGTAGGACATATGGAT___OHS_s3atac_2.FIXEDCELLS	1.57316	s3-ATAC
CTCTCTACAATGATGCTCACGCACCT___OHS_s3atac_2.FIXEDCELLS	1.37089	s3-ATAC
TCCTGAGCGATCATGATACAATTAAC___OHS_s3atac_2.FIXEDCELLS	1.5174	s3-ATAC
ACGCGACGAGCTGAACGCCGGACAAC___OHS_s3atac_2.FIXEDCELLS	1.85897	s3-ATAC
TAGGCATGAATGATGCTCATATGGAT___OHS_s3atac_2.FIXEDCELLS	1.11792	s3-ATAC
AGGCAGAAGCCAAGGCAATAAGGTCA___OHS_s3atac_2.FIXEDCELLS	1.20959	s3-ATAC
CTCTCTACAGAATTAGCAGAACCGCG___OHS_s3atac_2.FIXEDCELLS	1.21293	s3-ATAC
TAAGGCGACAAGTAGGACCCATTCGA___OHS_s3atac_2.FIXEDCELLS	1.18454	s3-ATAC
GGACTCCTAACCTATAGTGACCTGAA___OHS_s3atac_2.FIXEDCELLS	1.05491	s3-ATAC
ACGCGACGCAAGTAGGACTCCAACGC___OHS_s3atac_2.FIXEDCELLS	1.23237	s3-ATAC
GAAGAGTAGATCATGATACGTTAGAA___OHS_s3atac_2.FIXEDCELLS	2.48803	s3-ATAC
GGTTAGTTTGGTATTATTTTGCCTAG___OHS_s3atac_2.FIXEDCELLS	1.84197	s3-ATAC
GAAGAGTATGGATCGTTAGACCTGAA___OHS_s3atac_2.FIXEDCELLS	1.3355	s3-ATAC
TAGGCATGGTTCTCTCCTTTGCCTAG___OHS_s3atac_2.FIXEDCELLS	2.46318	s3-ATAC
CGTACTAGAATGATGCTCAACGTTCC___OHS_s3atac_2.FIXEDCELLS	1.20186	s3-ATAC
GGTTAGTTTGAACGGCGTGATCTATC___OHS_s3atac_2.FIXEDCELLS	1.29657	s3-ATAC
CGTACTAGGCCAAGGCAACTACGACA___OHS_s3atac_2.FIXEDCELLS	1.63898	s3-ATAC
GGACTCCTAACCTATAGTGCTCATTG___OHS_s3atac_2.FIXEDCELLS	1.3637	s3-ATAC
TAAGGCGAATGGAGCTACTCTCTACT___OHS_s3atac_2.FIXEDCELLS	1.43937	s3-ATAC
GAAGAGTAGAACGTCAGGGACCTGAA___OHS_s3atac_2.FIXEDCELLS	3.12948	s3-ATAC
TAGGCATGGATCATGATAGCTTGTCA___OHS_s3atac_2.FIXEDCELLS	1.81621	s3-ATAC
TAGGCATGCTAACCTACCCCATTCGA___OHS_s3atac_2.FIXEDCELLS	1.05833	s3-ATAC
TCCTGAGCGTTCTCTCCTTCGATATC___OHS_s3atac_2.FIXEDCELLS	1.28781	s3-ATAC
CTCTCTACAATTGAGTTAGCAATGCA___OHS_s3atac_2.FIXEDCELLS	1.93367	s3-ATAC
ATTGAGGACCATATGCTCGCGCAAGC___OHS_s3atac_2.FIXEDCELLS	1.68486	s3-ATAC
GGTTAGTTGTTCTCTCCTCTTGGTAT___OHS_s3atac_2.FIXEDCELLS	2.49912	s3-ATAC
GGTTAGTTAGTTACGCCGGATCTATC___OHS_s3atac_2.FIXEDCELLS	1.42326	s3-ATAC
ATTGAGGAAACCTATAGTCTTGGTAT___OHS_s3atac_2.FIXEDCELLS	1.18985	s3-ATAC
CGTACTAGAGAATTAGCACGCTATGT___OHS_s3atac_2.FIXEDCELLS	1.16875	s3-ATAC
GGACTCCTAATTGAGTTAGGCTTAAG___OHS_s3atac_2.FIXEDCELLS	1.39209	s3-ATAC
GGTTAGTTTGGATCGTTATCGTAGTG___OHS_s3atac_2.FIXEDCELLS	1.13699	s3-ATAC
ACGCGACGATGGAGCTACTTACAGGA___OHS_s3atac_2.FIXEDCELLS	2.08327	s3-ATAC
CGTACTAGGCCGGAGCGGTCTGTTGG___OHS_s3atac_2.FIXEDCELLS	1.43603	s3-ATAC
ACGCGACGAATTGAGTTAGGACTTGG___OHS_s3atac_2.FIXEDCELLS	1.3203	s3-ATAC
CTCTCTACTGGTATTATTGCGGCACA___OHS_s3atac_2.FIXEDCELLS	1.0456	s3-ATAC
CTCTCTACGATCATGATAATGGCATG___OHS_s3atac_2.FIXEDCELLS	1.96258	s3-ATAC
CTCTCTACAATTGAGTTATCTGTTGG___OHS_s3atac_2.FIXEDCELLS	1.01488	s3-ATAC
TCCTGAGCCAAGTAGGACTATCGCAC___OHS_s3atac_2.FIXEDCELLS	1.73448	s3-ATAC
GGACTCCTATAGCATCAACAATTAAC___OHS_s3atac_2.FIXEDCELLS	1.33574	s3-ATAC
ATTGAGGAGCCAAGGCAACTTATCGG___OHS_s3atac_2.FIXEDCELLS	1.5985	s3-ATAC
CAGAGAGGTGGATCGTTATCCAACGC___OHS_s3atac_2.FIXEDCELLS	1.10495	s3-ATAC
CAGAGAGGTTATTGCTAAATAATGTG___OHS_s3atac_2.FIXEDCELLS	1.63337	s3-ATAC
TAGGCATGAACCTATAGTGTGAATAT___OHS_s3atac_2.FIXEDCELLS	1.18849	s3-ATAC
TCCTGAGCAGTTACGCCGATAATGTG___OHS_s3atac_2.FIXEDCELLS	1.31632	s3-ATAC
TAGGCATGGCCGGAGCGGCTGCTTCC___OHS_s3atac_2.FIXEDCELLS	3.11286	s3-ATAC
CAGAGAGGGATCATGATAGACCTGAA___OHS_s3atac_2.FIXEDCELLS	2.83935	s3-ATAC
GGACTCCTTGGATCGTTAATCTGCCA___OHS_s3atac_2.FIXEDCELLS	1.40624	s3-ATAC
GAAGAGTATGGATCGTTACTCTCGTC___OHS_s3atac_2.FIXEDCELLS	1.59604	s3-ATAC
TCCTGAGCTGAACGGCGTGTTCCAAT___OHS_s3atac_2.FIXEDCELLS	1.43458	s3-ATAC
GAAGAGTAGAACGTCAGGTCATCCTT___OHS_s3atac_2.FIXEDCELLS	1.20849	s3-ATAC
ACGCGACGGATCATGATACCATTCGA___OHS_s3atac_2.FIXEDCELLS	1.13031	s3-ATAC
CAGAGAGGACCGGAAGAAGCACGGAC___OHS_s3atac_2.FIXEDCELLS	2.54791	s3-ATAC
ATTGAGGAACCGGAAGAAAACTGTAG___OHS_s3atac_2.FIXEDCELLS	1.05292	s3-ATAC
ATTGAGGAGATCATGATATGGATCGA___OHS_s3atac_2.FIXEDCELLS	1.20536	s3-ATAC
TAGGCATGGATCATGATAAATCCGGA___OHS_s3atac_2.FIXEDCELLS	1.25354	s3-ATAC
AGGCAGAAACCGGAAGAAGAACCGCG___OHS_s3atac_2.FIXEDCELLS	1.67446	s3-ATAC
CTCTCTACCAAGTAGGACCCGTGAAG___OHS_s3atac_2.FIXEDCELLS	2.22582	s3-ATAC
ACGCGACGGGCTGCGACGCTAGCGCT___OHS_s3atac_2.FIXEDCELLS	1.1299	s3-ATAC
ACGCGACGGGCTGCGACGGCTTGTCA___OHS_s3atac_2.FIXEDCELLS	1.18042	s3-ATAC
CAGAGAGGTGAACGGCGTGCAGAATT___OHS_s3atac_2.FIXEDCELLS	1.83584	s3-ATAC
TAGGCATGACCGGAAGAATGTAGATA___OHS_s3atac_2.FIXEDCELLS	1.25829	s3-ATAC
ATTGAGGAAGAATTAGCAATGGCATG___OHS_s3atac_2.FIXEDCELLS	1.30331	s3-ATAC
CTCTCTACGCCAAGGCAAGGTACCTT___OHS_s3atac_2.FIXEDCELLS	1.55734	s3-ATAC
TCCTGAGCGCCGGAGCGGAGGTTATA___OHS_s3atac_2.FIXEDCELLS	2.11985	s3-ATAC
CGTACTAGAATTGAGTTACTAGCGCT___OHS_s3atac_2.FIXEDCELLS	3.43091	s3-ATAC
GGTTAGTTAGAATTAGCACGTCTGCG___OHS_s3atac_2.FIXEDCELLS	1.63834	s3-ATAC
CTCTCTACCTAACCTACCATAATGTG___OHS_s3atac_2.FIXEDCELLS	1.03934	s3-ATAC
TAAGGCGAATGGAGCTACTATCGCAC___OHS_s3atac_2.FIXEDCELLS	1.64914	s3-ATAC
GGACTCCTAGAATTAGCATTGCCTAG___OHS_s3atac_2.FIXEDCELLS	1.61008	s3-ATAC
GAAGAGTACCATATGCTCTGGATCGA___OHS_s3atac_2.FIXEDCELLS	1.07442	s3-ATAC
ACGCGACGAATTGAGTTAGTGTCGGA___OHS_s3atac_2.FIXEDCELLS	1.17649	s3-ATAC
TCCTGAGCGGCTGCGACGGACGTCTT___OHS_s3atac_2.FIXEDCELLS	1.97234	s3-ATAC
AGGCAGAAATAGCATCAATTGCCTAG___OHS_s3atac_2.FIXEDCELLS	1.68234	s3-ATAC
TAAGGCGAAATTGAGTTAATGAGGCC___OHS_s3atac_2.FIXEDCELLS	1.9065	s3-ATAC
ATTGAGGACAAGTAGGACCTTGGTAT___OHS_s3atac_2.FIXEDCELLS	1.26833	s3-ATAC
GGACTCCTCAAGTAGGACCTTGGTAT___OHS_s3atac_2.FIXEDCELLS	1.18159	s3-ATAC
ATTGAGGACAAGTAGGACCAATTAAC___OHS_s3atac_2.FIXEDCELLS	1.38921	s3-ATAC
AGGCAGAAGCCGGAGCGGCTGCTTCC___OHS_s3atac_2.FIXEDCELLS	1.17076	s3-ATAC
GGTTAGTTGCCAAGGCAAGCTCATTG___OHS_s3atac_2.FIXEDCELLS	4.37347	s3-ATAC
TAAGGCGAGATCATGATAACGCACCT___OHS_s3atac_2.FIXEDCELLS	1.29427	s3-ATAC
GAAGAGTATGCCGCAGAGTATTAGCT___OHS_s3atac_2.FIXEDCELLS	2.96603	s3-ATAC
TAAGGCGAACCGGAAGAAGCGCAAGC___OHS_s3atac_2.FIXEDCELLS	2.13601	s3-ATAC
TAGGCATGGCCAAGGCAATGACGAAT___OHS_s3atac_2.FIXEDCELLS	1.05826	s3-ATAC
GGACTCCTGCCGGAGCGGCTACGACA___OHS_s3atac_2.FIXEDCELLS	1.25882	s3-ATAC
TAGGCATGGTTCTCTCCTCCATTCGA___OHS_s3atac_2.FIXEDCELLS	1.1161	s3-ATAC
TCCTGAGCACCGGAAGAATGGCCGGT___OHS_s3atac_2.FIXEDCELLS	1.14703	s3-ATAC
GGTTAGTTCCATATGCTCGCTCATTG___OHS_s3atac_2.FIXEDCELLS	1.90086	s3-ATAC
GAAGAGTAGGCTGCGACGTGGCCGGT___OHS_s3atac_2.FIXEDCELLS	1.25314	s3-ATAC
TAGGCATGGAACGTCAGGCGGAACTG___OHS_s3atac_2.FIXEDCELLS	1.74111	s3-ATAC
TAAGGCGATGGATCGTTATACCGAGG___OHS_s3atac_2.FIXEDCELLS	1.07802	s3-ATAC
ACGCGACGGCCGGAGCGGTTCCTGTT___OHS_s3atac_2.FIXEDCELLS	1.07686	s3-ATAC
GGACTCCTGAACGTCAGGATGAGGCC___OHS_s3atac_2.FIXEDCELLS	1.64168	s3-ATAC
CAGAGAGGAATGATGCTCCAAGCTAG___OHS_s3atac_2.FIXEDCELLS	1.19966	s3-ATAC
AGGCAGAAAATTGAGTTAGCGGCACA___OHS_s3atac_2.FIXEDCELLS	1.90838	s3-ATAC
CGTACTAGGATCATGATATGGCCGGT___OHS_s3atac_2.FIXEDCELLS	1.8726	s3-ATAC
GGTTAGTTAATTGAGTTATCGATATC___OHS_s3atac_2.FIXEDCELLS	1.87974	s3-ATAC
CGTACTAGAGAATTAGCATAAGTGGT___OHS_s3atac_2.FIXEDCELLS	1.24211	s3-ATAC
CAGAGAGGAATGATGCTCGGACTTGG___OHS_s3atac_2.FIXEDCELLS	1.2769	s3-ATAC
TCCTGAGCGCCGGAGCGGTCCAACGC___OHS_s3atac_2.FIXEDCELLS	2.46397	s3-ATAC
CGTACTAGGAACGTCAGGATGGCATG___OHS_s3atac_2.FIXEDCELLS	1.13396	s3-ATAC
GAAGAGTATGAACGGCGTTTACAGGA___OHS_s3atac_2.FIXEDCELLS	3.36541	s3-ATAC
GGTTAGTTGCCAAGGCAAATCTGCCA___OHS_s3atac_2.FIXEDCELLS	1.55833	s3-ATAC
TAGGCATGAGTTACGCCGTGCGAGAC___OHS_s3atac_2.FIXEDCELLS	1.75486	s3-ATAC
ACGCGACGCCATATGCTCTCATCCTT___OHS_s3atac_2.FIXEDCELLS	1.16245	s3-ATAC
TAAGGCGAATGGAGCTACGGCATTCT___OHS_s3atac_2.FIXEDCELLS	2.28438	s3-ATAC
ATTGAGGACAAGTAGGACGCACGGAC___OHS_s3atac_2.FIXEDCELLS	1.02585	s3-ATAC
GGTTAGTTAATTGAGTTATAAGGTCA___OHS_s3atac_2.FIXEDCELLS	1.01693	s3-ATAC
ATTGAGGAATGGAGCTACCAATTAAC___OHS_s3atac_2.FIXEDCELLS	1.00026	s3-ATAC
ATTGAGGACTAACCTACCAATGCCTC___OHS_s3atac_2.FIXEDCELLS	1.39062	s3-ATAC
ATTGAGGACTAACCTACCCTGCTTCC___OHS_s3atac_2.FIXEDCELLS	1.08076	s3-ATAC
CTCTCTACCAAGTAGGACCAATTAAC___OHS_s3atac_2.FIXEDCELLS	1.01171	s3-ATAC
TAAGGCGAGCCGGAGCGGTCATCCTT___OHS_s3atac_2.FIXEDCELLS	1.55954	s3-ATAC
AGGCAGAAGTTCTCTCCTAACTGTAG___OHS_s3atac_2.FIXEDCELLS	1.96154	s3-ATAC
TAGGCATGCTAACCTACCTTGCCTAG___OHS_s3atac_2.FIXEDCELLS	1.27712	s3-ATAC
TCCTGAGCATAGCATCAATTACAGGA___OHS_s3atac_2.FIXEDCELLS	1.10615	s3-ATAC
CTCTCTACGGCTGCGACGTGGCCGGT___OHS_s3atac_2.FIXEDCELLS	1.09864	s3-ATAC
TAGGCATGTGGTATTATTTCTGTTGG___OHS_s3atac_2.FIXEDCELLS	1.25433	s3-ATAC
AGGCAGAAGAACGTCAGGCAATTAAC___OHS_s3atac_2.FIXEDCELLS	1.46087	s3-ATAC
CTCTCTACGCCAAGGCAAAGCTCGCT___OHS_s3atac_2.FIXEDCELLS	2.28485	s3-ATAC
TAAGGCGACTAACCTACCCGCCGATC___OHS_s3atac_2.FIXEDCELLS	1.32391	s3-ATAC
CTCTCTACGTTCTCTCCTTAAGGTCA___OHS_s3atac_2.FIXEDCELLS	2.24802	s3-ATAC
GGACTCCTGATCATGATACGCCGATC___OHS_s3atac_2.FIXEDCELLS	1.09203	s3-ATAC
TAGGCATGAATTGAGTTAGTGTCGGA___OHS_s3atac_2.FIXEDCELLS	1.0065	s3-ATAC
TCCTGAGCAATTGAGTTAGGAGCGTC___OHS_s3atac_2.FIXEDCELLS	1.91047	s3-ATAC
TCCTGAGCGCCAAGGCAATATCGCAC___OHS_s3atac_2.FIXEDCELLS	1.18132	s3-ATAC
CAGAGAGGGAACGTCAGGTGGATCGA___OHS_s3atac_2.FIXEDCELLS	2.20449	s3-ATAC
CTCTCTACGCCAAGGCAACGCCGATC___OHS_s3atac_2.FIXEDCELLS	1.14738	s3-ATAC
TAGGCATGAACCTATAGTAATCCGGA___OHS_s3atac_2.FIXEDCELLS	1.11724	s3-ATAC
GGACTCCTGATCATGATAATGTAAGT___OHS_s3atac_2.FIXEDCELLS	2.40763	s3-ATAC
ACGCGACGATGGAGCTACAGGTTATA___OHS_s3atac_2.FIXEDCELLS	5.27137	s3-ATAC
ACGCGACGGTTCTCTCCTGCGCAAGC___OHS_s3atac_2.FIXEDCELLS	2.10089	s3-ATAC
CGTACTAGACCGGAAGAAACACTAAG___OHS_s3atac_2.FIXEDCELLS	1.21266	s3-ATAC
CGTACTAGGTTCTCTCCTTCATCCTT___OHS_s3atac_2.FIXEDCELLS	1.13215	s3-ATAC
CTCTCTACCCATATGCTCCTCACCAA___OHS_s3atac_2.FIXEDCELLS	1.4589	s3-ATAC
TAAGGCGACTAACCTACCGCACGGAC___OHS_s3atac_2.FIXEDCELLS	4.09936	s3-ATAC
CTCTCTACCAAGTAGGACCGCCGATC___OHS_s3atac_2.FIXEDCELLS	1.71723	s3-ATAC
CAGAGAGGGCCAAGGCAAGCTTGTCA___OHS_s3atac_2.FIXEDCELLS	1.14867	s3-ATAC
GGACTCCTCCATATGCTCCCAAGTCT___OHS_s3atac_2.FIXEDCELLS	1.85849	s3-ATAC
CAGAGAGGTGGATCGTTAGGCTTAAG___OHS_s3atac_2.FIXEDCELLS	1.22142	s3-ATAC
ACGCGACGCAAGTAGGACCGTCTGCG___OHS_s3atac_2.FIXEDCELLS	1.52381	s3-ATAC
CGTACTAGCCATATGCTCGCAGAATT___OHS_s3atac_2.FIXEDCELLS	1.98298	s3-ATAC
GAAGAGTAAATTGAGTTAAGCTCGCT___OHS_s3atac_2.FIXEDCELLS	3.39606	s3-ATAC
GAAGAGTATGGATCGTTAATCTGCCA___OHS_s3atac_2.FIXEDCELLS	1.33553	s3-ATAC
ATTGAGGAGTTCTCTCCTGGTACCTT___OHS_s3atac_2.FIXEDCELLS	1.20762	s3-ATAC
ACGCGACGTGGATCGTTAGCTCATTG___OHS_s3atac_2.FIXEDCELLS	1.14447	s3-ATAC
ACGCGACGTTATTGCTAACGCCGATC___OHS_s3atac_2.FIXEDCELLS	2.81204	s3-ATAC
GGACTCCTTGGTATTATTTCTGTTGG___OHS_s3atac_2.FIXEDCELLS	1.76461	s3-ATAC
CTCTCTACAGAATTAGCAGCACGGAC___OHS_s3atac_2.FIXEDCELLS	1.64658	s3-ATAC
GGACTCCTTTATTGCTAAGCAGAATT___OHS_s3atac_2.FIXEDCELLS	1.61866	s3-ATAC
TCCTGAGCAACCTATAGTTAAGGTCA___OHS_s3atac_2.FIXEDCELLS	1	s3-ATAC
TAAGGCGAGTTCTCTCCTGTGAATAT___OHS_s3atac_2.FIXEDCELLS	1.47098	s3-ATAC
TCCTGAGCGTTCTCTCCTGCAGAATT___OHS_s3atac_2.FIXEDCELLS	1.99777	s3-ATAC
GGTTAGTTGATCATGATACCGTGAAG___OHS_s3atac_2.FIXEDCELLS	1.30761	s3-ATAC
ATTGAGGAAATGATGCTCCGCCGATC___OHS_s3atac_2.FIXEDCELLS	1.16671	s3-ATAC
TCCTGAGCCCATATGCTCATTGTGAA___OHS_s3atac_2.FIXEDCELLS	1.0541	s3-ATAC
AGGCAGAAAATGATGCTCCATAGAGT___OHS_s3atac_2.FIXEDCELLS	1.84156	s3-ATAC
TAGGCATGCCATATGCTCACTAAGAT___OHS_s3atac_2.FIXEDCELLS	1.01673	s3-ATAC
CAGAGAGGATGGAGCTACCTTATCGG___OHS_s3atac_2.FIXEDCELLS	1.17307	s3-ATAC
CTCTCTACATGGAGCTACACACTAAG___OHS_s3atac_2.FIXEDCELLS	1.53351	s3-ATAC
TCCTGAGCACCGGAAGAATACTCATA___OHS_s3atac_2.FIXEDCELLS	1.08889	s3-ATAC
TAGGCATGACCGGAAGAAATATGGAT___OHS_s3atac_2.FIXEDCELLS	1.19106	s3-ATAC
CTCTCTACCTAACCTACCCTTGGTAT___OHS_s3atac_2.FIXEDCELLS	2.19398	s3-ATAC
TAGGCATGACCGGAAGAATAAGGTCA___OHS_s3atac_2.FIXEDCELLS	2.47118	s3-ATAC
TAGGCATGATAGCATCAAATATGGAT___OHS_s3atac_2.FIXEDCELLS	1.46664	s3-ATAC
TAAGGCGAACCGGAAGAACCATTCGA___OHS_s3atac_2.FIXEDCELLS	1.83244	s3-ATAC
GGACTCCTCCATATGCTCGGTCACGA___OHS_s3atac_2.FIXEDCELLS	1.13883	s3-ATAC
ATTGAGGATGGATCGTTAGCGCAAGC___OHS_s3atac_2.FIXEDCELLS	1.1153	s3-ATAC
ATTGAGGATGGTATTATTTGTAGATA___OHS_s3atac_2.FIXEDCELLS	1.11549	s3-ATAC
ATTGAGGATGCCGCAGAGATTGTGAA___OHS_s3atac_2.FIXEDCELLS	1.98731	s3-ATAC
GAAGAGTATGGATCGTTATGACGAAT___OHS_s3atac_2.FIXEDCELLS	1.10128	s3-ATAC
CAGAGAGGCAAGTAGGACTCTGTTGG___OHS_s3atac_2.FIXEDCELLS	1.78097	s3-ATAC
TAGGCATGGTTCTCTCCTATGAGGCC___OHS_s3atac_2.FIXEDCELLS	2.2737	s3-ATAC
GAAGAGTACTAACCTACCAGCCTCAT___OHS_s3atac_2.FIXEDCELLS	2.33274	s3-ATAC
TAAGGCGAAGTTACGCCGCCGTGAAG___OHS_s3atac_2.FIXEDCELLS	2.89157	s3-ATAC
CTCTCTACGCCAAGGCAATCATCCTT___OHS_s3atac_2.FIXEDCELLS	1.06471	s3-ATAC
TAAGGCGAAGTTACGCCGGCGGCACA___OHS_s3atac_2.FIXEDCELLS	1.05454	s3-ATAC
CGTACTAGGTTCTCTCCTATATGGAT___OHS_s3atac_2.FIXEDCELLS	1.60793	s3-ATAC
GAAGAGTAAACCTATAGTGCGCAAGC___OHS_s3atac_2.FIXEDCELLS	1.40683	s3-ATAC
CTCTCTACTGAACGGCGTCTTGGTAT___OHS_s3atac_2.FIXEDCELLS	1	s3-ATAC
GGTTAGTTGCCAAGGCAATTGCCTAG___OHS_s3atac_2.FIXEDCELLS	1.04505	s3-ATAC
GGTTAGTTGAACGTCAGGTCCAACGC___OHS_s3atac_2.FIXEDCELLS	1.1132	s3-ATAC
CGTACTAGTGGATCGTTAATGAGGCC___OHS_s3atac_2.FIXEDCELLS	1.51189	s3-ATAC
GAAGAGTATGCCGCAGAGGGAGCGTC___OHS_s3atac_2.FIXEDCELLS	1.16354	s3-ATAC
GGTTAGTTAGCTGAACGCGCAGAATT___OHS_s3atac_2.FIXEDCELLS	1.22465	s3-ATAC
CAGAGAGGGTTCTCTCCTGGTCACGA___OHS_s3atac_2.FIXEDCELLS	1.19416	s3-ATAC
ATTGAGGAACCGGAAGAAATGAGGCC___OHS_s3atac_2.FIXEDCELLS	1.51288	s3-ATAC
CGTACTAGAATGATGCTCAGCTCGCT___OHS_s3atac_2.FIXEDCELLS	1.68312	s3-ATAC
TAGGCATGGGCTGCGACGTTACAGGA___OHS_s3atac_2.FIXEDCELLS	1.38295	s3-ATAC
CTCTCTACGGCTGCGACGGCGGCACA___OHS_s3atac_2.FIXEDCELLS	1.21192	s3-ATAC
GGACTCCTAGAATTAGCAGGCTTAAG___OHS_s3atac_2.FIXEDCELLS	1.08154	s3-ATAC
ACGCGACGATGGAGCTACTAAGTGGT___OHS_s3atac_2.FIXEDCELLS	4.2056	s3-ATAC
CTCTCTACAATGATGCTCCTTGGTAT___OHS_s3atac_2.FIXEDCELLS	1.79137	s3-ATAC
TCCTGAGCCTAACCTACCTCATCCTT___OHS_s3atac_2.FIXEDCELLS	1.40733	s3-ATAC
GGTTAGTTTTATTGCTAACTACGACA___OHS_s3atac_2.FIXEDCELLS	1.35353	s3-ATAC
TAAGGCGACTAACCTACCCCAAGTCT___OHS_s3atac_2.FIXEDCELLS	1.32756	s3-ATAC
GGACTCCTGCCAAGGCAACACGAGCG___OHS_s3atac_2.FIXEDCELLS	1.56392	s3-ATAC
TAAGGCGACAAGTAGGACGCACGGAC___OHS_s3atac_2.FIXEDCELLS	1.09782	s3-ATAC
TAAGGCGACTAACCTACCATAATGTG___OHS_s3atac_2.FIXEDCELLS	1.21838	s3-ATAC
TAAGGCGACCATATGCTCCGCCGATC___OHS_s3atac_2.FIXEDCELLS	1.26043	s3-ATAC
ACGCGACGAATTGAGTTAGATCTATC___OHS_s3atac_2.FIXEDCELLS	2.1231	s3-ATAC
GGTTAGTTCCATATGCTCTTGGACTC___OHS_s3atac_2.FIXEDCELLS	1.01499	s3-ATAC
CTCTCTACAACCTATAGTATGGCATG___OHS_s3atac_2.FIXEDCELLS	2.36415	s3-ATAC
TCCTGAGCAGTTACGCCGGGTACCTT___OHS_s3atac_2.FIXEDCELLS	1.1304	s3-ATAC
ATTGAGGATTATTGCTAAGCGGCACA___OHS_s3atac_2.FIXEDCELLS	1.15858	s3-ATAC
TAGGCATGAACCTATAGTAATGCCTC___OHS_s3atac_2.FIXEDCELLS	2.01642	s3-ATAC
CGTACTAGAGAATTAGCACAGTAGGC___OHS_s3atac_2.FIXEDCELLS	1.22468	s3-ATAC
ATTGAGGACAAGTAGGACTTGCCTAG___OHS_s3atac_2.FIXEDCELLS	1.22315	s3-ATAC
CTCTCTACACCGGAAGAACTCACCAA___OHS_s3atac_2.FIXEDCELLS	1.65021	s3-ATAC
GAAGAGTAGGCTGCGACGGATCTATC___OHS_s3atac_2.FIXEDCELLS	1.282	s3-ATAC
ATTGAGGATTATTGCTAACTCTCGTC___OHS_s3atac_2.FIXEDCELLS	1.29651	s3-ATAC
CAGAGAGGAGAATTAGCAGATCTATC___OHS_s3atac_2.FIXEDCELLS	1.30561	s3-ATAC
TCCTGAGCAGTTACGCCGTCATCCTT___OHS_s3atac_2.FIXEDCELLS	2.04508	s3-ATAC
ACGCGACGGGCTGCGACGTTGCCTAG___OHS_s3atac_2.FIXEDCELLS	1.43942	s3-ATAC
CGTACTAGAATTGAGTTAGATCTATC___OHS_s3atac_2.FIXEDCELLS	2.03213	s3-ATAC
CAGAGAGGGAACGTCAGGAAGATACT___OHS_s3atac_2.FIXEDCELLS	1.68372	s3-ATAC
CAGAGAGGGAACGTCAGGGCTTGTCA___OHS_s3atac_2.FIXEDCELLS	1.20501	s3-ATAC
AGGCAGAAAGAATTAGCAGTTCCAAT___OHS_s3atac_2.FIXEDCELLS	1.09783	s3-ATAC
TAAGGCGAGCCGGAGCGGCGGAACTG___OHS_s3atac_2.FIXEDCELLS	1.07701	s3-ATAC
TCCTGAGCGGCTGCGACGTGGCCGGT___OHS_s3atac_2.FIXEDCELLS	1.15813	s3-ATAC
ATTGAGGATGAACGGCGTGTGAATAT___OHS_s3atac_2.FIXEDCELLS	1.42206	s3-ATAC
TAGGCATGGCCAAGGCAATCGATATC___OHS_s3atac_2.FIXEDCELLS	1.5822	s3-ATAC
GGACTCCTTGGATCGTTAATAATGTG___OHS_s3atac_2.FIXEDCELLS	1.11816	s3-ATAC
CAGAGAGGCAAGTAGGACATGTAAGT___OHS_s3atac_2.FIXEDCELLS	1.36612	s3-ATAC
GGACTCCTAATTGAGTTATGGCCGGT___OHS_s3atac_2.FIXEDCELLS	1.51669	s3-ATAC
TCCTGAGCAGAATTAGCACGGAACTG___OHS_s3atac_2.FIXEDCELLS	2.3314	s3-ATAC
TAAGGCGAAATGATGCTCTTGCCTAG___OHS_s3atac_2.FIXEDCELLS	1.81316	s3-ATAC
GGTTAGTTTGCCGCAGAGATGTAAGT___OHS_s3atac_2.FIXEDCELLS	1.77527	s3-ATAC
CTCTCTACGTTCTCTCCTATCTGCCA___OHS_s3atac_2.FIXEDCELLS	2.19874	s3-ATAC
TAGGCATGCAAGTAGGACGCACGGAC___OHS_s3atac_2.FIXEDCELLS	2.52567	s3-ATAC
CGTACTAGGATCATGATATCATCCTT___OHS_s3atac_2.FIXEDCELLS	1.76722	s3-ATAC
CTCTCTACAGTTACGCCGCGTTAGAA___OHS_s3atac_2.FIXEDCELLS	1.18614	s3-ATAC
CAGAGAGGCAAGTAGGACGGTACCTT___OHS_s3atac_2.FIXEDCELLS	1.09875	s3-ATAC
GGACTCCTTGAACGGCGTTACCGAGG___OHS_s3atac_2.FIXEDCELLS	1.76666	s3-ATAC
TAAGGCGACCATATGCTCCAATTAAC___OHS_s3atac_2.FIXEDCELLS	1.23429	s3-ATAC
TCCTGAGCACCGGAAGAATCTCTACT___OHS_s3atac_2.FIXEDCELLS	1.08136	s3-ATAC
GGACTCCTAACCTATAGTGATCTATC___OHS_s3atac_2.FIXEDCELLS	1.17233	s3-ATAC
TAGGCATGCCATATGCTCCGCTATGT___OHS_s3atac_2.FIXEDCELLS	1.78333	s3-ATAC
ACGCGACGTGGATCGTTAAAGTCCAA___OHS_s3atac_2.FIXEDCELLS	1.58712	s3-ATAC
CGTACTAGGTTCTCTCCTATAATGTG___OHS_s3atac_2.FIXEDCELLS	1.22888	s3-ATAC
AGGCAGAAAGTTACGCCGACAGGCGC___OHS_s3atac_2.FIXEDCELLS	1.15289	s3-ATAC
ACGCGACGAATTGAGTTAGAACCGCG___OHS_s3atac_2.FIXEDCELLS	3.01166	s3-ATAC
ATTGAGGATGCCGCAGAGTAAGTGGT___OHS_s3atac_2.FIXEDCELLS	1.26507	s3-ATAC
TAGGCATGTGGATCGTTAATGAGGCC___OHS_s3atac_2.FIXEDCELLS	2.17311	s3-ATAC
AGGCAGAAACCGGAAGAACAAGCTAG___OHS_s3atac_2.FIXEDCELLS	1.2145	s3-ATAC
GGTTAGTTTGGATCGTTAAGCCTCAT___OHS_s3atac_2.FIXEDCELLS	1.0845	s3-ATAC
GGACTCCTATGGAGCTACAATCCGGA___OHS_s3atac_2.FIXEDCELLS	1.97945	s3-ATAC
ATTGAGGACCATATGCTCGGTCACGA___OHS_s3atac_2.FIXEDCELLS	2.00452	s3-ATAC
AGGCAGAAAATGATGCTCCCGCGGTT___OHS_s3atac_2.FIXEDCELLS	1.64287	s3-ATAC
ACGCGACGACCGGAAGAAATGAGGCC___OHS_s3atac_2.FIXEDCELLS	1.98949	s3-ATAC
CTCTCTACTGCCGCAGAGTAAGGTCA___OHS_s3atac_2.FIXEDCELLS	2.40731	s3-ATAC
CGTACTAGCTAACCTACCGCACGGAC___OHS_s3atac_2.FIXEDCELLS	1.09608	s3-ATAC
TAAGGCGAAATTGAGTTAAGGTTATA___OHS_s3atac_2.FIXEDCELLS	1.21218	s3-ATAC
TAGGCATGCAAGTAGGACTAAGGTCA___OHS_s3atac_2.FIXEDCELLS	2.55438	s3-ATAC
ACGCGACGGATCATGATATGGATCGA___OHS_s3atac_2.FIXEDCELLS	1.04366	s3-ATAC
AGGCAGAATGGTATTATTACACTAAG___OHS_s3atac_2.FIXEDCELLS	1.16641	s3-ATAC
CAGAGAGGGCCAAGGCAAAATCCGGA___OHS_s3atac_2.FIXEDCELLS	1.11848	s3-ATAC
CTCTCTACAATTGAGTTATACTCATA___OHS_s3atac_2.FIXEDCELLS	1.39185	s3-ATAC
GGACTCCTTGGTATTATTATGAGGCC___OHS_s3atac_2.FIXEDCELLS	1.829	s3-ATAC
TAGGCATGATGGAGCTACCACGAGCG___OHS_s3atac_2.FIXEDCELLS	1.73693	s3-ATAC
ACGCGACGAATGATGCTCCTCACCAA___OHS_s3atac_2.FIXEDCELLS	1.39885	s3-ATAC
TAAGGCGACTAACCTACCAACTGTAG___OHS_s3atac_2.FIXEDCELLS	1.21757	s3-ATAC
CAGAGAGGAGAATTAGCATGGCCGGT___OHS_s3atac_2.FIXEDCELLS	1.62603	s3-ATAC
ATTGAGGAAGAATTAGCATACCGAGG___OHS_s3atac_2.FIXEDCELLS	1.09749	s3-ATAC
ACGCGACGGCCGGAGCGGAGTACTCC___OHS_s3atac_2.FIXEDCELLS	1.23822	s3-ATAC
ATTGAGGATGGTATTATTTACCGAGG___OHS_s3atac_2.FIXEDCELLS	1.5718	s3-ATAC
ACGCGACGCCATATGCTCAATGCCTC___OHS_s3atac_2.FIXEDCELLS	1.40596	s3-ATAC
GGTTAGTTAGAATTAGCACCGCGGTT___OHS_s3atac_2.FIXEDCELLS	3.57818	s3-ATAC
TAAGGCGAAATTGAGTTACAATTAAC___OHS_s3atac_2.FIXEDCELLS	2.03669	s3-ATAC
TCCTGAGCGGCTGCGACGAGTTCAGG___OHS_s3atac_2.FIXEDCELLS	1.05638	s3-ATAC
GGACTCCTATGGAGCTACCCATTCGA___OHS_s3atac_2.FIXEDCELLS	1.56084	s3-ATAC
CTCTCTACTGCCGCAGAGTCATCCTT___OHS_s3atac_2.FIXEDCELLS	1.08112	s3-ATAC
CTCTCTACCAAGTAGGACCTTGGTAT___OHS_s3atac_2.FIXEDCELLS	1.13856	s3-ATAC
ACGCGACGAACCTATAGTCTGCTTCC___OHS_s3atac_2.FIXEDCELLS	1.35504	s3-ATAC
TAGGCATGGAACGTCAGGGACCTGAA___OHS_s3atac_2.FIXEDCELLS	1.1784	s3-ATAC
ACGCGACGAACCTATAGTGGTACCTT___OHS_s3atac_2.FIXEDCELLS	1.20983	s3-ATAC
TAAGGCGAGCCAAGGCAACCGTGAAG___OHS_s3atac_2.FIXEDCELLS	1.33679	s3-ATAC
CAGAGAGGCAAGTAGGACGGTCACGA___OHS_s3atac_2.FIXEDCELLS	1.13735	s3-ATAC
CTCTCTACGAACGTCAGGTCATCCTT___OHS_s3atac_2.FIXEDCELLS	2.18408	s3-ATAC
TAAGGCGAGGCTGCGACGGCACGGAC___OHS_s3atac_2.FIXEDCELLS	1.47457	s3-ATAC
GGTTAGTTTGCCGCAGAGGCTTGTCA___OHS_s3atac_2.FIXEDCELLS	1.09362	s3-ATAC
TAGGCATGTGGATCGTTAAATGCCTC___OHS_s3atac_2.FIXEDCELLS	1.33356	s3-ATAC
TCCTGAGCGGCTGCGACGTGGATCGA___OHS_s3atac_2.FIXEDCELLS	1.30022	s3-ATAC
ATTGAGGAGTTCTCTCCTTACCGAGG___OHS_s3atac_2.FIXEDCELLS	1.03893	s3-ATAC
TAGGCATGGTTCTCTCCTTAAGGTCA___OHS_s3atac_2.FIXEDCELLS	1.33168	s3-ATAC
GGACTCCTAATGATGCTCTGTAGATA___OHS_s3atac_2.FIXEDCELLS	1.63976	s3-ATAC
GGACTCCTGCCGGAGCGGAACTGTAG___OHS_s3atac_2.FIXEDCELLS	1.39892	s3-ATAC
TCCTGAGCAATGATGCTCCTTATCGG___OHS_s3atac_2.FIXEDCELLS	1.18296	s3-ATAC
TAGGCATGATAGCATCAAGCGCAAGC___OHS_s3atac_2.FIXEDCELLS	1.07931	s3-ATAC
GGTTAGTTGCCGGAGCGGACACTAAG___OHS_s3atac_2.FIXEDCELLS	1.14213	s3-ATAC
AGGCAGAAGTTCTCTCCTGGTCACGA___OHS_s3atac_2.FIXEDCELLS	1.12103	s3-ATAC
TCCTGAGCAGCTGAACGCCGGAACTG___OHS_s3atac_2.FIXEDCELLS	1.49372	s3-ATAC
CAGAGAGGGGCTGCGACGGGTCACGA___OHS_s3atac_2.FIXEDCELLS	1.67184	s3-ATAC
CAGAGAGGGATCATGATAGCTCATTG___OHS_s3atac_2.FIXEDCELLS	4.96762	s3-ATAC
TCCTGAGCTGGTATTATTATATGGAT___OHS_s3atac_2.FIXEDCELLS	1.24463	s3-ATAC
TAGGCATGCAAGTAGGACTCTCTACT___OHS_s3atac_2.FIXEDCELLS	1.40092	s3-ATAC
GGTTAGTTCAAGTAGGACCCATTCGA___OHS_s3atac_2.FIXEDCELLS	1.13112	s3-ATAC
GGACTCCTAGTTACGCCGAGTACTCC___OHS_s3atac_2.FIXEDCELLS	1.03515	s3-ATAC
TAAGGCGACAAGTAGGACCCGTGAAG___OHS_s3atac_2.FIXEDCELLS	1.29804	s3-ATAC
TAGGCATGGGCTGCGACGATCTGCCA___OHS_s3atac_2.FIXEDCELLS	1.36816	s3-ATAC
CTCTCTACAGAATTAGCACGCCGATC___OHS_s3atac_2.FIXEDCELLS	1.55245	s3-ATAC
GAAGAGTAAGAATTAGCACTACGACA___OHS_s3atac_2.FIXEDCELLS	1.22779	s3-ATAC
TAGGCATGAGTTACGCCGCCGCGGTT___OHS_s3atac_2.FIXEDCELLS	1.4228	s3-ATAC
TAAGGCGAGATCATGATACCGTGAAG___OHS_s3atac_2.FIXEDCELLS	1.11852	s3-ATAC
AGGCAGAAAATTGAGTTATAAGTGGT___OHS_s3atac_2.FIXEDCELLS	1.78494	s3-ATAC
CTCTCTACACCGGAAGAACTGCTTCC___OHS_s3atac_2.FIXEDCELLS	1.27424	s3-ATAC
CAGAGAGGAACCTATAGTGCGGCACA___OHS_s3atac_2.FIXEDCELLS	1.19891	s3-ATAC
ACGCGACGAGAATTAGCAATATGGAT___OHS_s3atac_2.FIXEDCELLS	1.80144	s3-ATAC
GGTTAGTTATAGCATCAATCCAACGC___OHS_s3atac_2.FIXEDCELLS	1.15945	s3-ATAC
GGACTCCTCCATATGCTCCTCTCGTC___OHS_s3atac_2.FIXEDCELLS	1.95105	s3-ATAC
ACGCGACGGTTCTCTCCTAACGTTCC___OHS_s3atac_2.FIXEDCELLS	1.0718	s3-ATAC
CTCTCTACGATCATGATACTTGGTAT___OHS_s3atac_2.FIXEDCELLS	1.77213	s3-ATAC
TAGGCATGGCCGGAGCGGGCTCATTG___OHS_s3atac_2.FIXEDCELLS	3.13308	s3-ATAC
GGTTAGTTAGCTGAACGCAATCCGGA___OHS_s3atac_2.FIXEDCELLS	1.38035	s3-ATAC
ATTGAGGAGCCAAGGCAACTCACCAA___OHS_s3atac_2.FIXEDCELLS	1.49872	s3-ATAC
TAAGGCGACTAACCTACCTATTAGCT___OHS_s3atac_2.FIXEDCELLS	1.18667	s3-ATAC
AGGCAGAAAGTTACGCCGAAGTCCAA___OHS_s3atac_2.FIXEDCELLS	1.04303	s3-ATAC
CAGAGAGGGCCAAGGCAAACACTAAG___OHS_s3atac_2.FIXEDCELLS	1.61568	s3-ATAC
ATTGAGGAGCCAAGGCAAAGTACTCC___OHS_s3atac_2.FIXEDCELLS	1.07678	s3-ATAC
CTCTCTACGGCTGCGACGTCATCCTT___OHS_s3atac_2.FIXEDCELLS	1.41686	s3-ATAC
CAGAGAGGAATGATGCTCTCCAACGC___OHS_s3atac_2.FIXEDCELLS	1.82141	s3-ATAC
ATTGAGGACCATATGCTCCTCACCAA___OHS_s3atac_2.FIXEDCELLS	1.82801	s3-ATAC
CAGAGAGGGTTCTCTCCTGCGCAAGC___OHS_s3atac_2.FIXEDCELLS	1.63181	s3-ATAC
TAAGGCGACCATATGCTCAGGTTATA___OHS_s3atac_2.FIXEDCELLS	1.08864	s3-ATAC
CAGAGAGGAATGATGCTCCACGAGCG___OHS_s3atac_2.FIXEDCELLS	1.00403	s3-ATAC
GAAGAGTAGTTCTCTCCTTGCGAGAC___OHS_s3atac_2.FIXEDCELLS	2.99715	s3-ATAC
CTCTCTACTTATTGCTAAAACGTTCC___OHS_s3atac_2.FIXEDCELLS	1.09777	s3-ATAC
TAGGCATGCAAGTAGGACAACGTTCC___OHS_s3atac_2.FIXEDCELLS	1.60578	s3-ATAC
AGGCAGAAAGAATTAGCAAGGTTATA___OHS_s3atac_2.FIXEDCELLS	1.06017	s3-ATAC
ACGCGACGGCCGGAGCGGTAAGGTCA___OHS_s3atac_2.FIXEDCELLS	1.14369	s3-ATAC
GGTTAGTTATGGAGCTACATGAGGCC___OHS_s3atac_2.FIXEDCELLS	1.2391	s3-ATAC
TAGGCATGGCCAAGGCAACCGTGAAG___OHS_s3atac_2.FIXEDCELLS	1.41396	s3-ATAC
TAGGCATGTGGATCGTTAAAGTCCAA___OHS_s3atac_2.FIXEDCELLS	1.14418	s3-ATAC
TAGGCATGGCCGGAGCGGGCAGAATT___OHS_s3atac_2.FIXEDCELLS	1.43842	s3-ATAC
CTCTCTACCAAGTAGGACACAGGCGC___OHS_s3atac_2.FIXEDCELLS	1.39476	s3-ATAC
GAAGAGTACCATATGCTCCCGTGAAG___OHS_s3atac_2.FIXEDCELLS	1.79972	s3-ATAC
GGTTAGTTAGCTGAACGCATCTGCCA___OHS_s3atac_2.FIXEDCELLS	1.96431	s3-ATAC
TCCTGAGCCTAACCTACCGGTCACGA___OHS_s3atac_2.FIXEDCELLS	1.06194	s3-ATAC
CAGAGAGGCTAACCTACCCGCCGATC___OHS_s3atac_2.FIXEDCELLS	1.02276	s3-ATAC
ACGCGACGTGGATCGTTAAGCTCGCT___OHS_s3atac_2.FIXEDCELLS	1.64505	s3-ATAC
GGACTCCTGTTCTCTCCTGCGGCACA___OHS_s3atac_2.FIXEDCELLS	3.5462	s3-ATAC
CAGAGAGGCCATATGCTCATCCACTG___OHS_s3atac_2.FIXEDCELLS	4.74049	s3-ATAC
TAAGGCGAGGCTGCGACGTAAGTGGT___OHS_s3atac_2.FIXEDCELLS	1.6305	s3-ATAC
GAAGAGTAGCCAAGGCAAGCAATGCA___OHS_s3atac_2.FIXEDCELLS	1.0381	s3-ATAC
TAAGGCGAGCCAAGGCAACCATTCGA___OHS_s3atac_2.FIXEDCELLS	1.4771	s3-ATAC
TAAGGCGAGTTCTCTCCTACACTAAG___OHS_s3atac_2.FIXEDCELLS	2.01673	s3-ATAC
ACGCGACGGCCAAGGCAATACCGAGG___OHS_s3atac_2.FIXEDCELLS	1.06694	s3-ATAC
AGGCAGAATGGATCGTTACGGCGTGA___OHS_s3atac_2.FIXEDCELLS	1.00792	s3-ATAC
TCCTGAGCGTTCTCTCCTGGAGCGTC___OHS_s3atac_2.FIXEDCELLS	1.32017	s3-ATAC
AGGCAGAAGTTCTCTCCTAACGTTCC___OHS_s3atac_2.FIXEDCELLS	1.00906	s3-ATAC
ACGCGACGAACCTATAGTTCCGCTAA___OHS_s3atac_2.FIXEDCELLS	1.99381	s3-ATAC
TCCTGAGCAGAATTAGCATAAGGTCA___OHS_s3atac_2.FIXEDCELLS	1.7767	s3-ATAC
GGTTAGTTAATGATGCTCCTGCTTCC___OHS_s3atac_2.FIXEDCELLS	1.42818	s3-ATAC
GAAGAGTAATGGAGCTACCCAAGTCT___OHS_s3atac_2.FIXEDCELLS	1.07202	s3-ATAC
AGGCAGAATGGTATTATTAACTGTAG___OHS_s3atac_2.FIXEDCELLS	1.57342	s3-ATAC
TAAGGCGATGGATCGTTAATGAGGCC___OHS_s3atac_2.FIXEDCELLS	1.69595	s3-ATAC
CTCTCTACTGGTATTATTAGGTTATA___OHS_s3atac_2.FIXEDCELLS	1.40368	s3-ATAC
GGTTAGTTGCCAAGGCAACGGAACTG___OHS_s3atac_2.FIXEDCELLS	1.72593	s3-ATAC
TCCTGAGCGCCGGAGCGGCTTGGTAT___OHS_s3atac_2.FIXEDCELLS	1.76194	s3-ATAC
ATTGAGGAAATTGAGTTATTGCCTAG___OHS_s3atac_2.FIXEDCELLS	1.26103	s3-ATAC
CTCTCTACCAAGTAGGACTTACAGGA___OHS_s3atac_2.FIXEDCELLS	1.31226	s3-ATAC
GGACTCCTATGGAGCTACCTGCTTCC___OHS_s3atac_2.FIXEDCELLS	1.87631	s3-ATAC
CAGAGAGGGAACGTCAGGATCCACTG___OHS_s3atac_2.FIXEDCELLS	1.54115	s3-ATAC
ATTGAGGAAATGATGCTCAGTACTCC___OHS_s3atac_2.FIXEDCELLS	1.52127	s3-ATAC
TCCTGAGCAGTTACGCCGCAATTAAC___OHS_s3atac_2.FIXEDCELLS	1.32485	s3-ATAC
TAGGCATGAGTTACGCCGGCTTGTCA___OHS_s3atac_2.FIXEDCELLS	1.18184	s3-ATAC
TAGGCATGAATGATGCTCTCCAACGC___OHS_s3atac_2.FIXEDCELLS	1.19809	s3-ATAC
GAAGAGTATGCCGCAGAGTAAGTGGT___OHS_s3atac_2.FIXEDCELLS	1.50172	s3-ATAC
CGTACTAGAACCTATAGTGGTCACGA___OHS_s3atac_2.FIXEDCELLS	1.0515	s3-ATAC
GAAGAGTAAATTGAGTTATAAGGTCA___OHS_s3atac_2.FIXEDCELLS	1.42861	s3-ATAC
GAAGAGTAAATTGAGTTAATCCACTG___OHS_s3atac_2.FIXEDCELLS	1.26146	s3-ATAC
TAAGGCGAAGTTACGCCGTCGATATC___OHS_s3atac_2.FIXEDCELLS	1.80813	s3-ATAC
CAGAGAGGAATGATGCTCCATAGAGT___OHS_s3atac_2.FIXEDCELLS	1.08235	s3-ATAC
ATTGAGGACTAACCTACCGCGGCACA___OHS_s3atac_2.FIXEDCELLS	1.04136	s3-ATAC
TAGGCATGGCCGGAGCGGTATCGCAC___OHS_s3atac_2.FIXEDCELLS	1.32904	s3-ATAC
CAGAGAGGTGAACGGCGTATATGGAT___OHS_s3atac_2.FIXEDCELLS	1.36837	s3-ATAC
CAGAGAGGAATGATGCTCCGGAACTG___OHS_s3atac_2.FIXEDCELLS	1.88254	s3-ATAC
CTCTCTACCAAGTAGGACTATTAGCT___OHS_s3atac_2.FIXEDCELLS	1.3547	s3-ATAC
GGACTCCTAGTTACGCCGTAAGGTCA___OHS_s3atac_2.FIXEDCELLS	1.62913	s3-ATAC
AGGCAGAAACCGGAAGAAGGTCACGA___OHS_s3atac_2.FIXEDCELLS	2.01752	s3-ATAC
ACGCGACGGATCATGATAGTGTCGGA___OHS_s3atac_2.FIXEDCELLS	1.28245	s3-ATAC
CTCTCTACGTTCTCTCCTTCTGTTGG___OHS_s3atac_2.FIXEDCELLS	1.71887	s3-ATAC
GAAGAGTAGCCGGAGCGGAGGTTATA___OHS_s3atac_2.FIXEDCELLS	1.62902	s3-ATAC
GGTTAGTTAGCTGAACGCATAATGTG___OHS_s3atac_2.FIXEDCELLS	2.76231	s3-ATAC
CTCTCTACACCGGAAGAAGCGCAAGC___OHS_s3atac_2.FIXEDCELLS	1.24113	s3-ATAC
GGACTCCTGGCTGCGACGGATCTATC___OHS_s3atac_2.FIXEDCELLS	3.23942	s3-ATAC
TAGGCATGGAACGTCAGGGGTCACGA___OHS_s3atac_2.FIXEDCELLS	1.51941	s3-ATAC
GAAGAGTAAACCTATAGTTCCAACGC___OHS_s3atac_2.FIXEDCELLS	1.00114	s3-ATAC
TAGGCATGGCCAAGGCAAGTGTCGGA___OHS_s3atac_2.FIXEDCELLS	1.17518	s3-ATAC
ACGCGACGGTTCTCTCCTCTGCTTCC___OHS_s3atac_2.FIXEDCELLS	1.90484	s3-ATAC
ACGCGACGATGGAGCTACATAATGTG___OHS_s3atac_2.FIXEDCELLS	1.87849	s3-ATAC
GGTTAGTTGCCAAGGCAATATCGCAC___OHS_s3atac_2.FIXEDCELLS	1.25446	s3-ATAC
ACGCGACGTGAACGGCGTCTCACCAA___OHS_s3atac_2.FIXEDCELLS	1.62227	s3-ATAC
GAAGAGTATGCCGCAGAGGCTCATTG___OHS_s3atac_2.FIXEDCELLS	1.62743	s3-ATAC
ACGCGACGAATGATGCTCGCTCATTG___OHS_s3atac_2.FIXEDCELLS	2.08713	s3-ATAC
ACGCGACGATGGAGCTACAGTACTCC___OHS_s3atac_2.FIXEDCELLS	1.10324	s3-ATAC
TAGGCATGGCCGGAGCGGTACTCATA___OHS_s3atac_2.FIXEDCELLS	1.08567	s3-ATAC
CAGAGAGGTGAACGGCGTGCACGGAC___OHS_s3atac_2.FIXEDCELLS	1.74429	s3-ATAC
TCCTGAGCCCATATGCTCACCTTGGC___OHS_s3atac_2.FIXEDCELLS	1.90891	s3-ATAC
TAAGGCGAGATCATGATAAACGTTCC___OHS_s3atac_2.FIXEDCELLS	1.24471	s3-ATAC
GAAGAGTATGCCGCAGAGCTAGCGCT___OHS_s3atac_2.FIXEDCELLS	1.1266	s3-ATAC
TAGGCATGATGGAGCTACCTGCTTCC___OHS_s3atac_2.FIXEDCELLS	1.54767	s3-ATAC
ACGCGACGTTATTGCTAACTAGCGCT___OHS_s3atac_2.FIXEDCELLS	1.93097	s3-ATAC
AGGCAGAAAGCTGAACGCCGCCGATC___OHS_s3atac_2.FIXEDCELLS	2.64214	s3-ATAC
ACGCGACGCAAGTAGGACGGTACCTT___OHS_s3atac_2.FIXEDCELLS	1.29536	s3-ATAC
ATTGAGGAAATTGAGTTAGCTCATTG___OHS_s3atac_2.FIXEDCELLS	1.69719	s3-ATAC
CGTACTAGAGAATTAGCACATAGAGT___OHS_s3atac_2.FIXEDCELLS	1.09163	s3-ATAC
CGTACTAGGTTCTCTCCTCTCTCGTC___OHS_s3atac_2.FIXEDCELLS	1.68243	s3-ATAC
GAAGAGTATGCCGCAGAGTCATCCTT___OHS_s3atac_2.FIXEDCELLS	1.05742	s3-ATAC
ATTGAGGATGGATCGTTATTATAACC___OHS_s3atac_2.FIXEDCELLS	1.01986	s3-ATAC
TCCTGAGCCCATATGCTCCTTGGTAT___OHS_s3atac_2.FIXEDCELLS	1.19625	s3-ATAC
GAAGAGTAAGAATTAGCATAAGGTCA___OHS_s3atac_2.FIXEDCELLS	2.38772	s3-ATAC
ATTGAGGATGAACGGCGTGACGTCTT___OHS_s3atac_2.FIXEDCELLS	1.37755	s3-ATAC
GGACTCCTTGAACGGCGTACACTAAG___OHS_s3atac_2.FIXEDCELLS	1.72481	s3-ATAC
CAGAGAGGAGAATTAGCACCAAGTCT___OHS_s3atac_2.FIXEDCELLS	1.88597	s3-ATAC
CAGAGAGGAGAATTAGCATCCAACGC___OHS_s3atac_2.FIXEDCELLS	1.41886	s3-ATAC
GGACTCCTCAAGTAGGACAAGATACT___OHS_s3atac_2.FIXEDCELLS	1.43951	s3-ATAC
GAAGAGTAGGCTGCGACGCAATTAAC___OHS_s3atac_2.FIXEDCELLS	1.62845	s3-ATAC
GGACTCCTGAACGTCAGGGCTTGTCA___OHS_s3atac_2.FIXEDCELLS	1.63457	s3-ATAC
GGACTCCTAATTGAGTTACAATTAAC___OHS_s3atac_2.FIXEDCELLS	1.06658	s3-ATAC
CGTACTAGAACCTATAGTAGTTCAGG___OHS_s3atac_2.FIXEDCELLS	1.0046	s3-ATAC
ACGCGACGAATGATGCTCTGACGAAT___OHS_s3atac_2.FIXEDCELLS	1.23037	s3-ATAC
CAGAGAGGTGAACGGCGTCGGACAAC___OHS_s3atac_2.FIXEDCELLS	2.32496	s3-ATAC
CTCTCTACTGGTATTATTTTGCCTAG___OHS_s3atac_2.FIXEDCELLS	1.23502	s3-ATAC
GGACTCCTGCCGGAGCGGAATCCGGA___OHS_s3atac_2.FIXEDCELLS	1.62586	s3-ATAC
TCCTGAGCAGCTGAACGCAGGTTATA___OHS_s3atac_2.FIXEDCELLS	1.25263	s3-ATAC
TCCTGAGCAGAATTAGCAGTCGGAGC___OHS_s3atac_2.FIXEDCELLS	1.26368	s3-ATAC
CAGAGAGGAATTGAGTTATACCGAGG___OHS_s3atac_2.FIXEDCELLS	1.00612	s3-ATAC
AGGCAGAAAGCTGAACGCTACCGAGG___OHS_s3atac_2.FIXEDCELLS	1.05694	s3-ATAC
ACGCGACGAGAATTAGCATTGCCTAG___OHS_s3atac_2.FIXEDCELLS	1.65937	s3-ATAC
TCCTGAGCACCGGAAGAATATCGCAC___OHS_s3atac_2.FIXEDCELLS	1.49998	s3-ATAC
GGTTAGTTACCGGAAGAACTCACCAA___OHS_s3atac_2.FIXEDCELLS	1.1134	s3-ATAC
GAAGAGTAAGTTACGCCGCTTATCGG___OHS_s3atac_2.FIXEDCELLS	1.03695	s3-ATAC
TCCTGAGCAATGATGCTCACCTTGGC___OHS_s3atac_2.FIXEDCELLS	2.13256	s3-ATAC
CGTACTAGGTTCTCTCCTGATCTATC___OHS_s3atac_2.FIXEDCELLS	1.14508	s3-ATAC
TAGGCATGCCATATGCTCGCTTGTCA___OHS_s3atac_2.FIXEDCELLS	1.77188	s3-ATAC
GGTTAGTTGATCATGATATATCGCAC___OHS_s3atac_2.FIXEDCELLS	1.08497	s3-ATAC
TAAGGCGAAATTGAGTTACTGCTTCC___OHS_s3atac_2.FIXEDCELLS	1.35386	s3-ATAC
AGGCAGAAGGCTGCGACGGATCTATC___OHS_s3atac_2.FIXEDCELLS	1.90175	s3-ATAC
ACGCGACGAACCTATAGTGGTCACGA___OHS_s3atac_2.FIXEDCELLS	1.76695	s3-ATAC
GAAGAGTAGATCATGATAAGGTTATA___OHS_s3atac_2.FIXEDCELLS	1.55274	s3-ATAC
CTCTCTACATGGAGCTACTCGATATC___OHS_s3atac_2.FIXEDCELLS	1.42215	s3-ATAC
ACGCGACGAGAATTAGCAGGTACCTT___OHS_s3atac_2.FIXEDCELLS	1.58319	s3-ATAC
TCCTGAGCTGCCGCAGAGGGTCACGA___OHS_s3atac_2.FIXEDCELLS	2.98787	s3-ATAC
CAGAGAGGGCCGGAGCGGCTAGCGCT___OHS_s3atac_2.FIXEDCELLS	1.88462	s3-ATAC
ATTGAGGAATGGAGCTACCTAGCGCT___OHS_s3atac_2.FIXEDCELLS	1.12362	s3-ATAC
CAGAGAGGATGGAGCTACGAACCGCG___OHS_s3atac_2.FIXEDCELLS	1.95142	s3-ATAC
GGACTCCTAACCTATAGTCCGTGAAG___OHS_s3atac_2.FIXEDCELLS	1.15173	s3-ATAC
TAGGCATGCTAACCTACCCGGAACTG___OHS_s3atac_2.FIXEDCELLS	1.13318	s3-ATAC
ATTGAGGAAACCTATAGTCAAGCTAG___OHS_s3atac_2.FIXEDCELLS	1.08917	s3-ATAC
CTCTCTACAGAATTAGCACATAGAGT___OHS_s3atac_2.FIXEDCELLS	1.46358	s3-ATAC
AGGCAGAAACCGGAAGAACAGTAGGC___OHS_s3atac_2.FIXEDCELLS	1.13207	s3-ATAC
ATTGAGGAATGGAGCTACGGTCACGA___OHS_s3atac_2.FIXEDCELLS	1.65137	s3-ATAC
GAAGAGTATGAACGGCGTCGGCGTGA___OHS_s3atac_2.FIXEDCELLS	1.04304	s3-ATAC
AGGCAGAAAGAATTAGCACATAGAGT___OHS_s3atac_2.FIXEDCELLS	1.18438	s3-ATAC
TCCTGAGCTGGTATTATTGCGGCACA___OHS_s3atac_2.FIXEDCELLS	1.49825	s3-ATAC
AGGCAGAAAATTGAGTTAAACGTTCC___OHS_s3atac_2.FIXEDCELLS	1.2159	s3-ATAC
CTCTCTACCCATATGCTCAGGTTATA___OHS_s3atac_2.FIXEDCELLS	1.04245	s3-ATAC
TCCTGAGCTGAACGGCGTGCTCATTG___OHS_s3atac_2.FIXEDCELLS	1.07757	s3-ATAC
GAAGAGTATGGTATTATTCTCACCAA___OHS_s3atac_2.FIXEDCELLS	1.13008	s3-ATAC
GAAGAGTAGATCATGATACATAGAGT___OHS_s3atac_2.FIXEDCELLS	1.21829	s3-ATAC
CTCTCTACCAAGTAGGACTCTCTACT___OHS_s3atac_2.FIXEDCELLS	1.41452	s3-ATAC
GAAGAGTACCATATGCTCACGCACCT___OHS_s3atac_2.FIXEDCELLS	1.48774	s3-ATAC
GGACTCCTTTATTGCTAAGCACGGAC___OHS_s3atac_2.FIXEDCELLS	1.11206	s3-ATAC
TCCTGAGCGCCAAGGCAACCATTCGA___OHS_s3atac_2.FIXEDCELLS	2.23893	s3-ATAC
CAGAGAGGCCATATGCTCTTACAGGA___OHS_s3atac_2.FIXEDCELLS	1.37466	s3-ATAC
GAAGAGTAAGCTGAACGCTCATCCTT___OHS_s3atac_2.FIXEDCELLS	1.00474	s3-ATAC
TAGGCATGAATGATGCTCTAAGGTCA___OHS_s3atac_2.FIXEDCELLS	1.27633	s3-ATAC
CTCTCTACAGTTACGCCGAGTACTCC___OHS_s3atac_2.FIXEDCELLS	1.01761	s3-ATAC
TCCTGAGCGAACGTCAGGCCATTCGA___OHS_s3atac_2.FIXEDCELLS	1.84588	s3-ATAC
AGGCAGAAAGTTACGCCGGGCATTCT___OHS_s3atac_2.FIXEDCELLS	1.74271	s3-ATAC
ACGCGACGTGGTATTATTCGCCGATC___OHS_s3atac_2.FIXEDCELLS	1.02172	s3-ATAC
CGTACTAGAGAATTAGCATGTAGATA___OHS_s3atac_2.FIXEDCELLS	1.76212	s3-ATAC
ACGCGACGTGCCGCAGAGAACGTTCC___OHS_s3atac_2.FIXEDCELLS	1.29346	s3-ATAC
TCCTGAGCATGGAGCTACCAAGCTAG___OHS_s3atac_2.FIXEDCELLS	1.14412	s3-ATAC
ATTGAGGAAGAATTAGCACTTGGTAT___OHS_s3atac_2.FIXEDCELLS	1.88401	s3-ATAC
CGTACTAGGCCAAGGCAACCGTGAAG___OHS_s3atac_2.FIXEDCELLS	1.24261	s3-ATAC
TCCTGAGCGATCATGATAGTGTCGGA___OHS_s3atac_2.FIXEDCELLS	1.20158	s3-ATAC
CTCTCTACATGGAGCTACCGGAACTG___OHS_s3atac_2.FIXEDCELLS	1.86846	s3-ATAC
CTCTCTACGATCATGATACTCTCGTC___OHS_s3atac_2.FIXEDCELLS	1.06934	s3-ATAC
GAAGAGTACCATATGCTCTGACGAAT___OHS_s3atac_2.FIXEDCELLS	1.70179	s3-ATAC
ATTGAGGACTAACCTACCAACTGTAG___OHS_s3atac_2.FIXEDCELLS	1.07592	s3-ATAC
AGGCAGAAAGTTACGCCGGACCTGAA___OHS_s3atac_2.FIXEDCELLS	1.03525	s3-ATAC
TAAGGCGAGTTCTCTCCTGACGTCTT___OHS_s3atac_2.FIXEDCELLS	1.25743	s3-ATAC
GGTTAGTTCTAACCTACCATATGGAT___OHS_s3atac_2.FIXEDCELLS	1.9925	s3-ATAC
TAGGCATGGAACGTCAGGATGTAAGT___OHS_s3atac_2.FIXEDCELLS	1.68912	s3-ATAC
ATTGAGGATGGTATTATTGAACCGCG___OHS_s3atac_2.FIXEDCELLS	1.83377	s3-ATAC
ATTGAGGACTAACCTACCTAAGGTCA___OHS_s3atac_2.FIXEDCELLS	2.31565	s3-ATAC
GAAGAGTAGCCGGAGCGGATGGCATG___OHS_s3atac_2.FIXEDCELLS	1.17116	s3-ATAC
TCCTGAGCAGAATTAGCATCGATATC___OHS_s3atac_2.FIXEDCELLS	1.53681	s3-ATAC
AGGCAGAAAACCTATAGTACAGGCGC___OHS_s3atac_2.FIXEDCELLS	1.18487	s3-ATAC
GGACTCCTAGAATTAGCAGCACGGAC___OHS_s3atac_2.FIXEDCELLS	1.16233	s3-ATAC
CTCTCTACGTTCTCTCCTAACTGTAG___OHS_s3atac_2.FIXEDCELLS	1.14364	s3-ATAC
CAGAGAGGGTTCTCTCCTTCTGTTGG___OHS_s3atac_2.FIXEDCELLS	1.26101	s3-ATAC
CTCTCTACAACCTATAGTTCGATATC___OHS_s3atac_2.FIXEDCELLS	1.77308	s3-ATAC
CGTACTAGAGTTACGCCGCTGCTTCC___OHS_s3atac_2.FIXEDCELLS	3.11437	s3-ATAC
CGTACTAGGCCGGAGCGGCTTATCGG___OHS_s3atac_2.FIXEDCELLS	1.65381	s3-ATAC
ACGCGACGGCCGGAGCGGCTAGCGCT___OHS_s3atac_2.FIXEDCELLS	2.68855	s3-ATAC
CGTACTAGCCATATGCTCCGCCGATC___OHS_s3atac_2.FIXEDCELLS	1.9663	s3-ATAC
AGGCAGAAGTTCTCTCCTGACCTGAA___OHS_s3atac_2.FIXEDCELLS	1.33265	s3-ATAC
GAAGAGTAGCCAAGGCAAATATGGAT___OHS_s3atac_2.FIXEDCELLS	1.15977	s3-ATAC
GGACTCCTGCCGGAGCGGTGGCCGGT___OHS_s3atac_2.FIXEDCELLS	1.22145	s3-ATAC
ACGCGACGCCATATGCTCCGGACAAC___OHS_s3atac_2.FIXEDCELLS	1.10974	s3-ATAC
ATTGAGGACTAACCTACCTCATCCTT___OHS_s3atac_2.FIXEDCELLS	1.08377	s3-ATAC
ACGCGACGTGCCGCAGAGACACTAAG___OHS_s3atac_2.FIXEDCELLS	1.94122	s3-ATAC
CAGAGAGGAACCTATAGTACGCACCT___OHS_s3atac_2.FIXEDCELLS	1.20963	s3-ATAC
GGACTCCTTGGATCGTTAGCGCAAGC___OHS_s3atac_2.FIXEDCELLS	1.87985	s3-ATAC
ACGCGACGAATTGAGTTACTCACCAA___OHS_s3atac_2.FIXEDCELLS	1.58888	s3-ATAC
AGGCAGAAAATGATGCTCGGTCACGA___OHS_s3atac_2.FIXEDCELLS	2.561	s3-ATAC
ACGCGACGGTTCTCTCCTACGCACCT___OHS_s3atac_2.FIXEDCELLS	1.41222	s3-ATAC
TCCTGAGCCAAGTAGGACCCGTGAAG___OHS_s3atac_2.FIXEDCELLS	1.35067	s3-ATAC
GAAGAGTACTAACCTACCCAAGCTAG___OHS_s3atac_2.FIXEDCELLS	1.87334	s3-ATAC
TCCTGAGCTGCCGCAGAGGCGGCACA___OHS_s3atac_2.FIXEDCELLS	1.49273	s3-ATAC
GGTTAGTTCTAACCTACCGACCTGAA___OHS_s3atac_2.FIXEDCELLS	1.33232	s3-ATAC
AGGCAGAAAGCTGAACGCTTACAGGA___OHS_s3atac_2.FIXEDCELLS	1.06871	s3-ATAC
CAGAGAGGAACCTATAGTCTGCTTCC___OHS_s3atac_2.FIXEDCELLS	1.11996	s3-ATAC
AGGCAGAAAACCTATAGTGCTTGTCA___OHS_s3atac_2.FIXEDCELLS	1.13135	s3-ATAC
AGGCAGAAAATTGAGTTACTTATCGG___OHS_s3atac_2.FIXEDCELLS	1.82472	s3-ATAC
TAGGCATGAGAATTAGCACTTATCGG___OHS_s3atac_2.FIXEDCELLS	1.0749	s3-ATAC
GAAGAGTACTAACCTACCAACGTTCC___OHS_s3atac_2.FIXEDCELLS	1.89992	s3-ATAC
TAAGGCGAGGCTGCGACGAGGTTATA___OHS_s3atac_2.FIXEDCELLS	1.19482	s3-ATAC
AGGCAGAATGCCGCAGAGAACGTTCC___OHS_s3atac_2.FIXEDCELLS	1.09776	s3-ATAC
CTCTCTACGATCATGATACATAGAGT___OHS_s3atac_2.FIXEDCELLS	1.2331	s3-ATAC
CTCTCTACTGCCGCAGAGTATTAGCT___OHS_s3atac_2.FIXEDCELLS	1.59095	s3-ATAC
GGACTCCTACCGGAAGAATCATCCTT___OHS_s3atac_2.FIXEDCELLS	1.12997	s3-ATAC
CTCTCTACTGGATCGTTAGATCTATC___OHS_s3atac_2.FIXEDCELLS	3.70537	s3-ATAC
CAGAGAGGGATCATGATACCAAGTCT___OHS_s3atac_2.FIXEDCELLS	1.07014	s3-ATAC
TCCTGAGCGAACGTCAGGGCGCAAGC___OHS_s3atac_2.FIXEDCELLS	1.1927	s3-ATAC
ACGCGACGAATTGAGTTATCGATATC___OHS_s3atac_2.FIXEDCELLS	1.53347	s3-ATAC
TAGGCATGGTTCTCTCCTGCTTGTCA___OHS_s3atac_2.FIXEDCELLS	1.25288	s3-ATAC
GGACTCCTACCGGAAGAATCGATATC___OHS_s3atac_2.FIXEDCELLS	1.3961	s3-ATAC
TAGGCATGTGGTATTATTGCACGGAC___OHS_s3atac_2.FIXEDCELLS	1.18761	s3-ATAC
GAAGAGTACTAACCTACCGATTCTGC___OHS_s3atac_2.FIXEDCELLS	1.39469	s3-ATAC
ATTGAGGAGTTCTCTCCTACAGGCGC___OHS_s3atac_2.FIXEDCELLS	1.11822	s3-ATAC
CAGAGAGGGGCTGCGACGATAATGTG___OHS_s3atac_2.FIXEDCELLS	1.26868	s3-ATAC
ATTGAGGAGCCGGAGCGGCAATTAAC___OHS_s3atac_2.FIXEDCELLS	1.18606	s3-ATAC
GGTTAGTTTTATTGCTAAAGCTCGCT___OHS_s3atac_2.FIXEDCELLS	2.1048	s3-ATAC
GGTTAGTTCTAACCTACCCAAGCTAG___OHS_s3atac_2.FIXEDCELLS	1.47982	s3-ATAC
CGTACTAGGCCAAGGCAACCTTCACC___OHS_s3atac_2.FIXEDCELLS	1.35017	s3-ATAC
TAGGCATGCAAGTAGGACGACCTGAA___OHS_s3atac_2.FIXEDCELLS	1.08084	s3-ATAC
GGTTAGTTCCATATGCTCGATCTATC___OHS_s3atac_2.FIXEDCELLS	1.23579	s3-ATAC
GAAGAGTAGCCGGAGCGGCCGTGAAG___OHS_s3atac_2.FIXEDCELLS	1.06167	s3-ATAC
CAGAGAGGGATCATGATACAAGCTAG___OHS_s3atac_2.FIXEDCELLS	2.02324	s3-ATAC
TAGGCATGTGAACGGCGTTTACAGGA___OHS_s3atac_2.FIXEDCELLS	1.45783	s3-ATAC
TCCTGAGCTGAACGGCGTAGTTCAGG___OHS_s3atac_2.FIXEDCELLS	2.42298	s3-ATAC
AGGCAGAAAACCTATAGTTAAGTGGT___OHS_s3atac_2.FIXEDCELLS	1.06603	s3-ATAC
CGTACTAGGCCGGAGCGGGGAGCGTC___OHS_s3atac_2.FIXEDCELLS	1.22765	s3-ATAC
CTCTCTACGAACGTCAGGAACTGTAG___OHS_s3atac_2.FIXEDCELLS	1.62776	s3-ATAC
AGGCAGAAAATTGAGTTACGGACAAC___OHS_s3atac_2.FIXEDCELLS	1.07181	s3-ATAC
TAGGCATGAGAATTAGCAAGTTCAGG___OHS_s3atac_2.FIXEDCELLS	2.24716	s3-ATAC
ATTGAGGAAACCTATAGTGATCTATC___OHS_s3atac_2.FIXEDCELLS	1.63264	s3-ATAC
TCCTGAGCAGAATTAGCAAACTGTAG___OHS_s3atac_2.FIXEDCELLS	1.14434	s3-ATAC
TCCTGAGCAATGATGCTCAGCTCGCT___OHS_s3atac_2.FIXEDCELLS	1.63239	s3-ATAC
GAAGAGTAAGCTGAACGCCAAGCTAG___OHS_s3atac_2.FIXEDCELLS	3.17185	s3-ATAC
GAAGAGTAATGGAGCTACTGGCCGGT___OHS_s3atac_2.FIXEDCELLS	1.73132	s3-ATAC
GGACTCCTGAACGTCAGGTCTGTTGG___OHS_s3atac_2.FIXEDCELLS	3.28136	s3-ATAC
CAGAGAGGATGGAGCTACCAAGCTAG___OHS_s3atac_2.FIXEDCELLS	1.37095	s3-ATAC
CAGAGAGGGGCTGCGACGGATCTATC___OHS_s3atac_2.FIXEDCELLS	2.94467	s3-ATAC
CGTACTAGAGAATTAGCAATCCACTG___OHS_s3atac_2.FIXEDCELLS	1.16403	s3-ATAC
TCCTGAGCAGCTGAACGCCTCACCAA___OHS_s3atac_2.FIXEDCELLS	2.00462	s3-ATAC
AGGCAGAAAATGATGCTCCGCCGATC___OHS_s3atac_2.FIXEDCELLS	1.20841	s3-ATAC
AGGCAGAAACCGGAAGAATACCGAGG___OHS_s3atac_2.FIXEDCELLS	1.14144	s3-ATAC
TAGGCATGGCCGGAGCGGCGCCGATC___OHS_s3atac_2.FIXEDCELLS	1.62439	s3-ATAC
AGGCAGAAAATTGAGTTACACGAGCG___OHS_s3atac_2.FIXEDCELLS	1.62404	s3-ATAC
ATTGAGGAGTTCTCTCCTATATGGAT___OHS_s3atac_2.FIXEDCELLS	1.86146	s3-ATAC
CGTACTAGATGGAGCTACATGTAAGT___OHS_s3atac_2.FIXEDCELLS	1.34854	s3-ATAC
ATTGAGGATTATTGCTAAATAATGTG___OHS_s3atac_2.FIXEDCELLS	1.03511	s3-ATAC
GGACTCCTAACCTATAGTGTGTCGGA___OHS_s3atac_2.FIXEDCELLS	1.11148	s3-ATAC
AGGCAGAAAATTGAGTTATCATCCTT___OHS_s3atac_2.FIXEDCELLS	1.52725	s3-ATAC
GGTTAGTTATGGAGCTACCACGAGCG___OHS_s3atac_2.FIXEDCELLS	2.10326	s3-ATAC
CTCTCTACCCATATGCTCAACGTTCC___OHS_s3atac_2.FIXEDCELLS	1.22654	s3-ATAC
CAGAGAGGCCATATGCTCTGGCCGGT___OHS_s3atac_2.FIXEDCELLS	1.171	s3-ATAC
GAAGAGTATTATTGCTAATGGATCGA___OHS_s3atac_2.FIXEDCELLS	1.57832	s3-ATAC
GGACTCCTACCGGAAGAATTACAGGA___OHS_s3atac_2.FIXEDCELLS	1.32303	s3-ATAC
GAAGAGTAGCCGGAGCGGTCTCTACT___OHS_s3atac_2.FIXEDCELLS	1.19831	s3-ATAC
ACGCGACGCAAGTAGGACTCGATATC___OHS_s3atac_2.FIXEDCELLS	2.56594	s3-ATAC
TAAGGCGAACCGGAAGAATGGCCGGT___OHS_s3atac_2.FIXEDCELLS	1.36995	s3-ATAC
TAAGGCGAAATTGAGTTAGACCTGAA___OHS_s3atac_2.FIXEDCELLS	1.82583	s3-ATAC
GAAGAGTAGCCGGAGCGGATGTAAGT___OHS_s3atac_2.FIXEDCELLS	2.92038	s3-ATAC
GGTTAGTTTGGATCGTTAGAACCGCG___OHS_s3atac_2.FIXEDCELLS	1.62049	s3-ATAC
GGTTAGTTCAAGTAGGACGCAGAATT___OHS_s3atac_2.FIXEDCELLS	1.87498	s3-ATAC
ATTGAGGAGATCATGATATCCAACGC___OHS_s3atac_2.FIXEDCELLS	1.10128	s3-ATAC
GGTTAGTTTGAACGGCGTGACCTGAA___OHS_s3atac_2.FIXEDCELLS	1.66113	s3-ATAC
TAGGCATGGGCTGCGACGCGCCGATC___OHS_s3atac_2.FIXEDCELLS	1.72406	s3-ATAC
GGTTAGTTAATGATGCTCGTGTCGGA___OHS_s3atac_2.FIXEDCELLS	1.26158	s3-ATAC
TAGGCATGGCCAAGGCAATCATCCTT___OHS_s3atac_2.FIXEDCELLS	2.22743	s3-ATAC
GGACTCCTAATTGAGTTAATGTAAGT___OHS_s3atac_2.FIXEDCELLS	3.56576	s3-ATAC
GAAGAGTAGTTCTCTCCTCAAGCTAG___OHS_s3atac_2.FIXEDCELLS	1.67728	s3-ATAC
CGTACTAGGTTCTCTCCTGCGGCACA___OHS_s3atac_2.FIXEDCELLS	3.25863	s3-ATAC
CTCTCTACAATGATGCTCGAACCGCG___OHS_s3atac_2.FIXEDCELLS	1.04651	s3-ATAC
GAAGAGTATGAACGGCGTCGCCGATC___OHS_s3atac_2.FIXEDCELLS	1.63214	s3-ATAC
ATTGAGGATTATTGCTAACACGAGCG___OHS_s3atac_2.FIXEDCELLS	1.98532	s3-ATAC
GGTTAGTTAATTGAGTTAGTGTCGGA___OHS_s3atac_2.FIXEDCELLS	1.19655	s3-ATAC
AGGCAGAAAGCTGAACGCGGTCACGA___OHS_s3atac_2.FIXEDCELLS	1.19218	s3-ATAC
AGGCAGAAGGCTGCGACGAACGTTCC___OHS_s3atac_2.FIXEDCELLS	2.11755	s3-ATAC
ACGCGACGATGGAGCTACAACGTTCC___OHS_s3atac_2.FIXEDCELLS	1.70725	s3-ATAC
ACGCGACGTTATTGCTAAGCTCATTG___OHS_s3atac_2.FIXEDCELLS	1.22093	s3-ATAC
TAGGCATGACCGGAAGAAGCTCATTG___OHS_s3atac_2.FIXEDCELLS	2.08234	s3-ATAC
CGTACTAGGGCTGCGACGACACTAAG___OHS_s3atac_2.FIXEDCELLS	1.07619	s3-ATAC
GAAGAGTACCATATGCTCGCGCAAGC___OHS_s3atac_2.FIXEDCELLS	1.64757	s3-ATAC
GGACTCCTCAAGTAGGACATGTAAGT___OHS_s3atac_2.FIXEDCELLS	1.75523	s3-ATAC
CTCTCTACGGCTGCGACGCTGCTTCC___OHS_s3atac_2.FIXEDCELLS	1.02724	s3-ATAC
TCCTGAGCTGGATCGTTAATATGGAT___OHS_s3atac_2.FIXEDCELLS	1.0889	s3-ATAC
CAGAGAGGGCCGGAGCGGCCGTGAAG___OHS_s3atac_2.FIXEDCELLS	2.10977	s3-ATAC
TAGGCATGATGGAGCTACGCTCATTG___OHS_s3atac_2.FIXEDCELLS	1.05158	s3-ATAC
GGTTAGTTTGCCGCAGAGAAGATACT___OHS_s3atac_2.FIXEDCELLS	1.26816	s3-ATAC
CAGAGAGGCCATATGCTCCTCTCGTC___OHS_s3atac_2.FIXEDCELLS	1.12169	s3-ATAC
CGTACTAGAATGATGCTCAACTGTAG___OHS_s3atac_2.FIXEDCELLS	2.65939	s3-ATAC
TCCTGAGCGTTCTCTCCTCGCCGATC___OHS_s3atac_2.FIXEDCELLS	1.2513	s3-ATAC
TAAGGCGAAGAATTAGCATGCGAGAC___OHS_s3atac_2.FIXEDCELLS	1.00035	s3-ATAC
ACGCGACGCAAGTAGGACAGGTTATA___OHS_s3atac_2.FIXEDCELLS	2.05179	s3-ATAC
GAAGAGTAAGCTGAACGCATATGGAT___OHS_s3atac_2.FIXEDCELLS	2.18836	s3-ATAC
CTCTCTACTGGATCGTTATACTCATA___OHS_s3atac_2.FIXEDCELLS	1.02469	s3-ATAC
GGTTAGTTAATGATGCTCAATGCCTC___OHS_s3atac_2.FIXEDCELLS	1.23506	s3-ATAC
ACGCGACGGGCTGCGACGGACCTGAA___OHS_s3atac_2.FIXEDCELLS	1.38254	s3-ATAC
AGGCAGAAAGTTACGCCGAGTACTCC___OHS_s3atac_2.FIXEDCELLS	2.64672	s3-ATAC
GGACTCCTAATGATGCTCGGAGCGTC___OHS_s3atac_2.FIXEDCELLS	2.60008	s3-ATAC
GGTTAGTTTGCCGCAGAGTACCGAGG___OHS_s3atac_2.FIXEDCELLS	1.14473	s3-ATAC
ATTGAGGAACCGGAAGAAATGTAAGT___OHS_s3atac_2.FIXEDCELLS	3.03866	s3-ATAC
ACGCGACGGCCGGAGCGGCTACGACA___OHS_s3atac_2.FIXEDCELLS	1.11897	s3-ATAC
GGACTCCTATGGAGCTACCATAGAGT___OHS_s3atac_2.FIXEDCELLS	1.35945	s3-ATAC
TAGGCATGCTAACCTACCGGTACCTT___OHS_s3atac_2.FIXEDCELLS	1.24608	s3-ATAC
ACGCGACGTGGTATTATTAACGTTCC___OHS_s3atac_2.FIXEDCELLS	1.85701	s3-ATAC
ATTGAGGACTAACCTACCCCAAGTCT___OHS_s3atac_2.FIXEDCELLS	1.32863	s3-ATAC
TAGGCATGAACCTATAGTTATCGCAC___OHS_s3atac_2.FIXEDCELLS	1.31369	s3-ATAC
CTCTCTACAGAATTAGCACCGTGAAG___OHS_s3atac_2.FIXEDCELLS	1.7508	s3-ATAC
CAGAGAGGAGAATTAGCATAAGGTCA___OHS_s3atac_2.FIXEDCELLS	1.1592	s3-ATAC
AGGCAGAAGGCTGCGACGGCTCATTG___OHS_s3atac_2.FIXEDCELLS	4.87701	s3-ATAC
TCCTGAGCGCCAAGGCAAGAACCGCG___OHS_s3atac_2.FIXEDCELLS	1.64499	s3-ATAC
TAGGCATGCCATATGCTCCGCCGATC___OHS_s3atac_2.FIXEDCELLS	1.3593	s3-ATAC
CAGAGAGGTGAACGGCGTGCGGCACA___OHS_s3atac_2.FIXEDCELLS	1.20311	s3-ATAC
CTCTCTACGGCTGCGACGCGGAACTG___OHS_s3atac_2.FIXEDCELLS	1.32732	s3-ATAC
GAAGAGTACTAACCTACCTTACAGGA___OHS_s3atac_2.FIXEDCELLS	1.61127	s3-ATAC
TAGGCATGAGCTGAACGCTAAGTGGT___OHS_s3atac_2.FIXEDCELLS	1.08083	s3-ATAC
CAGAGAGGAGTTACGCCGTCATCCTT___OHS_s3atac_2.FIXEDCELLS	1.21731	s3-ATAC
ACGCGACGTGGATCGTTATTGCCTAG___OHS_s3atac_2.FIXEDCELLS	1.82914	s3-ATAC
GAAGAGTATGGATCGTTACTTGGTAT___OHS_s3atac_2.FIXEDCELLS	1.07895	s3-ATAC
ACGCGACGCTAACCTACCGGTACCTT___OHS_s3atac_2.FIXEDCELLS	1.10425	s3-ATAC
CGTACTAGGAACGTCAGGTCTCTACT___OHS_s3atac_2.FIXEDCELLS	1.63602	s3-ATAC
CTCTCTACGCCAAGGCAAAACGTTCC___OHS_s3atac_2.FIXEDCELLS	1.13628	s3-ATAC
AGGCAGAAAACCTATAGTCCATTCGA___OHS_s3atac_2.FIXEDCELLS	1.19535	s3-ATAC
GGACTCCTTTATTGCTAATCGATATC___OHS_s3atac_2.FIXEDCELLS	1.22478	s3-ATAC
ACGCGACGCAAGTAGGACCAATTAAC___OHS_s3atac_2.FIXEDCELLS	1.21309	s3-ATAC
CGTACTAGAACCTATAGTATTGTGAA___OHS_s3atac_2.FIXEDCELLS	1.14338	s3-ATAC
ATTGAGGAGATCATGATATATCGCAC___OHS_s3atac_2.FIXEDCELLS	1.12531	s3-ATAC
GGACTCCTAGTTACGCCGTGCGAGAC___OHS_s3atac_2.FIXEDCELLS	1.93174	s3-ATAC
GGTTAGTTACCGGAAGAAATGTAAGT___OHS_s3atac_2.FIXEDCELLS	1.12613	s3-ATAC
GAAGAGTATGGTATTATTGATCTATC___OHS_s3atac_2.FIXEDCELLS	3.40211	s3-ATAC
CAGAGAGGTGAACGGCGTAGTTCAGG___OHS_s3atac_2.FIXEDCELLS	1.73396	s3-ATAC
TAGGCATGAGAATTAGCACTAGCGCT___OHS_s3atac_2.FIXEDCELLS	1.045	s3-ATAC
ATTGAGGATTATTGCTAATAAGGTCA___OHS_s3atac_2.FIXEDCELLS	1.40206	s3-ATAC
ACGCGACGTGCCGCAGAGGCGCAAGC___OHS_s3atac_2.FIXEDCELLS	1.14217	s3-ATAC
ACGCGACGGGCTGCGACGAGTACTCC___OHS_s3atac_2.FIXEDCELLS	1.27803	s3-ATAC
TAGGCATGGAACGTCAGGCTTGGTAT___OHS_s3atac_2.FIXEDCELLS	1.49429	s3-ATAC
TAGGCATGCAAGTAGGACAGGTTATA___OHS_s3atac_2.FIXEDCELLS	1.56593	s3-ATAC
ATTGAGGAGGCTGCGACGGCAGAATT___OHS_s3atac_2.FIXEDCELLS	1.39943	s3-ATAC
GAAGAGTAAGAATTAGCACGCCGATC___OHS_s3atac_2.FIXEDCELLS	2.1079	s3-ATAC
ATTGAGGAGGCTGCGACGTAAGGTCA___OHS_s3atac_2.FIXEDCELLS	1.74938	s3-ATAC
CAGAGAGGACCGGAAGAATGGATCGA___OHS_s3atac_2.FIXEDCELLS	2.50746	s3-ATAC
CGTACTAGTTATTGCTAAGCAATGCA___OHS_s3atac_2.FIXEDCELLS	1.22002	s3-ATAC
CAGAGAGGTGGATCGTTATTGCCTAG___OHS_s3atac_2.FIXEDCELLS	2.6792	s3-ATAC
TAGGCATGCTAACCTACCAACGTTCC___OHS_s3atac_2.FIXEDCELLS	1.54657	s3-ATAC
ATTGAGGATGGTATTATTCTCTCGTC___OHS_s3atac_2.FIXEDCELLS	1.62175	s3-ATAC
CAGAGAGGAATGATGCTCACGCACCT___OHS_s3atac_2.FIXEDCELLS	3.52225	s3-ATAC
CTCTCTACAGTTACGCCGTGGATCGA___OHS_s3atac_2.FIXEDCELLS	1.12898	s3-ATAC
CTCTCTACTGGATCGTTAGGTCACGA___OHS_s3atac_2.FIXEDCELLS	3.32844	s3-ATAC
ATTGAGGAGCCGGAGCGGCGTTAGAA___OHS_s3atac_2.FIXEDCELLS	1.18709	s3-ATAC
TAAGGCGAAGTTACGCCGGGCTTAAG___OHS_s3atac_2.FIXEDCELLS	1.03338	s3-ATAC
GAAGAGTAGTTCTCTCCTGACGTCTT___OHS_s3atac_2.FIXEDCELLS	1.91334	s3-ATAC
CTCTCTACCCATATGCTCCCGTGAAG___OHS_s3atac_2.FIXEDCELLS	1.55185	s3-ATAC
CGTACTAGAACCTATAGTATCTGCCA___OHS_s3atac_2.FIXEDCELLS	1.05	s3-ATAC
GGTTAGTTCTAACCTACCCTCTCGTC___OHS_s3atac_2.FIXEDCELLS	1.61069	s3-ATAC
TCCTGAGCGATCATGATATCATCCTT___OHS_s3atac_2.FIXEDCELLS	1.63309	s3-ATAC
GGACTCCTAATGATGCTCGATCTATC___OHS_s3atac_2.FIXEDCELLS	1.90941	s3-ATAC
TAGGCATGGGCTGCGACGTAATACAG___OHS_s3atac_2.FIXEDCELLS	1.17198	s3-ATAC
AGGCAGAATGAACGGCGTCTCACCAA___OHS_s3atac_2.FIXEDCELLS	1.09932	s3-ATAC
TAGGCATGTGGATCGTTAGCACGGAC___OHS_s3atac_2.FIXEDCELLS	1.04036	s3-ATAC
CAGAGAGGGCCGGAGCGGAACGTTCC___OHS_s3atac_2.FIXEDCELLS	1.16801	s3-ATAC
TAGGCATGGCCAAGGCAATTCCTGTT___OHS_s3atac_2.FIXEDCELLS	1.07612	s3-ATAC
GGTTAGTTAGAATTAGCAAAGTCCAA___OHS_s3atac_2.FIXEDCELLS	1.06594	s3-ATAC
GGACTCCTAACCTATAGTGCGGCACA___OHS_s3atac_2.FIXEDCELLS	2.52047	s3-ATAC
ATTGAGGAAATTGAGTTATCCGCTAA___OHS_s3atac_2.FIXEDCELLS	1.00585	s3-ATAC
GAAGAGTAGGCTGCGACGAGTTCAGG___OHS_s3atac_2.FIXEDCELLS	1.73041	s3-ATAC
GAAGAGTAACCGGAAGAATTACAGGA___OHS_s3atac_2.FIXEDCELLS	1.27296	s3-ATAC
TCCTGAGCAATGATGCTCTATTAGCT___OHS_s3atac_2.FIXEDCELLS	1.07692	s3-ATAC
GGACTCCTCAAGTAGGACGAACCGCG___OHS_s3atac_2.FIXEDCELLS	1.19538	s3-ATAC
GGTTAGTTGTTCTCTCCTGCAGAATT___OHS_s3atac_2.FIXEDCELLS	2.10545	s3-ATAC
GGACTCCTAATGATGCTCTCATCCTT___OHS_s3atac_2.FIXEDCELLS	2.22195	s3-ATAC
GGACTCCTGAACGTCAGGCTCACCAA___OHS_s3atac_2.FIXEDCELLS	1.39357	s3-ATAC
AGGCAGAAAGAATTAGCATAATACAG___OHS_s3atac_2.FIXEDCELLS	1.1915	s3-ATAC
CAGAGAGGGCCAAGGCAAGCGCAAGC___OHS_s3atac_2.FIXEDCELLS	1.27042	s3-ATAC
ATTGAGGAAATTGAGTTATCTGTTGG___OHS_s3atac_2.FIXEDCELLS	1.08571	s3-ATAC
TAGGCATGTGGATCGTTACGTTAGAA___OHS_s3atac_2.FIXEDCELLS	1.07896	s3-ATAC
ACGCGACGAATTGAGTTACGGAACTG___OHS_s3atac_2.FIXEDCELLS	1.66283	s3-ATAC
TAAGGCGATGAACGGCGTTCCGCTAA___OHS_s3atac_2.FIXEDCELLS	1.31027	s3-ATAC
TAAGGCGAGATCATGATATAAGTGGT___OHS_s3atac_2.FIXEDCELLS	1.52473	s3-ATAC
ACGCGACGAGTTACGCCGATTGTGAA___OHS_s3atac_2.FIXEDCELLS	1.57788	s3-ATAC
CTCTCTACAGAATTAGCAGGAGCGTC___OHS_s3atac_2.FIXEDCELLS	2.01872	s3-ATAC
TCCTGAGCAGCTGAACGCAATCCGGA___OHS_s3atac_2.FIXEDCELLS	1.82804	s3-ATAC
GGACTCCTGCCAAGGCAAAACGTTCC___OHS_s3atac_2.FIXEDCELLS	1.7623	s3-ATAC
ACGCGACGCCATATGCTCGCGCAAGC___OHS_s3atac_2.FIXEDCELLS	1.80524	s3-ATAC
GGACTCCTTGCCGCAGAGAGTTCAGG___OHS_s3atac_2.FIXEDCELLS	2.84728	s3-ATAC
TCCTGAGCTGGTATTATTTAAGTGGT___OHS_s3atac_2.FIXEDCELLS	1.78158	s3-ATAC
CTCTCTACACCGGAAGAATAAGGTCA___OHS_s3atac_2.FIXEDCELLS	1.21628	s3-ATAC
GGACTCCTAGTTACGCCGGACCTGAA___OHS_s3atac_2.FIXEDCELLS	2.30041	s3-ATAC
ACGCGACGGTTCTCTCCTAAGATACT___OHS_s3atac_2.FIXEDCELLS	2.24532	s3-ATAC
GGTTAGTTGCCGGAGCGGCCATTCGA___OHS_s3atac_2.FIXEDCELLS	1.2549	s3-ATAC
GGTTAGTTCCATATGCTCCAGTAGGC___OHS_s3atac_2.FIXEDCELLS	1.08673	s3-ATAC
CTCTCTACAGTTACGCCGTGCGAGAC___OHS_s3atac_2.FIXEDCELLS	1.39549	s3-ATAC
AGGCAGAAAGTTACGCCGGCGCAAGC___OHS_s3atac_2.FIXEDCELLS	1.42305	s3-ATAC
AGGCAGAAAGCTGAACGCACGCACCT___OHS_s3atac_2.FIXEDCELLS	1.06705	s3-ATAC
TAGGCATGCAAGTAGGACATATGGAT___OHS_s3atac_2.FIXEDCELLS	1.17882	s3-ATAC
TCCTGAGCAACCTATAGTTGGCCGGT___OHS_s3atac_2.FIXEDCELLS	1.57298	s3-ATAC
ATTGAGGAGGCTGCGACGCTCACCAA___OHS_s3atac_2.FIXEDCELLS	1.21736	s3-ATAC
TAAGGCGAGCCGGAGCGGGCACGGAC___OHS_s3atac_2.FIXEDCELLS	2.20261	s3-ATAC
GGACTCCTGCCGGAGCGGGCAGAATT___OHS_s3atac_2.FIXEDCELLS	1.35603	s3-ATAC
GGTTAGTTAGAATTAGCAATGAGGCC___OHS_s3atac_2.FIXEDCELLS	1.82327	s3-ATAC
CTCTCTACGTTCTCTCCTTCGTAGTG___OHS_s3atac_2.FIXEDCELLS	1.89119	s3-ATAC
CTCTCTACTGGATCGTTAGTATGTTC___OHS_s3atac_2.FIXEDCELLS	1.20079	s3-ATAC
ACGCGACGCTAACCTACCATGAGGCC___OHS_s3atac_2.FIXEDCELLS	1.08529	s3-ATAC
ACGCGACGTGGATCGTTATGGCCGGT___OHS_s3atac_2.FIXEDCELLS	1.21238	s3-ATAC
ATTGAGGAAGTTACGCCGAGGTTATA___OHS_s3atac_2.FIXEDCELLS	1.55304	s3-ATAC
ACGCGACGGCCAAGGCAACTTGGTAT___OHS_s3atac_2.FIXEDCELLS	1.77768	s3-ATAC
ATTGAGGAAGTTACGCCGCTAGCGCT___OHS_s3atac_2.FIXEDCELLS	2.26801	s3-ATAC
TAGGCATGAATTGAGTTATATTAGCT___OHS_s3atac_2.FIXEDCELLS	1.18627	s3-ATAC
CTCTCTACGGCTGCGACGGATCTATC___OHS_s3atac_2.FIXEDCELLS	1.02534	s3-ATAC
CTCTCTACTGAACGGCGTGGCATTCT___OHS_s3atac_2.FIXEDCELLS	1.05636	s3-ATAC
GAAGAGTAAGAATTAGCAAGGTTATA___OHS_s3atac_2.FIXEDCELLS	1.45439	s3-ATAC
GAAGAGTAAATTGAGTTACCGTGAAG___OHS_s3atac_2.FIXEDCELLS	1.87046	s3-ATAC
GGTTAGTTAGAATTAGCACCATTCGA___OHS_s3atac_2.FIXEDCELLS	1.04316	s3-ATAC
TAGGCATGATAGCATCAATATCGCAC___OHS_s3atac_2.FIXEDCELLS	1.28508	s3-ATAC
GGACTCCTACCGGAAGAAAGGTTATA___OHS_s3atac_2.FIXEDCELLS	1.76719	s3-ATAC
ACGCGACGAATTGAGTTAAACTGTAG___OHS_s3atac_2.FIXEDCELLS	1.02413	s3-ATAC
GGTTAGTTTGGATCGTTAATGAGGCC___OHS_s3atac_2.FIXEDCELLS	1.54613	s3-ATAC
TAGGCATGTGGATCGTTACCGCGGTT___OHS_s3atac_2.FIXEDCELLS	1.06029	s3-ATAC
CTCTCTACAATGATGCTCGCGCAAGC___OHS_s3atac_2.FIXEDCELLS	1.19141	s3-ATAC
CAGAGAGGGCCAAGGCAACGTTAGAA___OHS_s3atac_2.FIXEDCELLS	1.31158	s3-ATAC
CGTACTAGGCCGGAGCGGCACGAGCG___OHS_s3atac_2.FIXEDCELLS	1.15362	s3-ATAC
GGTTAGTTGAACGTCAGGATTGTGAA___OHS_s3atac_2.FIXEDCELLS	1.08844	s3-ATAC
GGTTAGTTAGAATTAGCATTGGACTC___OHS_s3atac_2.FIXEDCELLS	1.6737	s3-ATAC
AGGCAGAAAGTTACGCCGGATCTATC___OHS_s3atac_2.FIXEDCELLS	3.10155	s3-ATAC
ATTGAGGAGTTCTCTCCTGCACGGAC___OHS_s3atac_2.FIXEDCELLS	1.35703	s3-ATAC
GGACTCCTATGGAGCTACACACTAAG___OHS_s3atac_2.FIXEDCELLS	1.14853	s3-ATAC
CAGAGAGGTGGTATTATTGCTCATTG___OHS_s3atac_2.FIXEDCELLS	1.47138	s3-ATAC
AGGCAGAAAGTTACGCCGCCAAGTCT___OHS_s3atac_2.FIXEDCELLS	1.35043	s3-ATAC
CTCTCTACACCGGAAGAACGCCGATC___OHS_s3atac_2.FIXEDCELLS	1.05671	s3-ATAC
GGTTAGTTAGTTACGCCGTCGATATC___OHS_s3atac_2.FIXEDCELLS	1.33855	s3-ATAC
TCCTGAGCGTTCTCTCCTTTACAGGA___OHS_s3atac_2.FIXEDCELLS	4.86951	s3-ATAC
TCCTGAGCCTAACCTACCCCGTGAAG___OHS_s3atac_2.FIXEDCELLS	1.04918	s3-ATAC
CAGAGAGGAGTTACGCCGCGGAACTG___OHS_s3atac_2.FIXEDCELLS	2.48618	s3-ATAC
GGACTCCTGTTCTCTCCTTCTCTACT___OHS_s3atac_2.FIXEDCELLS	1.51737	s3-ATAC
GGTTAGTTAGTTACGCCGCCATTCGA___OHS_s3atac_2.FIXEDCELLS	1.09031	s3-ATAC
TAGGCATGGAACGTCAGGAAGATACT___OHS_s3atac_2.FIXEDCELLS	1.09371	s3-ATAC
CTCTCTACAGAATTAGCATCTGTTGG___OHS_s3atac_2.FIXEDCELLS	3.85714	s3-ATAC
TCCTGAGCTGGATCGTTACCAAGTCT___OHS_s3atac_2.FIXEDCELLS	1.76906	s3-ATAC
GGTTAGTTGGCTGCGACGCCGTGAAG___OHS_s3atac_2.FIXEDCELLS	1.13407	s3-ATAC
GGACTCCTATGGAGCTACTCCAACGC___OHS_s3atac_2.FIXEDCELLS	1.72744	s3-ATAC
GGTTAGTTTTATTGCTAATCTGTTGG___OHS_s3atac_2.FIXEDCELLS	1.58251	s3-ATAC
GGTTAGTTCCATATGCTCCAAGCTAG___OHS_s3atac_2.FIXEDCELLS	1.38519	s3-ATAC
GGACTCCTGCCGGAGCGGAGCTCGCT___OHS_s3atac_2.FIXEDCELLS	2.90897	s3-ATAC
GAAGAGTAACCGGAAGAAGCTTGTCA___OHS_s3atac_2.FIXEDCELLS	1.21316	s3-ATAC
CAGAGAGGAATTGAGTTAGCACGGAC___OHS_s3atac_2.FIXEDCELLS	1.39792	s3-ATAC
GAAGAGTATGAACGGCGTGGTCACGA___OHS_s3atac_2.FIXEDCELLS	1.24925	s3-ATAC
TAAGGCGAGTTCTCTCCTGCGCAAGC___OHS_s3atac_2.FIXEDCELLS	1.39256	s3-ATAC
TCCTGAGCGCCAAGGCAATGGATCGA___OHS_s3atac_2.FIXEDCELLS	1.11044	s3-ATAC
TCCTGAGCTGAACGGCGTGGTACCTT___OHS_s3atac_2.FIXEDCELLS	1.5542	s3-ATAC
CAGAGAGGAGTTACGCCGTATTAGCT___OHS_s3atac_2.FIXEDCELLS	1.07364	s3-ATAC
CAGAGAGGGATCATGATACTCACCAA___OHS_s3atac_2.FIXEDCELLS	1.16023	s3-ATAC
CAGAGAGGCCATATGCTCCAGTAGGC___OHS_s3atac_2.FIXEDCELLS	1.21608	s3-ATAC
TCCTGAGCAGTTACGCCGCACGAGCG___OHS_s3atac_2.FIXEDCELLS	1.05326	s3-ATAC
ACGCGACGGATCATGATAATGAGGCC___OHS_s3atac_2.FIXEDCELLS	1.33709	s3-ATAC
ACGCGACGCTAACCTACCAACGTTCC___OHS_s3atac_2.FIXEDCELLS	1.20632	s3-ATAC
GGTTAGTTGAACGTCAGGTCTGTTGG___OHS_s3atac_2.FIXEDCELLS	2.97997	s3-ATAC
ATTGAGGAAGCTGAACGCCTCACCAA___OHS_s3atac_2.FIXEDCELLS	1.80923	s3-ATAC
CGTACTAGGATCATGATATTGCCTAG___OHS_s3atac_2.FIXEDCELLS	1.09457	s3-ATAC
TAGGCATGAGAATTAGCATAAGGTCA___OHS_s3atac_2.FIXEDCELLS	1.75647	s3-ATAC
GGACTCCTCCATATGCTCGCAGAATT___OHS_s3atac_2.FIXEDCELLS	1.91632	s3-ATAC
AGGCAGAAAGAATTAGCATTGCCTAG___OHS_s3atac_2.FIXEDCELLS	1.47165	s3-ATAC
ATTGAGGACCATATGCTCACACTAAG___OHS_s3atac_2.FIXEDCELLS	1.82877	s3-ATAC
CAGAGAGGTGCCGCAGAGCGGAACTG___OHS_s3atac_2.FIXEDCELLS	1.41446	s3-ATAC
GAAGAGTATGGTATTATTAAGATACT___OHS_s3atac_2.FIXEDCELLS	1.02925	s3-ATAC
ATTGAGGAGGCTGCGACGGTGAATAT___OHS_s3atac_2.FIXEDCELLS	1.552	s3-ATAC
TAGGCATGGGCTGCGACGGCGGCACA___OHS_s3atac_2.FIXEDCELLS	1.32591	s3-ATAC
CGTACTAGGCCGGAGCGGTCGATATC___OHS_s3atac_2.FIXEDCELLS	1.10359	s3-ATAC
GGACTCCTAACCTATAGTCTCTCGTC___OHS_s3atac_2.FIXEDCELLS	1.97931	s3-ATAC
CGTACTAGCCATATGCTCTGGATCGA___OHS_s3atac_2.FIXEDCELLS	1.32187	s3-ATAC
GGTTAGTTGATCATGATATGGCCGGT___OHS_s3atac_2.FIXEDCELLS	2.18042	s3-ATAC
GGTTAGTTGATCATGATACCAAGTCT___OHS_s3atac_2.FIXEDCELLS	1.53946	s3-ATAC
TAAGGCGATGGATCGTTAAAGATACT___OHS_s3atac_2.FIXEDCELLS	1.82619	s3-ATAC
GGACTCCTGAACGTCAGGTTGCCTAG___OHS_s3atac_2.FIXEDCELLS	1.34862	s3-ATAC
TAAGGCGAAATTGAGTTAGCACGGAC___OHS_s3atac_2.FIXEDCELLS	2.91825	s3-ATAC
GAAGAGTAAATGATGCTCCTCTCGTC___OHS_s3atac_2.FIXEDCELLS	1.87845	s3-ATAC
TAGGCATGTGCCGCAGAGATGAGGCC___OHS_s3atac_2.FIXEDCELLS	1.95701	s3-ATAC
TCCTGAGCTGCCGCAGAGTGGCCGGT___OHS_s3atac_2.FIXEDCELLS	1.1925	s3-ATAC
GAAGAGTAATGGAGCTACGTATGTTC___OHS_s3atac_2.FIXEDCELLS	1.22331	s3-ATAC
ATTGAGGAACCGGAAGAATAAGTGGT___OHS_s3atac_2.FIXEDCELLS	1.24649	s3-ATAC
ATTGAGGAAACCTATAGTTGGCCGGT___OHS_s3atac_2.FIXEDCELLS	1.9727	s3-ATAC
CAGAGAGGGCCAAGGCAAATCCACTG___OHS_s3atac_2.FIXEDCELLS	2.15421	s3-ATAC
CGTACTAGAATTGAGTTATAAGGTCA___OHS_s3atac_2.FIXEDCELLS	2.20945	s3-ATAC
GGACTCCTAGAATTAGCAGCGCAAGC___OHS_s3atac_2.FIXEDCELLS	1.22616	s3-ATAC
CAGAGAGGAACCTATAGTCAATTAAC___OHS_s3atac_2.FIXEDCELLS	1.4754	s3-ATAC
TAAGGCGACAAGTAGGACGACCTGAA___OHS_s3atac_2.FIXEDCELLS	2.15918	s3-ATAC
ATTGAGGAGGCTGCGACGACACTAAG___OHS_s3atac_2.FIXEDCELLS	1.38866	s3-ATAC
AGGCAGAAGTTCTCTCCTGCACGGAC___OHS_s3atac_2.FIXEDCELLS	1.64196	s3-ATAC
ACGCGACGTGGATCGTTACGCTATGT___OHS_s3atac_2.FIXEDCELLS	1.13823	s3-ATAC
ATTGAGGACAAGTAGGACTGGATCGA___OHS_s3atac_2.FIXEDCELLS	1.63395	s3-ATAC
TCCTGAGCATGGAGCTACCACGAGCG___OHS_s3atac_2.FIXEDCELLS	1.56906	s3-ATAC
ACGCGACGCAAGTAGGACGACCTGAA___OHS_s3atac_2.FIXEDCELLS	4.70574	s3-ATAC
CAGAGAGGGAACGTCAGGCGGAACTG___OHS_s3atac_2.FIXEDCELLS	2.43923	s3-ATAC
ACGCGACGTGGATCGTTACGTCTGCG___OHS_s3atac_2.FIXEDCELLS	1.03828	s3-ATAC
TCCTGAGCGCCGGAGCGGTTGCCTAG___OHS_s3atac_2.FIXEDCELLS	1.23348	s3-ATAC
CTCTCTACAGTTACGCCGCGCCGATC___OHS_s3atac_2.FIXEDCELLS	1.95665	s3-ATAC
TAGGCATGAGTTACGCCGTCCGCTAA___OHS_s3atac_2.FIXEDCELLS	1.07395	s3-ATAC
GAAGAGTAGAACGTCAGGAGCTCGCT___OHS_s3atac_2.FIXEDCELLS	1.53895	s3-ATAC
CTCTCTACTGGTATTATTGCACGGAC___OHS_s3atac_2.FIXEDCELLS	1.22551	s3-ATAC
TCCTGAGCAGCTGAACGCGCAGAATT___OHS_s3atac_2.FIXEDCELLS	1.18596	s3-ATAC
GGTTAGTTGAACGTCAGGATATGGAT___OHS_s3atac_2.FIXEDCELLS	1.59612	s3-ATAC
CTCTCTACGGCTGCGACGATGAGGCC___OHS_s3atac_2.FIXEDCELLS	1.65501	s3-ATAC
TAGGCATGCCATATGCTCCTTGGTAT___OHS_s3atac_2.FIXEDCELLS	3.42535	s3-ATAC
ATTGAGGAAACCTATAGTGGTACCTT___OHS_s3atac_2.FIXEDCELLS	3.65369	s3-ATAC
GGACTCCTAGAATTAGCAATCTGCCA___OHS_s3atac_2.FIXEDCELLS	1.04769	s3-ATAC
TAGGCATGCCATATGCTCTATCGCAC___OHS_s3atac_2.FIXEDCELLS	1.08715	s3-ATAC
CGTACTAGGCCAAGGCAAGCTTGTCA___OHS_s3atac_2.FIXEDCELLS	1.02103	s3-ATAC
ATTGAGGAGGCTGCGACGCAATTAAC___OHS_s3atac_2.FIXEDCELLS	1.19653	s3-ATAC
ACGCGACGAATGATGCTCCCAAGTCT___OHS_s3atac_2.FIXEDCELLS	1.48449	s3-ATAC
ATTGAGGAGAACGTCAGGCAATTAAC___OHS_s3atac_2.FIXEDCELLS	1.38252	s3-ATAC
CGTACTAGAATTGAGTTACTCACCAA___OHS_s3atac_2.FIXEDCELLS	1.71139	s3-ATAC
CTCTCTACGGCTGCGACGCAAGCTAG___OHS_s3atac_2.FIXEDCELLS	1.02135	s3-ATAC
CAGAGAGGTGGTATTATTGCGCAAGC___OHS_s3atac_2.FIXEDCELLS	1.83961	s3-ATAC
GGACTCCTCAAGTAGGACGCGGCACA___OHS_s3atac_2.FIXEDCELLS	1.17874	s3-ATAC
GAAGAGTAGAACGTCAGGTACCGAGG___OHS_s3atac_2.FIXEDCELLS	1.97027	s3-ATAC
TAGGCATGAGTTACGCCGTGGCCGGT___OHS_s3atac_2.FIXEDCELLS	1.13312	s3-ATAC
GGACTCCTCAAGTAGGACTTGCCTAG___OHS_s3atac_2.FIXEDCELLS	1.37517	s3-ATAC
CAGAGAGGTGGATCGTTAATCCACTG___OHS_s3atac_2.FIXEDCELLS	1.02237	s3-ATAC
TAGGCATGTTATTGCTAAAGTTCAGG___OHS_s3atac_2.FIXEDCELLS	1.763	s3-ATAC
CTCTCTACTGGTATTATTACAGGCGC___OHS_s3atac_2.FIXEDCELLS	1.83334	s3-ATAC
CTCTCTACTTATTGCTAACCGTGAAG___OHS_s3atac_2.FIXEDCELLS	1.66847	s3-ATAC
TCCTGAGCAGAATTAGCAAGGTTATA___OHS_s3atac_2.FIXEDCELLS	2.15439	s3-ATAC
ACGCGACGTGCCGCAGAGATCTGCCA___OHS_s3atac_2.FIXEDCELLS	2.92199	s3-ATAC
TAAGGCGACAAGTAGGACAGCTCGCT___OHS_s3atac_2.FIXEDCELLS	1.94044	s3-ATAC
GGACTCCTGGCTGCGACGATAATGTG___OHS_s3atac_2.FIXEDCELLS	1.20011	s3-ATAC
CAGAGAGGAGTTACGCCGGCTCATTG___OHS_s3atac_2.FIXEDCELLS	1.19031	s3-ATAC
ATTGAGGAAGTTACGCCGATAATGTG___OHS_s3atac_2.FIXEDCELLS	1.06374	s3-ATAC
TAGGCATGAATGATGCTCGCGGCACA___OHS_s3atac_2.FIXEDCELLS	1.40109	s3-ATAC
ACGCGACGAGCTGAACGCTAAGGTCA___OHS_s3atac_2.FIXEDCELLS	1.25764	s3-ATAC
ATTGAGGAGCCGGAGCGGTGGCCGGT___OHS_s3atac_2.FIXEDCELLS	1.24744	s3-ATAC
ACGCGACGAATGATGCTCGCAGAATT___OHS_s3atac_2.FIXEDCELLS	2.02186	s3-ATAC
GGACTCCTCCATATGCTCGGAGCGTC___OHS_s3atac_2.FIXEDCELLS	1.23656	s3-ATAC
ACGCGACGAACCTATAGTCCATTCGA___OHS_s3atac_2.FIXEDCELLS	1.42952	s3-ATAC
CGTACTAGGAACGTCAGGCAGTAGGC___OHS_s3atac_2.FIXEDCELLS	2.45384	s3-ATAC
ATTGAGGAGCCAAGGCAATAAGTGGT___OHS_s3atac_2.FIXEDCELLS	1.8911	s3-ATAC
GGTTAGTTCCATATGCTCCCGTGAAG___OHS_s3atac_2.FIXEDCELLS	1.37541	s3-ATAC
CAGAGAGGCCATATGCTCGCAGAATT___OHS_s3atac_2.FIXEDCELLS	2.02982	s3-ATAC
GGACTCCTCTAACCTACCTATTAGCT___OHS_s3atac_2.FIXEDCELLS	1.56243	s3-ATAC
TAAGGCGACCATATGCTCCTTGGTAT___OHS_s3atac_2.FIXEDCELLS	1.30754	s3-ATAC
TAGGCATGATGGAGCTACATCTGCCA___OHS_s3atac_2.FIXEDCELLS	1.19982	s3-ATAC
CGTACTAGGTTCTCTCCTTGGATCGA___OHS_s3atac_2.FIXEDCELLS	1.65482	s3-ATAC
ATTGAGGAAATGATGCTCGGAGCGTC___OHS_s3atac_2.FIXEDCELLS	1.38796	s3-ATAC
TCCTGAGCGCCGGAGCGGACGCACCT___OHS_s3atac_2.FIXEDCELLS	1.17555	s3-ATAC
CGTACTAGCTAACCTACCTTGCCTAG___OHS_s3atac_2.FIXEDCELLS	1.72894	s3-ATAC
TAGGCATGCCATATGCTCACAGGCGC___OHS_s3atac_2.FIXEDCELLS	1.10299	s3-ATAC
AGGCAGAAAGAATTAGCAGCAGAATT___OHS_s3atac_2.FIXEDCELLS	1.70049	s3-ATAC
TAGGCATGACCGGAAGAATGCGAGAC___OHS_s3atac_2.FIXEDCELLS	1.05997	s3-ATAC
GGTTAGTTGCCAAGGCAACAATTAAC___OHS_s3atac_2.FIXEDCELLS	1.43745	s3-ATAC
ACGCGACGAGAATTAGCATACCGAGG___OHS_s3atac_2.FIXEDCELLS	1.60824	s3-ATAC
TCCTGAGCACCGGAAGAAAAGTCCAA___OHS_s3atac_2.FIXEDCELLS	1.15335	s3-ATAC
ATTGAGGATGCCGCAGAGCTCACCAA___OHS_s3atac_2.FIXEDCELLS	2.0393	s3-ATAC
GGTTAGTTAGTTACGCCGTTCCTGTT___OHS_s3atac_2.FIXEDCELLS	1.70944	s3-ATAC
TAGGCATGTGGATCGTTATATTAGCT___OHS_s3atac_2.FIXEDCELLS	1.08281	s3-ATAC
TAGGCATGAATTGAGTTACGGACAAC___OHS_s3atac_2.FIXEDCELLS	1.89318	s3-ATAC
CTCTCTACGATCATGATATTGCCTAG___OHS_s3atac_2.FIXEDCELLS	1.54495	s3-ATAC
CTCTCTACGATCATGATAAGTACTCC___OHS_s3atac_2.FIXEDCELLS	1.31742	s3-ATAC
AGGCAGAAAGCTGAACGCCGGAACTG___OHS_s3atac_2.FIXEDCELLS	1.5696	s3-ATAC
CAGAGAGGAACCTATAGTGAACCGCG___OHS_s3atac_2.FIXEDCELLS	1.29827	s3-ATAC
GAAGAGTATGAACGGCGTCTCTCGTC___OHS_s3atac_2.FIXEDCELLS	1.14745	s3-ATAC
TAAGGCGAGATCATGATAGTATGTTC___OHS_s3atac_2.FIXEDCELLS	1.08508	s3-ATAC
ATTGAGGATGGATCGTTAGCACGGAC___OHS_s3atac_2.FIXEDCELLS	1.82758	s3-ATAC
ACGCGACGGAACGTCAGGCCGTGAAG___OHS_s3atac_2.FIXEDCELLS	1.03413	s3-ATAC
CTCTCTACCTAACCTACCTCCAACGC___OHS_s3atac_2.FIXEDCELLS	1.05008	s3-ATAC
ACGCGACGGCCGGAGCGGTGGATCGA___OHS_s3atac_2.FIXEDCELLS	1.73767	s3-ATAC
GGACTCCTAGTTACGCCGTCTCTACT___OHS_s3atac_2.FIXEDCELLS	1.05745	s3-ATAC
GAAGAGTATGGTATTATTAGGTTATA___OHS_s3atac_2.FIXEDCELLS	1.05592	s3-ATAC
CTCTCTACTGAACGGCGTGCTTGTCA___OHS_s3atac_2.FIXEDCELLS	1.31965	s3-ATAC
TAGGCATGGAACGTCAGGAACTGTAG___OHS_s3atac_2.FIXEDCELLS	2.17163	s3-ATAC
GAAGAGTAGCCAAGGCAAGCGGCACA___OHS_s3atac_2.FIXEDCELLS	1.74596	s3-ATAC
TAAGGCGATGGATCGTTATTGCCTAG___OHS_s3atac_2.FIXEDCELLS	5.02241	s3-ATAC
CAGAGAGGTGGATCGTTATAAGGTCA___OHS_s3atac_2.FIXEDCELLS	1.10695	s3-ATAC
ACGCGACGAGAATTAGCAAACTGTAG___OHS_s3atac_2.FIXEDCELLS	1.37619	s3-ATAC
GAAGAGTAAGAATTAGCAAGCTCGCT___OHS_s3atac_2.FIXEDCELLS	1.85297	s3-ATAC
CTCTCTACTGGATCGTTATGCGAGAC___OHS_s3atac_2.FIXEDCELLS	1.53996	s3-ATAC
GAAGAGTAAATGATGCTCACGCACCT___OHS_s3atac_2.FIXEDCELLS	1.3013	s3-ATAC
GGTTAGTTGCCAAGGCAAGCTTGTCA___OHS_s3atac_2.FIXEDCELLS	1.22427	s3-ATAC
AGGCAGAAAGAATTAGCAAACGTTCC___OHS_s3atac_2.FIXEDCELLS	1.44092	s3-ATAC
CAGAGAGGCCATATGCTCATGAGGCC___OHS_s3atac_2.FIXEDCELLS	1.58697	s3-ATAC
GGTTAGTTTGGATCGTTAGGACTTGG___OHS_s3atac_2.FIXEDCELLS	1.01271	s3-ATAC
TAAGGCGATGGATCGTTAGACGTCTT___OHS_s3atac_2.FIXEDCELLS	1.55989	s3-ATAC
CGTACTAGGCCGGAGCGGATATGGAT___OHS_s3atac_2.FIXEDCELLS	1.31444	s3-ATAC
CTCTCTACGGCTGCGACGCGGACAAC___OHS_s3atac_2.FIXEDCELLS	1.279	s3-ATAC
GAAGAGTACCATATGCTCCTACGACA___OHS_s3atac_2.FIXEDCELLS	1.14432	s3-ATAC
CTCTCTACATGGAGCTACGTATGTTC___OHS_s3atac_2.FIXEDCELLS	1.40036	s3-ATAC
GGTTAGTTAGAATTAGCAAAGATACT___OHS_s3atac_2.FIXEDCELLS	3.02745	s3-ATAC
TAGGCATGAGTTACGCCGATAATGTG___OHS_s3atac_2.FIXEDCELLS	2.0092	s3-ATAC
ATTGAGGAAGCTGAACGCCCGTGAAG___OHS_s3atac_2.FIXEDCELLS	1.05069	s3-ATAC
CTCTCTACGCCGGAGCGGGGTACCTT___OHS_s3atac_2.FIXEDCELLS	1.09861	s3-ATAC
CAGAGAGGAGTTACGCCGCTACGACA___OHS_s3atac_2.FIXEDCELLS	1.41759	s3-ATAC
GAAGAGTAGCCAAGGCAAGTATGTTC___OHS_s3atac_2.FIXEDCELLS	1.67971	s3-ATAC
GGTTAGTTAATGATGCTCCGGAACTG___OHS_s3atac_2.FIXEDCELLS	1.61782	s3-ATAC
TAGGCATGTGAACGGCGTCATAGAGT___OHS_s3atac_2.FIXEDCELLS	1.12577	s3-ATAC
ATTGAGGAATGGAGCTACGGCTTAAG___OHS_s3atac_2.FIXEDCELLS	1.00528	s3-ATAC
CAGAGAGGAATGATGCTCGCGCAAGC___OHS_s3atac_2.FIXEDCELLS	1.42752	s3-ATAC
AGGCAGAAACCGGAAGAACCGTGAAG___OHS_s3atac_2.FIXEDCELLS	1.11609	s3-ATAC
TAGGCATGTGCCGCAGAGTACTCATA___OHS_s3atac_2.FIXEDCELLS	1.83781	s3-ATAC
ATTGAGGAACCGGAAGAACCGTGAAG___OHS_s3atac_2.FIXEDCELLS	1.05234	s3-ATAC
GGTTAGTTTTATTGCTAAGATCTATC___OHS_s3atac_2.FIXEDCELLS	1.43147	s3-ATAC
GAAGAGTAACCGGAAGAATTGGACTC___OHS_s3atac_2.FIXEDCELLS	1.80181	s3-ATAC
TAGGCATGAACCTATAGTAGTTCAGG___OHS_s3atac_2.FIXEDCELLS	1.11577	s3-ATAC
CAGAGAGGAGCTGAACGCTACCGAGG___OHS_s3atac_2.FIXEDCELLS	1.60362	s3-ATAC
CTCTCTACTGGTATTATTTCTCTACT___OHS_s3atac_2.FIXEDCELLS	1.14047	s3-ATAC
CAGAGAGGTGAACGGCGTATGAGGCC___OHS_s3atac_2.FIXEDCELLS	1.59628	s3-ATAC
TAAGGCGAATGGAGCTACGCACGGAC___OHS_s3atac_2.FIXEDCELLS	2.98484	s3-ATAC
AGGCAGAACAAGTAGGACAGTTCAGG___OHS_s3atac_2.FIXEDCELLS	1.06151	s3-ATAC
AGGCAGAAAATTGAGTTATTACAGGA___OHS_s3atac_2.FIXEDCELLS	1.09388	s3-ATAC
GAAGAGTAGCCGGAGCGGAACTGTAG___OHS_s3atac_2.FIXEDCELLS	1.73609	s3-ATAC
ATTGAGGATGCCGCAGAGGGTACCTT___OHS_s3atac_2.FIXEDCELLS	1.49115	s3-ATAC
CAGAGAGGGCCAAGGCAACTCTCGTC___OHS_s3atac_2.FIXEDCELLS	1.10677	s3-ATAC
CAGAGAGGAGAATTAGCAAATGCCTC___OHS_s3atac_2.FIXEDCELLS	1.11328	s3-ATAC
GAAGAGTAAACCTATAGTCCGTGAAG___OHS_s3atac_2.FIXEDCELLS	1.92466	s3-ATAC
TAAGGCGAGTTCTCTCCTTCGTAGTG___OHS_s3atac_2.FIXEDCELLS	1.52419	s3-ATAC
GGTTAGTTATGGAGCTACCAATTAAC___OHS_s3atac_2.FIXEDCELLS	1.69259	s3-ATAC
ATTGAGGAGGCTGCGACGATAATGTG___OHS_s3atac_2.FIXEDCELLS	1.2136	s3-ATAC
CTCTCTACTGAACGGCGTATCTGCCA___OHS_s3atac_2.FIXEDCELLS	1.87962	s3-ATAC
CTCTCTACGGCTGCGACGCAGTAGGC___OHS_s3atac_2.FIXEDCELLS	1.78308	s3-ATAC
TCCTGAGCGCCAAGGCAACCGTGAAG___OHS_s3atac_2.FIXEDCELLS	1.02075	s3-ATAC
GAAGAGTATGGTATTATTCCATTCGA___OHS_s3atac_2.FIXEDCELLS	1.10152	s3-ATAC
ACGCGACGAGAATTAGCACTTGGTAT___OHS_s3atac_2.FIXEDCELLS	1.87032	s3-ATAC
TCCTGAGCAATGATGCTCGTGTCGGA___OHS_s3atac_2.FIXEDCELLS	1.56596	s3-ATAC
ACGCGACGCTAACCTACCCCATTCGA___OHS_s3atac_2.FIXEDCELLS	1.24651	s3-ATAC
GAAGAGTAGATCATGATAGGAGCGTC___OHS_s3atac_2.FIXEDCELLS	1.4648	s3-ATAC
ATTGAGGACCATATGCTCAGTACTCC___OHS_s3atac_2.FIXEDCELLS	1.0111	s3-ATAC
GGACTCCTTGCCGCAGAGTGACGAAT___OHS_s3atac_2.FIXEDCELLS	1.3394	s3-ATAC
TAGGCATGGTTCTCTCCTAACGTTCC___OHS_s3atac_2.FIXEDCELLS	1.75677	s3-ATAC
CTCTCTACGTTCTCTCCTTGCGAGAC___OHS_s3atac_2.FIXEDCELLS	1.06681	s3-ATAC
GGTTAGTTCAAGTAGGACTAAGTGGT___OHS_s3atac_2.FIXEDCELLS	1.98636	s3-ATAC
GAAGAGTATTATTGCTAACTGCTTCC___OHS_s3atac_2.FIXEDCELLS	1.23141	s3-ATAC
AGGCAGAAAGAATTAGCACAATTAAC___OHS_s3atac_2.FIXEDCELLS	1.55898	s3-ATAC
CGTACTAGGTTCTCTCCTGCAGAATT___OHS_s3atac_2.FIXEDCELLS	1.62336	s3-ATAC
ATTGAGGAAGCTGAACGCTTACAGGA___OHS_s3atac_2.FIXEDCELLS	2.27618	s3-ATAC
CGTACTAGAATTGAGTTAATGAGGCC___OHS_s3atac_2.FIXEDCELLS	1.67825	s3-ATAC
ACGCGACGAGTTACGCCGTACTCATA___OHS_s3atac_2.FIXEDCELLS	1.10386	s3-ATAC
GGACTCCTCTAACCTACCTCGTAGTG___OHS_s3atac_2.FIXEDCELLS	1.78276	s3-ATAC
ACGCGACGAGCTGAACGCGCACGGAC___OHS_s3atac_2.FIXEDCELLS	2.19876	s3-ATAC
GGTTAGTTTGGTATTATTCCGTGAAG___OHS_s3atac_2.FIXEDCELLS	5.61329	s3-ATAC
GAAGAGTACCATATGCTCTCGATATC___OHS_s3atac_2.FIXEDCELLS	1.15425	s3-ATAC
CAGAGAGGGGCTGCGACGTACCGAGG___OHS_s3atac_2.FIXEDCELLS	1.32219	s3-ATAC
ATTGAGGACAAGTAGGACCTGCTTCC___OHS_s3atac_2.FIXEDCELLS	1.98669	s3-ATAC
CAGAGAGGCTAACCTACCTGGCCGGT___OHS_s3atac_2.FIXEDCELLS	1.90392	s3-ATAC
ACGCGACGAATTGAGTTAGACCTGAA___OHS_s3atac_2.FIXEDCELLS	1.19298	s3-ATAC
GAAGAGTACCATATGCTCGCGGCACA___OHS_s3atac_2.FIXEDCELLS	1.82952	s3-ATAC
ATTGAGGAGAACGTCAGGGCACGGAC___OHS_s3atac_2.FIXEDCELLS	1.87294	s3-ATAC
TCCTGAGCATGGAGCTACACCTTGGC___OHS_s3atac_2.FIXEDCELLS	1.02396	s3-ATAC
GGACTCCTTGAACGGCGTAACGTTCC___OHS_s3atac_2.FIXEDCELLS	1.15408	s3-ATAC
GGACTCCTAGTTACGCCGAGCTCGCT___OHS_s3atac_2.FIXEDCELLS	1.05038	s3-ATAC
TAAGGCGAGCCGGAGCGGATCCACTG___OHS_s3atac_2.FIXEDCELLS	1.83797	s3-ATAC
ATTGAGGAAATGATGCTCGCTTGTCA___OHS_s3atac_2.FIXEDCELLS	1.83946	s3-ATAC
TCCTGAGCTGAACGGCGTGATCTATC___OHS_s3atac_2.FIXEDCELLS	1.16466	s3-ATAC
CAGAGAGGAGTTACGCCGCGCCGATC___OHS_s3atac_2.FIXEDCELLS	1.66153	s3-ATAC
TAGGCATGAACCTATAGTTCTCTACT___OHS_s3atac_2.FIXEDCELLS	1.42582	s3-ATAC
CGTACTAGGCCAAGGCAAATAATGTG___OHS_s3atac_2.FIXEDCELLS	1.45589	s3-ATAC
CAGAGAGGTGGATCGTTAACACTAAG___OHS_s3atac_2.FIXEDCELLS	2.0367	s3-ATAC
GGTTAGTTGGCTGCGACGGATTCTGC___OHS_s3atac_2.FIXEDCELLS	1.18548	s3-ATAC
GAAGAGTATGGATCGTTATGTAGATA___OHS_s3atac_2.FIXEDCELLS	1.316	s3-ATAC
CGTACTAGGCCGGAGCGGAGGTTATA___OHS_s3atac_2.FIXEDCELLS	1.62894	s3-ATAC
ACGCGACGATGGAGCTACTCTCTACT___OHS_s3atac_2.FIXEDCELLS	2.58379	s3-ATAC
ACGCGACGCCATATGCTCTATTAGCT___OHS_s3atac_2.FIXEDCELLS	1.04863	s3-ATAC
CAGAGAGGAACCTATAGTGCACGGAC___OHS_s3atac_2.FIXEDCELLS	1.64467	s3-ATAC
AGGCAGAAGCCAAGGCAATTATAACC___OHS_s3atac_2.FIXEDCELLS	1.72367	s3-ATAC
TCCTGAGCAATGATGCTCCTTGGTAT___OHS_s3atac_2.FIXEDCELLS	1.02353	s3-ATAC
GAAGAGTAAACCTATAGTATGTAAGT___OHS_s3atac_2.FIXEDCELLS	1.25058	s3-ATAC
ACGCGACGGCCAAGGCAACGCCGATC___OHS_s3atac_2.FIXEDCELLS	1.16601	s3-ATAC
TAAGGCGAAACCTATAGTCAGTAGGC___OHS_s3atac_2.FIXEDCELLS	1.27563	s3-ATAC
CAGAGAGGCTAACCTACCCAATTAAC___OHS_s3atac_2.FIXEDCELLS	1.14355	s3-ATAC
TAAGGCGACCATATGCTCTCCGCTAA___OHS_s3atac_2.FIXEDCELLS	1.06047	s3-ATAC
TCCTGAGCAGAATTAGCATCTGTTGG___OHS_s3atac_2.FIXEDCELLS	1.03915	s3-ATAC
CGTACTAGAGAATTAGCACAAGCTAG___OHS_s3atac_2.FIXEDCELLS	1.13107	s3-ATAC
TAGGCATGTTATTGCTAATAAGGTCA___OHS_s3atac_2.FIXEDCELLS	3.47826	s3-ATAC
CAGAGAGGTGCCGCAGAGGCGGCACA___OHS_s3atac_2.FIXEDCELLS	1.0486	s3-ATAC
GAAGAGTATGGATCGTTAAATGCCTC___OHS_s3atac_2.FIXEDCELLS	1.41572	s3-ATAC
TCCTGAGCAGTTACGCCGGACCTGAA___OHS_s3atac_2.FIXEDCELLS	2.10194	s3-ATAC
GGTTAGTTGCCGGAGCGGAACGTTCC___OHS_s3atac_2.FIXEDCELLS	1.05389	s3-ATAC
TAAGGCGAGCCGGAGCGGAACGTTCC___OHS_s3atac_2.FIXEDCELLS	1.30202	s3-ATAC
AGGCAGAATGGTATTATTCCGCGGTT___OHS_s3atac_2.FIXEDCELLS	1.89638	s3-ATAC
GGACTCCTTGCCGCAGAGATGTAAGT___OHS_s3atac_2.FIXEDCELLS	1.15996	s3-ATAC
AGGCAGAAGATCATGATAATGAGGCC___OHS_s3atac_2.FIXEDCELLS	1.81115	s3-ATAC
CGTACTAGTGGATCGTTACTTGGTAT___OHS_s3atac_2.FIXEDCELLS	1.25395	s3-ATAC
TCCTGAGCAGAATTAGCATCCAACGC___OHS_s3atac_2.FIXEDCELLS	1.44073	s3-ATAC
TCCTGAGCAACCTATAGTTCTCTACT___OHS_s3atac_2.FIXEDCELLS	1.45779	s3-ATAC
TCCTGAGCGATCATGATACGGCGTGA___OHS_s3atac_2.FIXEDCELLS	1.2054	s3-ATAC
GGTTAGTTCCATATGCTCTCGATATC___OHS_s3atac_2.FIXEDCELLS	1.42003	s3-ATAC
GGACTCCTTTATTGCTAAATCTGCCA___OHS_s3atac_2.FIXEDCELLS	1.41265	s3-ATAC
GGACTCCTAGTTACGCCGCTCTCGTC___OHS_s3atac_2.FIXEDCELLS	1.05874	s3-ATAC
GGTTAGTTTGCCGCAGAGTTACAGGA___OHS_s3atac_2.FIXEDCELLS	1.16738	s3-ATAC
ACGCGACGTGGTATTATTCTTGGTAT___OHS_s3atac_2.FIXEDCELLS	1.02826	s3-ATAC
TAGGCATGATAGCATCAAACGCACCT___OHS_s3atac_2.FIXEDCELLS	1.27496	s3-ATAC
GGACTCCTTGGATCGTTACTACGACA___OHS_s3atac_2.FIXEDCELLS	1.55707	s3-ATAC
AGGCAGAAGATCATGATACTAGCGCT___OHS_s3atac_2.FIXEDCELLS	1.34961	s3-ATAC
TAGGCATGGGCTGCGACGATCCACTG___OHS_s3atac_2.FIXEDCELLS	1.21854	s3-ATAC
GGTTAGTTCTAACCTACCATAATGTG___OHS_s3atac_2.FIXEDCELLS	1.77202	s3-ATAC
TAAGGCGACAAGTAGGACGGAGCGTC___OHS_s3atac_2.FIXEDCELLS	1.62678	s3-ATAC
GAAGAGTAAATTGAGTTAGCGGCACA___OHS_s3atac_2.FIXEDCELLS	1.56894	s3-ATAC
GGACTCCTGGCTGCGACGGCAATGCA___OHS_s3atac_2.FIXEDCELLS	1.02279	s3-ATAC
CTCTCTACACCGGAAGAATTACAGGA___OHS_s3atac_2.FIXEDCELLS	1.53992	s3-ATAC
ATTGAGGACTAACCTACCATCTGCCA___OHS_s3atac_2.FIXEDCELLS	1.46976	s3-ATAC
AGGCAGAAGGCTGCGACGATGTAAGT___OHS_s3atac_2.FIXEDCELLS	1.54075	s3-ATAC
AGGCAGAAAGTTACGCCGAGGTTATA___OHS_s3atac_2.FIXEDCELLS	2.55118	s3-ATAC
GAAGAGTATGCCGCAGAGCTGCTTCC___OHS_s3atac_2.FIXEDCELLS	1.06747	s3-ATAC
ATTGAGGATTATTGCTAATCTGTTGG___OHS_s3atac_2.FIXEDCELLS	1.32796	s3-ATAC
TCCTGAGCACCGGAAGAAGCACGGAC___OHS_s3atac_2.FIXEDCELLS	1.41176	s3-ATAC
ACGCGACGAATGATGCTCCCATTCGA___OHS_s3atac_2.FIXEDCELLS	1.92811	s3-ATAC
GAAGAGTAGAACGTCAGGTAAGTGGT___OHS_s3atac_2.FIXEDCELLS	1.05363	s3-ATAC
GGACTCCTGTTCTCTCCTTATTAGCT___OHS_s3atac_2.FIXEDCELLS	1.20276	s3-ATAC
CTCTCTACGGCTGCGACGGCAGAATT___OHS_s3atac_2.FIXEDCELLS	1.16697	s3-ATAC
ACGCGACGGCCAAGGCAACTAGCGCT___OHS_s3atac_2.FIXEDCELLS	1.82262	s3-ATAC
ACGCGACGAGAATTAGCAAGCTCGCT___OHS_s3atac_2.FIXEDCELLS	3.20856	s3-ATAC
CGTACTAGGGCTGCGACGACTAAGAT___OHS_s3atac_2.FIXEDCELLS	1.38432	s3-ATAC
CGTACTAGGTTCTCTCCTAGTACTCC___OHS_s3atac_2.FIXEDCELLS	1.46156	s3-ATAC
ACGCGACGAGAATTAGCACCATTCGA___OHS_s3atac_2.FIXEDCELLS	1.08749	s3-ATAC
CAGAGAGGTGCCGCAGAGGCCACAGG___OHS_s3atac_2.FIXEDCELLS	1.39081	s3-ATAC
CTCTCTACACCGGAAGAAGCCACAGG___OHS_s3atac_2.FIXEDCELLS	1.98128	s3-ATAC
CGTACTAGAGAATTAGCAGCGGCACA___OHS_s3atac_2.FIXEDCELLS	1.11337	s3-ATAC
CAGAGAGGAATTGAGTTATATTAGCT___OHS_s3atac_2.FIXEDCELLS	1.05028	s3-ATAC
GAAGAGTATGAACGGCGTCCGTGAAG___OHS_s3atac_2.FIXEDCELLS	2.62743	s3-ATAC
TAGGCATGAGCTGAACGCCTTATCGG___OHS_s3atac_2.FIXEDCELLS	1.31921	s3-ATAC
CTCTCTACAGTTACGCCGCACGAGCG___OHS_s3atac_2.FIXEDCELLS	1	s3-ATAC
GGACTCCTACCGGAAGAACAATTAAC___OHS_s3atac_2.FIXEDCELLS	1.25561	s3-ATAC
ACGCGACGAGTTACGCCGGCCACAGG___OHS_s3atac_2.FIXEDCELLS	1.97692	s3-ATAC
GGACTCCTTGAACGGCGTTGTAGATA___OHS_s3atac_2.FIXEDCELLS	1.26667	s3-ATAC
ACGCGACGCTAACCTACCATATGGAT___OHS_s3atac_2.FIXEDCELLS	1.58505	s3-ATAC
GAAGAGTAGGCTGCGACGTGACGAAT___OHS_s3atac_2.FIXEDCELLS	2.02989	s3-ATAC
GGACTCCTCTAACCTACCCGGAACTG___OHS_s3atac_2.FIXEDCELLS	2.0745	s3-ATAC
CAGAGAGGATGGAGCTACGCGGCACA___OHS_s3atac_2.FIXEDCELLS	1.57916	s3-ATAC
ATTGAGGAAGTTACGCCGGCGGCACA___OHS_s3atac_2.FIXEDCELLS	1.21795	s3-ATAC
CGTACTAGGGCTGCGACGGCCACAGG___OHS_s3atac_2.FIXEDCELLS	1.95028	s3-ATAC
TAAGGCGAAGAATTAGCAGCAGAATT___OHS_s3atac_2.FIXEDCELLS	1.97228	s3-ATAC
TAGGCATGTGGATCGTTACAATTAAC___OHS_s3atac_2.FIXEDCELLS	1.30465	s3-ATAC
GGACTCCTAATTGAGTTATTACAGGA___OHS_s3atac_2.FIXEDCELLS	1.99512	s3-ATAC
GAAGAGTATGAACGGCGTGACCTGAA___OHS_s3atac_2.FIXEDCELLS	1.13048	s3-ATAC
TCCTGAGCACCGGAAGAACGCCGATC___OHS_s3atac_2.FIXEDCELLS	1.55573	s3-ATAC
TAGGCATGGAACGTCAGGCTGCTTCC___OHS_s3atac_2.FIXEDCELLS	1.55865	s3-ATAC
TAGGCATGCTAACCTACCAGCCTCAT___OHS_s3atac_2.FIXEDCELLS	1.09718	s3-ATAC
GGACTCCTTGGATCGTTACGCCGATC___OHS_s3atac_2.FIXEDCELLS	1.04292	s3-ATAC
TCCTGAGCTGCCGCAGAGGACCTGAA___OHS_s3atac_2.FIXEDCELLS	2.14407	s3-ATAC
ATTGAGGAAGAATTAGCATAAGGTCA___OHS_s3atac_2.FIXEDCELLS	1.12942	s3-ATAC
GGACTCCTATAGCATCAACAAGCTAG___OHS_s3atac_2.FIXEDCELLS	1.08991	s3-ATAC
CAGAGAGGAATTGAGTTAGATCTATC___OHS_s3atac_2.FIXEDCELLS	1.14344	s3-ATAC
ACGCGACGAGCTGAACGCCTACGACA___OHS_s3atac_2.FIXEDCELLS	1.48518	s3-ATAC
CAGAGAGGGATCATGATAGTGTCGGA___OHS_s3atac_2.FIXEDCELLS	1.04283	s3-ATAC
TAGGCATGCCATATGCTCGGAGCGTC___OHS_s3atac_2.FIXEDCELLS	3.32448	s3-ATAC
CAGAGAGGGTTCTCTCCTAGTTCAGG___OHS_s3atac_2.FIXEDCELLS	1.4383	s3-ATAC
CTCTCTACAATGATGCTCGATCTATC___OHS_s3atac_2.FIXEDCELLS	1.07412	s3-ATAC
GGTTAGTTCTAACCTACCTAAGTGGT___OHS_s3atac_2.FIXEDCELLS	1.04677	s3-ATAC
TAGGCATGGCCAAGGCAATTACAGGA___OHS_s3atac_2.FIXEDCELLS	3.1681	s3-ATAC
TAAGGCGAACCGGAAGAAATAATGTG___OHS_s3atac_2.FIXEDCELLS	1.57902	s3-ATAC
TCCTGAGCAGCTGAACGCAGCTCGCT___OHS_s3atac_2.FIXEDCELLS	1.12875	s3-ATAC
CTCTCTACAGTTACGCCGGGCTTAAG___OHS_s3atac_2.FIXEDCELLS	1.19856	s3-ATAC
ATTGAGGAAATTGAGTTATCTCTACT___OHS_s3atac_2.FIXEDCELLS	1.09048	s3-ATAC
ATTGAGGAAACCTATAGTGCGCAAGC___OHS_s3atac_2.FIXEDCELLS	2.17351	s3-ATAC
TAGGCATGCTAACCTACCCCAAGTCT___OHS_s3atac_2.FIXEDCELLS	1.26524	s3-ATAC
CGTACTAGGGCTGCGACGTAATACAG___OHS_s3atac_2.FIXEDCELLS	1.36043	s3-ATAC
ATTGAGGAAATTGAGTTACGGAACTG___OHS_s3atac_2.FIXEDCELLS	2.28115	s3-ATAC
ATTGAGGAGATCATGATACAATTAAC___OHS_s3atac_2.FIXEDCELLS	1.03743	s3-ATAC
TCCTGAGCGGCTGCGACGAGGTTATA___OHS_s3atac_2.FIXEDCELLS	2.01953	s3-ATAC
CGTACTAGGAACGTCAGGCTTATCGG___OHS_s3atac_2.FIXEDCELLS	1.5287	s3-ATAC
TAGGCATGCTAACCTACCATAATGTG___OHS_s3atac_2.FIXEDCELLS	2.5701	s3-ATAC
ACGCGACGCCATATGCTCTAATACAG___OHS_s3atac_2.FIXEDCELLS	1.04639	s3-ATAC
ACGCGACGAATGATGCTCCGGCGTGA___OHS_s3atac_2.FIXEDCELLS	1.02009	s3-ATAC
TCCTGAGCCAAGTAGGACAAGATACT___OHS_s3atac_2.FIXEDCELLS	1.36103	s3-ATAC
GGACTCCTATAGCATCAAAGGTTATA___OHS_s3atac_2.FIXEDCELLS	1.24296	s3-ATAC
ACGCGACGAACCTATAGTGTGAATAT___OHS_s3atac_2.FIXEDCELLS	1.57081	s3-ATAC
ACGCGACGGAACGTCAGGACACTAAG___OHS_s3atac_2.FIXEDCELLS	1.09755	s3-ATAC
ATTGAGGAAGAATTAGCATCTCTACT___OHS_s3atac_2.FIXEDCELLS	1.49547	s3-ATAC
GGACTCCTTGCCGCAGAGAGCTCGCT___OHS_s3atac_2.FIXEDCELLS	2.892	s3-ATAC
GGACTCCTTGCCGCAGAGTACCGAGG___OHS_s3atac_2.FIXEDCELLS	1.44558	s3-ATAC
ACGCGACGAGAATTAGCAATAATGTG___OHS_s3atac_2.FIXEDCELLS	1.86927	s3-ATAC
GGTTAGTTTTATTGCTAAATATGGAT___OHS_s3atac_2.FIXEDCELLS	1.339	s3-ATAC
GAAGAGTAAATGATGCTCAGGTTATA___OHS_s3atac_2.FIXEDCELLS	1.00977	s3-ATAC
CGTACTAGAATGATGCTCTTGGACTC___OHS_s3atac_2.FIXEDCELLS	1.32072	s3-ATAC
TAGGCATGTTATTGCTAAATGAGGCC___OHS_s3atac_2.FIXEDCELLS	1.29171	s3-ATAC
GGTTAGTTAGTTACGCCGTGACGAAT___OHS_s3atac_2.FIXEDCELLS	2.34432	s3-ATAC
TCCTGAGCATGGAGCTACTGACGAAT___OHS_s3atac_2.FIXEDCELLS	1.17192	s3-ATAC
GAAGAGTAAGAATTAGCAGTCGGAGC___OHS_s3atac_2.FIXEDCELLS	1.08602	s3-ATAC
AGGCAGAATGGATCGTTACATAGAGT___OHS_s3atac_2.FIXEDCELLS	1.91235	s3-ATAC
CTCTCTACGCCGGAGCGGAGGTTATA___OHS_s3atac_2.FIXEDCELLS	2.77411	s3-ATAC
TAGGCATGCCATATGCTCTCTGTTGG___OHS_s3atac_2.FIXEDCELLS	1.56431	s3-ATAC
ATTGAGGAGCCGGAGCGGCTCACCAA___OHS_s3atac_2.FIXEDCELLS	1.24086	s3-ATAC
GAAGAGTATGGATCGTTAGTGAATAT___OHS_s3atac_2.FIXEDCELLS	1.29136	s3-ATAC
GGACTCCTTTATTGCTAAGTGTCGGA___OHS_s3atac_2.FIXEDCELLS	1.0557	s3-ATAC
AGGCAGAATGGTATTATTACGCACCT___OHS_s3atac_2.FIXEDCELLS	1.55845	s3-ATAC
GGTTAGTTAGTTACGCCGTCGTAGTG___OHS_s3atac_2.FIXEDCELLS	1.0473	s3-ATAC
CTCTCTACCCATATGCTCTTGCCTAG___OHS_s3atac_2.FIXEDCELLS	1.8071	s3-ATAC
GGACTCCTAGAATTAGCACGGCGTGA___OHS_s3atac_2.FIXEDCELLS	3.68378	s3-ATAC
GGTTAGTTTGCCGCAGAGGATCTATC___OHS_s3atac_2.FIXEDCELLS	1.27596	s3-ATAC
GGTTAGTTAACCTATAGTTCTGTTGG___OHS_s3atac_2.FIXEDCELLS	1.46893	s3-ATAC
TAGGCATGGCCGGAGCGGTCTCTACT___OHS_s3atac_2.FIXEDCELLS	1.20573	s3-ATAC
TAAGGCGACTAACCTACCGTATGTTC___OHS_s3atac_2.FIXEDCELLS	1.67986	s3-ATAC
CAGAGAGGGGCTGCGACGTAAGGTCA___OHS_s3atac_2.FIXEDCELLS	1.30551	s3-ATAC
CGTACTAGACCGGAAGAAGCTTGTCA___OHS_s3atac_2.FIXEDCELLS	1.97083	s3-ATAC
CAGAGAGGGGCTGCGACGTGACGAAT___OHS_s3atac_2.FIXEDCELLS	1.25406	s3-ATAC
ATTGAGGAGCCGGAGCGGTGTAGATA___OHS_s3atac_2.FIXEDCELLS	1.05472	s3-ATAC
GGACTCCTCCATATGCTCTACCGAGG___OHS_s3atac_2.FIXEDCELLS	1.18913	s3-ATAC
TAGGCATGCTAACCTACCATGTAAGT___OHS_s3atac_2.FIXEDCELLS	1.54967	s3-ATAC
GAAGAGTAACCGGAAGAAGCACGGAC___OHS_s3atac_2.FIXEDCELLS	1.76348	s3-ATAC
TAGGCATGGCCAAGGCAAGATCTATC___OHS_s3atac_2.FIXEDCELLS	1.49514	s3-ATAC
ATTGAGGATGGTATTATTGGAGCGTC___OHS_s3atac_2.FIXEDCELLS	1.15352	s3-ATAC
TCCTGAGCAATTGAGTTACACGAGCG___OHS_s3atac_2.FIXEDCELLS	1.09375	s3-ATAC
GGTTAGTTGATCATGATACAGTAGGC___OHS_s3atac_2.FIXEDCELLS	1.3814	s3-ATAC
CGTACTAGCCATATGCTCGTATGTTC___OHS_s3atac_2.FIXEDCELLS	1.42577	s3-ATAC
GGACTCCTAACCTATAGTATCCACTG___OHS_s3atac_2.FIXEDCELLS	2.12021	s3-ATAC
CAGAGAGGTGGATCGTTACATAGAGT___OHS_s3atac_2.FIXEDCELLS	1.17492	s3-ATAC
TAGGCATGATAGCATCAAGCAGAATT___OHS_s3atac_2.FIXEDCELLS	1.48335	s3-ATAC
ATTGAGGAGATCATGATACAAGCTAG___OHS_s3atac_2.FIXEDCELLS	1.99994	s3-ATAC
CTCTCTACAATGATGCTCTTACAGGA___OHS_s3atac_2.FIXEDCELLS	1.72786	s3-ATAC
GGTTAGTTTTATTGCTAAAACGTTCC___OHS_s3atac_2.FIXEDCELLS	1.03957	s3-ATAC
CAGAGAGGTGGATCGTTAAGGTTATA___OHS_s3atac_2.FIXEDCELLS	2.49647	s3-ATAC
GGTTAGTTGGCTGCGACGGCAGAATT___OHS_s3atac_2.FIXEDCELLS	2.35939	s3-ATAC
AGGCAGAAATAGCATCAAGATCTATC___OHS_s3atac_2.FIXEDCELLS	1.48803	s3-ATAC
TAGGCATGTGAACGGCGTGACGTCTT___OHS_s3atac_2.FIXEDCELLS	1.35782	s3-ATAC
GGTTAGTTTGGATCGTTAACACTAAG___OHS_s3atac_2.FIXEDCELLS	1.08839	s3-ATAC
CAGAGAGGACCGGAAGAAGCTCATTG___OHS_s3atac_2.FIXEDCELLS	1.3803	s3-ATAC
GGACTCCTTGAACGGCGTCTAGCGCT___OHS_s3atac_2.FIXEDCELLS	1.21548	s3-ATAC
CAGAGAGGGAACGTCAGGGAACCGCG___OHS_s3atac_2.FIXEDCELLS	1.89502	s3-ATAC
CTCTCTACATGGAGCTACGGCTTAAG___OHS_s3atac_2.FIXEDCELLS	1.66508	s3-ATAC
GGACTCCTGATCATGATATGTAGATA___OHS_s3atac_2.FIXEDCELLS	1.01526	s3-ATAC
CGTACTAGAATGATGCTCGGACTTGG___OHS_s3atac_2.FIXEDCELLS	1.63641	s3-ATAC
GGTTAGTTAATGATGCTCATAATGTG___OHS_s3atac_2.FIXEDCELLS	1.24531	s3-ATAC
TCCTGAGCAACCTATAGTTATTAGCT___OHS_s3atac_2.FIXEDCELLS	1.89939	s3-ATAC
GGTTAGTTAACCTATAGTTGGCCGGT___OHS_s3atac_2.FIXEDCELLS	1.44529	s3-ATAC
CTCTCTACAGTTACGCCGGCGGCACA___OHS_s3atac_2.FIXEDCELLS	1.00733	s3-ATAC
GAAGAGTAGCCGGAGCGGCCATTCGA___OHS_s3atac_2.FIXEDCELLS	1.52951	s3-ATAC
ACGCGACGAGCTGAACGCTACTCATA___OHS_s3atac_2.FIXEDCELLS	1.55643	s3-ATAC
CGTACTAGTGGATCGTTACGCCGATC___OHS_s3atac_2.FIXEDCELLS	1.04005	s3-ATAC
CAGAGAGGGGCTGCGACGTGGATCGA___OHS_s3atac_2.FIXEDCELLS	1.52278	s3-ATAC
ATTGAGGAGCCAAGGCAAGTTCCAAT___OHS_s3atac_2.FIXEDCELLS	1.04248	s3-ATAC
TAGGCATGGGCTGCGACGGTCGGAGC___OHS_s3atac_2.FIXEDCELLS	1.17406	s3-ATAC
TAGGCATGATGGAGCTACAATCCGGA___OHS_s3atac_2.FIXEDCELLS	1.14175	s3-ATAC
GGACTCCTACCGGAAGAAAACGTTCC___OHS_s3atac_2.FIXEDCELLS	1.36088	s3-ATAC
CGTACTAGAATGATGCTCCAAGCTAG___OHS_s3atac_2.FIXEDCELLS	1.69473	s3-ATAC
ATTGAGGAAATTGAGTTATATCGCAC___OHS_s3atac_2.FIXEDCELLS	1.39512	s3-ATAC
TAGGCATGTGAACGGCGTTGGCCGGT___OHS_s3atac_2.FIXEDCELLS	1.80996	s3-ATAC
ACGCGACGAGCTGAACGCTCATCCTT___OHS_s3atac_2.FIXEDCELLS	1.3529	s3-ATAC
GGTTAGTTGAACGTCAGGTGGATCGA___OHS_s3atac_2.FIXEDCELLS	1.89725	s3-ATAC
GAAGAGTAACCGGAAGAACGCCGATC___OHS_s3atac_2.FIXEDCELLS	1.68443	s3-ATAC
GAAGAGTAAGTTACGCCGTTATAACC___OHS_s3atac_2.FIXEDCELLS	1.72932	s3-ATAC
ACGCGACGATGGAGCTACATGAGGCC___OHS_s3atac_2.FIXEDCELLS	2.49994	s3-ATAC
TAGGCATGAGTTACGCCGCGCTATGT___OHS_s3atac_2.FIXEDCELLS	1.24963	s3-ATAC
AGGCAGAAAGCTGAACGCGATCTATC___OHS_s3atac_2.FIXEDCELLS	3.31891	s3-ATAC
GGACTCCTAACCTATAGTTTACAGGA___OHS_s3atac_2.FIXEDCELLS	1.85302	s3-ATAC
GAAGAGTAGTTCTCTCCTGGAGCGTC___OHS_s3atac_2.FIXEDCELLS	1.21383	s3-ATAC
GAAGAGTATGGATCGTTATCATCCTT___OHS_s3atac_2.FIXEDCELLS	3.33899	s3-ATAC
GAAGAGTAGAACGTCAGGTCGATATC___OHS_s3atac_2.FIXEDCELLS	1.37208	s3-ATAC
TAGGCATGAATTGAGTTAATATGGAT___OHS_s3atac_2.FIXEDCELLS	1.13522	s3-ATAC
CTCTCTACAATGATGCTCATGTAAGT___OHS_s3atac_2.FIXEDCELLS	1.56691	s3-ATAC
GAAGAGTAAGTTACGCCGAGCTCGCT___OHS_s3atac_2.FIXEDCELLS	2.02481	s3-ATAC
ATTGAGGATGGATCGTTACACGAGCG___OHS_s3atac_2.FIXEDCELLS	2.25311	s3-ATAC
GGTTAGTTAACCTATAGTCATAGAGT___OHS_s3atac_2.FIXEDCELLS	1.17303	s3-ATAC
GGTTAGTTATAGCATCAACTCTCGTC___OHS_s3atac_2.FIXEDCELLS	1.28428	s3-ATAC
CGTACTAGCTAACCTACCACACTAAG___OHS_s3atac_2.FIXEDCELLS	1.41822	s3-ATAC
TAAGGCGAGAACGTCAGGATGGCATG___OHS_s3atac_2.FIXEDCELLS	1.62898	s3-ATAC
GGACTCCTAATTGAGTTATCGATATC___OHS_s3atac_2.FIXEDCELLS	1.19307	s3-ATAC
GGACTCCTAACCTATAGTACGCACCT___OHS_s3atac_2.FIXEDCELLS	1.14716	s3-ATAC
ACGCGACGGGCTGCGACGTATTAGCT___OHS_s3atac_2.FIXEDCELLS	1.09161	s3-ATAC
GGTTAGTTTGGATCGTTAACGCACCT___OHS_s3atac_2.FIXEDCELLS	1.73343	s3-ATAC
GGTTAGTTTGGTATTATTCTAGCGCT___OHS_s3atac_2.FIXEDCELLS	1.98739	s3-ATAC
CAGAGAGGCTAACCTACCTACCGAGG___OHS_s3atac_2.FIXEDCELLS	1.27246	s3-ATAC
ATTGAGGAAATTGAGTTATGGCCGGT___OHS_s3atac_2.FIXEDCELLS	1.26269	s3-ATAC
CAGAGAGGTTATTGCTAAAGGTTATA___OHS_s3atac_2.FIXEDCELLS	1.08793	s3-ATAC
ACGCGACGCAAGTAGGACATTGTGAA___OHS_s3atac_2.FIXEDCELLS	1.22816	s3-ATAC
ACGCGACGGCCGGAGCGGAACGTTCC___OHS_s3atac_2.FIXEDCELLS	1.40551	s3-ATAC
CGTACTAGAACCTATAGTCCATTCGA___OHS_s3atac_2.FIXEDCELLS	1.26231	s3-ATAC
CAGAGAGGGTTCTCTCCTTAAGTGGT___OHS_s3atac_2.FIXEDCELLS	1.43644	s3-ATAC
GGACTCCTAGTTACGCCGACGCACCT___OHS_s3atac_2.FIXEDCELLS	1.28309	s3-ATAC
GGTTAGTTTGGATCGTTACGGACAAC___OHS_s3atac_2.FIXEDCELLS	1.58522	s3-ATAC
TAGGCATGGCCGGAGCGGCTTGGTAT___OHS_s3atac_2.FIXEDCELLS	1.03702	s3-ATAC
CAGAGAGGGCCGGAGCGGGCACGGAC___OHS_s3atac_2.FIXEDCELLS	1.11553	s3-ATAC
TCCTGAGCAACCTATAGTTGCGAGAC___OHS_s3atac_2.FIXEDCELLS	1.61956	s3-ATAC
GAAGAGTAAATTGAGTTACTGCTTCC___OHS_s3atac_2.FIXEDCELLS	1.03683	s3-ATAC
CGTACTAGCTAACCTACCGGCATTCT___OHS_s3atac_2.FIXEDCELLS	1.0486	s3-ATAC
TCCTGAGCGGCTGCGACGACTAAGAT___OHS_s3atac_2.FIXEDCELLS	1.23449	s3-ATAC
TAGGCATGTGGTATTATTATGAGGCC___OHS_s3atac_2.FIXEDCELLS	2.24756	s3-ATAC
ACGCGACGAATGATGCTCTCCGCTAA___OHS_s3atac_2.FIXEDCELLS	1.30154	s3-ATAC
ACGCGACGCCATATGCTCCTACGACA___OHS_s3atac_2.FIXEDCELLS	1.68367	s3-ATAC
GAAGAGTAAGTTACGCCGATGTAAGT___OHS_s3atac_2.FIXEDCELLS	1.24288	s3-ATAC
TAAGGCGAGGCTGCGACGCTTGGTAT___OHS_s3atac_2.FIXEDCELLS	1.37179	s3-ATAC
AGGCAGAATGAACGGCGTATGAGGCC___OHS_s3atac_2.FIXEDCELLS	1.08134	s3-ATAC
GGACTCCTATAGCATCAACACGAGCG___OHS_s3atac_2.FIXEDCELLS	1.01385	s3-ATAC
ATTGAGGATGGATCGTTAGCAGAATT___OHS_s3atac_2.FIXEDCELLS	1.81602	s3-ATAC
CTCTCTACGATCATGATAGTGAATAT___OHS_s3atac_2.FIXEDCELLS	1.07883	s3-ATAC
CGTACTAGCCATATGCTCAGCTCGCT___OHS_s3atac_2.FIXEDCELLS	1.01638	s3-ATAC
GGACTCCTTGGTATTATTATATGGAT___OHS_s3atac_2.FIXEDCELLS	1.40233	s3-ATAC
GAAGAGTACAAGTAGGACCAATTAAC___OHS_s3atac_2.FIXEDCELLS	1.59034	s3-ATAC
CGTACTAGGCCAAGGCAACTTGGTAT___OHS_s3atac_2.FIXEDCELLS	1.27146	s3-ATAC
TCCTGAGCAACCTATAGTATTGTGAA___OHS_s3atac_2.FIXEDCELLS	1.07401	s3-ATAC
CTCTCTACAATTGAGTTACGCCGATC___OHS_s3atac_2.FIXEDCELLS	1.46487	s3-ATAC
CAGAGAGGTTATTGCTAATAAGTGGT___OHS_s3atac_2.FIXEDCELLS	1.46632	s3-ATAC
AGGCAGAAAGTTACGCCGCGGACAAC___OHS_s3atac_2.FIXEDCELLS	1.70658	s3-ATAC
GGACTCCTAATGATGCTCCCGTGAAG___OHS_s3atac_2.FIXEDCELLS	1.5891	s3-ATAC
CGTACTAGAATTGAGTTAACACTAAG___OHS_s3atac_2.FIXEDCELLS	1.99967	s3-ATAC
GGACTCCTTGGTATTATTATTGTGAA___OHS_s3atac_2.FIXEDCELLS	1.02803	s3-ATAC
ACGCGACGCAAGTAGGACCTCACCAA___OHS_s3atac_2.FIXEDCELLS	1.38513	s3-ATAC
GGACTCCTCCATATGCTCAGTTCAGG___OHS_s3atac_2.FIXEDCELLS	1.10385	s3-ATAC
CAGAGAGGTGGTATTATTCTGCTTCC___OHS_s3atac_2.FIXEDCELLS	1.86682	s3-ATAC
TCCTGAGCTGAACGGCGTGCGCAAGC___OHS_s3atac_2.FIXEDCELLS	1.1707	s3-ATAC
GAAGAGTAAATGATGCTCATGTAAGT___OHS_s3atac_2.FIXEDCELLS	1.07109	s3-ATAC
CAGAGAGGATGGAGCTACCGGAACTG___OHS_s3atac_2.FIXEDCELLS	1.02016	s3-ATAC
TCCTGAGCTGCCGCAGAGTAATACAG___OHS_s3atac_2.FIXEDCELLS	1.12233	s3-ATAC
CAGAGAGGAGAATTAGCACGGACAAC___OHS_s3atac_2.FIXEDCELLS	2.53157	s3-ATAC
CTCTCTACTGAACGGCGTGAACCGCG___OHS_s3atac_2.FIXEDCELLS	1.76353	s3-ATAC
CAGAGAGGGTTCTCTCCTGCGGCACA___OHS_s3atac_2.FIXEDCELLS	1.98349	s3-ATAC
AGGCAGAAACCGGAAGAATTGCCTAG___OHS_s3atac_2.FIXEDCELLS	1.60031	s3-ATAC
ATTGAGGAGCCAAGGCAAAATGCCTC___OHS_s3atac_2.FIXEDCELLS	1.19677	s3-ATAC
GGTTAGTTTGAACGGCGTGGTACCTT___OHS_s3atac_2.FIXEDCELLS	1.41639	s3-ATAC
TAGGCATGGATCATGATACGGAACTG___OHS_s3atac_2.FIXEDCELLS	4.23685	s3-ATAC
GGTTAGTTGGCTGCGACGATGAGGCC___OHS_s3atac_2.FIXEDCELLS	1.56318	s3-ATAC
ATTGAGGAGCCAAGGCAATAAGGTCA___OHS_s3atac_2.FIXEDCELLS	2.42047	s3-ATAC
TCCTGAGCAGTTACGCCGCGCCGATC___OHS_s3atac_2.FIXEDCELLS	2.03391	s3-ATAC
ACGCGACGGCCGGAGCGGATCTGCCA___OHS_s3atac_2.FIXEDCELLS	1.73509	s3-ATAC
CAGAGAGGATGGAGCTACTCTGTTGG___OHS_s3atac_2.FIXEDCELLS	2.2294	s3-ATAC
TAGGCATGGATCATGATACGGACAAC___OHS_s3atac_2.FIXEDCELLS	1.79566	s3-ATAC
GGACTCCTAATTGAGTTATAATACAG___OHS_s3atac_2.FIXEDCELLS	1.1742	s3-ATAC
CAGAGAGGTTATTGCTAACGCCGATC___OHS_s3atac_2.FIXEDCELLS	1.15196	s3-ATAC
AGGCAGAAGCCAAGGCAAGGACTTGG___OHS_s3atac_2.FIXEDCELLS	1.71293	s3-ATAC
GGTTAGTTGTTCTCTCCTTACCGAGG___OHS_s3atac_2.FIXEDCELLS	2.12576	s3-ATAC
TAGGCATGGGCTGCGACGGAACCGCG___OHS_s3atac_2.FIXEDCELLS	1.35111	s3-ATAC
TAAGGCGAAATGATGCTCATGAGGCC___OHS_s3atac_2.FIXEDCELLS	3.01418	s3-ATAC
CGTACTAGGATCATGATATGTAGATA___OHS_s3atac_2.FIXEDCELLS	1.60643	s3-ATAC
TCCTGAGCTGGATCGTTATTGCCTAG___OHS_s3atac_2.FIXEDCELLS	1.15579	s3-ATAC
TCCTGAGCATAGCATCAAAAGATACT___OHS_s3atac_2.FIXEDCELLS	1.07897	s3-ATAC
ACGCGACGTGGATCGTTAGCGCAAGC___OHS_s3atac_2.FIXEDCELLS	2.32019	s3-ATAC
AGGCAGAAAACCTATAGTGGTCACGA___OHS_s3atac_2.FIXEDCELLS	1.27603	s3-ATAC
ACGCGACGTGAACGGCGTCGGACAAC___OHS_s3atac_2.FIXEDCELLS	1.16332	s3-ATAC
ATTGAGGATGAACGGCGTAGCTCGCT___OHS_s3atac_2.FIXEDCELLS	1.75957	s3-ATAC
TCCTGAGCAATGATGCTCGAACCGCG___OHS_s3atac_2.FIXEDCELLS	1.17765	s3-ATAC
CAGAGAGGTTATTGCTAATTGCCTAG___OHS_s3atac_2.FIXEDCELLS	1.38644	s3-ATAC
TCCTGAGCAATGATGCTCTAAGTGGT___OHS_s3atac_2.FIXEDCELLS	2.39447	s3-ATAC
ACGCGACGTGGTATTATTAAGATACT___OHS_s3atac_2.FIXEDCELLS	1.39375	s3-ATAC
GGTTAGTTACCGGAAGAAGCGGCACA___OHS_s3atac_2.FIXEDCELLS	1.0844	s3-ATAC
TAGGCATGATGGAGCTACGGTACCTT___OHS_s3atac_2.FIXEDCELLS	1.15101	s3-ATAC
TAGGCATGTGGTATTATTGCAGAATT___OHS_s3atac_2.FIXEDCELLS	1.68529	s3-ATAC
TAGGCATGTGGTATTATTTGCGAGAC___OHS_s3atac_2.FIXEDCELLS	1.64559	s3-ATAC
ACGCGACGAGAATTAGCAGGTCACGA___OHS_s3atac_2.FIXEDCELLS	1.85214	s3-ATAC
GGTTAGTTGGCTGCGACGAATCCGGA___OHS_s3atac_2.FIXEDCELLS	1.12677	s3-ATAC
GAAGAGTATGCCGCAGAGTCGATATC___OHS_s3atac_2.FIXEDCELLS	1.31991	s3-ATAC
TAAGGCGAGGCTGCGACGACGCACCT___OHS_s3atac_2.FIXEDCELLS	1.26489	s3-ATAC
CTCTCTACTGGATCGTTACCAAGTCT___OHS_s3atac_2.FIXEDCELLS	5.13787	s3-ATAC
ACGCGACGCAAGTAGGACATGAGGCC___OHS_s3atac_2.FIXEDCELLS	1.9391	s3-ATAC
TAAGGCGAGCCGGAGCGGTCGATATC___OHS_s3atac_2.FIXEDCELLS	1.74736	s3-ATAC
CGTACTAGGTTCTCTCCTCTTGGTAT___OHS_s3atac_2.FIXEDCELLS	1.31736	s3-ATAC
GGACTCCTGGCTGCGACGAAGATACT___OHS_s3atac_2.FIXEDCELLS	2.59565	s3-ATAC
GGACTCCTCCATATGCTCCTTATCGG___OHS_s3atac_2.FIXEDCELLS	1.63976	s3-ATAC
CTCTCTACATGGAGCTACCTAGCGCT___OHS_s3atac_2.FIXEDCELLS	1.74497	s3-ATAC
GGACTCCTATAGCATCAATCGATATC___OHS_s3atac_2.FIXEDCELLS	1.67711	s3-ATAC
TCCTGAGCGATCATGATACGCCGATC___OHS_s3atac_2.FIXEDCELLS	1.46588	s3-ATAC
TAAGGCGAGAACGTCAGGAACGTTCC___OHS_s3atac_2.FIXEDCELLS	1.37622	s3-ATAC
TAGGCATGGCCAAGGCAAAACGTTCC___OHS_s3atac_2.FIXEDCELLS	1.44758	s3-ATAC
GAAGAGTAAGTTACGCCGTTCCTGTT___OHS_s3atac_2.FIXEDCELLS	1.90562	s3-ATAC
ACGCGACGGATCATGATAAGTTCAGG___OHS_s3atac_2.FIXEDCELLS	1.74455	s3-ATAC
CGTACTAGCTAACCTACCGCGGCACA___OHS_s3atac_2.FIXEDCELLS	1.18318	s3-ATAC
GAAGAGTAAGAATTAGCAACGCACCT___OHS_s3atac_2.FIXEDCELLS	3.77631	s3-ATAC
GAAGAGTAGATCATGATACAGTAGGC___OHS_s3atac_2.FIXEDCELLS	2.85936	s3-ATAC
ACGCGACGACCGGAAGAACTGCTTCC___OHS_s3atac_2.FIXEDCELLS	1.54845	s3-ATAC
AGGCAGAAGATCATGATAGCTCATTG___OHS_s3atac_2.FIXEDCELLS	1.93646	s3-ATAC
TAAGGCGACTAACCTACCGGTACCTT___OHS_s3atac_2.FIXEDCELLS	2.27497	s3-ATAC
CAGAGAGGGCCGGAGCGGAGTTCAGG___OHS_s3atac_2.FIXEDCELLS	1.55161	s3-ATAC
ACGCGACGAACCTATAGTTGGATCGA___OHS_s3atac_2.FIXEDCELLS	1.92883	s3-ATAC
CTCTCTACGTTCTCTCCTATGAGGCC___OHS_s3atac_2.FIXEDCELLS	1.34987	s3-ATAC
GAAGAGTATTATTGCTAAATGGCATG___OHS_s3atac_2.FIXEDCELLS	1.29668	s3-ATAC
GAAGAGTAAACCTATAGTGGTCACGA___OHS_s3atac_2.FIXEDCELLS	2.3167	s3-ATAC
GGACTCCTGAACGTCAGGATGTAAGT___OHS_s3atac_2.FIXEDCELLS	1.96475	s3-ATAC
TAAGGCGACCATATGCTCGAACCGCG___OHS_s3atac_2.FIXEDCELLS	1.49257	s3-ATAC
TAGGCATGTGCCGCAGAGCGCCGATC___OHS_s3atac_2.FIXEDCELLS	1.20004	s3-ATAC
CTCTCTACTGGTATTATTATGTAAGT___OHS_s3atac_2.FIXEDCELLS	1.81312	s3-ATAC
GGACTCCTAGTTACGCCGCTTGGTAT___OHS_s3atac_2.FIXEDCELLS	2.01233	s3-ATAC
TAGGCATGGTTCTCTCCTTATTAGCT___OHS_s3atac_2.FIXEDCELLS	1.53599	s3-ATAC
TCCTGAGCAACCTATAGTACGCACCT___OHS_s3atac_2.FIXEDCELLS	1.60259	s3-ATAC
TAGGCATGAGAATTAGCATTACAGGA___OHS_s3atac_2.FIXEDCELLS	1.55503	s3-ATAC
ATTGAGGATGGATCGTTACTACGACA___OHS_s3atac_2.FIXEDCELLS	1.36928	s3-ATAC
ATTGAGGATGGTATTATTGACGTCTT___OHS_s3atac_2.FIXEDCELLS	1.10844	s3-ATAC
GGACTCCTCAAGTAGGACAGCCTCAT___OHS_s3atac_2.FIXEDCELLS	1.29125	s3-ATAC
ATTGAGGATGGATCGTTAGTGAATAT___OHS_s3atac_2.FIXEDCELLS	1.72573	s3-ATAC
TAGGCATGTGCCGCAGAGGCACGGAC___OHS_s3atac_2.FIXEDCELLS	1.49666	s3-ATAC
ACGCGACGACCGGAAGAAAGTTCAGG___OHS_s3atac_2.FIXEDCELLS	1.09565	s3-ATAC
CGTACTAGATGGAGCTACCAAGCTAG___OHS_s3atac_2.FIXEDCELLS	1.46682	s3-ATAC
ATTGAGGATGCCGCAGAGTTACAGGA___OHS_s3atac_2.FIXEDCELLS	1.29953	s3-ATAC
TAGGCATGTGCCGCAGAGTAAGGTCA___OHS_s3atac_2.FIXEDCELLS	1.66898	s3-ATAC
GGACTCCTATAGCATCAATAAGTGGT___OHS_s3atac_2.FIXEDCELLS	2.48464	s3-ATAC
ATTGAGGAAGCTGAACGCCGCTATGT___OHS_s3atac_2.FIXEDCELLS	1.19691	s3-ATAC
GGACTCCTCTAACCTACCTCATCCTT___OHS_s3atac_2.FIXEDCELLS	1.22047	s3-ATAC
GGACTCCTGATCATGATAAATCCGGA___OHS_s3atac_2.FIXEDCELLS	1.74045	s3-ATAC
CTCTCTACCTAACCTACCCACGAGCG___OHS_s3atac_2.FIXEDCELLS	1.36139	s3-ATAC
GGTTAGTTGATCATGATACAAGCTAG___OHS_s3atac_2.FIXEDCELLS	1.81552	s3-ATAC
GGTTAGTTACCGGAAGAACTTGGTAT___OHS_s3atac_2.FIXEDCELLS	1.38307	s3-ATAC
ACGCGACGGAACGTCAGGAAGATACT___OHS_s3atac_2.FIXEDCELLS	2.47984	s3-ATAC
CGTACTAGGAACGTCAGGTGGCCGGT___OHS_s3atac_2.FIXEDCELLS	1.14273	s3-ATAC
GAAGAGTATGGATCGTTAACGCACCT___OHS_s3atac_2.FIXEDCELLS	1.43857	s3-ATAC
ATTGAGGAAGAATTAGCACTGCTTCC___OHS_s3atac_2.FIXEDCELLS	1.00009	s3-ATAC
GGACTCCTTGGATCGTTAATATGGAT___OHS_s3atac_2.FIXEDCELLS	1.4199	s3-ATAC
ATTGAGGATGAACGGCGTCAAGCTAG___OHS_s3atac_2.FIXEDCELLS	1.24635	s3-ATAC
CGTACTAGCCATATGCTCCAAGCTAG___OHS_s3atac_2.FIXEDCELLS	1.32252	s3-ATAC
GGACTCCTAATGATGCTCCTCTCGTC___OHS_s3atac_2.FIXEDCELLS	1.39061	s3-ATAC
TAGGCATGCCATATGCTCGCACGGAC___OHS_s3atac_2.FIXEDCELLS	1.80819	s3-ATAC
GAAGAGTACCATATGCTCATCCACTG___OHS_s3atac_2.FIXEDCELLS	1.00067	s3-ATAC
ATTGAGGATGGTATTATTCGCCGATC___OHS_s3atac_2.FIXEDCELLS	1.14077	s3-ATAC
GGACTCCTCCATATGCTCCAAGCTAG___OHS_s3atac_2.FIXEDCELLS	1.15937	s3-ATAC
GGTTAGTTAGAATTAGCAATATGGAT___OHS_s3atac_2.FIXEDCELLS	1.99961	s3-ATAC
CTCTCTACGATCATGATACGGCGTGA___OHS_s3atac_2.FIXEDCELLS	3.06192	s3-ATAC
GAAGAGTAAACCTATAGTAGTTCAGG___OHS_s3atac_2.FIXEDCELLS	2.17558	s3-ATAC
CAGAGAGGATGGAGCTACTCGATATC___OHS_s3atac_2.FIXEDCELLS	1.101	s3-ATAC
TAGGCATGAACCTATAGTCTACGACA___OHS_s3atac_2.FIXEDCELLS	1.2764	s3-ATAC
GAAGAGTAACCGGAAGAAGAACCGCG___OHS_s3atac_2.FIXEDCELLS	1.63347	s3-ATAC
ATTGAGGAAATGATGCTCCGGACAAC___OHS_s3atac_2.FIXEDCELLS	1.0284	s3-ATAC
GAAGAGTAAGTTACGCCGAAGATACT___OHS_s3atac_2.FIXEDCELLS	2.21965	s3-ATAC
ATTGAGGAAACCTATAGTCTAGCGCT___OHS_s3atac_2.FIXEDCELLS	1.89503	s3-ATAC
TAGGCATGGCCAAGGCAAGGAGCGTC___OHS_s3atac_2.FIXEDCELLS	1.0961	s3-ATAC
CGTACTAGTGGATCGTTATTGCCTAG___OHS_s3atac_2.FIXEDCELLS	1.00831	s3-ATAC
ACGCGACGGATCATGATAACAGGCGC___OHS_s3atac_2.FIXEDCELLS	1.1334	s3-ATAC
GAAGAGTAAGAATTAGCACTTATCGG___OHS_s3atac_2.FIXEDCELLS	1.17902	s3-ATAC
GAAGAGTAGGCTGCGACGGCTTGTCA___OHS_s3atac_2.FIXEDCELLS	1.80087	s3-ATAC
GAAGAGTAGCCGGAGCGGTCGATATC___OHS_s3atac_2.FIXEDCELLS	1.27929	s3-ATAC
ATTGAGGAAGTTACGCCGGTATGTTC___OHS_s3atac_2.FIXEDCELLS	1.59397	s3-ATAC
TCCTGAGCAGCTGAACGCCCATTCGA___OHS_s3atac_2.FIXEDCELLS	1.29655	s3-ATAC
GGTTAGTTGCCGGAGCGGAATGCCTC___OHS_s3atac_2.FIXEDCELLS	1.55683	s3-ATAC
TAAGGCGATGAACGGCGTTGGCCGGT___OHS_s3atac_2.FIXEDCELLS	1.76329	s3-ATAC
GAAGAGTAGATCATGATACCGCGGTT___OHS_s3atac_2.FIXEDCELLS	1.45919	s3-ATAC
TAAGGCGATGGATCGTTAATGTAAGT___OHS_s3atac_2.FIXEDCELLS	1.31409	s3-ATAC
CTCTCTACTGGATCGTTACGGAACTG___OHS_s3atac_2.FIXEDCELLS	1.97393	s3-ATAC
GGTTAGTTATGGAGCTACATGTAAGT___OHS_s3atac_2.FIXEDCELLS	2.06245	s3-ATAC
CGTACTAGAATTGAGTTAGCTCATTG___OHS_s3atac_2.FIXEDCELLS	1	s3-ATAC
ATTGAGGAAGAATTAGCAGGACTTGG___OHS_s3atac_2.FIXEDCELLS	1.65447	s3-ATAC
GGTTAGTTCAAGTAGGACGGAGCGTC___OHS_s3atac_2.FIXEDCELLS	1.42918	s3-ATAC
AGGCAGAAGATCATGATACCGTGAAG___OHS_s3atac_2.FIXEDCELLS	1.24146	s3-ATAC
GGACTCCTGGCTGCGACGGGCATTCT___OHS_s3atac_2.FIXEDCELLS	1.06089	s3-ATAC
GGACTCCTAATTGAGTTAAGTTCAGG___OHS_s3atac_2.FIXEDCELLS	1.56781	s3-ATAC
ACGCGACGAACCTATAGTTGGCCGGT___OHS_s3atac_2.FIXEDCELLS	1.20871	s3-ATAC
ACGCGACGAATTGAGTTACAATTAAC___OHS_s3atac_2.FIXEDCELLS	1.53889	s3-ATAC
TCCTGAGCACCGGAAGAATCGATATC___OHS_s3atac_2.FIXEDCELLS	1.30752	s3-ATAC
TAGGCATGATGGAGCTACGCGGCACA___OHS_s3atac_2.FIXEDCELLS	1.53266	s3-ATAC
GAAGAGTAAGAATTAGCAGGACTTGG___OHS_s3atac_2.FIXEDCELLS	1.27181	s3-ATAC
GGACTCCTCCATATGCTCTCCAACGC___OHS_s3atac_2.FIXEDCELLS	1.0992	s3-ATAC
TCCTGAGCAATGATGCTCTCATCCTT___OHS_s3atac_2.FIXEDCELLS	1.37943	s3-ATAC
CTCTCTACAATGATGCTCTGGCCGGT___OHS_s3atac_2.FIXEDCELLS	1.00627	s3-ATAC
CAGAGAGGAATTGAGTTAGGTCACGA___OHS_s3atac_2.FIXEDCELLS	1.63794	s3-ATAC
ACGCGACGGAACGTCAGGGATCTATC___OHS_s3atac_2.FIXEDCELLS	1.33436	s3-ATAC
ACGCGACGGAACGTCAGGAACTGTAG___OHS_s3atac_2.FIXEDCELLS	1.25896	s3-ATAC
TAGGCATGAACCTATAGTATATGGAT___OHS_s3atac_2.FIXEDCELLS	1.05757	s3-ATAC
TAGGCATGAATTGAGTTATTGCCTAG___OHS_s3atac_2.FIXEDCELLS	1.47786	s3-ATAC
CAGAGAGGAATGATGCTCCGTTAGAA___OHS_s3atac_2.FIXEDCELLS	1.28295	s3-ATAC
CAGAGAGGAGTTACGCCGATGGCATG___OHS_s3atac_2.FIXEDCELLS	1.36203	s3-ATAC
ACGCGACGGTTCTCTCCTCAATTAAC___OHS_s3atac_2.FIXEDCELLS	1.45219	s3-ATAC
GGTTAGTTTGAACGGCGTTCGATATC___OHS_s3atac_2.FIXEDCELLS	1.09231	s3-ATAC
TCCTGAGCAGCTGAACGCTCGATATC___OHS_s3atac_2.FIXEDCELLS	1.00222	s3-ATAC
GAAGAGTACTAACCTACCGACCTGAA___OHS_s3atac_2.FIXEDCELLS	1.7319	s3-ATAC
CAGAGAGGGGCTGCGACGAAGATACT___OHS_s3atac_2.FIXEDCELLS	1.89663	s3-ATAC
ATTGAGGAGCCAAGGCAAGACCTGAA___OHS_s3atac_2.FIXEDCELLS	1.42388	s3-ATAC
GGACTCCTATGGAGCTACGACCTGAA___OHS_s3atac_2.FIXEDCELLS	1.10124	s3-ATAC
ACGCGACGAACCTATAGTGGAGCGTC___OHS_s3atac_2.FIXEDCELLS	1.2683	s3-ATAC
CAGAGAGGGGCTGCGACGGTCGGAGC___OHS_s3atac_2.FIXEDCELLS	1.23266	s3-ATAC
ATTGAGGAACCGGAAGAACTTGGTAT___OHS_s3atac_2.FIXEDCELLS	1.36771	s3-ATAC
ATTGAGGAAGAATTAGCAGGTCACGA___OHS_s3atac_2.FIXEDCELLS	1.46991	s3-ATAC
TAGGCATGAACCTATAGTCTCTCGTC___OHS_s3atac_2.FIXEDCELLS	2.05204	s3-ATAC
GAAGAGTAAACCTATAGTATCCACTG___OHS_s3atac_2.FIXEDCELLS	1.13402	s3-ATAC
TAGGCATGAACCTATAGTCGGACAAC___OHS_s3atac_2.FIXEDCELLS	1.39935	s3-ATAC
TAGGCATGGCCGGAGCGGGACCTGAA___OHS_s3atac_2.FIXEDCELLS	1.91693	s3-ATAC
CAGAGAGGAATTGAGTTACGGAACTG___OHS_s3atac_2.FIXEDCELLS	1.70953	s3-ATAC
TAGGCATGAATTGAGTTAGCGGCACA___OHS_s3atac_2.FIXEDCELLS	1.46023	s3-ATAC
TAAGGCGAAATTGAGTTAAGCTCGCT___OHS_s3atac_2.FIXEDCELLS	1.71744	s3-ATAC
ATTGAGGATTATTGCTAAAGTACTCC___OHS_s3atac_2.FIXEDCELLS	1.52372	s3-ATAC
GGTTAGTTAATGATGCTCTCCAACGC___OHS_s3atac_2.FIXEDCELLS	1.69325	s3-ATAC
ATTGAGGACTAACCTACCTATTAGCT___OHS_s3atac_2.FIXEDCELLS	1.55591	s3-ATAC
CGTACTAGGCCGGAGCGGTCTCTACT___OHS_s3atac_2.FIXEDCELLS	1.83507	s3-ATAC
TAGGCATGATAGCATCAAATGTAAGT___OHS_s3atac_2.FIXEDCELLS	1.75165	s3-ATAC
TAGGCATGAGTTACGCCGTACCGAGG___OHS_s3atac_2.FIXEDCELLS	1.52936	s3-ATAC
CGTACTAGCTAACCTACCATGTAAGT___OHS_s3atac_2.FIXEDCELLS	1.38579	s3-ATAC
GAAGAGTAAGAATTAGCACGCTATGT___OHS_s3atac_2.FIXEDCELLS	1.19293	s3-ATAC
TAGGCATGGTTCTCTCCTACACTAAG___OHS_s3atac_2.FIXEDCELLS	2.11863	s3-ATAC
GAAGAGTAAATGATGCTCCAAGCTAG___OHS_s3atac_2.FIXEDCELLS	2.04085	s3-ATAC
CAGAGAGGGAACGTCAGGACGCACCT___OHS_s3atac_2.FIXEDCELLS	1.73347	s3-ATAC
ATTGAGGAAATGATGCTCCGCTATGT___OHS_s3atac_2.FIXEDCELLS	1.74131	s3-ATAC
GAAGAGTAAATGATGCTCGATCTATC___OHS_s3atac_2.FIXEDCELLS	1.09167	s3-ATAC
TAGGCATGTGCCGCAGAGTCTCTACT___OHS_s3atac_2.FIXEDCELLS	1.94191	s3-ATAC
GGACTCCTCCATATGCTCCGCTATGT___OHS_s3atac_2.FIXEDCELLS	1.6345	s3-ATAC
CAGAGAGGCTAACCTACCAGTACTCC___OHS_s3atac_2.FIXEDCELLS	1.1752	s3-ATAC
ATTGAGGAGTTCTCTCCTGATTCTGC___OHS_s3atac_2.FIXEDCELLS	1.34356	s3-ATAC
GGTTAGTTAGCTGAACGCAAGATACT___OHS_s3atac_2.FIXEDCELLS	1.93671	s3-ATAC
ATTGAGGACTAACCTACCTATCGCAC___OHS_s3atac_2.FIXEDCELLS	1.03842	s3-ATAC
GGTTAGTTAACCTATAGTCTCACCAA___OHS_s3atac_2.FIXEDCELLS	1.6848	s3-ATAC
AGGCAGAAATAGCATCAATGGATCGA___OHS_s3atac_2.FIXEDCELLS	1.86031	s3-ATAC
ATTGAGGACTAACCTACCTCGATATC___OHS_s3atac_2.FIXEDCELLS	1.41021	s3-ATAC
TCCTGAGCGTTCTCTCCTATGAGGCC___OHS_s3atac_2.FIXEDCELLS	1.80991	s3-ATAC
ATTGAGGAGAACGTCAGGATCTGCCA___OHS_s3atac_2.FIXEDCELLS	1.28543	s3-ATAC
TCCTGAGCGTTCTCTCCTTCTCTACT___OHS_s3atac_2.FIXEDCELLS	1.41942	s3-ATAC
TAGGCATGAGTTACGCCGTCGATATC___OHS_s3atac_2.FIXEDCELLS	1.89218	s3-ATAC
GGACTCCTCTAACCTACCCTACGACA___OHS_s3atac_2.FIXEDCELLS	1.04617	s3-ATAC
CGTACTAGAGAATTAGCAATAATGTG___OHS_s3atac_2.FIXEDCELLS	1.02555	s3-ATAC
CGTACTAGCCATATGCTCGCGGCACA___OHS_s3atac_2.FIXEDCELLS	1.73785	s3-ATAC
GGTTAGTTTGAACGGCGTCACGAGCG___OHS_s3atac_2.FIXEDCELLS	1.0205	s3-ATAC
GGACTCCTTGGATCGTTATACCGAGG___OHS_s3atac_2.FIXEDCELLS	1.35698	s3-ATAC
GGTTAGTTAGTTACGCCGAACTGTAG___OHS_s3atac_2.FIXEDCELLS	1.00253	s3-ATAC
ATTGAGGACCATATGCTCCCGTGAAG___OHS_s3atac_2.FIXEDCELLS	1.58771	s3-ATAC
CAGAGAGGAACCTATAGTATGTAAGT___OHS_s3atac_2.FIXEDCELLS	1.3193	s3-ATAC
CTCTCTACCTAACCTACCACGCACCT___OHS_s3atac_2.FIXEDCELLS	1.05917	s3-ATAC
CGTACTAGAGTTACGCCGGATCTATC___OHS_s3atac_2.FIXEDCELLS	1.08748	s3-ATAC
CTCTCTACCAAGTAGGACCTCACCAA___OHS_s3atac_2.FIXEDCELLS	1.80141	s3-ATAC
ATTGAGGATGGATCGTTACCGTGAAG___OHS_s3atac_2.FIXEDCELLS	1.30215	s3-ATAC
AGGCAGAAACCGGAAGAAATATGGAT___OHS_s3atac_2.FIXEDCELLS	1.80421	s3-ATAC
GGTTAGTTTGGTATTATTAACGTTCC___OHS_s3atac_2.FIXEDCELLS	1.50873	s3-ATAC
GGACTCCTAATGATGCTCCGGAACTG___OHS_s3atac_2.FIXEDCELLS	1.61002	s3-ATAC
ATTGAGGAGAACGTCAGGGCTCATTG___OHS_s3atac_2.FIXEDCELLS	1.96677	s3-ATAC
CTCTCTACAACCTATAGTGCGGCACA___OHS_s3atac_2.FIXEDCELLS	1.86217	s3-ATAC
GGACTCCTAATTGAGTTAACAGGCGC___OHS_s3atac_2.FIXEDCELLS	1.95437	s3-ATAC
TCCTGAGCACCGGAAGAACGGACAAC___OHS_s3atac_2.FIXEDCELLS	1.46341	s3-ATAC
GAAGAGTACTAACCTACCGGCATTCT___OHS_s3atac_2.FIXEDCELLS	1.45214	s3-ATAC
GGACTCCTAGAATTAGCACACGAGCG___OHS_s3atac_2.FIXEDCELLS	1.04934	s3-ATAC
ACGCGACGTTATTGCTAAGGTCACGA___OHS_s3atac_2.FIXEDCELLS	1.16879	s3-ATAC
TAGGCATGAACCTATAGTGCACGGAC___OHS_s3atac_2.FIXEDCELLS	1.82323	s3-ATAC
GGTTAGTTACCGGAAGAAGCAGAATT___OHS_s3atac_2.FIXEDCELLS	1.77392	s3-ATAC
GGTTAGTTGCCAAGGCAACTCTCGTC___OHS_s3atac_2.FIXEDCELLS	1.35746	s3-ATAC
TAAGGCGACCATATGCTCTCTGTTGG___OHS_s3atac_2.FIXEDCELLS	1.20604	s3-ATAC
ATTGAGGAGCCAAGGCAATATTAGCT___OHS_s3atac_2.FIXEDCELLS	1.97375	s3-ATAC
GAAGAGTATGGTATTATTCGCCGATC___OHS_s3atac_2.FIXEDCELLS	1.99329	s3-ATAC
ACGCGACGGGCTGCGACGGCAGAATT___OHS_s3atac_2.FIXEDCELLS	1.43652	s3-ATAC
CGTACTAGAACCTATAGTAGGTTATA___OHS_s3atac_2.FIXEDCELLS	1.51866	s3-ATAC
GGTTAGTTGAACGTCAGGTATTAGCT___OHS_s3atac_2.FIXEDCELLS	1	s3-ATAC
GGTTAGTTCCATATGCTCCACGAGCG___OHS_s3atac_2.FIXEDCELLS	1.19668	s3-ATAC
CTCTCTACTGCCGCAGAGAGTACTCC___OHS_s3atac_2.FIXEDCELLS	1.26012	s3-ATAC
TAGGCATGACCGGAAGAAGGAGCGTC___OHS_s3atac_2.FIXEDCELLS	1.62781	s3-ATAC
CTCTCTACTTATTGCTAAAGTACTCC___OHS_s3atac_2.FIXEDCELLS	1.37413	s3-ATAC
GGTTAGTTAGCTGAACGCCACGAGCG___OHS_s3atac_2.FIXEDCELLS	1.84843	s3-ATAC
GGTTAGTTTGCCGCAGAGTCTGTTGG___OHS_s3atac_2.FIXEDCELLS	1.96756	s3-ATAC
TAGGCATGGGCTGCGACGCTTGGTAT___OHS_s3atac_2.FIXEDCELLS	1.67614	s3-ATAC
GGTTAGTTGCCAAGGCAAGCACGGAC___OHS_s3atac_2.FIXEDCELLS	2.64661	s3-ATAC
AGGCAGAAAGTTACGCCGTAAGTGGT___OHS_s3atac_2.FIXEDCELLS	1.66197	s3-ATAC
TCCTGAGCGTTCTCTCCTAACGTTCC___OHS_s3atac_2.FIXEDCELLS	1.51835	s3-ATAC
CTCTCTACCAAGTAGGACTAAGTGGT___OHS_s3atac_2.FIXEDCELLS	1.19231	s3-ATAC
GGACTCCTTGGTATTATTCAAGCTAG___OHS_s3atac_2.FIXEDCELLS	1.63235	s3-ATAC
GAAGAGTAAATGATGCTCCTTGGTAT___OHS_s3atac_2.FIXEDCELLS	2.09726	s3-ATAC
GAAGAGTACTAACCTACCGCACGGAC___OHS_s3atac_2.FIXEDCELLS	1.95605	s3-ATAC
GAAGAGTAGGCTGCGACGGCAGAATT___OHS_s3atac_2.FIXEDCELLS	1.89957	s3-ATAC
TCCTGAGCGAACGTCAGGATGTAAGT___OHS_s3atac_2.FIXEDCELLS	2.73333	s3-ATAC
ATTGAGGATGGATCGTTACTCACCAA___OHS_s3atac_2.FIXEDCELLS	1.27935	s3-ATAC
CGTACTAGAACCTATAGTTGACGAAT___OHS_s3atac_2.FIXEDCELLS	1.27153	s3-ATAC
GAAGAGTAGATCATGATATCCAACGC___OHS_s3atac_2.FIXEDCELLS	1.97408	s3-ATAC
TAGGCATGGATCATGATACCATTCGA___OHS_s3atac_2.FIXEDCELLS	2.02614	s3-ATAC
GGACTCCTTGCCGCAGAGATCCACTG___OHS_s3atac_2.FIXEDCELLS	1.6106	s3-ATAC
GGACTCCTCAAGTAGGACTAAGGTCA___OHS_s3atac_2.FIXEDCELLS	1.93951	s3-ATAC
GGACTCCTTGCCGCAGAGTGGCCGGT___OHS_s3atac_2.FIXEDCELLS	1.22155	s3-ATAC
TAGGCATGGATCATGATATCGATATC___OHS_s3atac_2.FIXEDCELLS	1.21442	s3-ATAC
CTCTCTACAGTTACGCCGTCTGTTGG___OHS_s3atac_2.FIXEDCELLS	1.14322	s3-ATAC
CGTACTAGAACCTATAGTTCGATATC___OHS_s3atac_2.FIXEDCELLS	1.87452	s3-ATAC
CGTACTAGTGGTATTATTGATCTATC___OHS_s3atac_2.FIXEDCELLS	1.76223	s3-ATAC
ACGCGACGAGAATTAGCATCGTAGTG___OHS_s3atac_2.FIXEDCELLS	1.36774	s3-ATAC
CTCTCTACAATGATGCTCTCTGTTGG___OHS_s3atac_2.FIXEDCELLS	1.29655	s3-ATAC
GGTTAGTTGAACGTCAGGGGAGCGTC___OHS_s3atac_2.FIXEDCELLS	4.55656	s3-ATAC
GAAGAGTATGGTATTATTCAATTAAC___OHS_s3atac_2.FIXEDCELLS	1.57328	s3-ATAC
CAGAGAGGTTATTGCTAATTACAGGA___OHS_s3atac_2.FIXEDCELLS	1.18152	s3-ATAC
ACGCGACGAGCTGAACGCCAATTAAC___OHS_s3atac_2.FIXEDCELLS	1.41214	s3-ATAC
CTCTCTACGCCGGAGCGGTTGCCTAG___OHS_s3atac_2.FIXEDCELLS	1.14211	s3-ATAC
TAGGCATGAATTGAGTTATGGCCGGT___OHS_s3atac_2.FIXEDCELLS	1.17468	s3-ATAC
ACGCGACGAGCTGAACGCAGTTCAGG___OHS_s3atac_2.FIXEDCELLS	1.40999	s3-ATAC
AGGCAGAAAATGATGCTCCTTGGTAT___OHS_s3atac_2.FIXEDCELLS	1.30214	s3-ATAC
CAGAGAGGCTAACCTACCAATCCGGA___OHS_s3atac_2.FIXEDCELLS	1.23133	s3-ATAC
GGTTAGTTGAACGTCAGGCGGAACTG___OHS_s3atac_2.FIXEDCELLS	1.83903	s3-ATAC
CGTACTAGTGGATCGTTAGACGTCTT___OHS_s3atac_2.FIXEDCELLS	1.31283	s3-ATAC
TAAGGCGATGAACGGCGTGTGAATAT___OHS_s3atac_2.FIXEDCELLS	1.07234	s3-ATAC
GGTTAGTTCTAACCTACCGCAGAATT___OHS_s3atac_2.FIXEDCELLS	1.93553	s3-ATAC
GGACTCCTAACCTATAGTACCTTGGC___OHS_s3atac_2.FIXEDCELLS	1.66378	s3-ATAC
TCCTGAGCACCGGAAGAAGACCTGAA___OHS_s3atac_2.FIXEDCELLS	1.3566	s3-ATAC
GAAGAGTAAGTTACGCCGATATGGAT___OHS_s3atac_2.FIXEDCELLS	1	s3-ATAC
GGACTCCTAGCTGAACGCGTGTCGGA___OHS_s3atac_2.FIXEDCELLS	1.17947	s3-ATAC
GGTTAGTTGGCTGCGACGGCTTGTCA___OHS_s3atac_2.FIXEDCELLS	1.13022	s3-ATAC
ATTGAGGAAATGATGCTCCACGAGCG___OHS_s3atac_2.FIXEDCELLS	1.24163	s3-ATAC
GGACTCCTAGTTACGCCGATATGGAT___OHS_s3atac_2.FIXEDCELLS	1.99423	s3-ATAC
GGTTAGTTAACCTATAGTCACGAGCG___OHS_s3atac_2.FIXEDCELLS	1.10341	s3-ATAC
ATTGAGGAAATTGAGTTAATATGGAT___OHS_s3atac_2.FIXEDCELLS	1.22406	s3-ATAC
AGGCAGAAAGAATTAGCAGCCACAGG___OHS_s3atac_2.FIXEDCELLS	1.22171	s3-ATAC
ATTGAGGAAGCTGAACGCTCTCTACT___OHS_s3atac_2.FIXEDCELLS	1.06566	s3-ATAC
CTCTCTACAGTTACGCCGACACTAAG___OHS_s3atac_2.FIXEDCELLS	2.03711	s3-ATAC
CAGAGAGGATGGAGCTACGTCGGAGC___OHS_s3atac_2.FIXEDCELLS	1.09741	s3-ATAC
ATTGAGGATGGTATTATTGATCTATC___OHS_s3atac_2.FIXEDCELLS	1.72622	s3-ATAC
ATTGAGGAGATCATGATAATGTAAGT___OHS_s3atac_2.FIXEDCELLS	1.47351	s3-ATAC
GGACTCCTGGCTGCGACGTGGCCGGT___OHS_s3atac_2.FIXEDCELLS	1.36949	s3-ATAC
GAAGAGTAATGGAGCTACGCGCAAGC___OHS_s3atac_2.FIXEDCELLS	1.13442	s3-ATAC
TCCTGAGCGGCTGCGACGCAATTAAC___OHS_s3atac_2.FIXEDCELLS	1.87457	s3-ATAC
AGGCAGAACAAGTAGGACGCGCAAGC___OHS_s3atac_2.FIXEDCELLS	1.20082	s3-ATAC
CTCTCTACAATTGAGTTACACGAGCG___OHS_s3atac_2.FIXEDCELLS	1.16711	s3-ATAC
GGACTCCTGATCATGATACGGAACTG___OHS_s3atac_2.FIXEDCELLS	1.37745	s3-ATAC
GGACTCCTCTAACCTACCATCTGCCA___OHS_s3atac_2.FIXEDCELLS	1.54784	s3-ATAC
GGTTAGTTATGGAGCTACTGGCCGGT___OHS_s3atac_2.FIXEDCELLS	1.26309	s3-ATAC
CAGAGAGGGCCAAGGCAACTTGGTAT___OHS_s3atac_2.FIXEDCELLS	1.60792	s3-ATAC
ACGCGACGAACCTATAGTAGTACTCC___OHS_s3atac_2.FIXEDCELLS	1.08097	s3-ATAC
AGGCAGAAGCCAAGGCAATTACAGGA___OHS_s3atac_2.FIXEDCELLS	1.41035	s3-ATAC
CTCTCTACTGGTATTATTCTACGACA___OHS_s3atac_2.FIXEDCELLS	1.863	s3-ATAC
GGACTCCTGCCAAGGCAACTTGGTAT___OHS_s3atac_2.FIXEDCELLS	1.47856	s3-ATAC
ATTGAGGACCATATGCTCGCGGCACA___OHS_s3atac_2.FIXEDCELLS	1.91047	s3-ATAC
TAGGCATGTGGTATTATTGCTTGTCA___OHS_s3atac_2.FIXEDCELLS	1.33737	s3-ATAC
TAAGGCGAGTTCTCTCCTGACCTGAA___OHS_s3atac_2.FIXEDCELLS	1.03658	s3-ATAC
CGTACTAGGCCGGAGCGGGCACGGAC___OHS_s3atac_2.FIXEDCELLS	1.27774	s3-ATAC
TAGGCATGTGGATCGTTAGCGCAAGC___OHS_s3atac_2.FIXEDCELLS	1.81811	s3-ATAC
CAGAGAGGGATCATGATAATGTAAGT___OHS_s3atac_2.FIXEDCELLS	1.25311	s3-ATAC
TCCTGAGCTTATTGCTAAAAGATACT___OHS_s3atac_2.FIXEDCELLS	1.64121	s3-ATAC
CAGAGAGGGCCAAGGCAAAATGCCTC___OHS_s3atac_2.FIXEDCELLS	2.44717	s3-ATAC
GGACTCCTTTATTGCTAAATGTAAGT___OHS_s3atac_2.FIXEDCELLS	1.82264	s3-ATAC
CAGAGAGGTGGTATTATTCCGTGAAG___OHS_s3atac_2.FIXEDCELLS	1.57473	s3-ATAC
ACGCGACGTGAACGGCGTGATCTATC___OHS_s3atac_2.FIXEDCELLS	1.10952	s3-ATAC
CTCTCTACAACCTATAGTCATAGAGT___OHS_s3atac_2.FIXEDCELLS	1.09854	s3-ATAC
CGTACTAGGAACGTCAGGGCTTGTCA___OHS_s3atac_2.FIXEDCELLS	1.50415	s3-ATAC
TAGGCATGAATTGAGTTAAACGTTCC___OHS_s3atac_2.FIXEDCELLS	3.7546	s3-ATAC
CTCTCTACTGGATCGTTATTCCTGTT___OHS_s3atac_2.FIXEDCELLS	1.22161	s3-ATAC
AGGCAGAATGGTATTATTGGTCACGA___OHS_s3atac_2.FIXEDCELLS	1.77552	s3-ATAC
AGGCAGAAAGTTACGCCGCTTATCGG___OHS_s3atac_2.FIXEDCELLS	1.03734	s3-ATAC
GGACTCCTCTAACCTACCTAAGGTCA___OHS_s3atac_2.FIXEDCELLS	1.59185	s3-ATAC
CTCTCTACTTATTGCTAATAAGGTCA___OHS_s3atac_2.FIXEDCELLS	1.65417	s3-ATAC
ATTGAGGAAGTTACGCCGCGGACAAC___OHS_s3atac_2.FIXEDCELLS	1.99847	s3-ATAC
ATTGAGGAAACCTATAGTTATCGCAC___OHS_s3atac_2.FIXEDCELLS	1.64221	s3-ATAC
CTCTCTACGATCATGATACTAGCGCT___OHS_s3atac_2.FIXEDCELLS	1.28936	s3-ATAC
ACGCGACGAGTTACGCCGCCATTCGA___OHS_s3atac_2.FIXEDCELLS	1.90408	s3-ATAC
CGTACTAGGGCTGCGACGATAATGTG___OHS_s3atac_2.FIXEDCELLS	1.62084	s3-ATAC
GAAGAGTAGCCAAGGCAAGCAGAATT___OHS_s3atac_2.FIXEDCELLS	2.10765	s3-ATAC
CAGAGAGGATGGAGCTACGTGAATAT___OHS_s3atac_2.FIXEDCELLS	1.24999	s3-ATAC
GGACTCCTGCCGGAGCGGGGACTTGG___OHS_s3atac_2.FIXEDCELLS	1.47946	s3-ATAC
ATTGAGGAAGAATTAGCATTGCCTAG___OHS_s3atac_2.FIXEDCELLS	1.0272	s3-ATAC
AGGCAGAACTAACCTACCGATTCTGC___OHS_s3atac_2.FIXEDCELLS	1.75877	s3-ATAC
GGTTAGTTTGAACGGCGTACGCACCT___OHS_s3atac_2.FIXEDCELLS	1.54774	s3-ATAC
ATTGAGGAAGTTACGCCGGGACTTGG___OHS_s3atac_2.FIXEDCELLS	1.59325	s3-ATAC
GGTTAGTTCTAACCTACCATGAGGCC___OHS_s3atac_2.FIXEDCELLS	1.07825	s3-ATAC
TAGGCATGTGGATCGTTAAGCTCGCT___OHS_s3atac_2.FIXEDCELLS	1.09709	s3-ATAC
TAGGCATGAGAATTAGCAGCGCAAGC___OHS_s3atac_2.FIXEDCELLS	1.28508	s3-ATAC
CGTACTAGATGGAGCTACGATCTATC___OHS_s3atac_2.FIXEDCELLS	1.47288	s3-ATAC
ACGCGACGAATTGAGTTAGGCTTAAG___OHS_s3atac_2.FIXEDCELLS	1.01483	s3-ATAC
TAGGCATGAGTTACGCCGGTGAATAT___OHS_s3atac_2.FIXEDCELLS	1.95494	s3-ATAC
TAAGGCGATGGTATTATTCAAGCTAG___OHS_s3atac_2.FIXEDCELLS	1.76339	s3-ATAC
TAAGGCGAGTTCTCTCCTAACGTTCC___OHS_s3atac_2.FIXEDCELLS	1.2171	s3-ATAC
GGACTCCTAGTTACGCCGTTACAGGA___OHS_s3atac_2.FIXEDCELLS	1.40947	s3-ATAC
GGTTAGTTAATTGAGTTAGCGGCACA___OHS_s3atac_2.FIXEDCELLS	1.61338	s3-ATAC
ACGCGACGGTTCTCTCCTATGAGGCC___OHS_s3atac_2.FIXEDCELLS	1.56629	s3-ATAC
GGTTAGTTTGGTATTATTGAACCGCG___OHS_s3atac_2.FIXEDCELLS	1.01797	s3-ATAC
GAAGAGTACAAGTAGGACATGTAAGT___OHS_s3atac_2.FIXEDCELLS	1.66987	s3-ATAC
ATTGAGGAGAACGTCAGGGGACTTGG___OHS_s3atac_2.FIXEDCELLS	1.00546	s3-ATAC
CAGAGAGGCAAGTAGGACATCCACTG___OHS_s3atac_2.FIXEDCELLS	1.24088	s3-ATAC
ACGCGACGTGGATCGTTATCTGTTGG___OHS_s3atac_2.FIXEDCELLS	1.19003	s3-ATAC
GGACTCCTAATGATGCTCAGCTCGCT___OHS_s3atac_2.FIXEDCELLS	1.35238	s3-ATAC
CAGAGAGGACCGGAAGAAGGAGCGTC___OHS_s3atac_2.FIXEDCELLS	1.78153	s3-ATAC
CGTACTAGCTAACCTACCTAAGTGGT___OHS_s3atac_2.FIXEDCELLS	1.34223	s3-ATAC
ATTGAGGAGGCTGCGACGTACCGAGG___OHS_s3atac_2.FIXEDCELLS	1.44679	s3-ATAC
ATTGAGGACAAGTAGGACTATTAGCT___OHS_s3atac_2.FIXEDCELLS	1.22647	s3-ATAC
CGTACTAGAACCTATAGTTCTGTTGG___OHS_s3atac_2.FIXEDCELLS	1.96935	s3-ATAC
TAGGCATGTGCCGCAGAGATGTAAGT___OHS_s3atac_2.FIXEDCELLS	1.67817	s3-ATAC
GGTTAGTTAGTTACGCCGTCATCCTT___OHS_s3atac_2.FIXEDCELLS	1.85448	s3-ATAC
TCCTGAGCTGGATCGTTACGCTATGT___OHS_s3atac_2.FIXEDCELLS	1.88482	s3-ATAC
AGGCAGAAATAGCATCAAAGCTCGCT___OHS_s3atac_2.FIXEDCELLS	1.06323	s3-ATAC
ATTGAGGAGGCTGCGACGGGAGCGTC___OHS_s3atac_2.FIXEDCELLS	1.9714	s3-ATAC
GAAGAGTAATGGAGCTACGCCACAGG___OHS_s3atac_2.FIXEDCELLS	1.60609	s3-ATAC
CTCTCTACCCATATGCTCGATTCTGC___OHS_s3atac_2.FIXEDCELLS	1.74455	s3-ATAC
GGACTCCTAACCTATAGTATAATGTG___OHS_s3atac_2.FIXEDCELLS	1.50542	s3-ATAC
ACGCGACGGATCATGATAGGTCACGA___OHS_s3atac_2.FIXEDCELLS	1.6014	s3-ATAC
TCCTGAGCAGCTGAACGCTCTCTACT___OHS_s3atac_2.FIXEDCELLS	1.69586	s3-ATAC
GGACTCCTATAGCATCAAGGTACCTT___OHS_s3atac_2.FIXEDCELLS	1.09658	s3-ATAC
GGACTCCTGTTCTCTCCTATAATGTG___OHS_s3atac_2.FIXEDCELLS	1.47763	s3-ATAC
GGTTAGTTACCGGAAGAAGATTCTGC___OHS_s3atac_2.FIXEDCELLS	1.74966	s3-ATAC
GAAGAGTATGAACGGCGTCTAGCGCT___OHS_s3atac_2.FIXEDCELLS	1.01471	s3-ATAC
GGTTAGTTGGCTGCGACGGGAGCGTC___OHS_s3atac_2.FIXEDCELLS	1.68489	s3-ATAC
AGGCAGAATGCCGCAGAGCACGAGCG___OHS_s3atac_2.FIXEDCELLS	1.87824	s3-ATAC
CTCTCTACAACCTATAGTGCAGAATT___OHS_s3atac_2.FIXEDCELLS	1.77175	s3-ATAC
GGACTCCTACCGGAAGAACGGACAAC___OHS_s3atac_2.FIXEDCELLS	1.22059	s3-ATAC
GGTTAGTTCCATATGCTCCGCCGATC___OHS_s3atac_2.FIXEDCELLS	1.53071	s3-ATAC
ACGCGACGGAACGTCAGGTGGCCGGT___OHS_s3atac_2.FIXEDCELLS	1.3359	s3-ATAC
CGTACTAGTGGATCGTTATGGCCGGT___OHS_s3atac_2.FIXEDCELLS	1.90959	s3-ATAC
GGACTCCTTGGTATTATTATCCACTG___OHS_s3atac_2.FIXEDCELLS	1.37783	s3-ATAC
AGGCAGAATTATTGCTAACTTATCGG___OHS_s3atac_2.FIXEDCELLS	2.7314	s3-ATAC
ACCGGTTTCGTCCTTT___SAN_10xmultiome_2.FIXEDCELLS	1.00126	10x Multiome
TCCAATAGTCCTAAGT___SAN_10xmultiome_2.FIXEDCELLS	1	10x Multiome
ATAGGCGTCAAACATG___SAN_10xmultiome_2.FIXEDCELLS	1.01025	10x Multiome
ACGCCACGTTTCCTCA___SAN_10xmultiome_2.FIXEDCELLS	1.00528	10x Multiome
TGTGCAACACTCGCAC___SAN_10xmultiome_2.FIXEDCELLS	1.00103	10x Multiome
AGCTAGTAGGCTAAAC___SAN_10xmultiome_2.FIXEDCELLS	1.24736	10x Multiome
GCTTTAAGTCATTACA___SAN_10xmultiome_2.FIXEDCELLS	1	10x Multiome
TTGTCATAGCGTGCTT___SAN_10xmultiome_2.FIXEDCELLS	1	10x Multiome
CTGTTAAGTTAGGCGG___SAN_10xmultiome_2.FIXEDCELLS	1.13257	10x Multiome
GCTGACCGTTGGCCAC___SAN_10xmultiome_2.FIXEDCELLS	1	10x Multiome
AGAGCCGGTGCAGTAA___SAN_10xmultiome_2.FIXEDCELLS	1	10x Multiome
TTGAACAAGAATCACA___SAN_10xmultiome_2.FIXEDCELLS	1.00342	10x Multiome
TACGGATAGCGGTTCT___SAN_10xmultiome_2.FIXEDCELLS	1.03823	10x Multiome
TAATCACTCACCCTCC___SAN_10xmultiome_2.FIXEDCELLS	1.00169	10x Multiome
TCCAAATTCCAATATC___SAN_10xmultiome_2.FIXEDCELLS	1.00619	10x Multiome
AGGTTAGGTTGAAGCA___SAN_10xmultiome_2.FIXEDCELLS	1.00045	10x Multiome
GCAAGGTGTCTTGGAT___SAN_10xmultiome_2.FIXEDCELLS	1.24585	10x Multiome
CGATTACGTCATAGAG___SAN_10xmultiome_2.FIXEDCELLS	1.01857	10x Multiome
GGATCAGTCCATCATG___SAN_10xmultiome_2.FIXEDCELLS	1.11878	10x Multiome
TGCTGGTTCTGTGATT___SAN_10xmultiome_2.FIXEDCELLS	1	10x Multiome
GCCAGCACAATTACCC___SAN_10xmultiome_2.FIXEDCELLS	1.04201	10x Multiome
GTCATTTAGCAACCCT___SAN_10xmultiome_2.FIXEDCELLS	1	10x Multiome
GCTTATGTCGACAAAC___SAN_10xmultiome_2.FIXEDCELLS	1.05703	10x Multiome
GCCATCAGTAAGTGGC___SAN_10xmultiome_2.FIXEDCELLS	1	10x Multiome
CCTCAGTAGAGATTCA___SAN_10xmultiome_2.FIXEDCELLS	2.09945	10x Multiome
GAGGTCCAGCATTAAG___SAN_10xmultiome_2.FIXEDCELLS	1	10x Multiome
CGTTAAGCATTCAGGA___SAN_10xmultiome_2.FIXEDCELLS	1.72261	10x Multiome
GCTCAAACAAGGTGTC___SAN_10xmultiome_2.FIXEDCELLS	1	10x Multiome
TTACGGACATAGACTG___SAN_10xmultiome_2.FIXEDCELLS	1.02628	10x Multiome
TACGGACCAGTTGGCG___SAN_10xmultiome_2.FIXEDCELLS	1.69196	10x Multiome
CTTGATGTCAGCTAAA___SAN_10xmultiome_2.FIXEDCELLS	1	10x Multiome
CAACAGCCATCCTTAA___SAN_10xmultiome_2.FIXEDCELLS	1.0979	10x Multiome
AATACCCGTATCCGTG___SAN_10xmultiome_2.FIXEDCELLS	1	10x Multiome
ACAGTAATCTGGATCC___SAN_10xmultiome_2.FIXEDCELLS	1	10x Multiome
GTCTCACAGCTCGACT___SAN_10xmultiome_2.FIXEDCELLS	1.07713	10x Multiome
GCTACTGGTGCAGTAA___SAN_10xmultiome_2.FIXEDCELLS	1	10x Multiome
TCCCTGACAGGATAAA___SAN_10xmultiome_2.FIXEDCELLS	1	10x Multiome
ACCCTTAAGCTCAAGG___SAN_10xmultiome_2.FIXEDCELLS	1	10x Multiome
TTGCCTTTCGCGTTAC___SAN_10xmultiome_2.FIXEDCELLS	1	10x Multiome
GCGCTACGTAGAGGGA___SAN_10xmultiome_2.FIXEDCELLS	1.57616	10x Multiome
TAATCACTCGTACCTA___SAN_10xmultiome_2.FIXEDCELLS	1	10x Multiome
AGAGGGAGTCCCGGAT___SAN_10xmultiome_2.FIXEDCELLS	1.00064	10x Multiome
AGGTTCCTCCGCTGTG___SAN_10xmultiome_2.FIXEDCELLS	1.07928	10x Multiome
GCGTAATAGCAAATCA___SAN_10xmultiome_2.FIXEDCELLS	1.12886	10x Multiome
GGTTAAGGTCCCTCTG___SAN_10xmultiome_2.FIXEDCELLS	1	10x Multiome
TTTCAAGGTTAGGTTC___SAN_10xmultiome_2.FIXEDCELLS	1.00412	10x Multiome
TATGTTGGTATATTCG___SAN_10xmultiome_2.FIXEDCELLS	1	10x Multiome
CTTGCTTTCAACAACA___SAN_10xmultiome_2.FIXEDCELLS	1	10x Multiome
TCCATGATCAAACCTT___SAN_10xmultiome_2.FIXEDCELLS	1.08492	10x Multiome
ACTGAGGTCCTCATGA___SAN_10xmultiome_2.FIXEDCELLS	1	10x Multiome
TCTCAATAGGCAATAC___SAN_10xmultiome_2.FIXEDCELLS	1.02137	10x Multiome
ATGTTTGGTCAATTCA___SAN_10xmultiome_2.FIXEDCELLS	1	10x Multiome
GAGTTAGGTGTAATGG___SAN_10xmultiome_2.FIXEDCELLS	1.00668	10x Multiome
AGCGCCTGTCCAATTA___SAN_10xmultiome_2.FIXEDCELLS	1	10x Multiome
TTTGGCCAGCTTGGTC___SAN_10xmultiome_2.FIXEDCELLS	2.26126	10x Multiome
CGAAGAAAGCTGCATC___SAN_10xmultiome_2.FIXEDCELLS	1.74985	10x Multiome
TTACTTGCAAGGTCAC___SAN_10xmultiome_2.FIXEDCELLS	1	10x Multiome
ATCACAAAGCCTTGCG___SAN_10xmultiome_2.FIXEDCELLS	1	10x Multiome
AGCACCTTCGCCCGTA___SAN_10xmultiome_2.FIXEDCELLS	1.06322	10x Multiome
TGACTATTCGCCTAAC___SAN_10xmultiome_2.FIXEDCELLS	1	10x Multiome
TCAATAGAGGTGGCTA___SAN_10xmultiome_2.FIXEDCELLS	1.00375	10x Multiome
GTTTACTAGCCATCAC___SAN_10xmultiome_2.FIXEDCELLS	1	10x Multiome
AACATGATCCGCACAT___SAN_10xmultiome_2.FIXEDCELLS	1	10x Multiome
CTAAACCGTTTACTAG___SAN_10xmultiome_2.FIXEDCELLS	1.2318	10x Multiome
AGCAGCCAGAAATGCC___SAN_10xmultiome_2.FIXEDCELLS	1.10292	10x Multiome
CCTTTATGTGAGCATA___SAN_10xmultiome_2.FIXEDCELLS	1	10x Multiome
AAACGGTTCTATCGGC___SAN_10xmultiome_2.FIXEDCELLS	1.06989	10x Multiome
AACATCAAGATAGCTA___SAN_10xmultiome_2.FIXEDCELLS	1.03884	10x Multiome
GCATTGTGTGGTTCTG___SAN_10xmultiome_2.FIXEDCELLS	1.03716	10x Multiome
GACTAGTAGAGAGCAA___SAN_10xmultiome_2.FIXEDCELLS	1.24636	10x Multiome
GCATGAAGTACCGTTG___SAN_10xmultiome_2.FIXEDCELLS	1	10x Multiome
GGAAATTGTGATCCTG___SAN_10xmultiome_2.FIXEDCELLS	1	10x Multiome
ATGCGGATCGTTAACT___SAN_10xmultiome_2.FIXEDCELLS	1	10x Multiome
TCCGTAATCTACTACG___SAN_10xmultiome_2.FIXEDCELLS	1.00676	10x Multiome
GCTCACCCACTCAGTT___SAN_10xmultiome_2.FIXEDCELLS	1	10x Multiome
ATGAATCCACGCGCAA___SAN_10xmultiome_2.FIXEDCELLS	1	10x Multiome
CACAAGGTCAAATCCT___SAN_10xmultiome_2.FIXEDCELLS	1.00195	10x Multiome
TTACGGACAGGATAAA___SAN_10xmultiome_2.FIXEDCELLS	1	10x Multiome
TACTGTTAGTTTCTCC___SAN_10xmultiome_2.FIXEDCELLS	1	10x Multiome
GTCAAAGGTAACCTTA___SAN_10xmultiome_2.FIXEDCELLS	1.0103	10x Multiome
GTCTTGATCCATCATG___SAN_10xmultiome_2.FIXEDCELLS	1	10x Multiome
AACCGCGCAGAACCGT___SAN_10xmultiome_2.FIXEDCELLS	1.02618	10x Multiome
CCAAGCTTCTAAGTCT___SAN_10xmultiome_2.FIXEDCELLS	1.00512	10x Multiome
GGCTGCACACATGATG___SAN_10xmultiome_2.FIXEDCELLS	1.00754	10x Multiome
CGATGCGCACCTCAAT___SAN_10xmultiome_2.FIXEDCELLS	1.0023	10x Multiome
TGGTCAACAGTTGCAA___SAN_10xmultiome_2.FIXEDCELLS	1.07841	10x Multiome
CAACGGTCATCATCAC___SAN_10xmultiome_2.FIXEDCELLS	1	10x Multiome
CTAATGAAGGTCCGTT___SAN_10xmultiome_2.FIXEDCELLS	1.0006	10x Multiome
CGTAATAAGTGTGATA___SAN_10xmultiome_2.FIXEDCELLS	1.00887	10x Multiome
TTCCGCACAAGTAAAG___SAN_10xmultiome_2.FIXEDCELLS	1.04684	10x Multiome
AGCTTTGTCAAGGAAG___SAN_10xmultiome_2.FIXEDCELLS	1	10x Multiome
TACTTCCTCGACAAAC___SAN_10xmultiome_2.FIXEDCELLS	1	10x Multiome
CACTTCAAGAGAGCAA___SAN_10xmultiome_2.FIXEDCELLS	1	10x Multiome
TAGTGTTTCACAGATA___SAN_10xmultiome_2.FIXEDCELLS	1	10x Multiome
ACTTAGCGTTGACCAT___SAN_10xmultiome_2.FIXEDCELLS	1	10x Multiome
CACAACCTCTGTTGGC___SAN_10xmultiome_2.FIXEDCELLS	1.14765	10x Multiome
CAGAGGGAGCATCTAT___SAN_10xmultiome_2.FIXEDCELLS	1	10x Multiome
CGCTAACTCATCACAT___SAN_10xmultiome_2.FIXEDCELLS	1.01522	10x Multiome
GTTTGTGTCTGGATCC___SAN_10xmultiome_2.FIXEDCELLS	1.00236	10x Multiome
CGCAATTGTTCATTCT___SAN_10xmultiome_2.FIXEDCELLS	1	10x Multiome
GCTCAGTTCTAGCCAC___SAN_10xmultiome_2.FIXEDCELLS	1.77512	10x Multiome
ATTTGCAGTGGATTGA___SAN_10xmultiome_2.FIXEDCELLS	1.00188	10x Multiome
TCGCGCTCATGCTTTA___SAN_10xmultiome_2.FIXEDCELLS	1	10x Multiome
GAGACTAGTGTCCTGA___SAN_10xmultiome_2.FIXEDCELLS	1	10x Multiome
GCATTTAGTGGTTAGA___SAN_10xmultiome_2.FIXEDCELLS	1	10x Multiome
TGATTACTCATCAGTT___SAN_10xmultiome_2.FIXEDCELLS	1	10x Multiome
AACCCGGCAAGTTAGT___SAN_10xmultiome_2.FIXEDCELLS	1.10097	10x Multiome
GCACACAAGGATTTGA___SAN_10xmultiome_2.FIXEDCELLS	1	10x Multiome
TGGTCAACATAATCGG___SAN_10xmultiome_2.FIXEDCELLS	1.25225	10x Multiome
AGCAGCCAGCATCTAT___SAN_10xmultiome_2.FIXEDCELLS	1	10x Multiome
GGGCAATGTGCTCATG___SAN_10xmultiome_2.FIXEDCELLS	1	10x Multiome
AGCCAATAGCTCATTG___SAN_10xmultiome_2.FIXEDCELLS	1	10x Multiome
AATTGAGTCTAACCCA___SAN_10xmultiome_2.FIXEDCELLS	1.06474	10x Multiome
ATGGGCGGTACCTTGG___SAN_10xmultiome_2.FIXEDCELLS	1.00208	10x Multiome
AATCACTTCCACCCTC___SAN_10xmultiome_2.FIXEDCELLS	1.03672	10x Multiome
ATTGTCAGTTGTTGTA___SAN_10xmultiome_2.FIXEDCELLS	1	10x Multiome
GTTCCCACAGTAGGAG___SAN_10xmultiome_2.FIXEDCELLS	1.04425	10x Multiome
GTAGGCGGTTGCAAGA___SAN_10xmultiome_2.FIXEDCELLS	1.0029	10x Multiome
TTAGGATCAAACTAGT___SAN_10xmultiome_2.FIXEDCELLS	1	10x Multiome
GCTTCAATCATCAGTT___SAN_10xmultiome_2.FIXEDCELLS	1.06506	10x Multiome
AGCAAGCGTCACGCAC___SAN_10xmultiome_2.FIXEDCELLS	1	10x Multiome
TGGTCCTAGCAACAAC___SAN_10xmultiome_2.FIXEDCELLS	1.00873	10x Multiome
CGTAAGGTCATTAAGG___SAN_10xmultiome_2.FIXEDCELLS	1.24498	10x Multiome
TAGCCTTCAACGGTGT___SAN_10xmultiome_2.FIXEDCELLS	1	10x Multiome
CAGGATAGTTCCTCAC___SAN_10xmultiome_2.FIXEDCELLS	1	10x Multiome
GTACCGTTCAGCCTTA___SAN_10xmultiome_2.FIXEDCELLS	1.00814	10x Multiome
GTAATCGCAAGCCATA___SAN_10xmultiome_2.FIXEDCELLS	1.03652	10x Multiome
ACCTTTGAGATTCGTT___SAN_10xmultiome_2.FIXEDCELLS	1.00725	10x Multiome
CGGGTCACATGGCTAA___SAN_10xmultiome_2.FIXEDCELLS	1	10x Multiome
CGTTAAGCAAACTAGT___SAN_10xmultiome_2.FIXEDCELLS	1	10x Multiome
TTAGCCATCGCTAATT___SAN_10xmultiome_2.FIXEDCELLS	1	10x Multiome
CTTTGAGTCTGGCTGT___SAN_10xmultiome_2.FIXEDCELLS	1	10x Multiome
CTAGGTTGTCTGTGCA___SAN_10xmultiome_2.FIXEDCELLS	1.38318	10x Multiome
TGTTGCTCAACCTCGC___SAN_10xmultiome_2.FIXEDCELLS	1	10x Multiome
GTTCCAGGTAAGTACG___SAN_10xmultiome_2.FIXEDCELLS	1.431	10x Multiome
ACACCGGCATGGTTAG___SAN_10xmultiome_2.FIXEDCELLS	1.06476	10x Multiome
CCAGGAATCAGGTTGG___SAN_10xmultiome_2.FIXEDCELLS	1	10x Multiome
GTCCGTTAGAACAAGG___SAN_10xmultiome_2.FIXEDCELLS	1.38841	10x Multiome
GCATGCAAGGCTCAAG___SAN_10xmultiome_2.FIXEDCELLS	1.00142	10x Multiome
CGCGTGACAGGTCAAC___SAN_10xmultiome_2.FIXEDCELLS	1	10x Multiome
TAACCAGCAATAAAGG___SAN_10xmultiome_2.FIXEDCELLS	1.03515	10x Multiome
GCCAACCGTGATTCTA___SAN_10xmultiome_2.FIXEDCELLS	1.00526	10x Multiome
ACCTCAATCCCTGGTG___SAN_10xmultiome_2.FIXEDCELLS	1	10x Multiome
AGTCAATCACGATTCT___SAN_10xmultiome_2.FIXEDCELLS	1	10x Multiome
GATGGACGTTTATTCC___SAN_10xmultiome_2.FIXEDCELLS	1.03515	10x Multiome
TCCTGATCATCCGGGA___SAN_10xmultiome_2.FIXEDCELLS	1.01316	10x Multiome
CCTTAGGGTATTTGGC___SAN_10xmultiome_2.FIXEDCELLS	1.00605	10x Multiome
ATCCCGCCATGGTGCG___SAN_10xmultiome_2.FIXEDCELLS	1	10x Multiome
GGCATTACAGGATGGA___SAN_10xmultiome_2.FIXEDCELLS	1	10x Multiome
TCAACAAAGACACGCA___SAN_10xmultiome_2.FIXEDCELLS	1.09444	10x Multiome
TGAGCTTGTTTGCTCC___SAN_10xmultiome_2.FIXEDCELLS	1	10x Multiome
TAACCAAAGAATCTAG___SAN_10xmultiome_2.FIXEDCELLS	1.00182	10x Multiome
CCAAATGCAGGACTAC___SAN_10xmultiome_2.FIXEDCELLS	1	10x Multiome
GGATGAAAGTTACCGC___SAN_10xmultiome_2.FIXEDCELLS	1	10x Multiome
AGTCATTTCGAAGTAC___SAN_10xmultiome_2.FIXEDCELLS	1	10x Multiome
CGAGTAAGTTATGGGA___SAN_10xmultiome_2.FIXEDCELLS	1	10x Multiome
CGAGTAAGTTTATTCC___SAN_10xmultiome_2.FIXEDCELLS	1.02684	10x Multiome
AGGCTTGAGCAGGTAT___SAN_10xmultiome_2.FIXEDCELLS	1.00001	10x Multiome
CGCTAAACACCTAACT___SAN_10xmultiome_2.FIXEDCELLS	1	10x Multiome
CGGTGAATCTGGAAAC___SAN_10xmultiome_2.FIXEDCELLS	1	10x Multiome
GGTTCACTCGCTTCAA___SAN_10xmultiome_2.FIXEDCELLS	1.00232	10x Multiome
CCTGACAGTAGTCATC___SAN_10xmultiome_2.FIXEDCELLS	1.00157	10x Multiome
GGTCATGAGCGAAGTT___SAN_10xmultiome_2.FIXEDCELLS	1.00045	10x Multiome
TTCGTTACAGCACTAA___SAN_10xmultiome_2.FIXEDCELLS	1	10x Multiome
CTACTAAGTGGGTAAC___SAN_10xmultiome_2.FIXEDCELLS	1.03183	10x Multiome
CACAGTGAGCTTCTCT___SAN_10xmultiome_2.FIXEDCELLS	1.16123	10x Multiome
TGACCTGGTAGGATCA___SAN_10xmultiome_2.FIXEDCELLS	1	10x Multiome
CGCTAATGTTGGTGAA___SAN_10xmultiome_2.FIXEDCELLS	1.00038	10x Multiome
ACTAGTCGTTACGCCA___SAN_10xmultiome_2.FIXEDCELLS	1.00165	10x Multiome
TCAGCCTAGCGAGTTG___SAN_10xmultiome_2.FIXEDCELLS	1.00285	10x Multiome
GGCTAAGTCCAAACTT___SAN_10xmultiome_2.FIXEDCELLS	1.06338	10x Multiome
CTTGGTTCACTAGTAG___SAN_10xmultiome_2.FIXEDCELLS	1.10037	10x Multiome
GCTATTAGTCCATTAA___SAN_10xmultiome_2.FIXEDCELLS	1.00002	10x Multiome
ACGTTAAAGCAAGTGT___SAN_10xmultiome_2.FIXEDCELLS	1.20648	10x Multiome
ATCATGCGTCAACCGC___SAN_10xmultiome_2.FIXEDCELLS	1	10x Multiome
CGATATGCAAATCCCT___SAN_10xmultiome_2.FIXEDCELLS	1.09842	10x Multiome
TAAAGGGAGGTATTTC___SAN_10xmultiome_2.FIXEDCELLS	1	10x Multiome
ATTGCCTCAATAAAGG___SAN_10xmultiome_2.FIXEDCELLS	1.70924	10x Multiome
AACCAGGTCAGCCTTA___SAN_10xmultiome_2.FIXEDCELLS	1.00369	10x Multiome
CATGCAACACCAGCTC___SAN_10xmultiome_2.FIXEDCELLS	1.22504	10x Multiome
GAGGTTAGTGAGGGTT___SAN_10xmultiome_2.FIXEDCELLS	1.04033	10x Multiome
TCATCATAGGCTAAAC___SAN_10xmultiome_2.FIXEDCELLS	1.04043	10x Multiome
GTCATGGAGATAGCCG___SAN_10xmultiome_2.FIXEDCELLS	1.00114	10x Multiome
TCCTCAAAGAGGCTAT___SAN_10xmultiome_2.FIXEDCELLS	1	10x Multiome
TTGTCATAGGCTTTCA___SAN_10xmultiome_2.FIXEDCELLS	1	10x Multiome
AAGCGATTCGATATGA___SAN_10xmultiome_2.FIXEDCELLS	1.00847	10x Multiome
CCCAACTAGTCATGCC___SAN_10xmultiome_2.FIXEDCELLS	1.00741	10x Multiome
GCAGTTTGTCCTGAGC___SAN_10xmultiome_2.FIXEDCELLS	1	10x Multiome
CCAATACGTTTGGTGT___SAN_10xmultiome_2.FIXEDCELLS	1.00867	10x Multiome
GTACCGGCATGTTGGA___SAN_10xmultiome_2.FIXEDCELLS	1	10x Multiome
GACATCCTCGACATTT___SAN_10xmultiome_2.FIXEDCELLS	1.00713	10x Multiome
GATTACGCAATCTGGA___SAN_10xmultiome_2.FIXEDCELLS	1	10x Multiome
GTCGAAGTCTAGTTAC___SAN_10xmultiome_2.FIXEDCELLS	1	10x Multiome
CTTGTTTGTCGCATAT___SAN_10xmultiome_2.FIXEDCELLS	1.00614	10x Multiome
TCCCGAAGTGCGGTAG___SAN_10xmultiome_2.FIXEDCELLS	1	10x Multiome
ATGACTAAGTCTTAGT___SAN_10xmultiome_2.FIXEDCELLS	1.00377	10x Multiome
GCTTCATCACCTTCTC___SAN_10xmultiome_2.FIXEDCELLS	1.03449	10x Multiome
GAAAGGATCCAACCTA___SAN_10xmultiome_2.FIXEDCELLS	1	10x Multiome
CTAACCTCACAACATG___SAN_10xmultiome_2.FIXEDCELLS	1.00138	10x Multiome
GTTGTCATCCTGTTAG___SAN_10xmultiome_2.FIXEDCELLS	1.38571	10x Multiome
TGTTGAGCAGATAATC___SAN_10xmultiome_2.FIXEDCELLS	1	10x Multiome
GAGTGAGCAAACAAAG___SAN_10xmultiome_2.FIXEDCELLS	1	10x Multiome
TTCAAGCGTAGGTTCT___SAN_10xmultiome_2.FIXEDCELLS	1	10x Multiome
GGTTGCAAGCCAATCC___SAN_10xmultiome_2.FIXEDCELLS	1	10x Multiome
ATCGCGAAGTGTTTGT___SAN_10xmultiome_2.FIXEDCELLS	1.05667	10x Multiome
TGTGCTGGTTTACTAG___SAN_10xmultiome_2.FIXEDCELLS	1	10x Multiome
ACACCGTTCAATCCAT___SAN_10xmultiome_2.FIXEDCELLS	1.05357	10x Multiome
GCATCTATCTTGTTGG___SAN_10xmultiome_2.FIXEDCELLS	1	10x Multiome
GAAGGAATCATTTGGT___SAN_10xmultiome_2.FIXEDCELLS	1	10x Multiome
TAAAGCTCAGGTGGAA___SAN_10xmultiome_2.FIXEDCELLS	1	10x Multiome
GGTTATTTCCTACTAG___SAN_10xmultiome_2.FIXEDCELLS	1.00572	10x Multiome
CGTTATAGTTAAGTCC___SAN_10xmultiome_2.FIXEDCELLS	1.00059	10x Multiome
AGCGGTCAGTCACTCA___SAN_10xmultiome_2.FIXEDCELLS	1	10x Multiome
CGCGATAAGCTATCGC___SAN_10xmultiome_2.FIXEDCELLS	1.06826	10x Multiome
CAAAGGAAGCTATATC___SAN_10xmultiome_2.FIXEDCELLS	1	10x Multiome
AATCGTTTCGGTACGA___SAN_10xmultiome_2.FIXEDCELLS	1.00802	10x Multiome
TCCTCAAAGGGTTATA___SAN_10xmultiome_2.FIXEDCELLS	1	10x Multiome
ATGCACCTCCGGCTAT___SAN_10xmultiome_2.FIXEDCELLS	1	10x Multiome
AATATGGTCCAACCTA___SAN_10xmultiome_2.FIXEDCELLS	1.00246	10x Multiome
AACACTAAGAGGCTAT___SAN_10xmultiome_2.FIXEDCELLS	1.01067	10x Multiome
GAGTAACTCAAATCAG___SAN_10xmultiome_2.FIXEDCELLS	1	10x Multiome
GGAATCTAGTCACACC___SAN_10xmultiome_2.FIXEDCELLS	1.28243	10x Multiome
ATTTAGCTCGCGAGTA___SAN_10xmultiome_2.FIXEDCELLS	1	10x Multiome
GGAGCATGTAGGTGAC___SAN_10xmultiome_2.FIXEDCELLS	1.00946	10x Multiome
CTGTTAAGTTCCTGGA___SAN_10xmultiome_2.FIXEDCELLS	1.00211	10x Multiome
CTGCTAATCATGAGGT___SAN_10xmultiome_2.FIXEDCELLS	1.51509	10x Multiome
TCTTTGTGTTGCAAGA___SAN_10xmultiome_2.FIXEDCELLS	1	10x Multiome
CTCCTAAAGTCACCTA___SAN_10xmultiome_2.FIXEDCELLS	1.00005	10x Multiome
TCGCTAATCGCGCAAA___SAN_10xmultiome_2.FIXEDCELLS	1.0031	10x Multiome
CGGAACGGTGTAACCT___SAN_10xmultiome_2.FIXEDCELLS	1	10x Multiome
TCGTTAAGTAGGATCA___SAN_10xmultiome_2.FIXEDCELLS	1	10x Multiome
AAGACCAGTGACCTTG___SAN_10xmultiome_2.FIXEDCELLS	1	10x Multiome
AGAGGAGGTTGACCAT___SAN_10xmultiome_2.FIXEDCELLS	1.05953	10x Multiome
TTGGACCTCCAAATAG___SAN_10xmultiome_2.FIXEDCELLS	1.00329	10x Multiome
CTTGCTCGTCACTATA___SAN_10xmultiome_2.FIXEDCELLS	1	10x Multiome
[truncated: 167,228 more rows]
