# Supplementary material for: Systematic benchmarking of single-cell ATAC-sequencing protocols
Source: Nat Biotechnol. 2023 Aug 3;42(6):916–26. doi: 10.1038/s41587-023-01881-x (PMC11180611; doi:10.1038/s41587-023-01881-x)
Supplement: Supplementary file 8 — Source data for Extended Data Fig. 1. [file 41587_2023_1881_MOESM8_ESM.csv]

	short_identifier	centre	technology	%_mapq30	frac_barcodes_merged	chrM	Median_Unique_nr_frag_in_regions_thousands	Median_frip	Median_tss_enrichment	seurat_score	median_frag_len	total_doublets_pct
BIO_ddseq_1.FIXEDCELLS	ddS Bi1	BioRad	Bio-Rad ddSEQ SureCell	90.5	0.8643081761006289	0.3361835039041136	3.849	0.5627302552994952	34.318184059289095	0.710590226786004	174.0
BIO_ddseq_2.FIXEDCELLS	ddS Bi2	BioRad	Bio-Rad ddSEQ SureCell	92.14	0.8081395348837209	0.3791385977388047	4.972	0.6281840146676934	34.345535624609454	0.757491962910127	169.0
BIO_ddseq_3.FIXEDCELLS	ddS Bi3	BioRad	Bio-Rad ddSEQ SureCell	87.21	0.8850820842255531	2.141845702867153	4.122	0.6325097405830312	34.95006537197904	0.7494723648530279	129.0
BIO_ddseq_4.FIXEDCELLS	ddS Bi4	BioRad	Bio-Rad ddSEQ SureCell	87.25	0.919245283018868	2.242906000316416	4.611	0.6347843345551476	34.64333618870998	0.787312321365363	128.0
BRO_mtscatacfacs_1.FIXEDCELLS	mt* Br1	Broad	mtscATAC-seq (FACS)	87.55	0.0075503355704697	22.558771681290413	7.814	0.499141331502509	22.56571288288456	0.88635591151043	124.0	0.0296503496503496
BRO_mtscatacfacs_2.FIXEDCELLS	mt* Br2	Broad	mtscATAC-seq (FACS)	87.66	0.0229479258605472	22.829008702351548	7.623	0.4924584246487044	22.60085049881799	0.877485602319971	122.0	0.024131842260153
CNA_10xmultiome_1.FIXEDCELLS	MO C1	CNAG	10x Multiome	89.65	0.0002827254735651	0.8982986273296384	5.558	0.6146671902611427	26.79049778617192	0.798463840009726	140.0	0.0486425339366515
CNA_10xmultiome_2.FIXEDCELLS	MO C2	CNAG	10x Multiome	89.36	0.0	0.6047006467680519	3.784	0.5986290936785986	27.339665719587128	0.6965063545321815	141.0	0.0528507367072389
CNA_10xv11_1.FIXEDCELLS	v1.1 C1	CNAG	10x v1.1	90.03	0.0135332845647403	0.5917161336884383	4.584	0.6523018439328583	25.32876408995666	0.8329600507623265	116.0	0.0453713867544822
CNA_10xv11_2.FIXEDCELLS	v1.1 C2	CNAG	10x v1.1	90.1	0.0455850681981335	0.4798157695670819	4.951	0.6636497384603803	25.73466230390505	0.813782305575085	114.0	0.0434470377019748
CNA_10xv11_3.FIXEDCELLS	v1.1 C3	CNAG	10x v1.1	89.94	0.0275847089487402	0.562961999950224	6.443	0.5893080561123059	20.85857693492333	0.846425352408608	107.0	0.0549641538127308
CNA_10xv11c_1.FIXEDCELLS	v1.1c C1	CNAG	10x v1.1 (control)	90.16	0.0298507462686567	0.9460522082440384	9.073	0.5970768822719976	22.110042362959906	0.773902756752902	89.0
CNA_10xv11c_2.FIXEDCELLS	v1.1c C2	CNAG	10x v1.1 (control)	90.36	0.0305755395683453	1.1220379227392747	8.761	0.6360689025810307	22.21357121881156	0.838754275323877	90.0	0.0387038703870387
CNA_10xv2_1.FIXEDCELLS	v2 C1	CNAG	10x v2	92.5	0.0105263157894736	2.588960840584539	6.823	0.6310399330698298	24.48118811816566	0.817662317163575	75.0	0.0629337162000478
CNA_10xv2_2.FIXEDCELLS	v2 C2	CNAG	10x v2	92.4	0.0150125104253544	2.7728459866444912	6.477	0.6107885824866957	25.08820384484131	0.8105287716111415	76.0	0.0592258925592258
CNA_hydrop_1.FIXEDCELLS	Hy C1	CNAG	HyDrop	87.76	0.0976849237718802	4.801587430990122	0.443	0.2596899224806202	18.562770562770563	0.450900050335761	179.0
CNA_hydrop_2.FIXEDCELLS	Hy C2	CNAG	HyDrop	87.15	0.0509641873278236	5.253097063546951	0.4295	0.2489175423770363	17.92916344083848	0.4666816675640884	162.0
CNA_hydrop_3.FIXEDCELLS	Hy C3	CNAG	HyDrop	88.7	0.1057827926657263	4.28712306516951	0.595	0.281339052683772	19.98259098314056	0.46981159319831	169.0
CNA_mtscatac_1.FIXEDCELLS	mt C1	CNAG	mtscATAC-seq	88.02	0.0542900531511009	7.564938352805334	2.553	0.3871428596653798	19.348036998837053	0.688120001159577	140.0
CNA_mtscatac_2.FIXEDCELLS	mt C2	CNAG	mtscATAC-seq	88.07	0.0179487179487179	5.568304721333843	3.541	0.404069946455831	19.99184024778398	0.6750863140283354	132.0
EPF_hydrop_1.FIXEDCELLS	Hy E1	EPFL	HyDrop	83.4	0.0107626076260762	15.89831998185162	1.452	0.4824612042726645	27.83380790404405	0.648366429572831	119.0	0.0298369732390033
EPF_hydrop_2.FIXEDCELLS	Hy E2	EPFL	HyDrop	82.14	0.0090177133655394	16.759305639452077	1.403	0.4688340259105353	29.92395577429374	0.5988705132765235	96.0	0.0235180412371134
EPF_hydrop_3.FIXEDCELLS	Hy E3	EPFL	HyDrop	82.57	0.0157122905027932	17.773378283697443	1.551	0.4626516947970428	28.8660839120559	0.661603054925447	105.0	0.0394690883688438
EPF_hydrop_4.FIXEDCELLS	Hy E4	EPFL	HyDrop	82.29	0.0185509275463773	19.05624574002385	1.599	0.4483101391650099	29.05037632407404	0.649887899993936	96.0	0.0392156862745098
HAR_ddseq_1.FIXEDCELLS	ddS H1	Harvard	Bio-Rad ddSEQ SureCell	90.25	0.848991848991849	0.2249186785042736	5.385	0.6142619167336552	34.239630263408685	0.813260995320796	167.0	0.0302510190946148
HAR_ddseq_2.FIXEDCELLS	ddS H2	Harvard	Bio-Rad ddSEQ SureCell	90.29	0.7633858267716536	0.2377330717021122	4.878	0.598935109214364	33.55662746655264	0.763970949804182	171.0	0.0647765308131522
MDC_mtscatac_1.FIXEDCELLS	mt M1	Max Delbrück Center	mtscATAC-seq	89.98	0.0092604179702164	17.182573508901633	5.789	0.3945680439179428	21.201413842045376	0.786875626508278	123.0	0.0735919899874843
MDC_mtscatac_2.FIXEDCELLS	mt M2	Max Delbrück Center	mtscATAC-seq	90.89	0.0163439332030556	15.74464837980342	3.22	0.3067844102912456	16.78367138828254	0.657520051734174	168.0	0.0479744136460554
OHS_s3atac_1.FIXEDCELLS	s3 O1	Oregon Health & Science University	s3-ATAC	80.63	0.0	1.3534471954735583	1.771	0.2467191601049868	9.13	0.6543589353977235	133.0
OHS_s3atac_2.FIXEDCELLS	s3 O2	Oregon Health & Science University	s3-ATAC	89.96	0.0	2.1390203035354944	0.635	0.1322088608287468	11.882226631992996	0.4287059351405725	159.0
SAN_10xmultiome_1.FIXEDCELLS	MO Sa1	Wellcome Sanger Institute	10x Multiome	90.53	0.0005725737188663	0.4346471717376726	6.886	0.5899908696644601	25.04846324764631	0.851263105037912	130.0	0.0756013745704467
SAN_10xmultiome_2.FIXEDCELLS	MO Sa2	Wellcome Sanger Institute	10x Multiome	90.48	0.0	0.5178259256777948	6.4185	0.5799909855655014	25.014739831904965	0.854320952419271	134.0	0.0758959943780745
STA_10xv11_1.FIXEDCELLS	v1.1 St1	Stanford	10x v1.1	85.14	0.041711229946524	0.2643293786480355	5.578	0.5579573343401926	18.208614896749594	0.706434013553544	145.0
STA_10xv11_2.FIXEDCELLS	v1.1 St2	Stanford	10x v1.1	84.96	0.0591603053435114	0.2049934371439891	4.324	0.5469173073353293	18.20346196107392	0.72831599557663	141.0
TXG_10xv11_1.FIXEDCELLS	v1.1 T1	10x Genomics	10x v1.1	90.59	0.0267767263942017	0.1471611706993218	6.511	0.5395423096087368	21.802642773772178	0.806140806742517	170.0
TXG_10xv2_1.FIXEDCELLS	v2 T1	10x Genomics	10x v2	93.42	0.0079174183203046	0.1418972812295036	10.673	0.5731495617482526	22.979809956575515	0.864997912609897	129.0
TXG_10xv2_2.FIXEDCELLS	v2 T2	10x Genomics	10x v2	93.38	0.0081950829502298	0.1443221586486988	10.443	0.5658998407619251	23.434870756606664	0.835165427718283	131.0
UCS_ddseq_1.FIXEDCELLS	ddS U1	UCSF	Bio-Rad ddSEQ SureCell	88.14	0.5574266792809839	0.2845662765164608	2.816	0.4560810810810811	27.482879304973743	0.63359587878652	161.0
UCS_ddseq_2.FIXEDCELLS	ddS U2	UCSF	Bio-Rad ddSEQ SureCell	88.11	0.5505933117583603	0.3299014872575211	3.195	0.4628720968269545	27.14060117062705	0.674045301544639	158.0
VIB_10xmultiome_1.FIXEDCELLS	MO V1	VIB	10x Multiome	86.74	0.0016168148746968	0.3324308033660391	3.172	0.7016637980493402	29.732889321627567	0.7002137797122585	131.0	0.0299352750809061
VIB_10xmultiome_2.FIXEDCELLS	MO V2	VIB	10x Multiome	86.68	0.0035300050428643	0.3204322120546186	3.6505	0.6786666666666666	30.5984090035492	0.755083067836089	126.0	0.0237134207870837
VIB_10xv1_1.FIXEDCELLS	v1 V1	VIB	10x v1	87.72	0.0502267178235089	0.2040627047138655	6.205	0.6635291683905669	29.89199268613903	0.878840338024658	112.0	0.0230286113049546
VIB_10xv1_2.FIXEDCELLS	v1 V2	VIB	10x v1	88.3	0.0235061239638748	0.1419798234153128	5.255	0.4857269728495306	25.28056332882161	0.804739718600904	131.0	0.0561742143033902
VIB_10xv2_1.FIXEDCELLS	v2 V1	VIB	10x v2	92.75	0.004507405022537	1.0636953132268538	12.696	0.63155953350173	29.17147950965789	0.909332943024114	69.0	0.0132045088566827
VIB_10xv2_2.FIXEDCELLS	v2 V2	VIB	10x v2	92.81	0.0130841121495327	1.072186903189048	13.016	0.6278687000381309	28.76423009410479	0.903456672289416	71.0	0.0118416952321595
VIB_hydrop_1.FIXEDCELLS	Hy V1	VIB	HyDrop	84.05465479987089	0.0174326465927099	25.41962340889883	1.509	0.400257853552535	29.95802021052041	0.580823584075416	81.0
VIB_hydrop_2.FIXEDCELLS	Hy V2	VIB	HyDrop	84.81795878092228	0.0736357659434582	23.82507673858995	1.64	0.412305737739407	29.559402649280287	0.591176178719942	80.0
