# Supplementary material for: Systematic benchmarking of single-cell ATAC-sequencing protocols
Source: Nat Biotechnol. 2023 Aug 3;42(6):916–26. doi: 10.1038/s41587-023-01881-x (PMC11180611; doi:10.1038/s41587-023-01881-x)
Supplement: Supplementary file 9 — Source data for Extended Data Fig. 4. [file 41587_2023_1881_MOESM9_ESM.xlsx]

## Sheet: 4b_1
Technology	B cells	Naive T cells	Cytotoxic T cells	NK cells	CD14+ monocytes	CD16+ monocytes	Dendritic cells
10x v1	0.996877	0.997163	0.967834	0.984034	0.988996	0.984458	0.93782
10x v1.1	0.998534	0.998936	0.993549	0.992185	0.996923	0.992681	0.971004
10x v2	0.998598	0.998729	0.995372	0.99837	0.998928	0.998579	0.991745
10x Multiome	0.996335	0.993558	0.9718	0.984514	0.992167	0.977182	0.911997
mtscATAC-seq	0.991747	0.981236	0.953859	0.972144	0.999161	0.914582	0.96588
ddSEQ SureCell	0.955293	0.943679	0.808964	0.890828	0.932067	0.883713	0.799105
s3-ATAC	0.744886	0.596005	0.675033	0.392962	0.850729	0.31782	0.128752
HyDrop	0.915716	0.904409	0.599736	0.655463	0.917939	0.596676	0.542009

## Sheet: 4b_2
Technology	B cells	Naive T cells	Cytotoxic T cells	NK cells	CD14+ monocytes	CD16+ monocytes	Dendritic cells
10x v1	0.0783428	0.0402344	0.00516555	0.0439455	0.0197188	0.106841	0.0557384
10x v1.1	0.195027	0.131896	0.0186395	0.123643	0.0899572	0.197847	0.114714
10x v2	0.127008	0.18979	0.0571322	0.226165	0.126153	0.322326	0.170671
10x Multiome	0.173682	0.0917754	0.0271969	0.103054	0.0900369	0.100192	0.0529954
mtscATAC-seq	0.0946753	0.0263188	0.0375591	0.0666631	0.0940232	0.0439536	0.14752
ddSEQ SureCell	0.134577	0.0456797	0.00821509	0.0355927	0.116187	0.107404	0.0650647
s3-ATAC	0.0253618	0.00654188	0.0388661	0.00899127	0.0931728	0.00738195	0.00356594
HyDrop	0.0127805	0.0023823	0.0117625	0.00297936	0.00454437	0.00371915	0.00241387

## Sheet: 4c_1
Technology	B cells	Naive T cells	Cytotoxic T cells	NK cells	CD14+ monocytes	CD16+ monocytes	Dendritic cells
10x v1	0.866047	0.826163	0.957979	0.937884	0.78214	0.717074	0.70389
10x v1.1	0.961395	0.888953	0.971809	0.880546	0.91843	0.959318	0.903806
10x v2	0.945116	0.925581	0.921277	0	0.926566	0.931991	0.847344
10x Multiome	0.766977	0.781395	0.856383	0.699659	0.893409	0.791247	0.69657
mtscATAC-seq	0.935349	0.916279	0.856383	0.758362	0.98454	0.981097	0.906943
ddSEQ SureCell	0.495814	0.326744	0.476596	0.579522	0.552482	0.259297	0.467378
s3-ATAC	0.772558	0.522674	0.431915	0.245734	0.885476	0.867269	0.745086
HyDrop	0.630233	0.488953	0.324468	0.22116	0.921888	0.76618	0.695943

## Sheet: 4c_2
Technology	B cells	Naive T cells	Cytotoxic T cells	NK cells	CD14+ monocytes	CD16+ monocytes	Dendritic cells
10x v1	0.551628	0.509302	0.623936	0.435495	0.737388	0.726115	0.694061
10x v1.1	0.603721	0.419186	0.642553	0.43413	0.749797	0.753236	0.76788
10x v2	0.727907	0.505233	0.655319	0	0.796379	0.787754	0.808657
10x Multiome	0.511628	0.466279	0.47234	0.395904	0.743897	0.755702	0.762024
mtscATAC-seq	0.460465	0.596512	0.410106	0.565188	0.702604	0.718307	0.721037
ddSEQ SureCell	0.41907	0.34186	0.298404	0.417065	0.526851	0.62708	0.466959
s3-ATAC	0.259535	0.24186	0.195213	0.185666	0.510781	0.558866	0.624843
HyDrop	0.277674	0.428488	0.155851	0.288737	0.64524	0.652764	0.750941
