# Supplementary material for: Systematic benchmarking of single-cell ATAC-sequencing protocols
Source: Nat Biotechnol. 2023 Aug 3;42(6):916–26. doi: 10.1038/s41587-023-01881-x (PMC11180611; doi:10.1038/s41587-023-01881-x)
Supplement: Supplementary file 10 — Source data for Extended Data Fig. 6. [file 41587_2023_1881_MOESM10_ESM.xlsx]

## Sheet: 6a
composite_sample_id	sample_id	cell_type_pred_score	cell_type	tech
CAGGCGGATGAATAAAGTGCG_CGCGGCGACCTACCGCAGTGT-BIO_ddseq_1.FIXEDCELLS	BIO_ddseq_1.FIXEDCELLS	0.794101	Naive T cell	ddseq
ACACGCGATATAACATTCGTT_TTCCTCTTCGTTCTGCTAATT-BIO_ddseq_1.FIXEDCELLS	BIO_ddseq_1.FIXEDCELLS	0.581627	Cytotoxic T cell	ddseq
AACGGTGGAGAGGTTAGTGTT_TTGTAAGCGTTTGATGAGGAG-BIO_ddseq_1.FIXEDCELLS	BIO_ddseq_1.FIXEDCELLS	0.680369	Naive T cell	ddseq
ATAGTTGTGAGATTGAATCAA-BIO_ddseq_1.FIXEDCELLS	BIO_ddseq_1.FIXEDCELLS	1	B cell	ddseq
TACGCATTCTGAACGAGCGTG-BIO_ddseq_1.FIXEDCELLS	BIO_ddseq_1.FIXEDCELLS	0.916906	Naive T cell	ddseq
AGCAACGTTGGACTCATCAGT_GTAATACCTCATTTAGCCGCC-BIO_ddseq_1.FIXEDCELLS	BIO_ddseq_1.FIXEDCELLS	0.601357	Natural killer cell	ddseq
ACGAGAACTTGTCCAACCACA_ACGTATTCCACTTGTGGAAGG_GAATATGCACATGAAACCACA-BIO_ddseq_1.FIXEDCELLS	BIO_ddseq_1.FIXEDCELLS	0.641373	Cytotoxic T cell	ddseq
CGTTTGACGACACTCCATAAT-BIO_ddseq_1.FIXEDCELLS	BIO_ddseq_1.FIXEDCELLS	0.696512	Cytotoxic T cell	ddseq
TACCGAAGAGTTGCCTATTCG_TCATACAGAGCTAATGATTGT-BIO_ddseq_1.FIXEDCELLS	BIO_ddseq_1.FIXEDCELLS	0.760904	Naive T cell	ddseq
AAGTGCGCCATAATCCGCGAT_AGATAGGTATGTGCATGTTCC_GAATATGAAGCAGCTCCTTAA-BIO_ddseq_1.FIXEDCELLS	BIO_ddseq_1.FIXEDCELLS	0.886031	Naive T cell	ddseq
AACCACATGAGGAGTTGGTTA_CGATGCAACCTACCTGTAGTG-BIO_ddseq_1.FIXEDCELLS	BIO_ddseq_1.FIXEDCELLS	0.964595	Naive T cell	ddseq
ACGTATTCACGCCAACACGCG_CCTATGTTGCGTTGTCTTGTA_TGAGATTAACTCTTACAGCTT-BIO_ddseq_1.FIXEDCELLS	BIO_ddseq_1.FIXEDCELLS	0.829393	Naive T cell	ddseq
CACATGAACCATGCGTGGCGC_GAGAGGTTCAGCAACGCGGCG_GCTAATTCTGCGCCTCGCGCA-BIO_ddseq_1.FIXEDCELLS	BIO_ddseq_1.FIXEDCELLS	0.837536	Naive T cell	ddseq
CGCGCTTAGGCATGGAGCTAA_TCTTGTATTACAGATGAGGAG_TGGAAGGAGGATACGTCCTTC-BIO_ddseq_1.FIXEDCELLS	BIO_ddseq_1.FIXEDCELLS	0.913848	Naive T cell	ddseq
AAGTGCGCGCAATCGAACCGT_TATACTTTCAGCAAGCTCCAA_TCGACAGAACTCTTTTACAGA-BIO_ddseq_1.FIXEDCELLS	BIO_ddseq_1.FIXEDCELLS	0.782737	Naive T cell	ddseq
AGATAGGACTACGATACTTTC_GGCGTCCCTTGTCCAGGATAC-BIO_ddseq_1.FIXEDCELLS	BIO_ddseq_1.FIXEDCELLS	0.735849	Naive T cell	ddseq
GGTAACACACGCCACACGGAC_TACTTTCGGTTCACTTGTAAG-BIO_ddseq_1.FIXEDCELLS	BIO_ddseq_1.FIXEDCELLS	0.748749	Naive T cell	ddseq
AGGACGTTCCAGTTTCATACA_CGAGTGGGTTAGGATTCGTAC-BIO_ddseq_1.FIXEDCELLS	BIO_ddseq_1.FIXEDCELLS	0.915364	Naive T cell	ddseq
ACGTTGGTTGGACTGCACAGC_CCATAATTTAAGCGTCGGATG_TCTGAACATTCGTTTTGGTTA-BIO_ddseq_1.FIXEDCELLS	BIO_ddseq_1.FIXEDCELLS	0.834552	Naive T cell	ddseq
CGCGCTTTTGGACTGATAGAC_GAGAGGTAGGACGTCAGGCGG_TCATACACGATGCACTATTCG-BIO_ddseq_1.FIXEDCELLS	BIO_ddseq_1.FIXEDCELLS	0.790924	Naive T cell	ddseq
CGCCTAATTATCATGGTTAGT_CGGATCTCGAGGTCATTCGTT-BIO_ddseq_1.FIXEDCELLS	BIO_ddseq_1.FIXEDCELLS	0.806298	Naive T cell	ddseq
CAGAGAGCGTAGCCCGCGCTT-BIO_ddseq_1.FIXEDCELLS	BIO_ddseq_1.FIXEDCELLS	0.885612	Naive T cell	ddseq
GAGCTAAATTCGTTTTGGTTA_GAGTTGCGCCTTTGCAGAATT_GCGTAGACACGGACTACCGAA_TAAGGTACACGGACGATAGAC-BIO_ddseq_1.FIXEDCELLS	BIO_ddseq_1.FIXEDCELLS	0.722153	Naive T cell	ddseq
AGGACGTTGAGATTCGCGGCG_CGCGCTTTTTCCTATTGAGGC_CTTCATCTTAAGCGGCTTTAT_TCGACAGGTTAGGAAGATAGG_TGAGGAGGGTGTTTCACGGAC-BIO_ddseq_1.FIXEDCELLS	BIO_ddseq_1.FIXEDCELLS	0.43811	Naive T cell	ddseq
AGACTTCATTCGTTCTCATTT_CATGTATCTTGTCCAACGTAA_TGGAAGGCGATGCATTAAGCG-BIO_ddseq_1.FIXEDCELLS	BIO_ddseq_1.FIXEDCELLS	0.880306	Naive T cell	ddseq
CATCAGTCGGCTGCGGCAGGC_CGTTTGATCCGCTCGCGACTC_TTCGTACCATCTTAATGGTGT-BIO_ddseq_1.FIXEDCELLS	BIO_ddseq_1.FIXEDCELLS	0.670414	Cytotoxic T cell	ddseq
CGATGCAAACGTAAATGAATA_CGCGGCGTCCTGGCGATCACC_TTCCTCTGAATATGCGCCTAA-BIO_ddseq_1.FIXEDCELLS	BIO_ddseq_1.FIXEDCELLS	0.710324	Naive T cell	ddseq
AGAGACCCATACGCCGCCTAA_ATTATTCTTCTGCACCAAGCT_GGTGTTTCATCAGTCATGTAT_GTCGGTTAGTAAGCGGTGTTT-BIO_ddseq_1.FIXEDCELLS	BIO_ddseq_1.FIXEDCELLS	1	B cell	ddseq
CTATTCGGAGAGGTAACGGTG_GTGTGTCTGGACCAGACAATA-BIO_ddseq_1.FIXEDCELLS	BIO_ddseq_1.FIXEDCELLS	1	B cell	ddseq
TGAGGAGGGAGCCTTAACGCC-BIO_ddseq_1.FIXEDCELLS	BIO_ddseq_1.FIXEDCELLS	1	B cell	ddseq
AAGTGCGGGCGGAAAACCACA_AAGTTATGCTTTATAACCACA_TTATCATTCGGCGTGCGACTC-BIO_ddseq_1.FIXEDCELLS	BIO_ddseq_1.FIXEDCELLS	1	B cell	ddseq
AATGATTTGATTGTGTTAGGA_CAGAATTGCACAGCTGAGATT_GGCGTCCTCCTTAAAGACTTC-BIO_ddseq_1.FIXEDCELLS	BIO_ddseq_1.FIXEDCELLS	1	B cell	ddseq
TGGCAACCGGAGGATCAAGAC-BIO_ddseq_1.FIXEDCELLS	BIO_ddseq_1.FIXEDCELLS	1	B cell	ddseq
AGACTTCAACCACATGACCGC_CTTGTCCTTGAGGCTGCTACT_TGGCCTTTTACAGATATGTGC-BIO_ddseq_1.FIXEDCELLS	BIO_ddseq_1.FIXEDCELLS	1	B cell	ddseq
ACGAGAAGGAGCCTGATAGAC_TCTGAACTCGGATGTCGACAG-BIO_ddseq_1.FIXEDCELLS	BIO_ddseq_1.FIXEDCELLS	1	B cell	ddseq
ACGAGAACGCAATCTCAAGAC_CTTCATCATTCGTTACACGCG-BIO_ddseq_1.FIXEDCELLS	BIO_ddseq_1.FIXEDCELLS	1	B cell	ddseq
CCGCGATATTGCCTTGAATCC_GGAAGTTCGCCTAAAAGCAGC_TGAATCCTTAAGCGGTCCTTC-BIO_ddseq_1.FIXEDCELLS	BIO_ddseq_1.FIXEDCELLS	0.75761	Cytotoxic T cell	ddseq
CACTTCTGAGGACAGCTAATT_GGTTAGTTGGACCACCAGTCA-BIO_ddseq_1.FIXEDCELLS	BIO_ddseq_1.FIXEDCELLS	0.97831	Naive T cell	ddseq
GATCACCCATCAGTTATACTT-BIO_ddseq_1.FIXEDCELLS	BIO_ddseq_1.FIXEDCELLS	0.780998	CD14+ monocyte	ddseq
CGCGGCGGTTGATGTGAGGAG_GGCAGGCTCGCGCAAACGTAA-BIO_ddseq_1.FIXEDCELLS	BIO_ddseq_1.FIXEDCELLS	1	B cell	ddseq
AGAGACCCTATTCGATAGTTG_AGAGACCTAGTGTTAAGCAGC-BIO_ddseq_1.FIXEDCELLS	BIO_ddseq_1.FIXEDCELLS	1	B cell	ddseq
TGTCGCTACCATGCACTACGA-BIO_ddseq_1.FIXEDCELLS	BIO_ddseq_1.FIXEDCELLS	0.919993	Naive T cell	ddseq
ATTCGTTGTCGGTTTTACAGA_TCAAGACCTCATTTCGTTTGA-BIO_ddseq_1.FIXEDCELLS	BIO_ddseq_1.FIXEDCELLS	0.59133	Naive T cell	ddseq
CATACGCCTAGAGCGCAGTGT_TGGCAACGTTAGGAATAGGCA_TTGTAAGTGATTGTAACCACA-BIO_ddseq_1.FIXEDCELLS	BIO_ddseq_1.FIXEDCELLS	0.655658	CD14+ monocyte	ddseq
CCACTTGCTTGTCCCAGAATT_GTCGGTTGCGCACGAAGTTAT_TCGCGCACCAAGCTTGAGGAG-BIO_ddseq_1.FIXEDCELLS	BIO_ddseq_1.FIXEDCELLS	0.897168	Naive T cell	ddseq
ACAGTACCACGCCATGGCCTT_CGATGCAAATTCCATTCGTAC_TCCGCTCGGTTAGTGAGAGGT-BIO_ddseq_1.FIXEDCELLS	BIO_ddseq_1.FIXEDCELLS	0.976179	CD14+ monocyte	ddseq
CACGGACCACATGAACGTTGG_CACGGACGCTTTATAACTCTT-BIO_ddseq_1.FIXEDCELLS	BIO_ddseq_1.FIXEDCELLS	0.854446	Naive T cell	ddseq
AGATAGGCAGAGAGACGTTGG_GGAAGTTCCTCCTTGGCAGGC_TCGCGCACATCAGTAAGGTTC-BIO_ddseq_1.FIXEDCELLS	BIO_ddseq_1.FIXEDCELLS	0.863611	CD14+ monocyte	ddseq
AACCACATGAGGAGTGGCAAC_CTAACTCCGTACAACACGGAC_CTAAGAATCATACACGCAATC-BIO_ddseq_1.FIXEDCELLS	BIO_ddseq_1.FIXEDCELLS	0.264319	Cytotoxic T cell	ddseq
GAATCAACGGTACGCTGGCAT_GAATCAATATACTTTGGAAGG_GAGCGTGTTACAGATGAGGAG-BIO_ddseq_1.FIXEDCELLS	BIO_ddseq_1.FIXEDCELLS	0.633713	CD16+ monocyte	ddseq
CACTTCTCGATGCACACATGA_GTGTCCAAGCGAATAAGGTTC_TCGACAGGCACAGCCGACACT_TGATTGTATAGGCAGCTCCAA-BIO_ddseq_1.FIXEDCELLS	BIO_ddseq_1.FIXEDCELLS	0.732433	Naive T cell	ddseq
ACTCAATAACGGTGAATTGGT_CCATAATCGGATCTACACGCG_GCTCCAAGGCAGGCGAGCTAA_GGACGACCTAAGAATCCGCTC-BIO_ddseq_1.FIXEDCELLS	BIO_ddseq_1.FIXEDCELLS	1	B cell	ddseq
AAGCAGCGGCGTCCCGGAGGA_AATTGGTTGTAGTGGGTCGTA-BIO_ddseq_1.FIXEDCELLS	BIO_ddseq_1.FIXEDCELLS	0.86224	Naive T cell	ddseq
TAAGGTACGGCTGCCCAAGCT_TACTTTCAGTTTCTTTAAGCG_TTGGTTAATTCGTTATTATTC-BIO_ddseq_1.FIXEDCELLS	BIO_ddseq_1.FIXEDCELLS	0.855286	CD14+ monocyte	ddseq
AGAGACCTTCCTCTCACTTCT_GTTAGGATTCGTACGAATATG-BIO_ddseq_1.FIXEDCELLS	BIO_ddseq_1.FIXEDCELLS	0.781611	Naive T cell	ddseq
CATCAGTCGCAATCATAGGCA_CGGATCTTTAAGCGTCATACA_GAGTTGCGCTCCAACAGGCGG-BIO_ddseq_1.FIXEDCELLS	BIO_ddseq_1.FIXEDCELLS	0.904295	CD14+ monocyte	ddseq
ACAGCTTTGATTGTACGTATT_CGGAGGAAGTAAGCTCGACAG_GAGAGGTTCGGCGTTCTGAAC-BIO_ddseq_1.FIXEDCELLS	BIO_ddseq_1.FIXEDCELLS	0.520847	Naive T cell	ddseq
ATTCACGGAATCAAGTCGGTT-BIO_ddseq_1.FIXEDCELLS	BIO_ddseq_1.FIXEDCELLS	0.968877	Naive T cell	ddseq
AACGGTGAATGATTCTCATTT_CGATGCAGCTAATTAACGGTG_GCGTAGATGCGTTGAGATAGG_TAAGGTACCGGTTTTTTGGTC-BIO_ddseq_1.FIXEDCELLS	BIO_ddseq_1.FIXEDCELLS	0.629662	Natural killer cell	ddseq
ATATAACGAGCTAATAACGCC_CCACTTGTGTCGCTTCGTTCT_CGCGGCGCGTTTGATCCTTAA_TAACGCCTAGTGTTATTCGTT_TCGGCGTCGTGATATGGCCTT-BIO_ddseq_1.FIXEDCELLS	BIO_ddseq_1.FIXEDCELLS	0.444546	B cell	ddseq
CATCTTAGGTTAGTCGTGATA_GCGCACGCTATTCGAAGTGCG_TGTAGTGCTATTCGAAGTGCG_TTGGACTTTAAGCGGTTAGGA-BIO_ddseq_1.FIXEDCELLS	BIO_ddseq_1.FIXEDCELLS	0.720509	CD16+ monocyte	ddseq
CATCTTAGGTTAGTCGTGATA_CTTGTCCCTATTCGAAGTGCG_GCGCACGCTATTCGAAGTGCG_TGTAGTGCTATTCGAAGTGCG_TTGGACTTTAAGCGGTTAGGA-BIO_ddseq_1.FIXEDCELLS	BIO_ddseq_1.FIXEDCELLS	0.749746	CD16+ monocyte	ddseq
AGACTTCTCAGCAAAGCCGCC_CGCCTAACGGAGGAAGCAACG_TACCGAAGTGCATTAGCAACG_TGCGAGCGCGCACGACCGGCT-BIO_ddseq_1.FIXEDCELLS	BIO_ddseq_1.FIXEDCELLS	0.663506	CD14+ monocyte	ddseq
AGAGACCGCCTCGTCTGCGCC_AGTAAGCTATGTGCGTTAGGA_GCTCCAAAGTTTCTTGCGAGC_GTTGATGTGACCGCCGATGCA-BIO_ddseq_1.FIXEDCELLS	BIO_ddseq_1.FIXEDCELLS	0.530192	Naive T cell	ddseq
GGTTAGTTGTAGTGGCCTTTG_TCATACACACGGACCCGGTTT_TGGCCTTTCTGAACCAGAATT-BIO_ddseq_1.FIXEDCELLS	BIO_ddseq_1.FIXEDCELLS	0.950458	CD14+ monocyte	ddseq
AATTCCAGCCTTTGTGTAGTG_CATGTATGAGTTGCTCATACA_GTGGTAGCACGGACTGCTACT-BIO_ddseq_1.FIXEDCELLS	BIO_ddseq_1.FIXEDCELLS	0.832145	Naive T cell	ddseq
ATGAGCTGAGTTGCGCACAGC_GTGTGTCGTTAGGAGGTTAGT-BIO_ddseq_1.FIXEDCELLS	BIO_ddseq_1.FIXEDCELLS	0.492422	Naive T cell	ddseq
AGCTGAGTGGAAGGCTCTTGC_CTGGCATCGTGATATTGGTTA-BIO_ddseq_1.FIXEDCELLS	BIO_ddseq_1.FIXEDCELLS	0.730558	Cytotoxic T cell	ddseq
AAGCAGCTTATCATCTCTTGC_AGGCATGGGCAGGCCACGCCA-BIO_ddseq_1.FIXEDCELLS	BIO_ddseq_1.FIXEDCELLS	0.937286	CD14+ monocyte	ddseq
AAGTTATGAACCGTAGCTGAG_GAATATGCGATGCATGGACCA-BIO_ddseq_1.FIXEDCELLS	BIO_ddseq_1.FIXEDCELLS	0.947011	B cell	ddseq
ATAGTTGTGAGGAGCGACACT_GGTAACAGGAGCCTTTCTGCA_TTTGGTCCGTTTGATACTTTC-BIO_ddseq_1.FIXEDCELLS	BIO_ddseq_1.FIXEDCELLS	0.900205	CD14+ monocyte	ddseq
ACCATGCTAAGAGGATTCGTT_CCTTAGGCGGCCAGATTCACG_CTAACTCTTTGGTCCGTACAA_TGGTGAAACGTATTCCTCCTT_TTCCTCTCCTATGTTAAGGTA-BIO_ddseq_1.FIXEDCELLS	BIO_ddseq_1.FIXEDCELLS	0.769099	CD16+ monocyte	ddseq
CCTATGTAGGCATGACAGTAC_GAATATGAAGCAGCTCAGCAA-BIO_ddseq_1.FIXEDCELLS	BIO_ddseq_1.FIXEDCELLS	0.773133	Naive T cell	ddseq
TACCGAATTCGTACGTGCATT-BIO_ddseq_1.FIXEDCELLS	BIO_ddseq_1.FIXEDCELLS	0.663235	CD16+ monocyte	ddseq
GGTGTTTCCTATGTGCCTTTG_TGCGTTGGGAAGTTAGACTTC-BIO_ddseq_1.FIXEDCELLS	BIO_ddseq_1.FIXEDCELLS	0.49853	Naive T cell	ddseq
CGTTTGACTAAGAACCAAGCT-BIO_ddseq_1.FIXEDCELLS	BIO_ddseq_1.FIXEDCELLS	1	B cell	ddseq
CAGAATTTGGCAACGTAATAC_CCTCCTTACTCAATCCACTTG_CTTGCGAACTCAATTGGTGAA_GGCAGGCTACCGAACCTCCTT-BIO_ddseq_1.FIXEDCELLS	BIO_ddseq_1.FIXEDCELLS	0.736252	Naive T cell	ddseq
GCAGTGTTTCCTCTGTCGGTT-BIO_ddseq_1.FIXEDCELLS	BIO_ddseq_1.FIXEDCELLS	0.704039	Naive T cell	ddseq
ACCGGCTTTGGTTAATTATTC_CGACACTCACGCCAGGTGTTT_TCCGCTCCCAAGCTCAGAATT-BIO_ddseq_1.FIXEDCELLS	BIO_ddseq_1.FIXEDCELLS	0.785158	CD14+ monocyte	ddseq
ATTGCCTTCTTGTAAAGCAGC_GAATATGAATGGCCCCGGTTT_GAGCTAAGGTTAGTAACGTAA_TTGGTTACGAGGTCACAGTAC-BIO_ddseq_1.FIXEDCELLS	BIO_ddseq_1.FIXEDCELLS	0.788569	CD14+ monocyte	ddseq
AACGTAAGGTTCACTTCCTCT_ACCGGCTTGGACCATCGTTCT_CCTCCTTTGGCAACGCTTTAT_CGGATCTCACTTCTGAATCAA-BIO_ddseq_1.FIXEDCELLS	BIO_ddseq_1.FIXEDCELLS	0.699618	CD16+ monocyte	ddseq
CAGGCGGAGAGACCCGTGATA_GTGGCGCAGGCATGAGCTGAG-BIO_ddseq_1.FIXEDCELLS	BIO_ddseq_1.FIXEDCELLS	0.877337	Naive T cell	ddseq
ACGTATTGAGAGGTCCAGTCA_AGCCGCCGCTCCAACGGATCT-BIO_ddseq_1.FIXEDCELLS	BIO_ddseq_1.FIXEDCELLS	0.71717	Naive T cell	ddseq
CGAGGTCGCAGTGTCCACTTG_GTGTGTCAGGACGTGGCGGAA-BIO_ddseq_1.FIXEDCELLS	BIO_ddseq_1.FIXEDCELLS	0.936995	B cell	ddseq
CTAAGAACGTAGCCGGTTCAC_TCAGCAACTTGCGAGGACGAC_TTAAGCGTGCGTTGGTGGTAG-BIO_ddseq_1.FIXEDCELLS	BIO_ddseq_1.FIXEDCELLS	0.377869	Cytotoxic T cell	ddseq
ACGTTGGAGCAACGGCGTAGA_CGCGGCGGGTAACAATGAATA_CTAGAGCATGAGCTCTCTTGC_CTTCATCTGGCAACAATTGGT-BIO_ddseq_1.FIXEDCELLS	BIO_ddseq_1.FIXEDCELLS	0.542006	CD14+ monocyte	ddseq
AAGTTATCTTGCGAACACGCG_CTATTCGTATGTGCTGCTACT_TTACAGATCGGCGTCGCGCTT-BIO_ddseq_1.FIXEDCELLS	BIO_ddseq_1.FIXEDCELLS	0.560259	Naive T cell	ddseq
GCACAGCACGTTGGATTCGTT_TATGTGCTGACCGCTCCGCTC-BIO_ddseq_1.FIXEDCELLS	BIO_ddseq_1.FIXEDCELLS	0.835394	Naive T cell	ddseq
CTATTCGCGGATCTTGCGTTG-BIO_ddseq_1.FIXEDCELLS	BIO_ddseq_1.FIXEDCELLS	0.322647	Cytotoxic T cell	ddseq
ACCATGCCCGCGATTCGGATG_GCACAGCCACTTCTAGCGAAT_TCTGAACCGGTACGAGACCAT_TGTTTAGACGTTGGAGACTTC-BIO_ddseq_1.FIXEDCELLS	BIO_ddseq_1.FIXEDCELLS	0.558461	Naive T cell	ddseq
AGGCATGCTTCATCTTGAGGC_GTCCTTCTTGGTTAATGGTGT_TATACTTGCACAGCAAGGTTC_TGACCGCAGACTTCGGCGTCC-BIO_ddseq_1.FIXEDCELLS	BIO_ddseq_1.FIXEDCELLS	0.755995	Naive T cell	ddseq
CGGCTGCGAGTTGCAGTTTCT_TCTTGTAAGCGAATCGGAGGA-BIO_ddseq_1.FIXEDCELLS	BIO_ddseq_1.FIXEDCELLS	0.627763	CD14+ monocyte	ddseq
AACTCTTGCCTCGTACCTACC_CGGATCTTGCTACTGGTCGTA_TTCCTCTCCAGTCAGCAGTGT-BIO_ddseq_1.FIXEDCELLS	BIO_ddseq_1.FIXEDCELLS	0.869858	Cytotoxic T cell	ddseq
ATTCACGTTGAGGCGGTCGTA_CGATTACTTTGGTCAGCTGAG_TTCGTACGTTGATGTGCGTTG-BIO_ddseq_1.FIXEDCELLS	BIO_ddseq_1.FIXEDCELLS	0.529005	Naive T cell	ddseq
CCTCCTTCAGAATTGTGTCCA_GAGTTGCATGAATAGAGGACA-BIO_ddseq_1.FIXEDCELLS	BIO_ddseq_1.FIXEDCELLS	1	B cell	ddseq
CTAGAGCAGTAAGCGTGTGTC-BIO_ddseq_1.FIXEDCELLS	BIO_ddseq_1.FIXEDCELLS	0.669755	CD14+ monocyte	ddseq
CGTACAAAGCCGCCTAACGCC_CTTGTCCGAATCAATACGCAT_GAATCAACGGAGGAGCAGTGT_GAGCGTGAAGGTTCTCATACA-BIO_ddseq_1.FIXEDCELLS	BIO_ddseq_1.FIXEDCELLS	0.783669	CD14+ monocyte	ddseq
ATAGGCATCTGAACCCAAGCT_CCTCCTTACGAGAACACATGA-BIO_ddseq_1.FIXEDCELLS	BIO_ddseq_1.FIXEDCELLS	0.774709	CD16+ monocyte	ddseq
AATTCCACTGGCATCATCTTA_AGATAGGGTCGGTTCCTCCTT-BIO_ddseq_1.FIXEDCELLS	BIO_ddseq_1.FIXEDCELLS	0.959595	CD14+ monocyte	ddseq
AATGGCCGCACAGCTACTTTC_CAGAATTATGAATACGGCCAG-BIO_ddseq_1.FIXEDCELLS	BIO_ddseq_1.FIXEDCELLS	0.851372	Naive T cell	ddseq
AGATAGGATGGTGTTCGTTCT_GATAGACTCGGCGTAGTAAGC_TTCGTACTGATTGTTGGCCTT-BIO_ddseq_1.FIXEDCELLS	BIO_ddseq_1.FIXEDCELLS	0.665846	Natural killer cell	ddseq
AAGGTTCAGAGACCATTCACG_CTTGTCCGCACAGCTCGTTCT_GCGCACGGCACAGCTCGTTCT_TGTAGTGGCACAGCTCGTTCT-BIO_ddseq_1.FIXEDCELLS	BIO_ddseq_1.FIXEDCELLS	0.929656	CD14+ monocyte	ddseq
AATTGGTCATCTTAGATAGAC_GCGACTCCGAGGTCCCTCCTT_TCATACACAGAGAGAGGACGT-BIO_ddseq_1.FIXEDCELLS	BIO_ddseq_1.FIXEDCELLS	0.765956	Naive T cell	ddseq
AGACTTCGGTTCACAAGGTTC-BIO_ddseq_1.FIXEDCELLS	BIO_ddseq_1.FIXEDCELLS	0.757867	CD16+ monocyte	ddseq
GCGCACGATGAATAGCGCACG_GTGTCCACGATGCATGTCGCT-BIO_ddseq_1.FIXEDCELLS	BIO_ddseq_1.FIXEDCELLS	0.675926	CD14+ monocyte	ddseq
CGCAATCTCATACACATACGC_TGGACCACAGAATTACTCAAT-BIO_ddseq_1.FIXEDCELLS	BIO_ddseq_1.FIXEDCELLS	0.656896	Dendritic cell	ddseq
CCTCCTTGTCGGTTGCTCCAA_GCCTTTGTGAGATTTGGCAAC_TGGTGAAAGCAACGATTATTC-BIO_ddseq_1.FIXEDCELLS	BIO_ddseq_1.FIXEDCELLS	0.642144	Natural killer cell	ddseq
CCGAACCCACTTCTTGCGAGC_TAAGGTAAACCACAGTAATAC_TTATCATCTTGTCCCGCGCTT-BIO_ddseq_1.FIXEDCELLS	BIO_ddseq_1.FIXEDCELLS	0.869684	Naive T cell	ddseq
AATGATTCGGATCTCGACACT_TCCTTAATCGGATGAGCCGCC_TGGACCATCGTTCTCAGGCGG-BIO_ddseq_1.FIXEDCELLS	BIO_ddseq_1.FIXEDCELLS	0.615669	Cytotoxic T cell	ddseq
CTAACTCTGGTGAATCGCGCA_GGCGTCCTAGTACCGGTAACA-BIO_ddseq_1.FIXEDCELLS	BIO_ddseq_1.FIXEDCELLS	0.838283	Naive T cell	ddseq
GGCGTCCGTAATACCTAACTC_GTGTCCATAAGGTAGTGTCCA_TAAGGTACTAACTCAATGGCC_TGGACCAGTGGCGCAGTAAGC-BIO_ddseq_1.FIXEDCELLS	BIO_ddseq_1.FIXEDCELLS	0.804487	CD14+ monocyte	ddseq
ATTCACGGAGCTAAGCAGTGT_CGAGTGGTATGTGCGTGTCCA_GAATATGATGTTCCGCTCCAA-BIO_ddseq_1.FIXEDCELLS	BIO_ddseq_1.FIXEDCELLS	0.499523	Naive T cell	ddseq
CCATAATTGCGTTGGTTAGGA_CCGGTTTGAACCGTACGTATT_TCCTGGCTCCGCTCGCACAGC-BIO_ddseq_1.FIXEDCELLS	BIO_ddseq_1.FIXEDCELLS	0.867148	CD14+ monocyte	ddseq
AATTGGTTTCTGCACAGGCGG_GTGGTAGAGGACGTGTCCTTC_TTTCCTAGGTGTTTACGAGAA-BIO_ddseq_1.FIXEDCELLS	BIO_ddseq_1.FIXEDCELLS	0.69063	Naive T cell	ddseq
AAGTGCGATTCACGAGGACGT_CGCAATCGCTCCAAAAGGTTC_GTGTCCATGCGTTGGGAAGTT_TTGGACTTACTTTCGTAATAC-BIO_ddseq_1.FIXEDCELLS	BIO_ddseq_1.FIXEDCELLS	0.668514	CD16+ monocyte	ddseq
CACTTCTTCATACAGCGCACG_CCGAACCCTCATTTACTACGA_CTTGCGAGCTTTATCAGAGAG-BIO_ddseq_1.FIXEDCELLS	BIO_ddseq_1.FIXEDCELLS	1	B cell	ddseq
GGAAGTTCGCCTAATTAAGCG_GGAGCCTCGCGGCGTTCTGCA-BIO_ddseq_1.FIXEDCELLS	BIO_ddseq_1.FIXEDCELLS	0.945909	CD14+ monocyte	ddseq
CGATTACGCTAATTTCCTTAA_CTATTCGTAAGAGGTCGCGCA-BIO_ddseq_1.FIXEDCELLS	BIO_ddseq_1.FIXEDCELLS	0.862205	CD14+ monocyte	ddseq
AGGACGTTAAGAGGTGGAAGG_CAGAATTCTTGTCCCATCAGT-BIO_ddseq_1.FIXEDCELLS	BIO_ddseq_1.FIXEDCELLS	0.563407	CD14+ monocyte	ddseq
CAGGCGGTCAGCAACGTACAA_CGGATCTCATGTATCTATTCG-BIO_ddseq_1.FIXEDCELLS	BIO_ddseq_1.FIXEDCELLS	0.720349	CD16+ monocyte	ddseq
CACGCCAGAGTTGCAGATAGG_CGATTACTGAATCCACAGCTT_TGAGGAGCCAGTCAGCACAGC_TGGACCACGATTACCCACTTG-BIO_ddseq_1.FIXEDCELLS	BIO_ddseq_1.FIXEDCELLS	0.60629	CD16+ monocyte	ddseq
CGCGGCGAACTCTTTAGTGTT_CGGATCTATATAACACCGGCT-BIO_ddseq_1.FIXEDCELLS	BIO_ddseq_1.FIXEDCELLS	0.59413	Cytotoxic T cell	ddseq
CGCGGCGTACCGAAGAGTTGC-BIO_ddseq_1.FIXEDCELLS	BIO_ddseq_1.FIXEDCELLS	0.411998	CD14+ monocyte	ddseq
CGGTACGTTGGACTTGTTTAG_TAAGAGGTGGTGAAGAGAGGT_TGCTACTTGATTGTTGCTACT-BIO_ddseq_1.FIXEDCELLS	BIO_ddseq_1.FIXEDCELLS	0.981524	CD14+ monocyte	ddseq
AGCAACGCGATGCAAGATAGG_TACTTTCCTCTTGCAGATAGG-BIO_ddseq_1.FIXEDCELLS	BIO_ddseq_1.FIXEDCELLS	0.934659	Naive T cell	ddseq
GAGTTGCTTGGACTTGCGAGC_TATACTTTTATCATTTGGACT-BIO_ddseq_1.FIXEDCELLS	BIO_ddseq_1.FIXEDCELLS	0.976102	CD14+ monocyte	ddseq
AATTGGTCTCATTTCTCATTT_ACTCAATCGGAGGAAAGCAGC-BIO_ddseq_1.FIXEDCELLS	BIO_ddseq_1.FIXEDCELLS	0.478801	Cytotoxic T cell	ddseq
CATGTATCCAGTCATACTTTC_TAACGCCATAGTTGTTGAGGC-BIO_ddseq_1.FIXEDCELLS	BIO_ddseq_1.FIXEDCELLS	0.854908	Naive T cell	ddseq
AACGTAAGAACCGTTTAAGCG_TGGCCTTAGACCATGGAAGTT-BIO_ddseq_1.FIXEDCELLS	BIO_ddseq_1.FIXEDCELLS	0.573243	Cytotoxic T cell	ddseq
GCGTAGATCTGAACCCGCGAT_GGCAGGCACAGTACGGTCGTA_TAAGGTAGCAGTGTGCCTCGT_TACCGAAACCTACCGTGCATT_TCCTGGCCCAAGCTTTCTGCA-BIO_ddseq_1.FIXEDCELLS	BIO_ddseq_1.FIXEDCELLS	0.769481	CD14+ monocyte	ddseq
CACGGACGGTCGTACTAACTC_GCCTCGTTCTTGTAATGAGCT_TAACGCCAGTTTCTGGTTCAC_TCGCGCACGCGGCGATGTTCC-BIO_ddseq_1.FIXEDCELLS	BIO_ddseq_1.FIXEDCELLS	0.692612	CD16+ monocyte	ddseq
AACGTAAGAGCTAAGGCAGGC_CATACGCTCCTTAAACGTTGG_CGATTACCGATGCAGGTTAGT_CGGCCAGGGTGTTTAGTAAGC-BIO_ddseq_1.FIXEDCELLS	BIO_ddseq_1.FIXEDCELLS	0.720975	Naive T cell	ddseq
CAGAATTTATGTGCGTGTCCA_CGATTACGTTGATGTTCGTAC_CTAGAGCCCGGTTTAGATAGG-BIO_ddseq_1.FIXEDCELLS	BIO_ddseq_1.FIXEDCELLS	0.50186	Naive T cell	ddseq
AGGCATGCCATAATTCCAGTT_CCGAACCGGTCGTACAGGCGG-BIO_ddseq_1.FIXEDCELLS	BIO_ddseq_1.FIXEDCELLS	0.585527	Cytotoxic T cell	ddseq
ATTCGTTTTGAGGCTGGACCA_CCTATGTCAGAATTGTTAGGA_TTTCCTAAGATAGGCGTGATA-BIO_ddseq_1.FIXEDCELLS	BIO_ddseq_1.FIXEDCELLS	0.781024	Naive T cell	ddseq
GTGGCGCAATTGGTAACGGTG_TGCGTTGCATGTATTTACAGA-BIO_ddseq_1.FIXEDCELLS	BIO_ddseq_1.FIXEDCELLS	1	B cell	ddseq
CGAGGTCCGTGATACTATTCG_CGATGCAATGAGCTTGAGGAG_GAGGACAACCTACCCCTCCTT-BIO_ddseq_1.FIXEDCELLS	BIO_ddseq_1.FIXEDCELLS	1	CD14+ monocyte	ddseq
ATATAACGTGTGTCCGTACAA_TCCGCTCTGGCAACATTGCCT-BIO_ddseq_1.FIXEDCELLS	BIO_ddseq_1.FIXEDCELLS	1	B cell	ddseq
AAGTGCGAATGATTAGGCATG_CGGAGGAGATCACCTCCAGTT-BIO_ddseq_1.FIXEDCELLS	BIO_ddseq_1.FIXEDCELLS	0.450363	Cytotoxic T cell	ddseq
AAGTGCGCGTTTGAGCTCCAA_AGCCGCCGGTGTTTACAGCTT_TCGGATGCGGCTGCCATGTAT-BIO_ddseq_1.FIXEDCELLS	BIO_ddseq_1.FIXEDCELLS	1	B cell	ddseq
AATTCCAATTATTCGTGGCGC_CTTGTCCAGCGAATTGCTACT_GCTTTATATGGTGTAGGACGT-BIO_ddseq_1.FIXEDCELLS	BIO_ddseq_1.FIXEDCELLS	0.582739	Cytotoxic T cell	ddseq
AACGGTGAGATAGGAGGATAC-BIO_ddseq_1.FIXEDCELLS	BIO_ddseq_1.FIXEDCELLS	0.687696	Naive T cell	ddseq
AACTCTTGGTTCACATTCGTT_TGCGAGCATGTTCCTAACGCC-BIO_ddseq_1.FIXEDCELLS	BIO_ddseq_1.FIXEDCELLS	0.856187	Naive T cell	ddseq
CCAAGCTAACCACACAGGCGG_CCGGTTTCGGTACGTCCGCTC_GCTAATTAATGATTAGACCAT-BIO_ddseq_1.FIXEDCELLS	BIO_ddseq_1.FIXEDCELLS	0.508756	Dendritic cell	ddseq
ACTCAATTACTTTCAGACTTC_AGGACGTAACGTAAAACGGTG_CTAAGAAACAGTACTGCTACT_TAGTGTTGCGCACGCGAGTGG_TTGGTTAAATGGCCGGCGTCC-BIO_ddseq_1.FIXEDCELLS	BIO_ddseq_1.FIXEDCELLS	0.470367	Naive T cell	ddseq
AACGGTGAATGATTATGAATA_CCGCGATCACGCCAAAGGTTC-BIO_ddseq_1.FIXEDCELLS	BIO_ddseq_1.FIXEDCELLS	0.515076	Naive T cell	ddseq
ATGAGCTTATACTTACTACGA_TCATACATTGTAAGCGATGCA-BIO_ddseq_1.FIXEDCELLS	BIO_ddseq_1.FIXEDCELLS	0.787159	Natural killer cell	ddseq
AGGACGTAAGTTATGAATATG_CTAAGAATCCTGGCATGTTCC-BIO_ddseq_1.FIXEDCELLS	BIO_ddseq_1.FIXEDCELLS	0.648279	Cytotoxic T cell	ddseq
TCTGAACAATTGGTACAGCTT-BIO_ddseq_1.FIXEDCELLS	BIO_ddseq_1.FIXEDCELLS	0.931088	Cytotoxic T cell	ddseq
AAGTTATTCGGCGTGCACAGC_CGGTACGTGGCAACCACTTCT-BIO_ddseq_1.FIXEDCELLS	BIO_ddseq_1.FIXEDCELLS	0.772378	Naive T cell	ddseq
CTTCATCGGTTCACCTTGCGA_GTGTGTCTTGGTTAATTGCCT-BIO_ddseq_1.FIXEDCELLS	BIO_ddseq_1.FIXEDCELLS	0.875981	Naive T cell	ddseq
GGTAACAACTCAATTCGACAG_GTGTGTCTACCGAAACTACGA_TGTCGCTCTCTTGCATAGGCA_TTCGTACACCATGCCGTGATA-BIO_ddseq_1.FIXEDCELLS	BIO_ddseq_1.FIXEDCELLS	0.799553	Naive T cell	ddseq
AAGTTATTGGAAGGAGATAGG_CGCGCTTATGAATAGCGACTC_TATACTTGCGACTCATGAATA-BIO_ddseq_1.FIXEDCELLS	BIO_ddseq_1.FIXEDCELLS	0.589077	Naive T cell	ddseq
GCTTTATTAGTACCTGATTGT_TGGCAACCGTGATATCCAGTT-BIO_ddseq_1.FIXEDCELLS	BIO_ddseq_1.FIXEDCELLS	0.713303	Naive T cell	ddseq
TCGGATGTTTGGTCTCTTGTA_TGTTTAGCGGCTGCCACATGA-BIO_ddseq_1.FIXEDCELLS	BIO_ddseq_1.FIXEDCELLS	0.959799	CD14+ monocyte	ddseq
AATGGCCATAGTTGTGATTGT-BIO_ddseq_1.FIXEDCELLS	BIO_ddseq_1.FIXEDCELLS	0.949555	Naive T cell	ddseq
ATAGGCAAGCCGCCGACAATA_GTTAGGAAGGCATGCATGTAT-BIO_ddseq_1.FIXEDCELLS	BIO_ddseq_1.FIXEDCELLS	0.646364	Naive T cell	ddseq
CTTACCGGAGAGGTTCCTGGC_CTTGTCCGGAGCCTGGTAACA_TCTGAACCGTGATATCCGCTC_TGTAGTGGGAGCCTGGTAACA-BIO_ddseq_1.FIXEDCELLS	BIO_ddseq_1.FIXEDCELLS	0.960432	Cytotoxic T cell	ddseq
CTTACCGGAGAGGTTCCTGGC_CTTGTCCGGAGCCTGGTAACA_GCGCACGGGAGCCTGGTAACA_TCTGAACCGTGATATCCGCTC_TGTAGTGGGAGCCTGGTAACA-BIO_ddseq_1.FIXEDCELLS	BIO_ddseq_1.FIXEDCELLS	0.972946	Cytotoxic T cell	ddseq
GGCGTCCCGGCCAGCCTCCTT_TGATTGTATAGTTGTACCGAA-BIO_ddseq_1.FIXEDCELLS	BIO_ddseq_1.FIXEDCELLS	0.898477	Naive T cell	ddseq
CCTTAGGTTGTAAGCGTACAA_CGCGGCGAGCGAATCAGAATT_TCAGCAATTCGTACTCTTGTA_TGTTTAGATAGTTGTGGACCA-BIO_ddseq_1.FIXEDCELLS	BIO_ddseq_1.FIXEDCELLS	0.81987	Naive T cell	ddseq
CAGGCGGAACTCTTAGACTTC_TCGTTCTGCTTTATGCAGTGT-BIO_ddseq_1.FIXEDCELLS	BIO_ddseq_1.FIXEDCELLS	0.835809	Naive T cell	ddseq
ATTCACGTGTTTAGGTGGTAG_TGAATCCGTGGTAGGTGTCCA_TGTTTAGAGCGAATCGATGCA-BIO_ddseq_1.FIXEDCELLS	BIO_ddseq_1.FIXEDCELLS	0.928512	Naive T cell	ddseq
AGCGAATTGCGTTGAACGGTG_TGGCCTTGGTTCACACGTATT_TGGTGAACAGGCGGCGCGCTT_TTCTGCAGGTCGTAATGGTGT-BIO_ddseq_1.FIXEDCELLS	BIO_ddseq_1.FIXEDCELLS	0.523907	Naive T cell	ddseq
AAGCAGCACCATGCTTTCCTA_GACAATAGGTTCACCTAAGAA-BIO_ddseq_1.FIXEDCELLS	BIO_ddseq_1.FIXEDCELLS	0.775123	Cytotoxic T cell	ddseq
AGTTTCTCCACTTGCGATGCA_CCTTAGGAACCACATGGCAAC-BIO_ddseq_1.FIXEDCELLS	BIO_ddseq_1.FIXEDCELLS	0.612777	Natural killer cell	ddseq
CTCATTTTAAGGTAGTCGGTT_TGAGATTATGAATATCCAGTT_TTTGGTCTAGTACCGTTGATG-BIO_ddseq_1.FIXEDCELLS	BIO_ddseq_1.FIXEDCELLS	0.584884	Naive T cell	ddseq
GCCTCGTATTGCCTCGTACAA_GGTCGTATCGACAGCCTCCTT_TCGTTCTTGCGAGCTCCTGGC-BIO_ddseq_1.FIXEDCELLS	BIO_ddseq_1.FIXEDCELLS	0.497856	Naive T cell	ddseq
CGGAGGACTCTTGCTTCGTAC_TCCTGGCCTTACCGCCATAAT-BIO_ddseq_1.FIXEDCELLS	BIO_ddseq_1.FIXEDCELLS	0.769114	Cytotoxic T cell	ddseq
CCAAGCTCGAGTGGGAATCAA_GAGAGGTCCGGTTTTGGACCA_TTGTAAGAGCTGAGAGGCATG-BIO_ddseq_1.FIXEDCELLS	BIO_ddseq_1.FIXEDCELLS	0.894602	Naive T cell	ddseq
CAGAGAGATATAACGGTGTTT_CTATTCGACACGCGTGTAGTG_GTGCATTAGGATACGATCACC-BIO_ddseq_1.FIXEDCELLS	BIO_ddseq_1.FIXEDCELLS	0.927724	CD14+ monocyte	ddseq
CGCGCTTCGTACAACAGGCGG_CTTGTCCAATTCCAGGAAGTT_TCGTTCTAACGTAATGGACCA-BIO_ddseq_1.FIXEDCELLS	BIO_ddseq_1.FIXEDCELLS	0.530699	Cytotoxic T cell	ddseq
AACTCTTAAGGTTCGGTCGTA_CGCAATCACCTACCGGAAGTT_GGTCGTAATGAGCTACGTTGG-BIO_ddseq_1.FIXEDCELLS	BIO_ddseq_1.FIXEDCELLS	0.893241	Naive T cell	ddseq
CGATGCACTCATTTTAGTGTT_GAGTTGCACGTTGGCACATGA-BIO_ddseq_1.FIXEDCELLS	BIO_ddseq_1.FIXEDCELLS	0.885492	Naive T cell	ddseq
AGAGACCTCGTTCTAGGACGT_CGATGCATGCGAGCGGTAACA_CTTCATCTTACAGACGTGATA-BIO_ddseq_1.FIXEDCELLS	BIO_ddseq_1.FIXEDCELLS	0.668627	CD16+ monocyte	ddseq
CAGAATTGAGCGTGTGCTACT_GATAGACGCGTAGATACCGAA_TCAAGACGCACAGCTCCGCTC_TGATTGTCTAACTCGACAATA-BIO_ddseq_1.FIXEDCELLS	BIO_ddseq_1.FIXEDCELLS	0.853334	Naive T cell	ddseq
ATAGTTGCACTTCTAGGACGT-BIO_ddseq_1.FIXEDCELLS	BIO_ddseq_1.FIXEDCELLS	0.968985	CD14+ monocyte	ddseq
ACGTTGGGTTGATGGAATATG_GATCACCACTCAATCCTCCTT_TGGACCAATAGGCAATGAGCT-BIO_ddseq_1.FIXEDCELLS	BIO_ddseq_1.FIXEDCELLS	0.312172	Cytotoxic T cell	ddseq
ACTACGAGCCTTTGACGTATT_CTGCGCCTTGGTTAGAATATG_TTGTAAGATAGGCAGATAGAC-BIO_ddseq_1.FIXEDCELLS	BIO_ddseq_1.FIXEDCELLS	0.836401	Naive T cell	ddseq
CATCTTATTCCTCTCATCAGT_CCAGTCACTCTTGCCGCCTAA_CCATAATTTGTAAGCCGGTTT_CGCCTAAAGACCATCTCTTGC_TGGACCACGGCCAGCATCAGT-BIO_ddseq_1.FIXEDCELLS	BIO_ddseq_1.FIXEDCELLS	0.91158	B cell	ddseq
GGACGACAGCCGCCAGGCATG-BIO_ddseq_1.FIXEDCELLS	BIO_ddseq_1.FIXEDCELLS	0.745031	Naive T cell	ddseq
CATCAGTACCATGCCAGAGAG_TCTGAACCTAGAGCGTGCATT-BIO_ddseq_1.FIXEDCELLS	BIO_ddseq_1.FIXEDCELLS	0.721606	Cytotoxic T cell	ddseq
ACACGCGCGAGTGGTGTAGTG_AGCAACGCACTTCTGGTTAGT_CGGCTGCATGAGCTACTACGA_GACAATAAGACCATAGATAGG_GTGGCGCGCAGTGTTGATTGT_TGGCCTTTGAGGAGCCTTAGG-BIO_ddseq_1.FIXEDCELLS	BIO_ddseq_1.FIXEDCELLS	0.408189	Cytotoxic T cell	ddseq
AACTCTTTGGCAACCATCAGT_CTTGTCCATTCACGCACATGA-BIO_ddseq_1.FIXEDCELLS	BIO_ddseq_1.FIXEDCELLS	0.884781	Naive T cell	ddseq
AGCGAATCCGCGATCCATAAT_CTAGAGCGCACAGCGTTAGGA_CTCATTTGGTGTTTAGTTTCT-BIO_ddseq_1.FIXEDCELLS	BIO_ddseq_1.FIXEDCELLS	0.757258	CD14+ monocyte	ddseq
CATCAGTCTCATTTAAGCAGC_CGGCTGCGCAGTGTCGATGCA_GTGGCGCCGGAGGACGTTTGA-BIO_ddseq_1.FIXEDCELLS	BIO_ddseq_1.FIXEDCELLS	0.776992	Naive T cell	ddseq
CGGCTGCCGCCTAAGTGCATT_TTGAGGCTATACTTGCTTTAT-BIO_ddseq_1.FIXEDCELLS	BIO_ddseq_1.FIXEDCELLS	0.925186	B cell	ddseq
CATACGCCCTTAGGCTGGCAT_GCTAATTCATACGCACTACGA-BIO_ddseq_1.FIXEDCELLS	BIO_ddseq_1.FIXEDCELLS	0.738935	Naive T cell	ddseq
AATGATTCGACACTCGGATCT_TGATTGTCATACGCAGGATAC_TGGACCATTGTAAGCACGGAC-BIO_ddseq_1.FIXEDCELLS	BIO_ddseq_1.FIXEDCELLS	0.640233	CD16+ monocyte	ddseq
ATTCACGCGGAGGACTAAGAA_TTATCATGTGTCCAATATAAC-BIO_ddseq_1.FIXEDCELLS	BIO_ddseq_1.FIXEDCELLS	0.804415	CD14+ monocyte	ddseq
CCTCCTTGCTCCAAGGTAACA_GGCGGAACCGGTTTACGTATT-BIO_ddseq_1.FIXEDCELLS	BIO_ddseq_1.FIXEDCELLS	0.965829	CD14+ monocyte	ddseq
ACACGCGAAGTGCGATTATTC_GGAGCCTTGTAGTGCTCATTT_GTGCATTGTGGTAGCTTCATC_GTGTGTCTGTCGCTTGACCGC-BIO_ddseq_1.FIXEDCELLS	BIO_ddseq_1.FIXEDCELLS	0.575532	Dendritic cell	ddseq
ATTATTCTGATTGTTAAGGTA_CACGGACATGAATACGGCCAG-BIO_ddseq_1.FIXEDCELLS	BIO_ddseq_1.FIXEDCELLS	0.840393	Naive T cell	ddseq
CGTGATAGCTTTATAAGGTTC_TGGACCAAGATAGGTGACCGC-BIO_ddseq_1.FIXEDCELLS	BIO_ddseq_1.FIXEDCELLS	0.972447	CD14+ monocyte	ddseq
ATGAATAGTGTGTCACCGGCT_GCGTAGAGCCTTTGTTGGTTA_TCGTTCTTTCTGCATGTAGTG-BIO_ddseq_1.FIXEDCELLS	BIO_ddseq_1.FIXEDCELLS	0.534522	CD16+ monocyte	ddseq
CCTCCTTGAATCAATAGTACC-BIO_ddseq_1.FIXEDCELLS	BIO_ddseq_1.FIXEDCELLS	0.724171	CD16+ monocyte	ddseq
ACTACGAGCAGTGTGCGCACG_CAGAATTCTATTCGCATCAGT_CGAGGTCTACTTTCTCCGCTC-BIO_ddseq_1.FIXEDCELLS	BIO_ddseq_1.FIXEDCELLS	0.985226	CD14+ monocyte	ddseq
ACAGTACCGGATCTTATACTT_GCTCCAAGAACCGTCGATGCA-BIO_ddseq_1.FIXEDCELLS	BIO_ddseq_1.FIXEDCELLS	0.633129	Dendritic cell	ddseq
AGCTGAGCGATGCAATGGTGT_GAGGACAGACAATAAACTCTT_GCGCACGACCGGCTTGTCGCT-BIO_ddseq_1.FIXEDCELLS	BIO_ddseq_1.FIXEDCELLS	0.852051	CD14+ monocyte	ddseq
CGATTACCGATTACGTAATAC-BIO_ddseq_1.FIXEDCELLS	BIO_ddseq_1.FIXEDCELLS	0.989726	CD14+ monocyte	ddseq
ACCATGCTTGGTTATCAAGAC_TTGAGGCTCAAGACAGACTTC-BIO_ddseq_1.FIXEDCELLS	BIO_ddseq_1.FIXEDCELLS	0.972185	CD14+ monocyte	ddseq
ACGAGAACATACGCTAAGGTA_CCATAATCGATTACGAGTTGC_TTACAGACCGGTTTTCGCGCA-BIO_ddseq_1.FIXEDCELLS	BIO_ddseq_1.FIXEDCELLS	1	B cell	ddseq
TGACCGCCTCATTTGGTAACA_TGGAAGGTTATCATAACCACA-BIO_ddseq_1.FIXEDCELLS	BIO_ddseq_1.FIXEDCELLS	0.949057	CD14+ monocyte	ddseq
ACCATGCAGACCATATTGCCT_GAATATGTGTAGTGGCCTTTG_TACGCATTGAGGAGGATCACC_TGTTTAGGCCTCGTCACTTCT-BIO_ddseq_1.FIXEDCELLS	BIO_ddseq_1.FIXEDCELLS	0.799375	CD14+ monocyte	ddseq
TTGGACTTCGCGCACTTGCGA-BIO_ddseq_1.FIXEDCELLS	BIO_ddseq_1.FIXEDCELLS	0.997056	CD14+ monocyte	ddseq
ACGAGAATTGAGGCTTACAGA_CGGCCAGCTTGTCCAACGTAA-BIO_ddseq_1.FIXEDCELLS	BIO_ddseq_1.FIXEDCELLS	0.933769	CD14+ monocyte	ddseq
TTAAGCGTTTGGTCCGAGTGG-BIO_ddseq_1.FIXEDCELLS	BIO_ddseq_1.FIXEDCELLS	0.712173	CD16+ monocyte	ddseq
GAGAGGTCGATTACTGGCCTT_TCAGCAACGTTTGATTATCAT-BIO_ddseq_1.FIXEDCELLS	BIO_ddseq_1.FIXEDCELLS	0.990877	CD14+ monocyte	ddseq
GCGACTCTGGCCTTCCGAACC_GCGTAGAAGACTTCTAGTACC_GGCGGAACGGAGGAGCCTCGT_GTTAGGAAATGGCCCTTACCG-BIO_ddseq_1.FIXEDCELLS	BIO_ddseq_1.FIXEDCELLS	0.516582	CD16+ monocyte	ddseq
CCATAATGGTAACATGACCGC_CTCTTGCTGTAGTGCGCCTAA_GCGACTCTGGCCTTCCGAACC_GCGTAGAAGACTTCTAGTACC_GGCGGAACGGAGGAGCCTCGT_GTTAGGAAATGGCCCTTACCG-BIO_ddseq_1.FIXEDCELLS	BIO_ddseq_1.FIXEDCELLS	0.668206	CD16+ monocyte	ddseq
GAATCAAAGACTTCGGTTAGT-BIO_ddseq_1.FIXEDCELLS	BIO_ddseq_1.FIXEDCELLS	0.636894	Dendritic cell	ddseq
AAGCAGCAACCACAAGACCAT_CTATTCGACTCAATCTCTTGC_TCGCGCAGCGACTCGTGCATT-BIO_ddseq_1.FIXEDCELLS	BIO_ddseq_1.FIXEDCELLS	0.560525	Naive T cell	ddseq
CGGTACGTAGTGTTTGAGATT_GCGTAGAAGACCATCGCCTAA_GTGGCGCTCGTTCTCACGGAC-BIO_ddseq_1.FIXEDCELLS	BIO_ddseq_1.FIXEDCELLS	0.716502	Dendritic cell	ddseq
CCAGTCAAATTCCACCTATGT_TAGTACCGGTGTTTACCTACC-BIO_ddseq_1.FIXEDCELLS	BIO_ddseq_1.FIXEDCELLS	0.709612	CD14+ monocyte	ddseq
AGAGACCGTCGGTTTGACCGC_TGGCCTTTTGAGGCCCACTTG-BIO_ddseq_1.FIXEDCELLS	BIO_ddseq_1.FIXEDCELLS	0.942963	CD14+ monocyte	ddseq
CGCCTAAGGCAGGCGAGCTAA_TGGCCTTCCATAATACACGCG-BIO_ddseq_1.FIXEDCELLS	BIO_ddseq_1.FIXEDCELLS	0.692455	CD16+ monocyte	ddseq
CGCCTAAGAGTTGCTACTTTC-BIO_ddseq_1.FIXEDCELLS	BIO_ddseq_1.FIXEDCELLS	1	CD14+ monocyte	ddseq
AGCGAATTCCTTAAGCGACTC_ATAGTTGAGACTTCAAGTGCG_TGACCGCTCCAGTTGTGGCGC-BIO_ddseq_1.FIXEDCELLS	BIO_ddseq_1.FIXEDCELLS	0.933857	Naive T cell	ddseq
CTAACTCATTCACGGGAAGTT_TACCGAATTAAGCGCGAGGTC-BIO_ddseq_1.FIXEDCELLS	BIO_ddseq_1.FIXEDCELLS	0.940731	Naive T cell	ddseq
CGGATCTCGTGATACCGGTTT_CGGCCAGTCTGAACACCTACC-BIO_ddseq_1.FIXEDCELLS	BIO_ddseq_1.FIXEDCELLS	0.882253	Naive T cell	ddseq
ATATAACGTGTGTCTGGTGAA_GCCTTTGCGCAATCCGTGATA-BIO_ddseq_1.FIXEDCELLS	BIO_ddseq_1.FIXEDCELLS	0.674449	CD14+ monocyte	ddseq
CGATTACTTATCATCAGAATT_TTAAGCGAATTGGTCCGGTTT-BIO_ddseq_1.FIXEDCELLS	BIO_ddseq_1.FIXEDCELLS	0.72213	Naive T cell	ddseq
ACTCAATTCGCGCAGATCACC_GATAGACACCTACCTGCTACT_GCAGTGTATGTTCCGTGCATT-BIO_ddseq_1.FIXEDCELLS	BIO_ddseq_1.FIXEDCELLS	0.495006	Naive T cell	ddseq
ATGTTCCTGGAAGGTAGTGTT_GTCGGTTTCGGATGGACAATA_TTGAGGCCCGGTTTCCTTAGG-BIO_ddseq_1.FIXEDCELLS	BIO_ddseq_1.FIXEDCELLS	1	B cell	ddseq
AATTGGTCGGATCTGAGCGTG_AGGCATGCGGTACGACCTACC_CCAGTCAAGCCGCCAGGCATG_GCCTCGTTTGGTTACACGGAC-BIO_ddseq_1.FIXEDCELLS	BIO_ddseq_1.FIXEDCELLS	0.706254	CD16+ monocyte	ddseq
AGACCATGTCGGTTAGAGACC-BIO_ddseq_1.FIXEDCELLS	BIO_ddseq_1.FIXEDCELLS	0.73559	Dendritic cell	ddseq
ACGAGAAGCGTAGACACGGAC_CGGCTGCTCATACAAGACCAT_TCTGAACACGTATTCAGAATT-BIO_ddseq_1.FIXEDCELLS	BIO_ddseq_1.FIXEDCELLS	0.817123	CD16+ monocyte	ddseq
GGTCGTACACTTCTGGAGCCT-BIO_ddseq_1.FIXEDCELLS	BIO_ddseq_1.FIXEDCELLS	0.901621	CD14+ monocyte	ddseq
AAGTTATACCATGCACTCAAT_ACGTTGGAGGACGTTCTTGTA_CCGAACCACGTATTATGGTGT-BIO_ddseq_1.FIXEDCELLS	BIO_ddseq_1.FIXEDCELLS	0.821757	Natural killer cell	ddseq
CTGCGCCAGGCATGCTCATTT-BIO_ddseq_1.FIXEDCELLS	BIO_ddseq_1.FIXEDCELLS	1	B cell	ddseq
ACACGCGATGGTGTGAGCGTG_ATTGCCTGACAATAGGCGTCC-BIO_ddseq_1.FIXEDCELLS	BIO_ddseq_1.FIXEDCELLS	0.923072	Naive T cell	ddseq
CATGTATGAGTTGCCGCGCTT_GAGTTGCTGGCCTTAGGATAC_TCATACAACGTTGGACACGCG-BIO_ddseq_1.FIXEDCELLS	BIO_ddseq_1.FIXEDCELLS	0.885494	Naive T cell	ddseq
CCACTTGTTGAGGCGATCACC_CTCTTGCTCCTTAACGGATCT-BIO_ddseq_1.FIXEDCELLS	BIO_ddseq_1.FIXEDCELLS	0.890235	Naive T cell	ddseq
ATTCGTTAGACTTCAATTGGT_CGGTACGGCAGTGTCCGGTTT_GCACAGCATATAACATGAATA-BIO_ddseq_1.FIXEDCELLS	BIO_ddseq_1.FIXEDCELLS	0.668923	Natural killer cell	ddseq
AATGATTTGATTGTTCTTGTA_AGCTGAGGACAATATATACTT_CTTACCGCGTACAAAGGACGT_TTCGTACTACTTTCTAAGAGG-BIO_ddseq_1.FIXEDCELLS	BIO_ddseq_1.FIXEDCELLS	0.978786	Naive T cell	ddseq
ATAGGCAATGAGCTCACTTCT_TTCGTACTCGCGCATGGTGAA-BIO_ddseq_1.FIXEDCELLS	BIO_ddseq_1.FIXEDCELLS	0.703532	Naive T cell	ddseq
AGGACGTTTAAGCGTTACAGA_ATGAGCTCGCAATCGCGCACG_CCGGTTTGGTGTTTTTGTAAG_CCTATGTCACTTCTGGTAACA_TAACGCCATATAACACTCAAT_TAAGGTAGTGTCCATTCGTAC-BIO_ddseq_1.FIXEDCELLS	BIO_ddseq_1.FIXEDCELLS	0.957844	Naive T cell	ddseq
TATACTTCCTCCTTCAGGCGG_TCTTGTACGGCTGCGGTCGTA-BIO_ddseq_1.FIXEDCELLS	BIO_ddseq_1.FIXEDCELLS	0.788913	Naive T cell	ddseq
CGCCTAATTGGTTACCGAACC_GTGTGTCTGGTGAATAGTACC-BIO_ddseq_1.FIXEDCELLS	BIO_ddseq_1.FIXEDCELLS	0.802474	Cytotoxic T cell	ddseq
ATGGTGTATTCGTTCTCTTGC-BIO_ddseq_1.FIXEDCELLS	BIO_ddseq_1.FIXEDCELLS	0.918896	Naive T cell	ddseq
AGCAACGGGTCGTATTTCCTA_GAGCGTGCTCATTTCCAGTCA_GCGACTCGAGCTAATTTCCTA_GGAGCCTCATACGCCGAGGTC-BIO_ddseq_1.FIXEDCELLS	BIO_ddseq_1.FIXEDCELLS	0.738445	Naive T cell	ddseq
ATTCGTTCGCGGCGTTCGTAC_CCTCCTTGGTAACATATACTT_CGGAGGAGGTCGTACGATTAC-BIO_ddseq_1.FIXEDCELLS	BIO_ddseq_1.FIXEDCELLS	0.831458	Naive T cell	ddseq
AGGACGTCCATAATCACATGA_CGCCTAAAGTAAGCGCGACTC_CTCATTTTGTCGCTGGTTAGT_GAATCAATCGCGCATGCTACT_TGATTGTCATGTATTATGTGC-BIO_ddseq_1.FIXEDCELLS	BIO_ddseq_1.FIXEDCELLS	0.562307	Naive T cell	ddseq
GCACAGCCTCTTGCCGTACAA-BIO_ddseq_1.FIXEDCELLS	BIO_ddseq_1.FIXEDCELLS	1	B cell	ddseq
GGCAGGCGTGCATTTGACCGC_TAAGGTATCGACAGCGTGATA-BIO_ddseq_1.FIXEDCELLS	BIO_ddseq_1.FIXEDCELLS	0.848724	Naive T cell	ddseq
ATATAACGGTGTTTGAATCAA_TCATACATTATCATTAAGGTA_TGGCAACCACATGAGGCGGAA-BIO_ddseq_1.FIXEDCELLS	BIO_ddseq_1.FIXEDCELLS	0.627495	Naive T cell	ddseq
ACTACGATTCTGCACACTTCT_AGTTTCTCGCGCTTTCCAGTT_CATCAGTTCCTTAATTGGTTA_TCAGCAACCTATGTCGACACT-BIO_ddseq_1.FIXEDCELLS	BIO_ddseq_1.FIXEDCELLS	0.785906	Naive T cell	ddseq
TTGGTTACGTAGCCTCTTGTA-BIO_ddseq_1.FIXEDCELLS	BIO_ddseq_1.FIXEDCELLS	0.764969	Naive T cell	ddseq
AAGCAGCCTGGCATTGTCGCT_GTGTCCAAATGATTTCCAGTT_GTTGATGGCTAATTCCGAACC-BIO_ddseq_1.FIXEDCELLS	BIO_ddseq_1.FIXEDCELLS	0.643995	Naive T cell	ddseq
ATTGCCTCGTAGCCTTCTGCA_CGGCTGCATGGTGTGACAATA-BIO_ddseq_1.FIXEDCELLS	BIO_ddseq_1.FIXEDCELLS	0.770419	Naive T cell	ddseq
TCCGCTCTGGACCACTATTCG_TTCTGCAACAGCTTTCGGATG-BIO_ddseq_1.FIXEDCELLS	BIO_ddseq_1.FIXEDCELLS	0.804484	Naive T cell	ddseq
ATGAGCTATTCGTTAGACTTC_CACTTCTCTCATTTAATTGGT_GCTCCAATGGTGAAAGCTGAG-BIO_ddseq_1.FIXEDCELLS	BIO_ddseq_1.FIXEDCELLS	0.767403	Naive T cell	ddseq
CTTGTCCGTTAGGACTATTCG_TGATTGTGCGACTCTAACGCC-BIO_ddseq_1.FIXEDCELLS	BIO_ddseq_1.FIXEDCELLS	0.859392	Naive T cell	ddseq
AGGACGTACGAGAACGGATCT_CGTACAACCATAATGTGGCGC_GTGGTAGCATCAGTCTTGTCC-BIO_ddseq_1.FIXEDCELLS	BIO_ddseq_1.FIXEDCELLS	0.561669	Naive T cell	ddseq
TGTCGCTCGTTTGATGAGGAG_TTATCATCTAGAGCGTTAGGA-BIO_ddseq_1.FIXEDCELLS	BIO_ddseq_1.FIXEDCELLS	0.9639	CD14+ monocyte	ddseq
ATGTTCCATTCGTTCACGGAC_ATTCGTTGAGCTAAGAGAGGT_TATACTTAATGGCCGGACGAC-BIO_ddseq_1.FIXEDCELLS	BIO_ddseq_1.FIXEDCELLS	0.826634	Naive T cell	ddseq
AGTAAGCCGGATCTACGAGAA_TAGTACCCGTAGCCGGACGAC-BIO_ddseq_1.FIXEDCELLS	BIO_ddseq_1.FIXEDCELLS	0.979556	Cytotoxic T cell	ddseq
ACGTTGGTGCTACTGTTGATG_ATGGTGTCTCTTGCAACCACA_GGAGCCTATTATTCGATCACC_TTCCTCTGTTAGGAAGACCAT-BIO_ddseq_1.FIXEDCELLS	BIO_ddseq_1.FIXEDCELLS	0.817118	Naive T cell	ddseq
AAGCAGCTCAGCAAGTTAGGA_GATCACCTACTTTCAACGGTG_TAACGCCATGTTCCGCGTAGA_TAACGCCATGTTCCTGCGTTG-BIO_ddseq_1.FIXEDCELLS	BIO_ddseq_1.FIXEDCELLS	0.675942	Naive T cell	ddseq
AGCGAATAGGACGTTTTGGTC_CACTTCTTACCGAACTCATTT_CTAGAGCGGTAACACCTCCTT-BIO_ddseq_1.FIXEDCELLS	BIO_ddseq_1.FIXEDCELLS	0.818379	Naive T cell	ddseq
ACTACGAAGGCATGACGTATT_AGCAACGCACGCCAATGAATA_CCGAACCTCTGAACCATCAGT_CTCTTGCAGTAAGCGGCGGAA-BIO_ddseq_1.FIXEDCELLS	BIO_ddseq_1.FIXEDCELLS	0.913219	Naive T cell	ddseq
CCATAATACACGCGTGTAGTG_CGTACAAGAGCGTGACTCAAT_GGTTCACGTTAGGAAGGACGT-BIO_ddseq_1.FIXEDCELLS	BIO_ddseq_1.FIXEDCELLS	0.777838	Cytotoxic T cell	ddseq
TCGGATGCAGGCGGACCGGCT_TGACCGCCTGCGCCCGACACT_TTGGACTGCGCACGCTCTTGC-BIO_ddseq_1.FIXEDCELLS	BIO_ddseq_1.FIXEDCELLS	0.805306	Naive T cell	ddseq
GAGAGGTGACAATATGGTGAA-BIO_ddseq_1.FIXEDCELLS	BIO_ddseq_1.FIXEDCELLS	0.799281	Cytotoxic T cell	ddseq
CCTTAGGAACGGTGATGAATA_TGGCCTTCCAAGCTTGGCCTT-BIO_ddseq_1.FIXEDCELLS	BIO_ddseq_1.FIXEDCELLS	0.965232	CD14+ monocyte	ddseq
CTTGTCCCTAGAGCTCCAGTT_GTAATACTCTGAACCTTACCG-BIO_ddseq_1.FIXEDCELLS	BIO_ddseq_1.FIXEDCELLS	0.979748	Naive T cell	ddseq
AATTCCATGGACCATGAGATT_GTCGGTTTTTGGTCACGTATT-BIO_ddseq_1.FIXEDCELLS	BIO_ddseq_1.FIXEDCELLS	0.647556	Cytotoxic T cell	ddseq
ACAGTACAGGACGTAAGGTTC_AGGATACGATCACCGTCCTTC_GCACAGCAGCAACGCTGGCAT_TGAGATTATAGGCAAGTTTCT-BIO_ddseq_1.FIXEDCELLS	BIO_ddseq_1.FIXEDCELLS	0.771798	Naive T cell	ddseq
CTAGAGCCGAGTGGACACGCG_TTCGTACAATTGGTCCAAGCT-BIO_ddseq_1.FIXEDCELLS	BIO_ddseq_1.FIXEDCELLS	0.673735	Natural killer cell	ddseq
GAGCGTGGTGCATTAATGGCC_TTACAGAGGAGCCTCCTTAGG-BIO_ddseq_1.FIXEDCELLS	BIO_ddseq_1.FIXEDCELLS	0.958837	Naive T cell	ddseq
TCGGCGTATAGGCACCGCGAT-BIO_ddseq_1.FIXEDCELLS	BIO_ddseq_1.FIXEDCELLS	0.714062	Naive T cell	ddseq
AGATAGGCGTGATACAGGCGG-BIO_ddseq_1.FIXEDCELLS	BIO_ddseq_1.FIXEDCELLS	0.866897	Naive T cell	ddseq
TGCTACTGCAGTGTGGACGAC-BIO_ddseq_1.FIXEDCELLS	BIO_ddseq_1.FIXEDCELLS	0.708244	Naive T cell	ddseq
TCGGATGTCGTTCTGTGTCCA_TCTTGTAATGAGCTCATGTAT_TTCCTCTAGGACGTTCCTGGC-BIO_ddseq_1.FIXEDCELLS	BIO_ddseq_1.FIXEDCELLS	0.96549	Naive T cell	ddseq
GTCGGTTATGAGCTTCGGATG_TCAAGACTGGCAACGTGGTAG-BIO_ddseq_1.FIXEDCELLS	BIO_ddseq_1.FIXEDCELLS	0.666584	Naive T cell	ddseq
AGGATACAGGCATGATGAATA_TCATACATAGTGTTTCCGCTC_TTGGACTACTCAATAGCGAAT-BIO_ddseq_1.FIXEDCELLS	BIO_ddseq_1.FIXEDCELLS	0.81423	Naive T cell	ddseq
AGGATACTTCGTACACACGCG_CGATGCAGAGGACACGAGTGG_CGCGGCGTTGGTTATGAGATT_GCGCACGAGCCGCCCGCAATC-BIO_ddseq_1.FIXEDCELLS	BIO_ddseq_1.FIXEDCELLS	0.900181	Naive T cell	ddseq
GCACAGCAAGTGCGGGACGAC_GCGCACGGAATCAACACTTCT_TGGCAACCCTTAGGGCACAGC-BIO_ddseq_1.FIXEDCELLS	BIO_ddseq_1.FIXEDCELLS	0.911751	Naive T cell	ddseq
CGATTACCTTACCGCCACTTG_TCAAGACTGCGTTGACCATGC-BIO_ddseq_1.FIXEDCELLS	BIO_ddseq_1.FIXEDCELLS	0.945079	CD14+ monocyte	ddseq
ACGAGAAAGGACGTGCAGTGT_TCGTTCTCGATGCACCTATGT-BIO_ddseq_1.FIXEDCELLS	BIO_ddseq_1.FIXEDCELLS	0.91082	Naive T cell	ddseq
CGGATCTGTCGGTTGTGTCCA_TGCGTTGAGTTTCTTGAATCC-BIO_ddseq_1.FIXEDCELLS	BIO_ddseq_1.FIXEDCELLS	0.552378	Naive T cell	ddseq
GAGCGTGGGACGACCCGAACC_GGTAACAATTGCCTTCCAGTT_GTGTGTCGAATATGGAACCGT-BIO_ddseq_1.FIXEDCELLS	BIO_ddseq_1.FIXEDCELLS	0.842993	Naive T cell	ddseq
AATGATTTGGCAACTACCGAA_GCCTTTGTACCGAATTATCAT_TCATACATCCGCTCAGGCATG-BIO_ddseq_1.FIXEDCELLS	BIO_ddseq_1.FIXEDCELLS	0.380762	Naive T cell	ddseq
AGAGACCATTCGTTCCGCGAT_TTAAGCGCCGCGATTCAGCAA-BIO_ddseq_1.FIXEDCELLS	BIO_ddseq_1.FIXEDCELLS	0.778447	Naive T cell	ddseq
AGGATACTCCTTAATCTTGTA_GCTTTATCTCTTGCCGGCTGC_GGACGACTTGGACTACGTATT-BIO_ddseq_1.FIXEDCELLS	BIO_ddseq_1.FIXEDCELLS	0.624506	Naive T cell	ddseq
CACGGACGGAGCCTTAACGCC_CGCAATCCTTACCGGTGCATT-BIO_ddseq_1.FIXEDCELLS	BIO_ddseq_1.FIXEDCELLS	0.713465	Naive T cell	ddseq
AGTAAGCCAGAGAGGGTAACA_TTCCTCTGGCAGGCATTCGTT-BIO_ddseq_1.FIXEDCELLS	BIO_ddseq_1.FIXEDCELLS	1	B cell	ddseq
ACAGTACAGCGAATGAGTTGC_ACCATGCGCTAATTTTCGTAC_CTTGTCCATTCGTTGGTGTTT_GAGGACAGAGGACAAGCGAAT-BIO_ddseq_1.FIXEDCELLS	BIO_ddseq_1.FIXEDCELLS	0.860637	Naive T cell	ddseq
AGCCGCCGACAATAACTCAAT_CGACACTGTGTGTCCTAAGAA-BIO_ddseq_1.FIXEDCELLS	BIO_ddseq_1.FIXEDCELLS	0.724353	Naive T cell	ddseq
CTATTCGTGGAAGGAGTAAGC-BIO_ddseq_1.FIXEDCELLS	BIO_ddseq_1.FIXEDCELLS	0.749001	Cytotoxic T cell	ddseq
AGGACGTTTATCATTCCGCTC_CGATGCAGAGGACATTTGGTC_CGGAGGAAATTCCAGCACAGC_CGGATCTGTAATACATTGCCT_GGTTAGTCGATGCAAGCAACG_TTATCATTCCGCTCAGCCGCC-BIO_ddseq_1.FIXEDCELLS	BIO_ddseq_1.FIXEDCELLS	0.617658	Naive T cell	ddseq
GATCACCGCTTTATTGACCGC_TCGACAGGGTAACAGTCGGTT-BIO_ddseq_1.FIXEDCELLS	BIO_ddseq_1.FIXEDCELLS	0.690616	Naive T cell	ddseq
CTTGTCCAGACCATACGTTGG_GCGCACGAGACCATACGTTGG_TGTAGTGAGACCATACGTTGG-BIO_ddseq_1.FIXEDCELLS	BIO_ddseq_1.FIXEDCELLS	0.790074	Cytotoxic T cell	ddseq
AACTCTTGACAATATGGTGAA_ATTATTCCATACGCCTCTTGC_CGCGGCGCGGCTGCAGTTTCT_TCCTTAAAATGGCCCAGAATT-BIO_ddseq_1.FIXEDCELLS	BIO_ddseq_1.FIXEDCELLS	0.415852	Cytotoxic T cell	ddseq
CACATGATGGAAGGAGTTTCT_TTATCATCTTCATCTTGAGGC-BIO_ddseq_1.FIXEDCELLS	BIO_ddseq_1.FIXEDCELLS	0.877539	Naive T cell	ddseq
ATAGTTGGAGCTAACTAGAGC_ATGAGCTAGCTGAGTCAAGAC_GCCTCGTCGTAGCCTTTCCTA-BIO_ddseq_1.FIXEDCELLS	BIO_ddseq_1.FIXEDCELLS	0.720751	Cytotoxic T cell	ddseq
AAGCAGCGTGTGTCTCTGAAC_TAGTACCAAGCAGCTGACCGC_TGGCAACTAACGCCGAGAGGT-BIO_ddseq_1.FIXEDCELLS	BIO_ddseq_1.FIXEDCELLS	0.555908	Cytotoxic T cell	ddseq
CGTGATAATTCACGTGAATCC_TGAATCCTCGCGCATAAGGTA-BIO_ddseq_1.FIXEDCELLS	BIO_ddseq_1.FIXEDCELLS	0.811627	Naive T cell	ddseq
ACTCAATCTTGTCCGTGGTAG_AGCGAATTTTGGTCACCGGCT_GCGTAGATTCTGCATTGGACT_TAAGGTACACATGAACCGGCT-BIO_ddseq_1.FIXEDCELLS	BIO_ddseq_1.FIXEDCELLS	0.810161	Naive T cell	ddseq
AATGGCCGTCGGTTGCGACTC_ACCTACCACTCAATTTGGTTA_CGATGCACTTGCGACGGCTGC-BIO_ddseq_1.FIXEDCELLS	BIO_ddseq_1.FIXEDCELLS	0.579916	Natural killer cell	ddseq
TCATACATTGTAAGAGATAGG_TGGCCTTTATACTTTGACCGC-BIO_ddseq_1.FIXEDCELLS	BIO_ddseq_1.FIXEDCELLS	0.916499	Naive T cell	ddseq
AACTCTTTATGTGCGTGCATT_AGACTTCATTCGTTCGCGCTT_CGGAGGAGGTGTTTGCCTCGT_TCGCGCAACACGCGGGCGTCC-BIO_ddseq_1.FIXEDCELLS	BIO_ddseq_1.FIXEDCELLS	0.723615	Natural killer cell	ddseq
ACGTTGGGAACCGTCGAGGTC_CTCTTGCCCGAACCAGATAGG_GGCGTCCAGCCGCCGAATCAA-BIO_ddseq_1.FIXEDCELLS	BIO_ddseq_1.FIXEDCELLS	0.883162	Naive T cell	ddseq
CCTCCTTACTACGAACCGGCT_GTGCATTCCGAACCGCACAGC-BIO_ddseq_1.FIXEDCELLS	BIO_ddseq_1.FIXEDCELLS	0.828285	Naive T cell	ddseq
GGTGTTTATGAGCTGCTTTAT_GTGCATTGCGTAGAACGTTGG_GTGGTAGTAAGGTATGTAGTG-BIO_ddseq_1.FIXEDCELLS	BIO_ddseq_1.FIXEDCELLS	0.704286	Naive T cell	ddseq
CGTGATAGTCGGTTACCTACC_CGTTTGAAGTAAGCGAACCGT_GAATCAATTGAGGCCGATGCA_TTTGGTCTCAAGACCAGAATT-BIO_ddseq_1.FIXEDCELLS	BIO_ddseq_1.FIXEDCELLS	0.484614	Naive T cell	ddseq
CATACGCAAGGTTCCCGGTTT_GAGTTGCTACTTTCTGATTGT_GGTAACACTTGTCCTGTCGCT-BIO_ddseq_1.FIXEDCELLS	BIO_ddseq_1.FIXEDCELLS	0.90568	Naive T cell	ddseq
TGCTACTACCGGCTATGAATA-BIO_ddseq_1.FIXEDCELLS	BIO_ddseq_1.FIXEDCELLS	0.607843	Natural killer cell	ddseq
CCGAACCGGTTAGTCGGCCAG_TGTTTAGCGGCCAGCATCAGT-BIO_ddseq_1.FIXEDCELLS	BIO_ddseq_1.FIXEDCELLS	0.900262	Naive T cell	ddseq
AGGATACCGTGATATGATTGT_GCCTCGTAGACTTCTGGACCA_GCGACTCCCGCGATTTTCCTA-BIO_ddseq_1.FIXEDCELLS	BIO_ddseq_1.FIXEDCELLS	0.743224	Natural killer cell	ddseq
AACCACAGGTTAGTTAGTACC_AGGCATGTTGTAAGAGGCATG_CCTATGTCAGAATTATGAATA-BIO_ddseq_1.FIXEDCELLS	BIO_ddseq_1.FIXEDCELLS	0.378533	Naive T cell	ddseq
AATGATTCGAGGTCAGACTTC_AGAGACCCACGGACGTGGTAG_TGAGGAGGTGGTAGCCTTAGG-BIO_ddseq_1.FIXEDCELLS	BIO_ddseq_1.FIXEDCELLS	0.649685	Natural killer cell	ddseq
ACTCAATCCTCCTTAGGCATG_ATTCACGCCTTAGGTAAGGTA-BIO_ddseq_1.FIXEDCELLS	BIO_ddseq_1.FIXEDCELLS	0.607825	Cytotoxic T cell	ddseq
AACTCTTTGGAAGGGTTGATG_AATGATTCCGGTTTTCAAGAC_AGAGACCCCATAATGGTCGTA_CCACTTGGGTTAGTCATCAGT-BIO_ddseq_1.FIXEDCELLS	BIO_ddseq_1.FIXEDCELLS	0.611894	Cytotoxic T cell	ddseq
AATTCCACATCTTATGGCCTT_TCAGCAAGTGTGTCAACCACA-BIO_ddseq_1.FIXEDCELLS	BIO_ddseq_1.FIXEDCELLS	0.955329	CD14+ monocyte	ddseq
ACACGCGACTCAATCGACACT_AGTAAGCCCGCGATGCGACTC-BIO_ddseq_1.FIXEDCELLS	BIO_ddseq_1.FIXEDCELLS	0.722585	Natural killer cell	ddseq
ACGTTGGTTCTGCACTCTTGC_AGGATACATTCGTTTCGGCGT_CAGGCGGGGCGTCCCCATAAT_CGACACTTCCAGTTATGGTGT_TGTTTAGCACTTCTAACCACA_TGTTTAGCAGGCGGCCTATGT-BIO_ddseq_1.FIXEDCELLS	BIO_ddseq_1.FIXEDCELLS	0.750809	Naive T cell	ddseq
TATACTTCCATAATCCAAGCT-BIO_ddseq_1.FIXEDCELLS	BIO_ddseq_1.FIXEDCELLS	0.870618	Naive T cell	ddseq
GTTAGGACGGATCTTCTGAAC_TAGTGTTCTTGCGAGTCCTTC_TGCTACTTCGACAGGTAATAC-BIO_ddseq_1.FIXEDCELLS	BIO_ddseq_1.FIXEDCELLS	0.870079	Naive T cell	ddseq
ACGTATTACACGCGCGGATCT_AGGATACTTCGTACAACGTAA-BIO_ddseq_1.FIXEDCELLS	BIO_ddseq_1.FIXEDCELLS	0.792195	Naive T cell	ddseq
TACTTTCTACTTTCGCGCACG_TACTTTCTCTGAACAGGATAC-BIO_ddseq_1.FIXEDCELLS	BIO_ddseq_1.FIXEDCELLS	0.626738	Cytotoxic T cell	ddseq
AATTCCAACAGCTTCATACGC-BIO_ddseq_1.FIXEDCELLS	BIO_ddseq_1.FIXEDCELLS	0.638329	Naive T cell	ddseq
CCACTTGAATGATTGGTAACA-BIO_ddseq_1.FIXEDCELLS	BIO_ddseq_1.FIXEDCELLS	0.825081	Naive T cell	ddseq
AATTCCAGTAATACTGGACCA-BIO_ddseq_1.FIXEDCELLS	BIO_ddseq_1.FIXEDCELLS	0.787437	Cytotoxic T cell	ddseq
AGCTGAGGGTAACATTAAGCG_AGGATACGTCCTTCTGATTGT-BIO_ddseq_1.FIXEDCELLS	BIO_ddseq_1.FIXEDCELLS	0.608117	Cytotoxic T cell	ddseq
CCGAACCACAGCTTCTCATTT_CGTAGCCGCACAGCCGCCTAA_TCGACAGCGAGTGGTGATTGT_TGCGAGCGGTGTTTAACCACA-BIO_ddseq_1.FIXEDCELLS	BIO_ddseq_1.FIXEDCELLS	0.940081	Naive T cell	ddseq
AAGCAGCCGGAGGAGTTAGGA_CGTACAATAGTGTTTACGCAT-BIO_ddseq_1.FIXEDCELLS	BIO_ddseq_1.FIXEDCELLS	0.818682	Naive T cell	ddseq
CATACGCGGAGCCTAGATAGG_GTGTCCACCGAACCAGGATAC-BIO_ddseq_1.FIXEDCELLS	BIO_ddseq_1.FIXEDCELLS	0.863805	CD14+ monocyte	ddseq
ACACGCGCCAGTCATAAGAGG_ACTCAATTGAGATTTTCGTAC_GAGGACAGTGCATTAACGGTG-BIO_ddseq_1.FIXEDCELLS	BIO_ddseq_1.FIXEDCELLS	0.495995	Naive T cell	ddseq
ATATAACTGAGGAGGGTTAGT-BIO_ddseq_1.FIXEDCELLS	BIO_ddseq_1.FIXEDCELLS	0.842413	Naive T cell	ddseq
ATAGTTGGGCAGGCACCTACC_CGAGGTCACTCAATCTCATTT_GATCACCCGTGATAAGCGAAT_TCCTGGCGTCGGTTAAGGTTC_TTCCTCTTGTAGTGCCGAACC-BIO_ddseq_1.FIXEDCELLS	BIO_ddseq_1.FIXEDCELLS	0.545997	Naive T cell	ddseq
AATGGCCAACGGTGATTGCCT_ATGTTCCCGCAATCAGTTTCT_CGGATCTACCGGCTAACGGTG_GCCTCGTCGCAATCTAACGCC-BIO_ddseq_1.FIXEDCELLS	BIO_ddseq_1.FIXEDCELLS	0.817694	Naive T cell	ddseq
TATGTGCTGCGAGCGCTTTAT-BIO_ddseq_1.FIXEDCELLS	BIO_ddseq_1.FIXEDCELLS	0.635257	CD16+ monocyte	ddseq
AGGACGTCCTCCTTCCTATGT_GAACCGTGAGCGTGGCGCACG_GATCACCAATTCCACACTTCT_GGCGGAATAGTGTTGAGCTAA_TGTTTAGCGATTACCCATAAT-BIO_ddseq_1.FIXEDCELLS	BIO_ddseq_1.FIXEDCELLS	0.329196	Naive T cell	ddseq
AGCGAATTTTCCTAGTTAGGA_CTTGCGAGCGACTCAGCGAAT_TCGGATGGACAATAAACGTAA-BIO_ddseq_1.FIXEDCELLS	BIO_ddseq_1.FIXEDCELLS	0.838605	CD14+ monocyte	ddseq
CACGCCAGGCAGGCGTGGCGC_TAAGAGGTACCGAACATCTTA_TCCAGTTGCGTAGAGTCGGTT-BIO_ddseq_1.FIXEDCELLS	BIO_ddseq_1.FIXEDCELLS	0.731745	Naive T cell	ddseq
AGCCGCCGAGCGTGTCGGCGT_ATGAGCTGGCGGAAAGGACGT_GTCGGTTACACGCGAAGGTTC-BIO_ddseq_1.FIXEDCELLS	BIO_ddseq_1.FIXEDCELLS	0.79034	CD16+ monocyte	ddseq
AAGTGCGCGTTTGAATTCGTT_CACATGATACGCATGTAATAC_GAACCGTCACATGATGCTACT-BIO_ddseq_1.FIXEDCELLS	BIO_ddseq_1.FIXEDCELLS	0.538776	Naive T cell	ddseq
ATGAGCTTGGTGAATGTTTAG_ATTCGTTCACGCCATTGAGGC_CGCCTAAAGACCATACACGCG_TTGGTTATCTGAACCCTATGT-BIO_ddseq_1.FIXEDCELLS	BIO_ddseq_1.FIXEDCELLS	0.924402	Naive T cell	ddseq
CTGCGCCGCGTAGACATACGC_GAACCGTCCAAGCTGTGTCCA_GCCTTTGTCGGCGTAGCAACG-BIO_ddseq_1.FIXEDCELLS	BIO_ddseq_1.FIXEDCELLS	0.849432	Naive T cell	ddseq
ACGTATTTGAGGAGAGGATAC_CACTTCTGTGGCGCAGATAGG_CCATAATCCACTTGACACGCG_CGCGGCGCCAGTCAAGGCATG_GCAGTGTTGTAGTGCGAGTGG-BIO_ddseq_1.FIXEDCELLS	BIO_ddseq_1.FIXEDCELLS	0.572768	Naive T cell	ddseq
CGCCTAATCCAGTTTTGAGGC_TGTCGCTCGTGATATGATTGT-BIO_ddseq_1.FIXEDCELLS	BIO_ddseq_1.FIXEDCELLS	1	CD14+ monocyte	ddseq
CACATGATTGGACTGTCCTTC_GAGGACAAGAGACCGTTAGGA_TCAAGACTGTCGCTGAATCAA_TTTCCTATCCGCTCGTGCATT-BIO_ddseq_1.FIXEDCELLS	BIO_ddseq_1.FIXEDCELLS	0.867913	Cytotoxic T cell	ddseq
CATGTATAAGTGCGGCTAATT_TGAATCCCGAGTGGGGAGCCT-BIO_ddseq_1.FIXEDCELLS	BIO_ddseq_1.FIXEDCELLS	0.613543	Cytotoxic T cell	ddseq
AGCGAATCCGGTTTTGGTGAA_CGAGGTCGAATCAAAGTTTCT_GCAGTGTGCGACTCTCAAGAC-BIO_ddseq_1.FIXEDCELLS	BIO_ddseq_1.FIXEDCELLS	1	B cell	ddseq
AGATAGGTTAAGCGGGAAGTT_CGCCTAACATACGCTAAGGTA_CGTTTGAGCGTAGACGGAGGA-BIO_ddseq_1.FIXEDCELLS	BIO_ddseq_1.FIXEDCELLS	0.713257	Naive T cell	ddseq
AACGTAAAATTCCAGCACAGC_GAGGACACTCTTGCTGCGAGC-BIO_ddseq_1.FIXEDCELLS	BIO_ddseq_1.FIXEDCELLS	0.482419	Cytotoxic T cell	ddseq
AGTAAGCAGGCATGCGATTAC_TTTGGTCCAGAATTATTATTC-BIO_ddseq_1.FIXEDCELLS	BIO_ddseq_1.FIXEDCELLS	0.733077	Cytotoxic T cell	ddseq
AGCTGAGTACTTTCCATCAGT_GAATCAATTAAGCGACCTACC_GAGTTGCCTAACTCCATACGC-BIO_ddseq_1.FIXEDCELLS	BIO_ddseq_1.FIXEDCELLS	0.410849	Naive T cell	ddseq
AGACTTCATTATTCATTGCCT_CGAGGTCGCGTAGACGATTAC_GATCACCGGAAGTTGAATATG_GTCGGTTCAGAATTCTGCGCC-BIO_ddseq_1.FIXEDCELLS	BIO_ddseq_1.FIXEDCELLS	0.473075	Naive T cell	ddseq
AACCACAGCCTCGTTATACTT_ATTCGTTAGGACGTGAACCGT_CACGGACCTAGAGCAGATAGG_CGGCCAGTTGAGGCACAGCTT-BIO_ddseq_1.FIXEDCELLS	BIO_ddseq_1.FIXEDCELLS	0.468382	Cytotoxic T cell	ddseq
GTCGGTTTGAGGAGACGTTGG_TAACGCCCGACACTAGGACGT-BIO_ddseq_1.FIXEDCELLS	BIO_ddseq_1.FIXEDCELLS	0.949257	Naive T cell	ddseq
CGATGCATGCTACTGCGCACG_CGATTACTCAAGACTATACTT_TCGCGCAAGCGAATTCTTGTA_TGTCGCTGGAGCCTTCGGCGT-BIO_ddseq_1.FIXEDCELLS	BIO_ddseq_1.FIXEDCELLS	0.685279	Naive T cell	ddseq
AACGTAATGACCGCTCCTGGC_CCTATGTGAGCTAATCGACAG_TAACGCCGCCTTTGCAGAGAG-BIO_ddseq_1.FIXEDCELLS	BIO_ddseq_1.FIXEDCELLS	0.84252	Naive T cell	ddseq
AGGCATGTATACTTTGGACCA_TATGTGCATTGCCTCGGTACG-BIO_ddseq_1.FIXEDCELLS	BIO_ddseq_1.FIXEDCELLS	0.677545	Naive T cell	ddseq
CCGAACCTTTGGTCACTACGA_TCCTGGCGCGTAGAGCGACTC_TGGCAACCGGATCTCATCAGT-BIO_ddseq_1.FIXEDCELLS	BIO_ddseq_1.FIXEDCELLS	0.713838	Cytotoxic T cell	ddseq
ACCTACCAACTCTTCACGCCA-BIO_ddseq_1.FIXEDCELLS	BIO_ddseq_1.FIXEDCELLS	0.767969	Naive T cell	ddseq
CATCAGTCGTTTGACGCAATC_GATCACCTCCTGGCGGACGAC_TGGTGAAAAGTTATATATAAC-BIO_ddseq_1.FIXEDCELLS	BIO_ddseq_1.FIXEDCELLS	0.708781	Cytotoxic T cell	ddseq
CGAGTGGGAGGACATGCGTTG_GAGGACAGAGTTGCATGTTCC_GCGTAGAAGCCGCCTACTTTC-BIO_ddseq_1.FIXEDCELLS	BIO_ddseq_1.FIXEDCELLS	0.743168	Natural killer cell	ddseq
ACACGCGTTACAGAAATTCCA_GAGCGTGCGACACTTACGCAT_TATGTGCAGCTGAGCTAGAGC_TCGTTCTCGAGTGGTCCTTAA-BIO_ddseq_1.FIXEDCELLS	BIO_ddseq_1.FIXEDCELLS	0.653112	Cytotoxic T cell	ddseq
AACGTAAGGCAGGCGAGAGGT_AGAGACCTTGAGGCACGAGAA_CGGATCTCCACTTGGGTCGTA_GTTGATGGACAATACGTTTGA-BIO_ddseq_1.FIXEDCELLS	BIO_ddseq_1.FIXEDCELLS	0.838159	CD14+ monocyte	ddseq
CACGCCAAAGTTATATTGCCT_CCAGTCATCCTTAAGTGCATT_GCACAGCTGGACCAATAGGCA_TAACGCCCGGATCTTGAATCC-BIO_ddseq_1.FIXEDCELLS	BIO_ddseq_1.FIXEDCELLS	0.653092	Naive T cell	ddseq
ACGAGAACGTGATAAACCACA_CTGCGCCGGTGTTTAACGTAA_GGCAGGCACTCAATTATGTGC-BIO_ddseq_1.FIXEDCELLS	BIO_ddseq_1.FIXEDCELLS	0.668931	Natural killer cell	ddseq
CCAGTCACGCCTAAGGTGTTT-BIO_ddseq_1.FIXEDCELLS	BIO_ddseq_1.FIXEDCELLS	0.554321	Natural killer cell	ddseq
ATTGCCTCTTGTCCCGTACAA_CGGTACGAAGTTATTGTCGCT_TGTCGCTAAGGTTCAGACTTC-BIO_ddseq_1.FIXEDCELLS	BIO_ddseq_1.FIXEDCELLS	0.675896	Natural killer cell	ddseq
CCGAACCTGTCGCTAGAGACC_CGTAGCCCATGTATGACAATA_GAGAGGTTGTAGTGCGGTACG_GTCCTTCAATGATTGCACAGC-BIO_ddseq_1.FIXEDCELLS	BIO_ddseq_1.FIXEDCELLS	0.795134	Naive T cell	ddseq
AGTTTCTCGGAGGACCGAACC_ATGTTCCCTTACCGCTCTTGC_TTGTAAGTCAAGACCGTAGCC-BIO_ddseq_1.FIXEDCELLS	BIO_ddseq_1.FIXEDCELLS	0.66259	Dendritic cell	ddseq
CATCTTACGCCTAACGCGCTT_GGCGTCCCCTATGTGAGCGTG_GTGTGTCGCACAGCAACGTAA_TTGGACTGGAGCCTGAGCGTG-BIO_ddseq_1.FIXEDCELLS	BIO_ddseq_1.FIXEDCELLS	0.798297	Natural killer cell	ddseq
AAGTTATCACGGACGTTAGGA_ACAGTACAAGTTATCGTTTGA_TTGGACTCTAGAGCTCGCGCA-BIO_ddseq_1.FIXEDCELLS	BIO_ddseq_1.FIXEDCELLS	0.566631	Dendritic cell	ddseq
ACAGCTTGTTGATGCGGAGGA_CTAACTCCGGTACGGGAGCCT_TGGCCTTCCGGTTTGCGTAGA-BIO_ddseq_1.FIXEDCELLS	BIO_ddseq_1.FIXEDCELLS	0.964295	CD14+ monocyte	ddseq
ACACGCGACGTATTTCGACAG_AGATAGGAGCGAATATATAAC_GAGCTAATTCTGCATTTGGTC-BIO_ddseq_1.FIXEDCELLS	BIO_ddseq_1.FIXEDCELLS	0.453697	Cytotoxic T cell	ddseq
ATAGGCACCGCGATTAAGGTA_CTTGCGAAGACTTCACAGCTT_TCATACACCGGTTTACGTTGG-BIO_ddseq_1.FIXEDCELLS	BIO_ddseq_1.FIXEDCELLS	0.962848	CD14+ monocyte	ddseq
AGTTTCTCTTACCGGAATCAA_CGGATCTGGCAGGCTAGTACC-BIO_ddseq_1.FIXEDCELLS	BIO_ddseq_1.FIXEDCELLS	0.78309	Naive T cell	ddseq
CGGTACGGTCGGTTTCTGAAC-BIO_ddseq_1.FIXEDCELLS	BIO_ddseq_1.FIXEDCELLS	0.505476	Natural killer cell	ddseq
CGCAATCGTCGGTTCTAAGAA-BIO_ddseq_1.FIXEDCELLS	BIO_ddseq_1.FIXEDCELLS	0.371737	Cytotoxic T cell	ddseq
CTAACTCATTGCCTCGCAATC_GTTGATGGGCGTCCCCTATGT_TACGCATTACTTTCTTGTAAG-BIO_ddseq_1.FIXEDCELLS	BIO_ddseq_1.FIXEDCELLS	1	B cell	ddseq
CTATTCGGCTCCAAAATTGGT_GGTTAGTCGTAGCCACAGTAC_TTATCATACTCAATCAGAGAG-BIO_ddseq_1.FIXEDCELLS	BIO_ddseq_1.FIXEDCELLS	0.366729	Dendritic cell	ddseq
AATTGGTTGGTGAACCGGTTT_CCGGTTTTGAATCCTAGTACC_CGCGCTTCGGAGGAGGACGAC-BIO_ddseq_1.FIXEDCELLS	BIO_ddseq_1.FIXEDCELLS	0.627761	Naive T cell	ddseq
CCATAATACGAGAAATATAAC_GCGCACGCGTGATACATCTTA_TGCGTTGGACAATATAAGGTA-BIO_ddseq_1.FIXEDCELLS	BIO_ddseq_1.FIXEDCELLS	0.713944	Naive T cell	ddseq
ACTCAATGTTAGGAAGGCATG_GGTAACAAACTCTTGATCACC_GGTAACAATTCGTTTAACGCC_TCGGCGTGACAATACGATTAC-BIO_ddseq_1.FIXEDCELLS	BIO_ddseq_1.FIXEDCELLS	0.486712	Dendritic cell	ddseq
CAGAGAGTACTTTCTTGGACT-BIO_ddseq_1.FIXEDCELLS	BIO_ddseq_1.FIXEDCELLS	0.480839	Naive T cell	ddseq
AACTCTTAAGTGCGGGAGCCT_AACTCTTTGGACCAGCGTAGA_AGACTTCGGAGCCTCGAGGTC-BIO_ddseq_1.FIXEDCELLS	BIO_ddseq_1.FIXEDCELLS	0.678802	Cytotoxic T cell	ddseq
CCACTTGACCTACCGGCAGGC_CGTAGCCAACGTAACGGTACG_GGAGCCTACGTATTGGAAGTT-BIO_ddseq_1.FIXEDCELLS	BIO_ddseq_1.FIXEDCELLS	0.525596	Naive T cell	ddseq
AACCACATGGAAGGCACTTCT_TCCGCTCGTTAGGACCGCGAT_TTGGACTGCAGTGTCATCAGT-BIO_ddseq_1.FIXEDCELLS	BIO_ddseq_1.FIXEDCELLS	0.77695	CD16+ monocyte	ddseq
GAGCGTGGTAATACGTCCTTC_GCCTTTGATTGCCTTGTTTAG_TACTTTCCCAAGCTATGTTCC-BIO_ddseq_1.FIXEDCELLS	BIO_ddseq_1.FIXEDCELLS	0.747126	Naive T cell	ddseq
AGCAACGAATTGGTCGGCTGC_AGGACGTCGCAATCTTCTGCA_GTGGTAGTCCAGTTTAAGGTA_TTTCCTAAATGATTCCTATGT-BIO_ddseq_1.FIXEDCELLS	BIO_ddseq_1.FIXEDCELLS	0.505178	Naive T cell	ddseq
AATGATTCCGGTTTCTGGCAT_AATTGGTTTACAGAAAGTTAT_ACGTTGGTCAAGACTACTTTC-BIO_ddseq_1.FIXEDCELLS	BIO_ddseq_1.FIXEDCELLS	1	B cell	ddseq
AGAGACCCTAAGAAAGGACGT_GAGAGGTCGATTACGGCGTCC_GGCGTCCGGAGCCTATGAGCT-BIO_ddseq_1.FIXEDCELLS	BIO_ddseq_1.FIXEDCELLS	0.873215	CD14+ monocyte	ddseq
CCACTTGAATTCCATGAATCC_CTCATTTAGACCATCCGGTTT_CTGGCATCTAGAGCACAGCTT_TTGAGGCCCTATGTGAGAGGT-BIO_ddseq_1.FIXEDCELLS	BIO_ddseq_1.FIXEDCELLS	0.546905	Naive T cell	ddseq
ACACGCGGAATCAACTGGCAT_CAGGCGGTCGGATGATTCGTT-BIO_ddseq_1.FIXEDCELLS	BIO_ddseq_1.FIXEDCELLS	0.617221	Cytotoxic T cell	ddseq
TCTGAACAGACTTCGCACAGC-BIO_ddseq_1.FIXEDCELLS	BIO_ddseq_1.FIXEDCELLS	0.666359	Natural killer cell	ddseq
AGCGAATCATCTTAAGTAAGC_CAGGCGGTGATTGTGGTTAGT_GATCACCATTCACGACTACGA_TGGTGAAGGTGTTTGTAATAC-BIO_ddseq_1.FIXEDCELLS	BIO_ddseq_1.FIXEDCELLS	0.795799	Naive T cell	ddseq
ATTATTCGCGTAGATTTGGTC_CCTTAGGCATACGCTCGGCGT_GTGGTAGAAGGTTCCGCCTAA_GTTGATGTTTGGTCCCTCCTT-BIO_ddseq_1.FIXEDCELLS	BIO_ddseq_1.FIXEDCELLS	0.560568	Cytotoxic T cell	ddseq
GCGACTCCCTATGTCGAGTGG_TGGTGAACGGTACGATATAAC-BIO_ddseq_1.FIXEDCELLS	BIO_ddseq_1.FIXEDCELLS	0.786366	CD16+ monocyte	ddseq
AACGGTGACGAGAAGAGAGGT_AGGACGTGGTGTTTGAGCGTG_GAGCTAAGCCTTTGGTGTCCA-BIO_ddseq_1.FIXEDCELLS	BIO_ddseq_1.FIXEDCELLS	0.871427	Naive T cell	ddseq
TGATTGTGTTGATGGTTGATG-BIO_ddseq_1.FIXEDCELLS	BIO_ddseq_1.FIXEDCELLS	0.808678	Naive T cell	ddseq
CGAGTGGTACTTTCCACATGA_CTATTCGAACGTAAGGTTAGT_CTGGCATTAGTACCAACCACA_GTGGCGCTTGGTTAAGTTTCT-BIO_ddseq_1.FIXEDCELLS	BIO_ddseq_1.FIXEDCELLS	0.860009	Naive T cell	ddseq
CGTGATAACAGTACTTATCAT-BIO_ddseq_1.FIXEDCELLS	BIO_ddseq_1.FIXEDCELLS	0.727305	Natural killer cell	ddseq
ACCTACCCGTAGCCTGGACCA_AGTTTCTAGGATACCGATTAC_GATAGACCTTACCGCATCTTA-BIO_ddseq_1.FIXEDCELLS	BIO_ddseq_1.FIXEDCELLS	0.753576	Cytotoxic T cell	ddseq
AGCAACGTGGCCTTGCTTTAT_CTATTCGGCCTTTGACTACGA_GTGGTAGTCGGCGTGCTTTAT-BIO_ddseq_1.FIXEDCELLS	BIO_ddseq_1.FIXEDCELLS	0.783638	Naive T cell	ddseq
ACAGTACATGTTCCGTGGTAG_CACGCCATTAAGCGTTACAGA_TGGTGAATTCTGCAATGAATA-BIO_ddseq_1.FIXEDCELLS	BIO_ddseq_1.FIXEDCELLS	0.934502	CD14+ monocyte	ddseq
ATGAGCTTAAGGTACTGGCAT_GATCACCCTCATTTGGTAACA_TTTCCTATTTCCTATCCGCTC-BIO_ddseq_1.FIXEDCELLS	BIO_ddseq_1.FIXEDCELLS	0.732399	CD14+ monocyte	ddseq
AATGATTAACGTAATCCAGTT_ATATAACCATCAGTGATAGAC_ATGGTGTACGTATTTCGCGCA-BIO_ddseq_1.FIXEDCELLS	BIO_ddseq_1.FIXEDCELLS	0.701534	Naive T cell	ddseq
TTACAGACTAGAGCTTCGTAC-BIO_ddseq_1.FIXEDCELLS	BIO_ddseq_1.FIXEDCELLS	0.65671	Cytotoxic T cell	ddseq
AATTCCAAGTAAGCAATGGCC_GAATATGCGGTACGTCCGCTC-BIO_ddseq_1.FIXEDCELLS	BIO_ddseq_1.FIXEDCELLS	0.77386	Naive T cell	ddseq
GCGCACGTGGCCTTATTCACG-BIO_ddseq_1.FIXEDCELLS	BIO_ddseq_1.FIXEDCELLS	0.808713	Naive T cell	ddseq
GAGCTAATACTTTCTAGTACC_TGGCCTTATGAGCTGGAGCCT-BIO_ddseq_1.FIXEDCELLS	BIO_ddseq_1.FIXEDCELLS	0.570872	Naive T cell	ddseq
ACGTTGGTTCGTACAGGCATG_ATGTTCCCCTCCTTTTCGTAC_TCAGCAAAGTTTCTAGACTTC-BIO_ddseq_1.FIXEDCELLS	BIO_ddseq_1.FIXEDCELLS	1	B cell	ddseq
CTAGAGCCGCGCTTATAGGCA_CTGGCATCAGGCGGGTGTCCA_TCTGAACCCGCGATTGGCCTT-BIO_ddseq_1.FIXEDCELLS	BIO_ddseq_1.FIXEDCELLS	0.756378	Cytotoxic T cell	ddseq
AACCACAGGAAGTTGAGGACA_CAGAATTACAGCTTATGAATA-BIO_ddseq_1.FIXEDCELLS	BIO_ddseq_1.FIXEDCELLS	0.949141	CD14+ monocyte	ddseq
GCAGTGTCCATAATTGGAAGG_TTGGTTAGTTAGGAGTGTCCA-BIO_ddseq_1.FIXEDCELLS	BIO_ddseq_1.FIXEDCELLS	0.797104	Naive T cell	ddseq
CGACACTTAACGCCTGTAGTG_TTGGACTCGGTACGACGAGAA-BIO_ddseq_1.FIXEDCELLS	BIO_ddseq_1.FIXEDCELLS	0.77616	Cytotoxic T cell	ddseq
ACAGCTTTATGTGCGGACGAC_GCTAATTAATGATTACGAGAA-BIO_ddseq_1.FIXEDCELLS	BIO_ddseq_1.FIXEDCELLS	0.688745	Cytotoxic T cell	ddseq
ATGTTCCAGGACGTACGTATT-BIO_ddseq_1.FIXEDCELLS	BIO_ddseq_1.FIXEDCELLS	0.964674	Naive T cell	ddseq
CTAAGAAACTCAATCGTGATA_CTTCATCCAGGCGGCCTTAGG_GGTTCACTCGCGCAGCAGTGT_TCGCGCATGGACCAGGCAGGC-BIO_ddseq_1.FIXEDCELLS	BIO_ddseq_1.FIXEDCELLS	0.877088	CD14+ monocyte	ddseq
TGTTTAGTAAGAGGAGGATAC_TTTCCTAGGTGTTTGGTTCAC-BIO_ddseq_1.FIXEDCELLS	BIO_ddseq_1.FIXEDCELLS	0.790105	Natural killer cell	ddseq
CTGCGCCGCTAATTCGCAATC_GGTGTTTACTACGACTTGTCC-BIO_ddseq_1.FIXEDCELLS	BIO_ddseq_1.FIXEDCELLS	0.644195	Cytotoxic T cell	ddseq
ACGTTGGCTTGTCCAGGATAC_CCATAATTCCGCTCAATGATT_GCAGTGTAGACTTCCTTGTCC_GCTAATTGCTAATTGAGAGGT-BIO_ddseq_1.FIXEDCELLS	BIO_ddseq_1.FIXEDCELLS	0.763862	Naive T cell	ddseq
ACTACGAAGACCATTTGAGGC_ATTATTCATGTTCCCTTACCG_TGGCAACAAGGTTCCGTACAA-BIO_ddseq_1.FIXEDCELLS	BIO_ddseq_1.FIXEDCELLS	0.751517	Cytotoxic T cell	ddseq
ACCTACCCAGGCGGCGGATCT_CACGGACTTACAGATGTAGTG-BIO_ddseq_1.FIXEDCELLS	BIO_ddseq_1.FIXEDCELLS	0.645943	Cytotoxic T cell	ddseq
CGTACAAGTGTGTCAGACCAT-BIO_ddseq_1.FIXEDCELLS	BIO_ddseq_1.FIXEDCELLS	0.912741	Naive T cell	ddseq
AGTAAGCTCGGATGGATCACC_ATGAATACTTACCGCAGAGAG_TTCGTACTCGTTCTTGTCGCT-BIO_ddseq_1.FIXEDCELLS	BIO_ddseq_1.FIXEDCELLS	0.656458	Naive T cell	ddseq
ACTACGAATTGCCTTACGCAT_TATACTTTCCTTAATGACCGC_TGAGGAGCCAAGCTCGTTTGA_TGTCGCTGGCAGGCTTGAGGC-BIO_ddseq_1.FIXEDCELLS	BIO_ddseq_1.FIXEDCELLS	0.914316	CD14+ monocyte	ddseq
AGACCATTGTTTAGTGGCAAC_AGTTTCTTTGGTTATGAGGAG_CATACGCTGATTGTCCGCGAT_TCAGCAATCGGCGTGCGACTC_TGCGAGCACCATGCGCGTAGA-BIO_ddseq_1.FIXEDCELLS	BIO_ddseq_1.FIXEDCELLS	0.691203	Cytotoxic T cell	ddseq
ATTCGTTTATGTGCCTATTCG_TCGTTCTGGTAACAGACAATA-BIO_ddseq_1.FIXEDCELLS	BIO_ddseq_1.FIXEDCELLS	0.623795	Naive T cell	ddseq
AAGTGCGATTATTCTCCTGGC_AGCTGAGTTGTAAGCACTTCT_TTTCCTATGGCAACTGTCGCT-BIO_ddseq_1.FIXEDCELLS	BIO_ddseq_1.FIXEDCELLS	0.752616	Naive T cell	ddseq
GGCAGGCAGCGAATTGAATCC_GGTTAGTCTAACTCTCTGAAC-BIO_ddseq_1.FIXEDCELLS	BIO_ddseq_1.FIXEDCELLS	0.692306	Natural killer cell	ddseq
GAGCGTGCCGAACCTCGGATG_TCAGCAATAGTACCGGCGTCC-BIO_ddseq_1.FIXEDCELLS	BIO_ddseq_1.FIXEDCELLS	0.483373	Naive T cell	ddseq
CGCCTAACAGAGAGCGTTTGA_CGTAGCCGTCGGTTGTGCATT_CTGGCATTATGTGCTGCGTTG-BIO_ddseq_1.FIXEDCELLS	BIO_ddseq_1.FIXEDCELLS	0.842602	Naive T cell	ddseq
CCAGTCACACGGACACTCAAT_TCCGCTCACTACGACCTATGT_TTCCTCTCGAGGTCTTCCTCT-BIO_ddseq_1.FIXEDCELLS	BIO_ddseq_1.FIXEDCELLS	0.696056	CD16+ monocyte	ddseq
ATTATTCCGTAGCCAGGACGT-BIO_ddseq_1.FIXEDCELLS	BIO_ddseq_1.FIXEDCELLS	0.885689	Cytotoxic T cell	ddseq
GAGTTGCGCCTCGTGTGCATT_GGCGGAAGAACCGTGCTCCAA-BIO_ddseq_1.FIXEDCELLS	BIO_ddseq_1.FIXEDCELLS	0.358871	Cytotoxic T cell	ddseq
AGTAAGCAGGCATGTGGCCTT_CGATTACAACCACAGGTCGTA-BIO_ddseq_1.FIXEDCELLS	BIO_ddseq_1.FIXEDCELLS	1	CD14+ monocyte	ddseq
AACCACAGTGGCGCCATACGC_ACCTACCGACAATAAGTTTCT_CCTATGTGCGTAGAGGTCGTA_TCGGATGGTTAGGAACGTATT-BIO_ddseq_1.FIXEDCELLS	BIO_ddseq_1.FIXEDCELLS	0.744194	CD14+ monocyte	ddseq
AACCACACCGGTTTATAGTTG_AGCAACGGCTTTATCACGGAC_ATGAATAAGTAAGCTGGCCTT_TGGAAGGCCTATGTCCGGTTT-BIO_ddseq_1.FIXEDCELLS	BIO_ddseq_1.FIXEDCELLS	0.88726	CD14+ monocyte	ddseq
CGTAGCCATTCGTTTTGAGGC_GTGGCGCTTTCCTAAGGCATG-BIO_ddseq_1.FIXEDCELLS	BIO_ddseq_1.FIXEDCELLS	0.99045	CD14+ monocyte	ddseq
CTTGTCCAATTGGTATTATTC_GCGTAGACGACACTTACTTTC-BIO_ddseq_1.FIXEDCELLS	BIO_ddseq_1.FIXEDCELLS	0.803383	Naive T cell	ddseq
GCACAGCCACGGACACACGCG_TGAGATTCGCGCTTCGGCTGC-BIO_ddseq_1.FIXEDCELLS	BIO_ddseq_1.FIXEDCELLS	0.719731	Naive T cell	ddseq
CCTCCTTCGCAATCATTGCCT_GCGCACGAGCGAATTCAAGAC_GGTAACACGCAATCTGTTTAG_GTGTGTCAGAGACCTACCGAA-BIO_ddseq_1.FIXEDCELLS	BIO_ddseq_1.FIXEDCELLS	0.884186	CD14+ monocyte	ddseq
AACTCTTCCATAATTAAGAGG_GCGCACGGGTTAGTCCGCGAT_GGTCGTAAATTCCACGCGCTT_TGGACCACAGAGAGTGCGAGC-BIO_ddseq_1.FIXEDCELLS	BIO_ddseq_1.FIXEDCELLS	0.705367	Naive T cell	ddseq
TGAGATTGCGTAGAAGAGACC_TGTCGCTTGTCGCTAGTTTCT-BIO_ddseq_1.FIXEDCELLS	BIO_ddseq_1.FIXEDCELLS	0.901147	Naive T cell	ddseq
GTGGCGCAGTTTCTATAGGCA_TCAAGACGAGGACAACCGGCT_TGTAGTGTGAGATTAAGTGCG-BIO_ddseq_1.FIXEDCELLS	BIO_ddseq_1.FIXEDCELLS	0.564923	Naive T cell	ddseq
ACCATGCTCCTGGCGAGCGTG_GTGCATTCCGCGATCTCTTGC-BIO_ddseq_1.FIXEDCELLS	BIO_ddseq_1.FIXEDCELLS	0.736129	Natural killer cell	ddseq
CGCGGCGGCTTTATTGAATCC_CTCATTTGTTAGGATGGACCA_TCCGCTCGCTCCAAGTGGTAG-BIO_ddseq_1.FIXEDCELLS	BIO_ddseq_1.FIXEDCELLS	0.882515	Naive T cell	ddseq
ATTCGTTTTTGGTCGCCTTTG_TGAATCCAGACCATCAGGCGG-BIO_ddseq_1.FIXEDCELLS	BIO_ddseq_1.FIXEDCELLS	0.812899	Cytotoxic T cell	ddseq
GTCCTTCCGGCCAGAGTAAGC_TTCCTCTGAGAGGTTGACCGC-BIO_ddseq_1.FIXEDCELLS	BIO_ddseq_1.FIXEDCELLS	0.517673	Naive T cell	ddseq
GCCTTTGATAGGCATCCAGTT_GTAATACGGAAGTTCATCAGT_TACCGAAAGCGAATAAGCAGC_TTCTGCATCATACAATTGCCT-BIO_ddseq_1.FIXEDCELLS	BIO_ddseq_1.FIXEDCELLS	0.688101	Natural killer cell	ddseq
ACCTACCTGTTTAGGACAATA_GAGTTGCGAACCGTACGAGAA_GCGACTCCTTGTCCACAGCTT-BIO_ddseq_1.FIXEDCELLS	BIO_ddseq_1.FIXEDCELLS	0.741318	Cytotoxic T cell	ddseq
TGAATCCAGCGAATTGAGGAG_TGGTGAAGCTCCAATCAAGAC-BIO_ddseq_1.FIXEDCELLS	BIO_ddseq_1.FIXEDCELLS	0.752974	Naive T cell	ddseq
CTTACCGCACATGACTCTTGC_GCACAGCCTTGTCCCCTATGT-BIO_ddseq_1.FIXEDCELLS	BIO_ddseq_1.FIXEDCELLS	0.414725	B cell	ddseq
AGGACGTGAGGACACCGAACC-BIO_ddseq_1.FIXEDCELLS	BIO_ddseq_1.FIXEDCELLS	1	B cell	ddseq
ACCTACCATAGTTGTGTCGCT_ATTCACGAGCAACGACGTATT_ATTCGTTGCACAGCGGAGCCT-BIO_ddseq_1.FIXEDCELLS	BIO_ddseq_1.FIXEDCELLS	0.754874	Cytotoxic T cell	ddseq
CCAGTCACGAGGTCACCATGC_TGGCAACCGATTACCTCTTGC-BIO_ddseq_1.FIXEDCELLS	BIO_ddseq_1.FIXEDCELLS	0.679873	CD16+ monocyte	ddseq
TCAAGACTTGAGGCCGGCTGC-BIO_ddseq_1.FIXEDCELLS	BIO_ddseq_1.FIXEDCELLS	0.95143	B cell	ddseq
CAGGCGGATGAATACCGCGAT_CATCTTATGAGATTATTGCCT_GATCACCAGCTGAGTGGCCTT-BIO_ddseq_1.FIXEDCELLS	BIO_ddseq_1.FIXEDCELLS	0.883445	Naive T cell	ddseq
ATTCACGCCATAATTAAGAGG_GTGGCGCCGCGGCGCGGATCT_TTAAGCGCGGAGGAAAGGTTC-BIO_ddseq_1.FIXEDCELLS	BIO_ddseq_1.FIXEDCELLS	0.503956	Cytotoxic T cell	ddseq
CGATGCAAGCAACGCGATGCA_TCCTGGCGGTTCACGTGCATT-BIO_ddseq_1.FIXEDCELLS	BIO_ddseq_1.FIXEDCELLS	0.555108	Naive T cell	ddseq
ATAGTTGTTGAGGCCCAAGCT_GATCACCACCGGCTGCTCCAA-BIO_ddseq_1.FIXEDCELLS	BIO_ddseq_1.FIXEDCELLS	0.691728	Naive T cell	ddseq
ATGAGCTAGCGAATCTAACTC_CCGAACCAGTAAGCCTGCGCC_TACCGAATCGACAGACCTACC-BIO_ddseq_1.FIXEDCELLS	BIO_ddseq_1.FIXEDCELLS	0.652764	Cytotoxic T cell	ddseq
GAGCTAATGTTTAGGTTAGGA_GTGTCCATTGAGGCGTGTCCA_TGACCGCACACGCGTGAATCC-BIO_ddseq_1.FIXEDCELLS	BIO_ddseq_1.FIXEDCELLS	0.598906	CD14+ monocyte	ddseq
ATTCGTTCGTAGCCGCGCACG_CGTTTGAAGGATACTACCGAA_CTATTCGATTCACGGTGGCGC-BIO_ddseq_1.FIXEDCELLS	BIO_ddseq_1.FIXEDCELLS	0.955144	CD14+ monocyte	ddseq
ACGAGAAGAGCGTGTTGGACT_GAGAGGTCTCTTGCTCCGCTC-BIO_ddseq_1.FIXEDCELLS	BIO_ddseq_1.FIXEDCELLS	0.969	CD14+ monocyte	ddseq
GCACAGCCTTCATCCGAGGTC_GGTCGTAGGTTCACACAGTAC-BIO_ddseq_1.FIXEDCELLS	BIO_ddseq_1.FIXEDCELLS	0.616649	Natural killer cell	ddseq
AGGATACTTGGACTAGAGACC-BIO_ddseq_1.FIXEDCELLS	BIO_ddseq_1.FIXEDCELLS	0.938355	Naive T cell	ddseq
AGACTTCCCTATGTCTGGCAT_GAGCGTGATTGCCTCATCTTA-BIO_ddseq_1.FIXEDCELLS	BIO_ddseq_1.FIXEDCELLS	0.838268	Naive T cell	ddseq
CGAGTGGTGAGGAGACCGGCT_GCGTAGAAGGATACAATTGGT_TGGCAACACCTACCAGGATAC-BIO_ddseq_1.FIXEDCELLS	BIO_ddseq_1.FIXEDCELLS	0.628063	Cytotoxic T cell	ddseq
CACGCCACGATGCACCTTAGG_TGGCCTTCGAGTGGGGTTAGT-BIO_ddseq_1.FIXEDCELLS	BIO_ddseq_1.FIXEDCELLS	0.932887	Naive T cell	ddseq
CCACTTGCGAGTGGACGTTGG_CCATAATCGTACAAACGTTGG-BIO_ddseq_1.FIXEDCELLS	BIO_ddseq_1.FIXEDCELLS	0.59206	Natural killer cell	ddseq
CGATGCATTGTAAGCGGATCT_TCGGCGTCTTGCGAACCTACC-BIO_ddseq_1.FIXEDCELLS	BIO_ddseq_1.FIXEDCELLS	0.624302	Naive T cell	ddseq
CGACACTCGGCCAGCTCATTT_CGCAATCCGGAGGAGCTCCAA_TCGGCGTAAGTTATCCTATGT-BIO_ddseq_1.FIXEDCELLS	BIO_ddseq_1.FIXEDCELLS	0.745273	Dendritic cell	ddseq
CGCGCTTAAGGTTCCTAACTC_GGCGTCCAGGATACGGAAGTT_TCAGCAAAATGATTGGAAGTT_TGACCGCTTAAGCGCGTGATA_TTTGGTCTATACTTACCGGCT-BIO_ddseq_1.FIXEDCELLS	BIO_ddseq_1.FIXEDCELLS	0.536189	Cytotoxic T cell	ddseq
ACAGCTTTTATCATAATGGCC_GTGTGTCAGACCATCCGAACC_TGGCCTTCAGGCGGCTTGCGA-BIO_ddseq_1.FIXEDCELLS	BIO_ddseq_1.FIXEDCELLS	0.669618	Cytotoxic T cell	ddseq
AAGTTATAACCACAATGTTCC_AAGTTATGGTTAGTTAAGAGG_ACCTACCCGGAGGACATGTAT_GCACAGCAACCACAATGAATA-BIO_ddseq_1.FIXEDCELLS	BIO_ddseq_1.FIXEDCELLS	0.447311	Naive T cell	ddseq
ACGAGAAGAGTTGCACTACGA_CGCAATCAGTAAGCGGAAGTT_GGAAGTTACACGCGGCACAGC-BIO_ddseq_1.FIXEDCELLS	BIO_ddseq_1.FIXEDCELLS	0.899524	CD14+ monocyte	ddseq
GCTCCAAGCTCCAATCGACAG_TACTTTCGGCGGAAAACGGTG-BIO_ddseq_1.FIXEDCELLS	BIO_ddseq_1.FIXEDCELLS	0.748019	Natural killer cell	ddseq
AAGTTATGTAATACGGTGTTT_AGACTTCGGACGACCGGAGGA-BIO_ddseq_1.FIXEDCELLS	BIO_ddseq_1.FIXEDCELLS	0.727419	Naive T cell	ddseq
AGCGAATGAGCGTGCTTGCGA_AGCTGAGGGTTCACAAGGTTC_GCGCACGTTGGTTAGTGGCGC_GGCGGAAACAGTACCGTACAA-BIO_ddseq_1.FIXEDCELLS	BIO_ddseq_1.FIXEDCELLS	0.644163	Naive T cell	ddseq
TAGTGTTGTCGGTTTTATCAT-BIO_ddseq_1.FIXEDCELLS	BIO_ddseq_1.FIXEDCELLS	1	B cell	ddseq
GCCTCGTGAGTTGCCGTTTGA_GGTAACATAAGAGGTGCGTTG_TTGGACTTGAGATTGCCTTTG-BIO_ddseq_1.FIXEDCELLS	BIO_ddseq_1.FIXEDCELLS	1	B cell	ddseq
AGAGACCTGTCGCTTTGGTTA_CCATAATTCATACAGTGCATT-BIO_ddseq_1.FIXEDCELLS	BIO_ddseq_1.FIXEDCELLS	0.92434	Cytotoxic T cell	ddseq
CGGCTGCCGAGTGGATAGTTG_CTAACTCATGAATAGAACCGT-BIO_ddseq_1.FIXEDCELLS	BIO_ddseq_1.FIXEDCELLS	0.63868	Natural killer cell	ddseq
AATTCCATTGAGGCCCGCGAT_CTTACCGGCGCACGGCTAATT_TGGTGAATGCGTTGATTGCCT-BIO_ddseq_1.FIXEDCELLS	BIO_ddseq_1.FIXEDCELLS	0.624752	Cytotoxic T cell	ddseq
CGTGATAATTCGTTCCAGTCA_TCCTGGCAATGATTTATGTGC-BIO_ddseq_1.FIXEDCELLS	BIO_ddseq_1.FIXEDCELLS	1	B cell	ddseq
AATGATTGAATCAACGGTACG_CGAGTGGGGTGTTTCTTACCG_GGTTCACAAGGTTCAAGCAGC_TGCTACTTACCGAATATACTT-BIO_ddseq_1.FIXEDCELLS	BIO_ddseq_1.FIXEDCELLS	0.66031	Naive T cell	ddseq
AAGTGCGTTATCATTATACTT_CGGATCTTCAAGACGCGACTC_CTAAGAAGTGTGTCAGGACGT-BIO_ddseq_1.FIXEDCELLS	BIO_ddseq_1.FIXEDCELLS	0.510882	Cytotoxic T cell	ddseq
AGGATACACTCAATTCGACAG_ATATAACACGTTGGCCGCGAT_CCTATGTTTCCTCTTCCTGGC-BIO_ddseq_1.FIXEDCELLS	BIO_ddseq_1.FIXEDCELLS	0.710475	Cytotoxic T cell	ddseq
CCGAACCTGTCGCTGTTGATG_CGCGGCGCGATTACGATCACC-BIO_ddseq_1.FIXEDCELLS	BIO_ddseq_1.FIXEDCELLS	0.636167	Naive T cell	ddseq
ACCGGCTGATAGACACCATGC_CGAGTGGCGCAATCCTTGTCC_TACGCATGGTAACACAGAGAG-BIO_ddseq_1.FIXEDCELLS	BIO_ddseq_1.FIXEDCELLS	0.76185	Cytotoxic T cell	ddseq
ACGAGAAGGTGTTTTAGTGTT_CTCTTGCTGACCGCCGTAGCC_TGTTTAGCAGGCGGGTTAGGA-BIO_ddseq_1.FIXEDCELLS	BIO_ddseq_1.FIXEDCELLS	0.949278	Naive T cell	ddseq
ACCGGCTGGCAGGCTCCTTAA_GGAAGTTGCTCCAAGAATATG_TCAGCAAACCTACCCGCCTAA-BIO_ddseq_1.FIXEDCELLS	BIO_ddseq_1.FIXEDCELLS	0.492077	Naive T cell	ddseq
ACGAGAAAGGATACGCAGTGT_GCTTTATTATACTTGTCCTTC_GGCGGAAAGGCATGAGAGACC_TCATACATGAGGAGGAGAGGT_TTGGACTACAGCTTTGCGTTG_TTGGACTTCGTTCTTGCTACT-BIO_ddseq_1.FIXEDCELLS	BIO_ddseq_1.FIXEDCELLS	0.796306	Cytotoxic T cell	ddseq
AGGATACAGGACGTTGATTGT_CCATAATACAGTACTGAATCC-BIO_ddseq_1.FIXEDCELLS	BIO_ddseq_1.FIXEDCELLS	0.900884	Naive T cell	ddseq
GCTAATTAATTCCACAGAATT_TGATTGTCTCATTTAGTAAGC-BIO_ddseq_1.FIXEDCELLS	BIO_ddseq_1.FIXEDCELLS	0.686839	CD16+ monocyte	ddseq
GAACCGTGCGTAGATGGCAAC-BIO_ddseq_1.FIXEDCELLS	BIO_ddseq_1.FIXEDCELLS	0.575318	Natural killer cell	ddseq
AGCGAATATTGCCTATTCGTT_ATTATTCAGTAAGCAAGTTAT_TGTTTAGGTGGCGCGCTCCAA-BIO_ddseq_1.FIXEDCELLS	BIO_ddseq_1.FIXEDCELLS	0.754658	Naive T cell	ddseq
CCGAACCATGAATATGTTTAG_GCGACTCTCTGAACGATCACC-BIO_ddseq_1.FIXEDCELLS	BIO_ddseq_1.FIXEDCELLS	0.930634	CD14+ monocyte	ddseq
CGGATCTGGTAACATCCTGGC_CTAAGAACGGTACGTGCGTTG_TCCTGGCCTATTCGTATGTGC_TGCGTTGCTTCATCTCCGCTC-BIO_ddseq_1.FIXEDCELLS	BIO_ddseq_1.FIXEDCELLS	0.687603	Cytotoxic T cell	ddseq
TGGCCTTGGACGACGCAGTGT-BIO_ddseq_1.FIXEDCELLS	BIO_ddseq_1.FIXEDCELLS	0.736741	CD14+ monocyte	ddseq
CGGTACGCTAACTCTGGCCTT_TATGTGCTGTCGCTTGGAAGG-BIO_ddseq_1.FIXEDCELLS	BIO_ddseq_1.FIXEDCELLS	0.611386	Natural killer cell	ddseq
AACTCTTGTTAGGATTTCCTA_CTTACCGCGTACAAAGACTTC_GATCACCGAATCAATCGGATG-BIO_ddseq_1.FIXEDCELLS	BIO_ddseq_1.FIXEDCELLS	0.51547	Naive T cell	ddseq
GCGACTCTCCTTAACGTGATA_TCAAGACTCAGCAATGCGTTG-BIO_ddseq_1.FIXEDCELLS	BIO_ddseq_1.FIXEDCELLS	0.827189	Naive T cell	ddseq
CGCAATCCCACTTGTAACGCC_GTTGATGGCGTAGAATTCGTT-BIO_ddseq_1.FIXEDCELLS	BIO_ddseq_1.FIXEDCELLS	0.681841	Natural killer cell	ddseq
CGGTACGGGCGTCCCGATTAC_TCGACAGGGCGTCCAATTGGT-BIO_ddseq_1.FIXEDCELLS	BIO_ddseq_1.FIXEDCELLS	0.692917	Naive T cell	ddseq
ACAGCTTCCTATGTATGTTCC_CTCATTTACCTACCGCTCCAA-BIO_ddseq_1.FIXEDCELLS	BIO_ddseq_1.FIXEDCELLS	0.761741	Naive T cell	ddseq
AGTTTCTCGAGTGGCAGGCGG_CACGGACACACGCGAAGTTAT_GATAGACTGGCAACATGAATA-BIO_ddseq_1.FIXEDCELLS	BIO_ddseq_1.FIXEDCELLS	0.757913	CD16+ monocyte	ddseq
AATGGCCTGACCGCACTCAAT_ACCGGCTAATTCCAGCTAATT_AGTTTCTGTTAGGATTATCAT_TTCCTCTCCTATGTGATCACC-BIO_ddseq_1.FIXEDCELLS	BIO_ddseq_1.FIXEDCELLS	0.414564	Naive T cell	ddseq
AGATAGGTCAAGACCTTCATC_AGGCATGTAAGGTAGCCTTTG_CCAAGCTGCGCACGTACCGAA-BIO_ddseq_1.FIXEDCELLS	BIO_ddseq_1.FIXEDCELLS	0.792748	Naive T cell	ddseq
CTTCATCGCCTTTGCGACACT_GCGTAGAATATAACGAGCTAA_GGTCGTAGGTGTTTTGCGTTG_TATGTGCTTTGGTCATTGCCT_TTGGACTGTGCATTCGACACT-BIO_ddseq_1.FIXEDCELLS	BIO_ddseq_1.FIXEDCELLS	0.887366	Naive T cell	ddseq
TCTTGTACGCAATCGCTAATT-BIO_ddseq_1.FIXEDCELLS	BIO_ddseq_1.FIXEDCELLS	0.593996	Naive T cell	ddseq
CACTTCTAACGTAACGCAATC_GAGTTGCTCTGAACAGCGAAT_GTGGTAGGGCAGGCAGCGAAT_TTAAGCGACACGCGACAGTAC-BIO_ddseq_1.FIXEDCELLS	BIO_ddseq_1.FIXEDCELLS	0.595419	Naive T cell	ddseq
ACCATGCTGGAAGGCATGTAT_TGGAAGGGGTTCACGGCGTCC-BIO_ddseq_1.FIXEDCELLS	BIO_ddseq_1.FIXEDCELLS	0.896503	Naive T cell	ddseq
CATCTTATGGTGAATGATTGT_CGTTTGAACAGCTTGGCGTCC-BIO_ddseq_1.FIXEDCELLS	BIO_ddseq_1.FIXEDCELLS	1	B cell	ddseq
AATGGCCGTGGCGCGCTAATT_GATAGACAATGATTACGTATT_TCGTTCTCGTTTGACGTACAA-BIO_ddseq_1.FIXEDCELLS	BIO_ddseq_1.FIXEDCELLS	0.760992	Cytotoxic T cell	ddseq
AGACTTCCGTGATATCCTGGC_GAATCAACACTTCTGGACGAC-BIO_ddseq_1.FIXEDCELLS	BIO_ddseq_1.FIXEDCELLS	0.906602	Naive T cell	ddseq
CTTGTCCTAGTACCTAACGCC_GCGCACGTAGTACCTAACGCC_TCGTTCTGGTAACAGAGCGTG_TGCGAGCAACGGTGGTGCATT_TGTAGTGTAGTACCTAACGCC-BIO_ddseq_1.FIXEDCELLS	BIO_ddseq_1.FIXEDCELLS	0.84211	Naive T cell	ddseq
TCGTTCTGGTAACAGAGCGTG_TGCGAGCAACGGTGGTGCATT_TGTAGTGTAGTACCTAACGCC-BIO_ddseq_1.FIXEDCELLS	BIO_ddseq_1.FIXEDCELLS	0.839694	Naive T cell	ddseq
CGATGCAATAGTTGTAAGGTA-BIO_ddseq_1.FIXEDCELLS	BIO_ddseq_1.FIXEDCELLS	0.653433	Natural killer cell	ddseq
CTATTCGCGCGGCGACACGCG_GCACAGCACAGTACTCGCGCA_TCAGCAACGTAGCCTCAAGAC-BIO_ddseq_1.FIXEDCELLS	BIO_ddseq_1.FIXEDCELLS	0.75469	Dendritic cell	ddseq
AAGTGCGCTATTCGAGAGACC_ATTATTCCACGGACAGACTTC_CCTATGTCATCTTAGCTCCAA_TCGGCGTTCGGATGATGGTGT-BIO_ddseq_1.FIXEDCELLS	BIO_ddseq_1.FIXEDCELLS	0.940492	B cell	ddseq
GCGCACGTGACCGCTACTTTC-BIO_ddseq_1.FIXEDCELLS	BIO_ddseq_1.FIXEDCELLS	1	B cell	ddseq
TACCGAATCTGAACTTCGTAC_TCCTGGCCGTAGCCCGGCCAG-BIO_ddseq_1.FIXEDCELLS	BIO_ddseq_1.FIXEDCELLS	0.957493	Naive T cell	ddseq
AAGTTATTCCTTAAATTGCCT_AGCAACGTGTAGTGCCTCCTT_CCTTAGGATTGCCTGAGGACA_TACGCATAGACCATCAGGCGG_TGGTGAAACGAGAAAAGTGCG-BIO_ddseq_1.FIXEDCELLS	BIO_ddseq_1.FIXEDCELLS	0.286946	CD14+ monocyte	ddseq
CCGAACCACGTATTTTCGTAC_GCAGTGTTCGTTCTTAACGCC-BIO_ddseq_1.FIXEDCELLS	BIO_ddseq_1.FIXEDCELLS	0.555562	Cytotoxic T cell	ddseq
ATGAGCTGGTCGTAGGCAGGC_CTAACTCTCCGCTCCAGAATT_TGGCCTTCGACACTATTATTC-BIO_ddseq_1.FIXEDCELLS	BIO_ddseq_1.FIXEDCELLS	1	B cell	ddseq
CATCTTAAACGTAATTTCCTA_CGAGTGGACCATGCCAGAATT-BIO_ddseq_1.FIXEDCELLS	BIO_ddseq_1.FIXEDCELLS	1	B cell	ddseq
AATGGCCTCCTGGCCGGAGGA_AGACCATGGTGTTTAGACCAT_AGCCGCCGTCGGTTCGGCTGC_CCTATGTGAGCGTGGGTTAGT-BIO_ddseq_1.FIXEDCELLS	BIO_ddseq_1.FIXEDCELLS	0.681971	Naive T cell	ddseq
GTGCATTCGACACTCTTCATC_TGCTACTTCCTGGCCATCAGT-BIO_ddseq_1.FIXEDCELLS	BIO_ddseq_1.FIXEDCELLS	0.610526	Naive T cell	ddseq
GTGTCCAAGCTGAGAGCCGCC_TCCTTAACACATGATCGGATG-BIO_ddseq_1.FIXEDCELLS	BIO_ddseq_1.FIXEDCELLS	0.75504	Cytotoxic T cell	ddseq
AAGTGCGCCAGTCATTGGTTA_AGGATACAGATAGGAGTTTCT_CTAGAGCCCGCGATTGAGGAG-BIO_ddseq_1.FIXEDCELLS	BIO_ddseq_1.FIXEDCELLS	0.98822	CD14+ monocyte	ddseq
ATTGCCTCGATTACAGGATAC-BIO_ddseq_1.FIXEDCELLS	BIO_ddseq_1.FIXEDCELLS	0.773096	Cytotoxic T cell	ddseq
CAGGCGGTGAATCCTCGTTCT_GTGTGTCGTTGATGACTACGA-BIO_ddseq_1.FIXEDCELLS	BIO_ddseq_1.FIXEDCELLS	0.797915	CD14+ monocyte	ddseq
CGCGCTTCGTGATAAGGCATG_CTCATTTGCGACTCACCTACC_CTTGTCCGCGACTCACCTACC_GCGCACGGCGACTCACCTACC_GTCGGTTAATGGCCTTCCTCT_TGTAGTGGCGACTCACCTACC-BIO_ddseq_1.FIXEDCELLS	BIO_ddseq_1.FIXEDCELLS	0.3564	B cell	ddseq
CGCGCTTCGTGATAAGGCATG_CTTGTCCGCGACTCACCTACC_GCGCACGGCGACTCACCTACC_GTCGGTTAATGGCCTTCCTCT_TGTAGTGGCGACTCACCTACC-BIO_ddseq_1.FIXEDCELLS	BIO_ddseq_1.FIXEDCELLS	1	B cell	ddseq
ATGTTCCGCGTAGACGTACAA_CTCTTGCCAGAGAGTACTTTC_GGTTAGTGATAGACCACGGAC_GTGGTAGCGCGGCGAATGGCC-BIO_ddseq_1.FIXEDCELLS	BIO_ddseq_1.FIXEDCELLS	0.531126	Cytotoxic T cell	ddseq
CAGAATTAGATAGGGTAATAC_GCAGTGTCGGCCAGAAGCAGC-BIO_ddseq_1.FIXEDCELLS	BIO_ddseq_1.FIXEDCELLS	0.566132	CD14+ monocyte	ddseq
CTCATTTCATACGCTATACTT_CTTGCGAAGACTTCGGCGTCC_TTCTGCAGCTCCAATAGTGTT-BIO_ddseq_1.FIXEDCELLS	BIO_ddseq_1.FIXEDCELLS	0.828301	CD16+ monocyte	ddseq
ATAGTTGGTCGGTTGTCGGTT_CTATTCGCCTATGTGAATCAA-BIO_ddseq_1.FIXEDCELLS	BIO_ddseq_1.FIXEDCELLS	0.520051	Cytotoxic T cell	ddseq
ACCATGCGGCGTCCTCTTGTA_GCTTTATGTTGATGTCCTTAA_TAAGAGGCACGCCAGTGGTAG-BIO_ddseq_1.FIXEDCELLS	BIO_ddseq_1.FIXEDCELLS	0.742686	CD16+ monocyte	ddseq
ACACGCGTGCGTTGATATAAC_ACGTATTGGAAGTTCACGGAC_CTGGCATTTATCATAACCACA-BIO_ddseq_1.FIXEDCELLS	BIO_ddseq_1.FIXEDCELLS	0.784287	Naive T cell	ddseq
CCGAACCCCTCCTTCGGCTGC_CTAAGAATAGTACCTATACTT_TAGTGTTCACGGACAACGGTG_TGGAAGGAATGATTGACAATA-BIO_ddseq_1.FIXEDCELLS	BIO_ddseq_1.FIXEDCELLS	0.592081	CD16+ monocyte	ddseq
ACTACGAGAATATGTGAGGAG_GAGCGTGCATGTATATTCACG_GTGGTAGTTGTAAGGGTGTTT-BIO_ddseq_1.FIXEDCELLS	BIO_ddseq_1.FIXEDCELLS	0.909829	Naive T cell	ddseq
ACGTTGGAACGGTGTTTCCTA-BIO_ddseq_1.FIXEDCELLS	BIO_ddseq_1.FIXEDCELLS	0.838098	Cytotoxic T cell	ddseq
CGGTACGCACTTCTAGCAACG_TCAGCAAATGGTGTCTAGAGC-BIO_ddseq_1.FIXEDCELLS	BIO_ddseq_1.FIXEDCELLS	0.801847	Naive T cell	ddseq
ACGTATTTTATCATTTCCTCT_AGATAGGTCGACAGGTTGATG-BIO_ddseq_1.FIXEDCELLS	BIO_ddseq_1.FIXEDCELLS	0.818952	Cytotoxic T cell	ddseq
AAGTGCGGCCTCGTTCGACAG_AGGACGTCAGAGAGGATAGAC_CTTACCGGCTCCAACTTACCG-BIO_ddseq_1.FIXEDCELLS	BIO_ddseq_1.FIXEDCELLS	0.856581	Naive T cell	ddseq
TGTCGCTTCAGCAAAGGATAC-BIO_ddseq_1.FIXEDCELLS	BIO_ddseq_1.FIXEDCELLS	0.912025	Naive T cell	ddseq
CAGAGAGGATCACCGGACGAC-BIO_ddseq_1.FIXEDCELLS	BIO_ddseq_1.FIXEDCELLS	0.587597	Natural killer cell	ddseq
AGGCATGAGGACGTAGCCGCC_GGAGCCTCTCTTGCGCCTCGT_TTTCCTACGCCTAACTTACCG-BIO_ddseq_1.FIXEDCELLS	BIO_ddseq_1.FIXEDCELLS	0.855582	Natural killer cell	ddseq
ATTCGTTGTGTGTCTCATACA_CACGCCAGCAGTGTTACCGAA_CTGGCATCTATTCGTGGAAGG_GAGCTAAATAGTTGTGGCAAC-BIO_ddseq_1.FIXEDCELLS	BIO_ddseq_1.FIXEDCELLS	0.817383	CD16+ monocyte	ddseq
AACGGTGACGAGAACATCTTA_GTTGATGACAGTACGTAATAC_TAACGCCGTGTGTCCAGGCGG-BIO_ddseq_1.FIXEDCELLS	BIO_ddseq_1.FIXEDCELLS	0.916214	Naive T cell	ddseq
AGGCATGAGGCATGAGACTTC_TTTCCTAAAGTGCGGTGTCCA-BIO_ddseq_1.FIXEDCELLS	BIO_ddseq_1.FIXEDCELLS	0.759811	Natural killer cell	ddseq
TATGTGCCCTTAGGGGAGCCT_TGAATCCGTTAGGACTCTTGC-BIO_ddseq_1.FIXEDCELLS	BIO_ddseq_1.FIXEDCELLS	0.734433	Naive T cell	ddseq
ATGTTCCGACAATACTTGTCC_TATACTTTGATTGTTGGACCA-BIO_ddseq_1.FIXEDCELLS	BIO_ddseq_1.FIXEDCELLS	0.665571	Cytotoxic T cell	ddseq
GGCAGGCCCACTTGTGGTGAA-BIO_ddseq_1.FIXEDCELLS	BIO_ddseq_1.FIXEDCELLS	0.653904	CD16+ monocyte	ddseq
AGGCATGATTGCCTATAGGCA_CGGCTGCAACGTAATTATCAT-BIO_ddseq_1.FIXEDCELLS	BIO_ddseq_1.FIXEDCELLS	0.877799	Naive T cell	ddseq
ACCGGCTTAACGCCCATCTTA-BIO_ddseq_1.FIXEDCELLS	BIO_ddseq_1.FIXEDCELLS	0.824387	CD16+ monocyte	ddseq
GACAATATTCCTCTTTGGTTA_GCCTTTGCGGCCAGAACCACA_GCGACTCAACGTAATGGAAGG-BIO_ddseq_1.FIXEDCELLS	BIO_ddseq_1.FIXEDCELLS	1	B cell	ddseq
AGAGACCTACCGAATAACGCC_GCTAATTTACCGAAACAGTAC_TGATTGTAAGGTTCCCACTTG_TTCCTCTCGTAGCCTATACTT-BIO_ddseq_1.FIXEDCELLS	BIO_ddseq_1.FIXEDCELLS	0.565526	Naive T cell	ddseq
CAGAGAGTGGTGAATAGTACC_GAGTTGCCACGCCACCAAGCT-BIO_ddseq_1.FIXEDCELLS	BIO_ddseq_1.FIXEDCELLS	0.482966	Cytotoxic T cell	ddseq
ATTCGTTCTCTTGCCCTCCTT_CCAGTCAATATAACTAGTACC_GTCGGTTCTCATTTGTTGATG-BIO_ddseq_1.FIXEDCELLS	BIO_ddseq_1.FIXEDCELLS	0.858049	Naive T cell	ddseq
AATTCCAGCTTTATTGGCAAC_AATTGGTATATAACGGCGTCC_TCCAGTTCGTGATAATTCACG_TGGAAGGAGCGAATTTGTAAG_TTACAGAGCACAGCTAAGAGG-BIO_ddseq_1.FIXEDCELLS	BIO_ddseq_1.FIXEDCELLS	0.667447	Naive T cell	ddseq
GAATATGAGCCGCCACAGTAC_GACAATAATTATTCCCTCCTT_GTTGATGGGCAGGCGATCACC_TGGAAGGTGGCCTTTGTTTAG-BIO_ddseq_1.FIXEDCELLS	BIO_ddseq_1.FIXEDCELLS	0.846822	Naive T cell	ddseq
GTCGGTTCTATTCGGATCACC_TTTGGTCCTTGTCCGCTCCAA-BIO_ddseq_1.FIXEDCELLS	BIO_ddseq_1.FIXEDCELLS	0.697258	Naive T cell	ddseq
CGATTACCGCAATCATTATTC_CTAGAGCAATTGGTCCTATGT_GCGTAGATCAAGACACTCAAT-BIO_ddseq_1.FIXEDCELLS	BIO_ddseq_1.FIXEDCELLS	0.947223	Naive T cell	ddseq
CCACTTGCTAACTCCGTGATA_CCAGTCATCGCGCAGCCTTTG_GAATATGGAGGACACCACTTG-BIO_ddseq_1.FIXEDCELLS	BIO_ddseq_1.FIXEDCELLS	0.743519	CD16+ monocyte	ddseq
ACCATGCGACAATAGGTAACA_AGGATACCACATGAATAGTTG_CATCAGTACCATGCAATGGCC_CCGAACCCTTGCGAGATAGAC_GCGTAGACTGCGCCAACGGTG-BIO_ddseq_1.FIXEDCELLS	BIO_ddseq_1.FIXEDCELLS	1	B cell	ddseq
CACATGACAGGCGGCGGATCT-BIO_ddseq_1.FIXEDCELLS	BIO_ddseq_1.FIXEDCELLS	0.750615	Natural killer cell	ddseq
AGATAGGGCAGTGTCTTACCG_ATGAGCTAACTCTTAACTCTT_TAGTGTTTTACAGAGGAGCCT_TGCTACTCGTAGCCCTATTCG_TTACAGAAATGGCCATTCACG-BIO_ddseq_1.FIXEDCELLS	BIO_ddseq_1.FIXEDCELLS	0.609456	Naive T cell	ddseq
AACGGTGCTAACTCCAGAATT_CGGAGGAGGCAGGCTAAGGTA_TCCTTAACTCTTGCTGAGATT_TCGGCGTCTCATTTAGATAGG-BIO_ddseq_1.FIXEDCELLS	BIO_ddseq_1.FIXEDCELLS	0.773299	CD16+ monocyte	ddseq
ACAGCTTAGGATACCCAAGCT-BIO_ddseq_1.FIXEDCELLS	BIO_ddseq_1.FIXEDCELLS	0.970287	CD14+ monocyte	ddseq
GGTTCACAGACTTCGAGCTAA_TTGTAAGGGTGTTTTTATCAT-BIO_ddseq_1.FIXEDCELLS	BIO_ddseq_1.FIXEDCELLS	0.718527	CD16+ monocyte	ddseq
AAGGTTCAGCAACGACTACGA_GCTCCAAGATAGACGCGCACG-BIO_ddseq_1.FIXEDCELLS	BIO_ddseq_1.FIXEDCELLS	0.952497	CD14+ monocyte	ddseq
ACACGCGTGAATCCGGTTAGT_ATTCGTTGGACGACGGTGTTT_TGAGATTCGCCTAACGGCTGC_TGTCGCTGCTAATTCCGAACC-BIO_ddseq_1.FIXEDCELLS	BIO_ddseq_1.FIXEDCELLS	0.942015	CD14+ monocyte	ddseq
AGGACGTTGGCAACTCGACAG_TAGTACCCCAGTCAAGCTGAG-BIO_ddseq_1.FIXEDCELLS	BIO_ddseq_1.FIXEDCELLS	1	B cell	ddseq
GCCTCGTGGTTCACTCGGCGT-BIO_ddseq_1.FIXEDCELLS	BIO_ddseq_1.FIXEDCELLS	0.871016	Naive T cell	ddseq
CCTTAGGGAGTTGCAACGGTG_CGATGCATGCTACTTTATCAT_CGCGGCGGCGACTCTCTTGTA-BIO_ddseq_1.FIXEDCELLS	BIO_ddseq_1.FIXEDCELLS	0.897455	CD14+ monocyte	ddseq
TCGCGCATGTTTAGCTTACCG-BIO_ddseq_1.FIXEDCELLS	BIO_ddseq_1.FIXEDCELLS	0.547102	CD14+ monocyte	ddseq
GCACAGCGCAGTGTAGGCATG_GTCGGTTCTGGCATTCTGAAC_TCTTGTAGAATCAACGATGCA_TTGGTTAAGACCATGCACAGC-BIO_ddseq_1.FIXEDCELLS	BIO_ddseq_1.FIXEDCELLS	0.703251	Naive T cell	ddseq
CATCAGTGGTGTTTAATGATT_CTCTTGCAGGACGTTGGAAGG_GTGTGTCGTGTCCACTGCGCC-BIO_ddseq_1.FIXEDCELLS	BIO_ddseq_1.FIXEDCELLS	0.687832	Naive T cell	ddseq
ATGAGCTAGCAACGCCACTTG_CGCGGCGGGTTCACAATTGGT_TGCTACTGGTTCACAAGTTAT_TGGAAGGGTCGGTTACCTACC_TTTGGTCGGTAACAGCGTAGA-BIO_ddseq_1.FIXEDCELLS	BIO_ddseq_1.FIXEDCELLS	0.574454	Naive T cell	ddseq
AGATAGGAGGACGTGAGAGGT_AGTAAGCCGATGCACATGTAT-BIO_ddseq_1.FIXEDCELLS	BIO_ddseq_1.FIXEDCELLS	1	B cell	ddseq
ACCGGCTGCTAATTCCGGTTT_TAGTGTTGTTAGGACGCGCTT-BIO_ddseq_1.FIXEDCELLS	BIO_ddseq_1.FIXEDCELLS	0.619441	Cytotoxic T cell	ddseq
CGGAGGATAAGGTAGGAAGTT_TGGTGAACGAGTGGAACGTAA-BIO_ddseq_1.FIXEDCELLS	BIO_ddseq_1.FIXEDCELLS	0.916853	B cell	ddseq
CATCTTAATGAGCTTGTTTAG_GTTGATGGGACGACCGTTTGA_TGGAAGGCTTCATCGGCGTCC-BIO_ddseq_1.FIXEDCELLS	BIO_ddseq_1.FIXEDCELLS	0.692285	Naive T cell	ddseq
CCGCGATTGGCCTTACTCAAT_CTTACCGTATACTTCCGAACC_GCGACTCCTTGTCCCTAGAGC_GTGTCCAAGTTTCTTGCTACT-BIO_ddseq_1.FIXEDCELLS	BIO_ddseq_1.FIXEDCELLS	1	B cell	ddseq
CCGAACCATAGTTGAACCACA_TAACGCCTACCGAAAGGACGT_TCTTGTATACGCATTGACCGC-BIO_ddseq_1.FIXEDCELLS	BIO_ddseq_1.FIXEDCELLS	0.708331	CD16+ monocyte	ddseq
CCTATGTCGGATCTTGATTGT_CGACACTAGATAGGGTGTGTC_CGCAATCAGACCATAGGATAC_TGTAGTGAGTAAGCACAGTAC-BIO_ddseq_1.FIXEDCELLS	BIO_ddseq_1.FIXEDCELLS	0.565283	Cytotoxic T cell	ddseq
AATTGGTTCGACAGGTCCTTC_ACTACGACGGAGGATGAATCC_CGCCTAACGTTTGATTACAGA_CTGGCATGGTTCACCGATTAC-BIO_ddseq_1.FIXEDCELLS	BIO_ddseq_1.FIXEDCELLS	0.983468	B cell	ddseq
AACGGTGGGAAGTTCCTCCTT_GCGCACGCCACTTGCATACGC-BIO_ddseq_1.FIXEDCELLS	BIO_ddseq_1.FIXEDCELLS	0.762813	Natural killer cell	ddseq
AGCGAATGGAAGTTTCAAGAC_GAGTTGCCATGTATCTCTTGC_TTTCCTACTTGTCCACCGGCT-BIO_ddseq_1.FIXEDCELLS	BIO_ddseq_1.FIXEDCELLS	0.910837	CD14+ monocyte	ddseq
TCGGATGTCGACAGCTGGCAT_TGTCGCTAGTTTCTCGACACT-BIO_ddseq_1.FIXEDCELLS	BIO_ddseq_1.FIXEDCELLS	0.96968	CD14+ monocyte	ddseq
ACCATGCCATCAGTTCGTTCT_TCGCGCAGGCAGGCTGGTGAA-BIO_ddseq_1.FIXEDCELLS	BIO_ddseq_1.FIXEDCELLS	0.926569	CD14+ monocyte	ddseq
CAGGCGGGTAATACGAATCAA_CCTATGTCACTTCTATTGCCT_CGTACAAAATTGGTGGTTAGT_GCGACTCTCTTGTAGATCACC_TGGCCTTTTCCTCTGGCAGGC-BIO_ddseq_1.FIXEDCELLS	BIO_ddseq_1.FIXEDCELLS	0.696305	CD14+ monocyte	ddseq
ACTACGATCGCGCAATGAGCT_CGCGCTTAACTCTTCTAACTC_TCCGCTCCATCAGTCCGCGAT_TTATCATCTAAGAATAGTACC-BIO_ddseq_1.FIXEDCELLS	BIO_ddseq_1.FIXEDCELLS	0.918047	CD14+ monocyte	ddseq
CTGCGCCTGGAAGGACGAGAA-BIO_ddseq_1.FIXEDCELLS	BIO_ddseq_1.FIXEDCELLS	0.920017	Naive T cell	ddseq
ACACGCGCACGGACAATGATT_ACGTTGGGAATCAATCTTGTA_TCGTTCTCCGCGATCGACACT_TGGCAACCTTCATCAATGGCC-BIO_ddseq_1.FIXEDCELLS	BIO_ddseq_1.FIXEDCELLS	0.712817	Dendritic cell	ddseq
ATTCGTTTCCTGGCTCCAGTT_CACATGAAGGATACCGAGTGG_GGTTCACGCTCCAACGTACAA_TCCTTAAAATGGCCCGCGGCG-BIO_ddseq_1.FIXEDCELLS	BIO_ddseq_1.FIXEDCELLS	0.687786	CD16+ monocyte	ddseq
AAGGTTCGCTAATTATAGGCA_GGCAGGCTCATACACTTCATC_TCGCGCAGAATATGTAGTACC-BIO_ddseq_1.FIXEDCELLS	BIO_ddseq_1.FIXEDCELLS	0.880609	Naive T cell	ddseq
TACTTTCGGCGTCCTTAAGCG_TGTCGCTAGTAAGCACGTTGG-BIO_ddseq_1.FIXEDCELLS	BIO_ddseq_1.FIXEDCELLS	0.901063	CD14+ monocyte	ddseq
CGACACTGAATATGCGGATCT_GAACCGTACCGGCTAGAGACC_TATACTTTCCTTAAGGAAGTT-BIO_ddseq_1.FIXEDCELLS	BIO_ddseq_1.FIXEDCELLS	0.628406	Natural killer cell	ddseq
AACGGTGGGTCGTAATATAAC_AGCAACGGTGTGTCAACTCTT_TCCTGGCCCGGTTTTGGCAAC-BIO_ddseq_1.FIXEDCELLS	BIO_ddseq_1.FIXEDCELLS	0.879095	CD14+ monocyte	ddseq
ACGAGAAGCGTAGACACGGAC_CGAGGTCCCATAATAACGGTG_CGGCTGCTCATACAAGACCAT_TCTGAACACGTATTCAGAATT-BIO_ddseq_1.FIXEDCELLS	BIO_ddseq_1.FIXEDCELLS	0.659484	CD16+ monocyte	ddseq
CGATTACGTAATACGGACGAC_TAGTACCACGTATTGAGCGTG-BIO_ddseq_1.FIXEDCELLS	BIO_ddseq_1.FIXEDCELLS	1	B cell	ddseq
AGGACGTGTAATACCTTGCGA_CACATGAGGTTCACCGACACT_CTTACCGCTTACCGGTTGATG-BIO_ddseq_1.FIXEDCELLS	BIO_ddseq_1.FIXEDCELLS	0.636332	Naive T cell	ddseq
CAGAATTCACGGACGAGCGTG_GCCTTTGCCTTAGGACCGGCT_GGTTCACAACGGTGCAGAATT_TATGTGCTTGAGGCAAGTGCG-BIO_ddseq_1.FIXEDCELLS	BIO_ddseq_1.FIXEDCELLS	0.57542	Dendritic cell	ddseq
GTGTCCACGAGGTCGTGGTAG-BIO_ddseq_1.FIXEDCELLS	BIO_ddseq_1.FIXEDCELLS	0.913158	Naive T cell	ddseq
CTAAGAATCCAGTTTTTGGTC_TCTGAACAGCAACGCGATTAC_TGGCAACTCGGCGTAGTTTCT-BIO_ddseq_1.FIXEDCELLS	BIO_ddseq_1.FIXEDCELLS	0.647822	Natural killer cell	ddseq
TAGTACCTAAGGTAAGCGAAT-BIO_ddseq_1.FIXEDCELLS	BIO_ddseq_1.FIXEDCELLS	0.908146	Naive T cell	ddseq
ACTCAATATAGGCACTAGAGC_ATGAGCTTGTTTAGTTTCCTA_CAGAATTTGTTTAGCACGCCA-BIO_ddseq_1.FIXEDCELLS	BIO_ddseq_1.FIXEDCELLS	0.891008	Naive T cell	ddseq
AGGCATGAAGTTATACTACGA_GCTAATTTCGCGCATTGGTTA-BIO_ddseq_1.FIXEDCELLS	BIO_ddseq_1.FIXEDCELLS	0.817668	Natural killer cell	ddseq
AGACTTCCCTATGTACAGCTT-BIO_ddseq_1.FIXEDCELLS	BIO_ddseq_1.FIXEDCELLS	0.822541	Naive T cell	ddseq
CACGCCACGATTACAGCTGAG_CATGTATTTTCCTACTTCATC_GAGGACATTGGTTAAAGGTTC-BIO_ddseq_1.FIXEDCELLS	BIO_ddseq_1.FIXEDCELLS	0.607545	Naive T cell	ddseq
TAGTGTTCCAGTCAGCTCCAA-BIO_ddseq_1.FIXEDCELLS	BIO_ddseq_1.FIXEDCELLS	0.553622	Cytotoxic T cell	ddseq
ATGAATATCAGCAAAATTGGT_CATCTTATCCTTAAACCTACC-BIO_ddseq_1.FIXEDCELLS	BIO_ddseq_1.FIXEDCELLS	0.875477	Naive T cell	ddseq
AACGTAAGATAGACTTATCAT_ACAGCTTCGGCCAGATTGCCT_TAACGCCTTATCATACTACGA_TGGAAGGACTCAATTCCGCTC_TGTTTAGACTCAATGGTAACA-BIO_ddseq_1.FIXEDCELLS	BIO_ddseq_1.FIXEDCELLS	0.762443	Naive T cell	ddseq
GATAGACCCTTAGGCGCAATC-BIO_ddseq_1.FIXEDCELLS	BIO_ddseq_1.FIXEDCELLS	0.532934	Cytotoxic T cell	ddseq
ATGAGCTCAGGCGGTAAGGTA_CGCAATCAATGATTAATGGCC_GTTAGGAAGGACGTAAGTTAT-BIO_ddseq_1.FIXEDCELLS	BIO_ddseq_1.FIXEDCELLS	0.810444	Naive T cell	ddseq
CTAAGAACTTGCGACCAAGCT_TATACTTGTGCATTGGTGTTT_TCAGCAAGGAGCCTTTCTGCA-BIO_ddseq_1.FIXEDCELLS	BIO_ddseq_1.FIXEDCELLS	0.840264	CD14+ monocyte	ddseq
CGACACTATTCGTTAGGCATG_TGACCGCATAGGCACTAACTC-BIO_ddseq_1.FIXEDCELLS	BIO_ddseq_1.FIXEDCELLS	0.920974	Naive T cell	ddseq
ACCTACCGCACAGCCGATGCA_AGGACGTCTTACCGGCTAATT_GAACCGTTTCCTCTTGGTGAA_TTGGACTCCTCCTTTTGAGGC-BIO_ddseq_1.FIXEDCELLS	BIO_ddseq_1.FIXEDCELLS	0.63977	Cytotoxic T cell	ddseq
CGGATCTCTTGTCCCTTGTCC_TAAGAGGACCATGCAACGGTG_TGAGGAGCATACGCATTCACG-BIO_ddseq_1.FIXEDCELLS	BIO_ddseq_1.FIXEDCELLS	0.704531	Natural killer cell	ddseq
GACAATACGTAGCCGGACGAC_GGTAACACGCAATCACAGCTT_TTGGACTCGCCTAAATGAGCT-BIO_ddseq_1.FIXEDCELLS	BIO_ddseq_1.FIXEDCELLS	0.913166	CD14+ monocyte	ddseq
CCGCGATTAACGCCATGTTCC_TCCGCTCGATAGACCCGAACC-BIO_ddseq_1.FIXEDCELLS	BIO_ddseq_1.FIXEDCELLS	1	CD14+ monocyte	ddseq
CACGCCACGGATCTGAATATG_CCTCCTTCTGGCATAACGGTG_GAGGACACGCCTAAAACGTAA-BIO_ddseq_1.FIXEDCELLS	BIO_ddseq_1.FIXEDCELLS	0.646422	Cytotoxic T cell	ddseq
CATGTATACGTTGGTATACTT_CCGCGATATTATTCTGCTACT_TGTAGTGGCTTTATGAATATG-BIO_ddseq_1.FIXEDCELLS	BIO_ddseq_1.FIXEDCELLS	0.827486	Naive T cell	ddseq
ATATAACTTCTGCAGCTTTAT_CTTACCGTTCCTCTACGTATT-BIO_ddseq_1.FIXEDCELLS	BIO_ddseq_1.FIXEDCELLS	0.866189	CD16+ monocyte	ddseq
CCTCCTTATTCGTTTTCCTCT_GACAATAGCACAGCACTCAAT_TAAGGTACGATTACTTACAGA-BIO_ddseq_1.FIXEDCELLS	BIO_ddseq_1.FIXEDCELLS	0.798417	CD14+ monocyte	ddseq
AATTCCACGGCCAGTGTTTAG_AGCCGCCAGCAACGATTCGTT-BIO_ddseq_1.FIXEDCELLS	BIO_ddseq_1.FIXEDCELLS	0.926666	B cell	ddseq
GGTGTTTCGCGCTTTTTGGTC_GTGGTAGGCTTTATTTGTAAG_TTGGTTACCTATGTACGTTGG-BIO_ddseq_1.FIXEDCELLS	BIO_ddseq_1.FIXEDCELLS	1	B cell	ddseq
AACCACATAACGCCTGGCCTT_AGGATACTGCTACTAATGGCC_GCACAGCCCGCGATTGGCCTT_TTCCTCTCGTACAAAGACTTC-BIO_ddseq_1.FIXEDCELLS	BIO_ddseq_1.FIXEDCELLS	0.770075	Cytotoxic T cell	ddseq
ATTCACGAGAGACCTTCGTAC_CGGATCTAACCACACTCATTT_GAGCGTGGTGCATTCTTGCGA_GAGGACATTAAGCGCTGGCAT-BIO_ddseq_1.FIXEDCELLS	BIO_ddseq_1.FIXEDCELLS	0.533048	Dendritic cell	ddseq
AGACCATTCCAGTTCCACTTG_GCTAATTAGAGACCCCGCGAT_TTGGACTACTACGACTAGAGC-BIO_ddseq_1.FIXEDCELLS	BIO_ddseq_1.FIXEDCELLS	0.82821	Naive T cell	ddseq
ACGAGAACGATGCATCGACAG_TGCTACTTGAGATTGGACGAC_TTTCCTAGAGTTGCCATCAGT-BIO_ddseq_1.FIXEDCELLS	BIO_ddseq_1.FIXEDCELLS	0.766528	Cytotoxic T cell	ddseq
AGGACGTGTGTCCAGAATATG_ATTCGTTGTTAGGACACGCCA_CAGAATTACACGCGACCATGC-BIO_ddseq_1.FIXEDCELLS	BIO_ddseq_1.FIXEDCELLS	0.829191	Naive T cell	ddseq
GAGCTAAGGTTCACACACGCG_TGCGAGCAGCCGCCACGTTGG-BIO_ddseq_1.FIXEDCELLS	BIO_ddseq_1.FIXEDCELLS	0.945765	Cytotoxic T cell	ddseq
GGCGTCCTCAGCAATCAGCAA-BIO_ddseq_1.FIXEDCELLS	BIO_ddseq_1.FIXEDCELLS	0.79445	Naive T cell	ddseq
TAAGGTAGTAATACCTTGCGA_TGCGAGCCCACTTGGAATATG_TTTCCTAAACCACATGAGGAG-BIO_ddseq_1.FIXEDCELLS	BIO_ddseq_1.FIXEDCELLS	0.820297	CD16+ monocyte	ddseq
GACAATATTGGACTACCATGC_GAGTTGCACTCAATTGAGGAG_GCCTCGTCGCGGCGACGTATT-BIO_ddseq_1.FIXEDCELLS	BIO_ddseq_1.FIXEDCELLS	0.91544	B cell	ddseq
ACGTTGGACGTTGGGCGCACG_CGGATCTTCCAGTTGGAGCCT_GGTTAGTCATGTATGACAATA_GTGGCGCCTAACTCAGGCATG-BIO_ddseq_1.FIXEDCELLS	BIO_ddseq_1.FIXEDCELLS	0.494968	CD16+ monocyte	ddseq
CCACTTGGAATATGAGCAACG_GCGACTCGAATATGGAGCGTG-BIO_ddseq_1.FIXEDCELLS	BIO_ddseq_1.FIXEDCELLS	0.696866	Cytotoxic T cell	ddseq
ACAGTACGCAGTGTCCGCGAT_CTTGCGAAGCGAATCTCATTT-BIO_ddseq_1.FIXEDCELLS	BIO_ddseq_1.FIXEDCELLS	1	B cell	ddseq
ACCGGCTCGCGGCGTCTGAAC_AGATAGGATGAATATACGCAT_CGTACAAGATAGACTCTTGTA-BIO_ddseq_1.FIXEDCELLS	BIO_ddseq_1.FIXEDCELLS	0.68176	Naive T cell	ddseq
AATGGCCTTCGTACGGAGCCT_GCCTTTGGTAATACGGTGTTT_TGCGAGCACTCAATTGTCGCT-BIO_ddseq_1.FIXEDCELLS	BIO_ddseq_1.FIXEDCELLS	0.685395	CD16+ monocyte	ddseq
ATAGTTGAATGGCCCCAAGCT-BIO_ddseq_1.FIXEDCELLS	BIO_ddseq_1.FIXEDCELLS	0.947426	Naive T cell	ddseq
GCTCCAAAGACTTCGAGTTGC_GCTTTATAGACCATCCAAGCT_TCTTGTAAGATAGGCTGGCAT-BIO_ddseq_1.FIXEDCELLS	BIO_ddseq_1.FIXEDCELLS	0.603745	Natural killer cell	ddseq
CAGGCGGCTTGTCCGCGACTC_CGGCCAGAACCACAGCCTTTG_TTGAGGCTGATTGTGCGCACG-BIO_ddseq_1.FIXEDCELLS	BIO_ddseq_1.FIXEDCELLS	0.959251	CD14+ monocyte	ddseq
AAGGTTCTACGCATTCGCGCA_ATAGTTGTCGGATGTCGTTCT-BIO_ddseq_1.FIXEDCELLS	BIO_ddseq_1.FIXEDCELLS	0.784005	Naive T cell	ddseq
ACACGCGCGGAGGATCCAGTT_TATACTTGCTCCAACTCATTT_TGAGGAGCGTTTGATTCGTAC-BIO_ddseq_1.FIXEDCELLS	BIO_ddseq_1.FIXEDCELLS	0.777273	CD14+ monocyte	ddseq
AGCCGCCAATTCCATAACGCC_CGCGCTTTTACAGAGTCCTTC_GAATATGAGGATACGCGTAGA-BIO_ddseq_1.FIXEDCELLS	BIO_ddseq_1.FIXEDCELLS	0.710549	CD16+ monocyte	ddseq
CGATGCAATGAGCTTTGGACT_TATACTTTGTAGTGAGACTTC_TGTAGTGTGAGATTTGGCAAC-BIO_ddseq_1.FIXEDCELLS	BIO_ddseq_1.FIXEDCELLS	0.6204	Natural killer cell	ddseq
ATAGGCAAAGCAGCTTCGTAC_CGACACTGATCACCCGATTAC_GCTTTATGTGGCGCCTTCATC_TCTTGTAGAACCGTAACGGTG-BIO_ddseq_1.FIXEDCELLS	BIO_ddseq_1.FIXEDCELLS	0.394796	Naive T cell	ddseq
ATTCGTTTCCAGTTTGGCAAC_TCAGCAATGAGGAGAACCACA_TGCGTTGCGCCTAAAGTTTCT-BIO_ddseq_1.FIXEDCELLS	BIO_ddseq_1.FIXEDCELLS	0.746308	CD14+ monocyte	ddseq
GGAGCCTACCATGCACCGGCT_TTCCTCTTGTAGTGCTTGCGA-BIO_ddseq_1.FIXEDCELLS	BIO_ddseq_1.FIXEDCELLS	0.819774	Natural killer cell	ddseq
AATTCCATGGCAACGAGCGTG_TCAGCAACATCAGTCGCGGCG_TCCTGGCTATACTTAGCAACG-BIO_ddseq_1.FIXEDCELLS	BIO_ddseq_1.FIXEDCELLS	0.445025	Naive T cell	ddseq
CGGCTGCATGAATACCTATGT-BIO_ddseq_1.FIXEDCELLS	BIO_ddseq_1.FIXEDCELLS	0.483141	Cytotoxic T cell	ddseq
CTGGCATTGCGAGCTTATCAT-BIO_ddseq_1.FIXEDCELLS	BIO_ddseq_1.FIXEDCELLS	0.537524	Cytotoxic T cell	ddseq
GGAGCCTCTCTTGCCTAACTC_TCCTGGCCCGGTTTACGTATT-BIO_ddseq_1.FIXEDCELLS	BIO_ddseq_1.FIXEDCELLS	0.625142	Natural killer cell	ddseq
AAGGTTCCGTGATACTCATTT_GCACAGCAGACCATCAGAGAG_TAAGGTACTAAGAAATAGTTG_TCGACAGCGGCCAGGTCGGTT-BIO_ddseq_1.FIXEDCELLS	BIO_ddseq_1.FIXEDCELLS	0.524965	Naive T cell	ddseq
TAACGCCTGCGTTGTACGCAT_TAAGAGGGAACCGTCGGATCT_TGTTTAGGAATCAATGTCGCT-BIO_ddseq_1.FIXEDCELLS	BIO_ddseq_1.FIXEDCELLS	1	B cell	ddseq
GACAATACTCATTTGCGACTC_TGTCGCTGGTGTTTTTATCAT-BIO_ddseq_1.FIXEDCELLS	BIO_ddseq_1.FIXEDCELLS	0.683116	Natural killer cell	ddseq
AAGGTTCCTCATTTTGTAGTG_GAACCGTAGCTGAGCGTTTGA_GCGTAGACGGTACGATGAGCT_TCGTTCTTCTGAACGAGGACA-BIO_ddseq_1.FIXEDCELLS	BIO_ddseq_1.FIXEDCELLS	1	B cell	ddseq
ATTCACGATGAATATAAGGTA_CCGCGATTAACGCCTTATCAT-BIO_ddseq_1.FIXEDCELLS	BIO_ddseq_1.FIXEDCELLS	0.51888	Cytotoxic T cell	ddseq
ACGTTGGAGGACGTTGGAAGG_AGGATACACCTACCGTCCTTC_TCTGAACTACCGAAATGAGCT-BIO_ddseq_1.FIXEDCELLS	BIO_ddseq_1.FIXEDCELLS	0.966413	B cell	ddseq
AGCCGCCATGTTCCGTGCATT_GGAGCCTCTTCATCCTCATTT_GTGGTAGTGAGGAGTGTAGTG_TGACCGCTTGGACTAAGTGCG-BIO_ddseq_1.FIXEDCELLS	BIO_ddseq_1.FIXEDCELLS	0.721084	Cytotoxic T cell	ddseq
TGGCAACTGATTGTCCAGTCA-BIO_ddseq_1.FIXEDCELLS	BIO_ddseq_1.FIXEDCELLS	0.85103	CD14+ monocyte	ddseq
ACAGTACAGGCATGCATGTAT_GTAATACAGACCATCGCGGCG-BIO_ddseq_1.FIXEDCELLS	BIO_ddseq_1.FIXEDCELLS	0.791532	Cytotoxic T cell	ddseq
CTGCGCCAGACTTCTCCTGGC_GTGTGTCAGGACGTGCGCACG_TGGAAGGGAGCTAAACTCAAT-BIO_ddseq_1.FIXEDCELLS	BIO_ddseq_1.FIXEDCELLS	0.749002	Cytotoxic T cell	ddseq
ATATAACTGACCGCAATGATT_GTGTGTCCTTCATCTCTTGTA_TCGTTCTACGAGAACCGCGAT-BIO_ddseq_1.FIXEDCELLS	BIO_ddseq_1.FIXEDCELLS	0.830389	Naive T cell	ddseq
ACTCAATCTTGTCCCGGTACG_CGGATCTAGGACGTGTGGCGC_TGAGATTCCACTTGCCTATGT-BIO_ddseq_1.FIXEDCELLS	BIO_ddseq_1.FIXEDCELLS	0.552394	Natural killer cell	ddseq
GGTAACAAATGGCCGGAAGTT-BIO_ddseq_1.FIXEDCELLS	BIO_ddseq_1.FIXEDCELLS	0.786113	Natural killer cell	ddseq
ACTACGAAGTAAGCAGCCGCC_CCACTTGCGGTACGTGGCAAC_CGCGCTTAGACTTCACGTTGG_CGTAGCCACAGCTTAGACTTC-BIO_ddseq_1.FIXEDCELLS	BIO_ddseq_1.FIXEDCELLS	0.539599	Cytotoxic T cell	ddseq
CGGAGGAGTCGGTTATGGTGT_TATGTGCAACGTAAGTGTGTC-BIO_ddseq_1.FIXEDCELLS	BIO_ddseq_1.FIXEDCELLS	0.750779	Cytotoxic T cell	ddseq
ACACGCGAAGTGCGCTAAGAA_ATTCACGCATACGCTGACCGC-BIO_ddseq_1.FIXEDCELLS	BIO_ddseq_1.FIXEDCELLS	0.556029	Natural killer cell	ddseq
CGGAGGATGGAAGGGGCGGAA_GAACCGTCGCCTAAGGACGAC_TCAGCAAGAGTTGCCACGCCA-BIO_ddseq_1.FIXEDCELLS	BIO_ddseq_1.FIXEDCELLS	0.792378	Naive T cell	ddseq
AGCAACGATGGTGTCACATGA_TTTGGTCACTCAATTGAGATT-BIO_ddseq_1.FIXEDCELLS	BIO_ddseq_1.FIXEDCELLS	0.808688	Naive T cell	ddseq
GTAATACATAGTTGTGCGTTG_TCGGATGATGAATACTAACTC-BIO_ddseq_1.FIXEDCELLS	BIO_ddseq_1.FIXEDCELLS	0.62743	Cytotoxic T cell	ddseq
TCTTGTAAGCCGCCATAGGCA_TGAATCCCGGCCAGCTGGCAT-BIO_ddseq_1.FIXEDCELLS	BIO_ddseq_1.FIXEDCELLS	0.548055	Natural killer cell	ddseq
AGGCATGTTGGACTAACCACA_CCGGTTTAATGGCCCACATGA-BIO_ddseq_1.FIXEDCELLS	BIO_ddseq_1.FIXEDCELLS	0.762346	Cytotoxic T cell	ddseq
CGGATCTAAGTGCGCCACTTG-BIO_ddseq_1.FIXEDCELLS	BIO_ddseq_1.FIXEDCELLS	0.72654	CD14+ monocyte	ddseq
ATATAACAACGTAAATGTTCC_ATGAATAGTCGGTTACCTACC_ATTCGTTGCTTTATCCTTAGG_GGCAGGCAATTCCAGTCGGTT_GTGTCCAAACCACACCTTAGG-BIO_ddseq_1.FIXEDCELLS	BIO_ddseq_1.FIXEDCELLS	0.469995	Cytotoxic T cell	ddseq
AGCGAATGAATCAATACTTTC-BIO_ddseq_1.FIXEDCELLS	BIO_ddseq_1.FIXEDCELLS	0.560773	Naive T cell	ddseq
CATCAGTGATCACCGGTGTTT_GAGCTAATTGTAAGAAGCAGC_GCTAATTTTCTGCATTCGTAC_GGAGCCTCGTAGCCAGAGACC-BIO_ddseq_1.FIXEDCELLS	BIO_ddseq_1.FIXEDCELLS	0.928303	B cell	ddseq
ACAGTACCGCAATCACCTACC_ATGAATAACAGCTTCCAGTCA_TCCAGTTGCGTAGAACCATGC-BIO_ddseq_1.FIXEDCELLS	BIO_ddseq_1.FIXEDCELLS	0.973026	CD14+ monocyte	ddseq
AACCACAATGTTCCTCGGCGT_TCTGAACCAGAATTCGCGGCG-BIO_ddseq_1.FIXEDCELLS	BIO_ddseq_1.FIXEDCELLS	1	B cell	ddseq
CAGAGAGCGCAATCAGCAACG_CGATGCAGCGCACGGTTGATG_GGTAACAACACGCGCTTACCG_TGAGGAGTTATCATTGCTACT-BIO_ddseq_1.FIXEDCELLS	BIO_ddseq_1.FIXEDCELLS	0.655417	Natural killer cell	ddseq
ACGAGAAAGCAACGCCGCGAT_TTACAGAATGGTGTTCGACAG-BIO_ddseq_1.FIXEDCELLS	BIO_ddseq_1.FIXEDCELLS	0.749716	Naive T cell	ddseq
AAGTGCGCGTTTGAGATAGAC_AGCCGCCAACGGTGCCGGTTT_CATGTATATTCACGCTTGCGA_GGTTAGTTCCTGGCGTTAGGA-BIO_ddseq_1.FIXEDCELLS	BIO_ddseq_1.FIXEDCELLS	0.543443	Cytotoxic T cell	ddseq
ACTCAATATATAACTCGCGCA_GGAAGTTCGGATCTCATCTTA-BIO_ddseq_1.FIXEDCELLS	BIO_ddseq_1.FIXEDCELLS	1	B cell	ddseq
ATTCGTTGTGGTAGATGAATA_TGAGATTCTTGCGATCGCGCA-BIO_ddseq_1.FIXEDCELLS	BIO_ddseq_1.FIXEDCELLS	0.916003	Naive T cell	ddseq
TCAAGACTGAGGAGATTCACG-BIO_ddseq_1.FIXEDCELLS	BIO_ddseq_1.FIXEDCELLS	0.879093	Cytotoxic T cell	ddseq
AGAGACCCTCATTTCGCCTAA_TAAGGTATGAGATTCAGAATT_TTGGACTTGGCAACGCGCACG-BIO_ddseq_1.FIXEDCELLS	BIO_ddseq_1.FIXEDCELLS	0.872433	Naive T cell	ddseq
CTAGAGCCTCATTTAGACTTC_TCCTTAACGCGCTTATTCACG-BIO_ddseq_1.FIXEDCELLS	BIO_ddseq_1.FIXEDCELLS	0.94548	CD14+ monocyte	ddseq
CGACACTGAATATGGAGAGGT-BIO_ddseq_1.FIXEDCELLS	BIO_ddseq_1.FIXEDCELLS	0.859777	Naive T cell	ddseq
CACTTCTAGGCATGCAGGCGG_CGGATCTTTGTAAGGAGCTAA-BIO_ddseq_1.FIXEDCELLS	BIO_ddseq_1.FIXEDCELLS	0.799575	Naive T cell	ddseq
ACCTACCAGTAAGCCTGCGCC_TGCGAGCCGAGTGGATTGCCT-BIO_ddseq_1.FIXEDCELLS	BIO_ddseq_1.FIXEDCELLS	0.878191	CD14+ monocyte	ddseq
GGTGTTTAATTCCATTTCCTA_TCGTTCTATTATTCATGAATA-BIO_ddseq_1.FIXEDCELLS	BIO_ddseq_1.FIXEDCELLS	0.86962	Naive T cell	ddseq
TCTTGTATACTTTCAGGATAC-BIO_ddseq_1.FIXEDCELLS	BIO_ddseq_1.FIXEDCELLS	0.576504	Naive T cell	ddseq
GACAATAGTTAGGATCGTTCT_TCGTTCTCACGCCATGAATCC_TGTCGCTAGCCGCCCTCTTGC-BIO_ddseq_1.FIXEDCELLS	BIO_ddseq_1.FIXEDCELLS	0.637872	Naive T cell	ddseq
AGCCGCCGTTAGGACGCCTAA_CAGAATTCCTCCTTGATAGAC_CAGAGAGCTTCATCATGAATA-BIO_ddseq_1.FIXEDCELLS	BIO_ddseq_1.FIXEDCELLS	0.746696	Naive T cell	ddseq
CTAAGAATGTCGCTTCCTTAA_GTGTGTCCTTGTCCAGGCATG_TCGGATGTCGTTCTCACATGA-BIO_ddseq_1.FIXEDCELLS	BIO_ddseq_1.FIXEDCELLS	0.707348	Naive T cell	ddseq
ACACGCGCACGCCATGTAGTG_CTGCGCCCTATTCGAATGGCC-BIO_ddseq_1.FIXEDCELLS	BIO_ddseq_1.FIXEDCELLS	0.85974	Cytotoxic T cell	ddseq
ATTGCCTATGAGCTTGTCGCT_GACAATAAACCACATAAGGTA_TCTTGTATATACTTCCATAAT-BIO_ddseq_1.FIXEDCELLS	BIO_ddseq_1.FIXEDCELLS	0.655851	Naive T cell	ddseq
TCCAGTTAGCAACGCGATTAC-BIO_ddseq_1.FIXEDCELLS	BIO_ddseq_1.FIXEDCELLS	0.746915	Cytotoxic T cell	ddseq
CACGGACCGGTACGAGCGAAT-BIO_ddseq_1.FIXEDCELLS	BIO_ddseq_1.FIXEDCELLS	0.321338	Naive T cell	ddseq
ATAGTTGTCGTTCTCGCGCTT_CGTAGCCGGTTCACGGTTCAC-BIO_ddseq_1.FIXEDCELLS	BIO_ddseq_1.FIXEDCELLS	0.910446	Naive T cell	ddseq
GACAATAATGTTCCCTCTTGC_GTGTGTCCCGAACCCCACTTG_TACCGAACGTTTGACTATTCG-BIO_ddseq_1.FIXEDCELLS	BIO_ddseq_1.FIXEDCELLS	0.857358	Naive T cell	ddseq
CCTATGTCCGGTTTAACCACA_TTCGTACAGATAGGTCAGCAA-BIO_ddseq_1.FIXEDCELLS	BIO_ddseq_1.FIXEDCELLS	0.916489	Naive T cell	ddseq
CAGAATTTAAGGTATACCGAA_CCAGTCACTTGTCCTGCTACT_CTATTCGACGTATTCGGTACG_TGTCGCTACCTACCCAGGCGG-BIO_ddseq_1.FIXEDCELLS	BIO_ddseq_1.FIXEDCELLS	1	B cell	ddseq
CATGTATTCCTGGCCCTTAGG-BIO_ddseq_1.FIXEDCELLS	BIO_ddseq_1.FIXEDCELLS	0.772635	Cytotoxic T cell	ddseq
CGGATCTTAAGGTACGCCTAA_GCTAATTCTAGAGCCACGGAC_GGAAGTTGGTTCACTGGACCA_TAAGAGGTCGGCGTGACAATA_TAGTACCCCAGTCACGTGATA_TCGACAGGCTAATTCGGCTGC-BIO_ddseq_1.FIXEDCELLS	BIO_ddseq_1.FIXEDCELLS	0.521931	Naive T cell	ddseq
CTTACCGTCGACAGTAGTACC_GCAGTGTCACATGACGGAGGA_TATACTTTAACGCCTCGTTCT_TGGAAGGCGATTACCTAACTC-BIO_ddseq_1.FIXEDCELLS	BIO_ddseq_1.FIXEDCELLS	0.693475	Naive T cell	ddseq
AATTGGTGCTTTATCGACACT-BIO_ddseq_1.FIXEDCELLS	BIO_ddseq_1.FIXEDCELLS	0.681306	CD14+ monocyte	ddseq
AGCTGAGGGTGTTTCACTTCT_ATTGCCTAGAGACCCGGCCAG_TGGTGAAATGGTGTTATGTGC-BIO_ddseq_1.FIXEDCELLS	BIO_ddseq_1.FIXEDCELLS	0.879387	Naive T cell	ddseq
GTTAGGATGAGGAGTGCGTTG-BIO_ddseq_1.FIXEDCELLS	BIO_ddseq_1.FIXEDCELLS	0.782952	Naive T cell	ddseq
CGAGGTCGAGTTGCAATTCCA_CTGGCATGATAGACCCAGTCA_GATAGACCACGGACAGACTTC-BIO_ddseq_1.FIXEDCELLS	BIO_ddseq_1.FIXEDCELLS	0.662962	Naive T cell	ddseq
CTATTCGACCATGCACGTTGG_GGTTAGTCTAGAGCATAGGCA-BIO_ddseq_1.FIXEDCELLS	BIO_ddseq_1.FIXEDCELLS	0.845281	Naive T cell	ddseq
AAGTTATTGAGATTTGTTTAG_CTTCATCAGAGACCACCGGCT_GGTGTTTAGCGAATGTGCATT-BIO_ddseq_1.FIXEDCELLS	BIO_ddseq_1.FIXEDCELLS	0.772681	Naive T cell	ddseq
AATGGCCTGATTGTGGAGCCT_GAGCGTGAGCCGCCGCGCACG_TAGTACCACACGCGGCAGTGT-BIO_ddseq_1.FIXEDCELLS	BIO_ddseq_1.FIXEDCELLS	0.704225	Cytotoxic T cell	ddseq
ATGAGCTATAGTTGATAGTTG-BIO_ddseq_1.FIXEDCELLS	BIO_ddseq_1.FIXEDCELLS	0.361405	Cytotoxic T cell	ddseq
AACGTAAATGGTGTATGAATA_GGACGACCTCATTTAACTCTT-BIO_ddseq_1.FIXEDCELLS	BIO_ddseq_1.FIXEDCELLS	0.816977	Naive T cell	ddseq
GAGTTGCCGGAGGAGAGTTGC_TTCCTCTTTATCATCCGGTTT-BIO_ddseq_1.FIXEDCELLS	BIO_ddseq_1.FIXEDCELLS	0.688102	Natural killer cell	ddseq
AACGTAAATTGCCTGTCGGTT_CCGAACCCTTGTCCTTAAGCG_TCTTGTAACGAGAATTGGACT-BIO_ddseq_1.FIXEDCELLS	BIO_ddseq_1.FIXEDCELLS	1	B cell	ddseq
GTGGTAGACGTATTACCGGCT_TATGTGCGGTCGTATAAGGTA-BIO_ddseq_1.FIXEDCELLS	BIO_ddseq_1.FIXEDCELLS	0.62671	Natural killer cell	ddseq
AGAGACCGCTTTATTGCTACT_AGAGACCTTAAGCGTCGTTCT_GCACAGCGGCAGGCTTCCTCT_TACGCATCTATTCGCACTTCT-BIO_ddseq_1.FIXEDCELLS	BIO_ddseq_1.FIXEDCELLS	0.755109	Cytotoxic T cell	ddseq
ATGGTGTGCTCCAAGGCGGAA-BIO_ddseq_1.FIXEDCELLS	BIO_ddseq_1.FIXEDCELLS	0.952484	B cell	ddseq
GAGAGGTTGGCCTTATGAATA_GTCGGTTTCGACAGCCACTTG-BIO_ddseq_1.FIXEDCELLS	BIO_ddseq_1.FIXEDCELLS	0.833033	Natural killer cell	ddseq
CATCAGTACGAGAATGGAAGG_GAATCAATCCTTAAGAATATG-BIO_ddseq_1.FIXEDCELLS	BIO_ddseq_1.FIXEDCELLS	0.781233	CD14+ monocyte	ddseq
CGTTTGATGTAGTGACCTACC_TTTGGTCACTACGACGTTTGA-BIO_ddseq_1.FIXEDCELLS	BIO_ddseq_1.FIXEDCELLS	0.664576	Cytotoxic T cell	ddseq
AGCAACGTGGCAACAGCCGCC_CCTTAGGTATGTGCATGGTGT_GCCTCGTGGAGCCTCGTAGCC-BIO_ddseq_1.FIXEDCELLS	BIO_ddseq_1.FIXEDCELLS	0.591182	Naive T cell	ddseq
ACAGTACAGCCGCCAGTTTCT_ACTCAATGGCAGGCCACGCCA_CTTCATCGTGCATTAATGATT_GTGTCCATGAGGAGTAAGGTA-BIO_ddseq_1.FIXEDCELLS	BIO_ddseq_1.FIXEDCELLS	1	B cell	ddseq
CATCTTATGAATCCCTCATTT_GGCGTCCTGGCAACTGGACCA_TGAGGAGGTGTCCATCGCGCA-BIO_ddseq_1.FIXEDCELLS	BIO_ddseq_1.FIXEDCELLS	0.633543	Cytotoxic T cell	ddseq
AGCCGCCAGATAGGAGTAAGC_TTATCATGTGCATTCGCCTAA_TTGGTTATCTTGTACGATTAC-BIO_ddseq_1.FIXEDCELLS	BIO_ddseq_1.FIXEDCELLS	0.769534	Naive T cell	ddseq
CACATGACCGAACCTTGGTTA_CGTAGCCTTCGTACAGCTGAG_GTAATACTTGTAAGTCCGCTC-BIO_ddseq_1.FIXEDCELLS	BIO_ddseq_1.FIXEDCELLS	0.724805	Cytotoxic T cell	ddseq
AAGGTTCTCCTTAAGGCGTCC_AGCAACGTGCTACTTTGGTTA-BIO_ddseq_1.FIXEDCELLS	BIO_ddseq_1.FIXEDCELLS	0.793381	Natural killer cell	ddseq
ACTCAATCTGCGCCTTGGTTA_GATAGACACGTTGGAAGGTTC_TGGCAACCTATTCGAGTTTCT-BIO_ddseq_1.FIXEDCELLS	BIO_ddseq_1.FIXEDCELLS	0.886333	Naive T cell	ddseq
ACGTATTTTAAGCGTGGACCA_GAGGACAGCCTCGTGCTTTAT_GATAGACAGATAGGATTCACG_TCATACAATGAGCTAGCCGCC_TCCAGTTAGCAACGTTCCTCT_TGATTGTTCAAGACTGGCAAC-BIO_ddseq_1.FIXEDCELLS	BIO_ddseq_1.FIXEDCELLS	0.611364	Dendritic cell	ddseq
CCGCGATACCGGCTAGGCATG_TACGCATATTCACGTGTTTAG_TGGCCTTCGCAATCCACGGAC_TTCCTCTAATGATTAGAGACC_TTGGTTAGAACCGTCCAAGCT-BIO_ddseq_1.FIXEDCELLS	BIO_ddseq_1.FIXEDCELLS	0.547802	Naive T cell	ddseq
CCTTAGGGTGTCCAGTTGATG_GAATATGGAGAGGTAGCTGAG-BIO_ddseq_1.FIXEDCELLS	BIO_ddseq_1.FIXEDCELLS	0.942831	CD14+ monocyte	ddseq
CCTCCTTAACGGTGTTCCTCT_CGGCCAGCTAACTCCAGAATT-BIO_ddseq_1.FIXEDCELLS	BIO_ddseq_1.FIXEDCELLS	0.865895	Naive T cell	ddseq
CACATGATCGGATGTGTTTAG_GAGGACAACGTTGGATTATTC-BIO_ddseq_1.FIXEDCELLS	BIO_ddseq_1.FIXEDCELLS	0.978282	CD14+ monocyte	ddseq
ACGTATTCTATTCGGCGACTC_CATGTATCATCTTATTTGGTC-BIO_ddseq_1.FIXEDCELLS	BIO_ddseq_1.FIXEDCELLS	1	B cell	ddseq
AAGGTTCCGGTACGATGTTCC_ACACGCGTTCCTCTTTCGTAC_ACTCAATCGACACTGATAGAC_ACTCAATTCTTGTAAACTCTT_ATGGTGTGAGAGGTCAGAATT_CAGAATTCACGGACGTTAGGA_CAGGCGGGCAGTGTACGTTGG_CCTTAGGCACTTCTGGAGCCT_CGATTACCTTACCGTTACAGA_GCTAATTCGATTACCATCAGT_GCTCCAAAAGTTATGACAATA_GCTTTATAATGGCCAGCCGCC_GGTTCACTCAAGACCCAGTCA_TCGCGCATTGAGGCGATAGAC_TGACCGCCCTTAGGATGAGCT_TGAGATTCACGGACCGATTAC_TGTAGTGGTGGTAGTCCGCTC_TTCGTACATTCACGGAGGACA-BIO…	BIO_ddseq_1.FIXEDCELLS	0.905234	Naive T cell	ddseq
AAGGTTCCGGTACGATGTTCC_ACACGCGTTCCTCTTTCGTAC_ACTCAATCGACACTGATAGAC_ACTCAATTCTTGTAAACTCTT_ATGGTGTGAGAGGTCAGAATT_CAGAATTCACGGACGTTAGGA_CCTTAGGCACTTCTGGAGCCT_CGATTACCTTACCGTTACAGA_GCTAATTCGATTACCATCAGT_GCTCCAAAAGTTATGACAATA_GCTTTATAATGGCCAGCCGCC_GGTTCACTCAAGACCCAGTCA_TCGCGCATTGAGGCGATAGAC_TGACCGCCCTTAGGATGAGCT_TGAGATTCACGGACCGATTAC_TGTAGTGGTGGTAGTCCGCTC_TTCGTACATTCACGGAGGACA-BIO_ddseq_1.FIXEDCELLS	BIO_ddseq_1.FIXEDCELLS	0.84332	Naive T cell	ddseq
GGTGTTTTTGTAAGCATGTAT_TCTTGTATTGTAAGGGTGTTT_TGCGAGCTCTGAACGAATCAA-BIO_ddseq_1.FIXEDCELLS	BIO_ddseq_1.FIXEDCELLS	0.565915	Natural killer cell	ddseq
AATTGGTCCGGTTTGCAGTGT_CCAGTCAGAATCAAGATAGAC_TTTGGTCCTATTCGAGGACGT-BIO_ddseq_1.FIXEDCELLS	BIO_ddseq_1.FIXEDCELLS	0.821419	CD14+ monocyte	ddseq
CCATAATCTTGCGATGCGTTG_GACAATATACGCATAAGTGCG-BIO_ddseq_1.FIXEDCELLS	BIO_ddseq_1.FIXEDCELLS	0.923499	Naive T cell	ddseq
GGTTCACGCTTTATTTTGGTC_GTGGCGCGAATATGTTTCCTA-BIO_ddseq_1.FIXEDCELLS	BIO_ddseq_1.FIXEDCELLS	0.869414	Naive T cell	ddseq
AAGTGCGGTCGGTTCCAGTCA_AATGATTTGAGGAGATTCACG_AGACCATTCCGCTCTCGGCGT_TCCAGTTCTCTTGCACAGCTT-BIO_ddseq_1.FIXEDCELLS	BIO_ddseq_1.FIXEDCELLS	1	B cell	ddseq
CCTTAGGCTAGAGCCAGAATT_TGGACCAAACTCTTTATGTGC_TGGTGAATCGGATGAGTTTCT-BIO_ddseq_1.FIXEDCELLS	BIO_ddseq_1.FIXEDCELLS	0.320148	B cell	ddseq
CACTTCTTGTAGTGCATGTAT_CCACTTGCGCAATCTTCCTCT_CGTACAAAAGTTATAACGGTG-BIO_ddseq_1.FIXEDCELLS	BIO_ddseq_1.FIXEDCELLS	0.65749	Naive T cell	ddseq
AAGCAGCCTTACCGTCGGCGT_AGCAACGCTTGCGATATGTGC_AGTTTCTCACATGATCGCGCA_CTCATTTCCTATGTAGATAGG-BIO_ddseq_1.FIXEDCELLS	BIO_ddseq_1.FIXEDCELLS	0.566625	Naive T cell	ddseq
AGGACGTCTAGAGCGAATCAA_GCGTAGATGGTGAAAGACTTC_TACCGAACGGAGGATGAGGAG-BIO_ddseq_1.FIXEDCELLS	BIO_ddseq_1.FIXEDCELLS	0.572588	Cytotoxic T cell	ddseq
AGCAACGTGAGATTCTATTCG_AGGATACCCGCGATCCGAACC_TAAGGTACCTATGTCCTCCTT-BIO_ddseq_1.FIXEDCELLS	BIO_ddseq_1.FIXEDCELLS	1	B cell	ddseq
TATACTTCCTTAGGTGCGTTG-BIO_ddseq_1.FIXEDCELLS	BIO_ddseq_1.FIXEDCELLS	0.936376	CD14+ monocyte	ddseq
ACCATGCTGGCAACAGACCAT_ATTATTCGAGCGTGCGTACAA-BIO_ddseq_1.FIXEDCELLS	BIO_ddseq_1.FIXEDCELLS	0.709512	Naive T cell	ddseq
CTCATTTGGAAGTTTGAGGAG_CTTGTCCGGAAGTTTGAGGAG_GCGCACGGGAAGTTTGAGGAG_TGTAGTGGGAAGTTTGAGGAG-BIO_ddseq_1.FIXEDCELLS	BIO_ddseq_1.FIXEDCELLS	0.937662	Naive T cell	ddseq
CGACACTTCATACAAGGACGT_GCTAATTCGGCTGCGGTTCAC_GGTTCACAACTCTTCTTACCG_TCAAGACTGACCGCCGATTAC-BIO_ddseq_1.FIXEDCELLS	BIO_ddseq_1.FIXEDCELLS	0.446887	CD14+ monocyte	ddseq
ATAGGCAGTGTGTCCAGAGAG_CTAGAGCTGTAGTGTCGGATG_TGGCAACCTTACCGGCGACTC-BIO_ddseq_1.FIXEDCELLS	BIO_ddseq_1.FIXEDCELLS	0.856023	Naive T cell	ddseq
CTGGCATACTCAATCGCAATC_GATAGACCTGGCATCATGTAT_TTTCCTATATGTGCAGCCGCC-BIO_ddseq_1.FIXEDCELLS	BIO_ddseq_1.FIXEDCELLS	0.644271	Naive T cell	ddseq
AACCACACTCATTTGAGCTAA_GGCAGGCGAATCAACGAGGTC_GGTTAGTCTCTTGCCGCGCTT-BIO_ddseq_1.FIXEDCELLS	BIO_ddseq_1.FIXEDCELLS	0.866656	Naive T cell	ddseq
CCGGTTTGTCCTTCCGACACT_GATAGACCGATTACCCTCCTT_GGTTCACTGTAGTGTTAAGCG-BIO_ddseq_1.FIXEDCELLS	BIO_ddseq_1.FIXEDCELLS	0.799784	Naive T cell	ddseq
ACGAGAAAGCAACGCGTGATA_ATTATTCACTCAATCATCAGT_CAGAGAGAGCAACGAGTAAGC_GCGACTCGTGTGTCGCGACTC-BIO_ddseq_1.FIXEDCELLS	BIO_ddseq_1.FIXEDCELLS	0.7901	Naive T cell	ddseq
CAGGCGGCCGCGATCATCTTA_TAGTGTTCAGAGAGGCGCACG-BIO_ddseq_1.FIXEDCELLS	BIO_ddseq_1.FIXEDCELLS	0.825324	Naive T cell	ddseq
CGTAGCCTGATTGTCATCTTA_GCACAGCAGATAGGTGTTTAG-BIO_ddseq_1.FIXEDCELLS	BIO_ddseq_1.FIXEDCELLS	0.9738	CD14+ monocyte	ddseq
AGACCATACCGGCTTGGCAAC_ATGGTGTTGTTTAGCTGGCAT_GAGCGTGTGCGAGCCACGCCA-BIO_ddseq_1.FIXEDCELLS	BIO_ddseq_1.FIXEDCELLS	0.73858	Naive T cell	ddseq
AACGGTGATGGTGTTGCGAGC_CGTTTGATTCGTACTCCGCTC_CTTCATCATGAATACACATGA-BIO_ddseq_1.FIXEDCELLS	BIO_ddseq_1.FIXEDCELLS	0.494639	Naive T cell	ddseq
AACCACAGTGGTAGCCAAGCT_CGGAGGATCGCGCAACCTACC_TGAATCCGCTAATTCTAAGAA-BIO_ddseq_1.FIXEDCELLS	BIO_ddseq_1.FIXEDCELLS	0.738131	Cytotoxic T cell	ddseq
AGAGACCTGGCCTTTGCGAGC_CTGCGCCCACTTCTTTCTGCA_GCTAATTGGACGACCCGGTTT_GGTCGTAAAGTGCGACCATGC-BIO_ddseq_1.FIXEDCELLS	BIO_ddseq_1.FIXEDCELLS	0.44983	Cytotoxic T cell	ddseq
ATGAGCTAACTCTTATAGTTG_CTAAGAAAAGGTTCCGACACT_TATACTTTGGTGAATCCAGTT_TTCGTACTCAGCAACCAGTCA-BIO_ddseq_1.FIXEDCELLS	BIO_ddseq_1.FIXEDCELLS	0.772359	Naive T cell	ddseq
AAGTGCGATTATTCGTGGTAG_AGACTTCAATTGGTAATGATT-BIO_ddseq_1.FIXEDCELLS	BIO_ddseq_1.FIXEDCELLS	0.7831	Naive T cell	ddseq
ATGGTGTCCAGTCACCATAAT_CGATTACCACATGAACTCAAT_GCCTTTGACCGGCTACGAGAA_GGTTCACATAGTTGTACGCAT_GTAATACCGTGATAGGTCGTA_TGGCAACCTTGCGATGATTGT-BIO_ddseq_1.FIXEDCELLS	BIO_ddseq_1.FIXEDCELLS	0.447285	Naive T cell	ddseq
TCCAGTTACCTACCTGGAAGG-BIO_ddseq_1.FIXEDCELLS	BIO_ddseq_1.FIXEDCELLS	0.825755	Naive T cell	ddseq
CGCGGCGAAGTGCGACGAGAA_CGGAGGAAGCGAATTGTCGCT_GAGCGTGCACGCCAGTGGCGC_GATCACCTGTAGTGATTATTC_TTTCCTACGCGCTTTATACTT-BIO_ddseq_1.FIXEDCELLS	BIO_ddseq_1.FIXEDCELLS	0.439003	Naive T cell	ddseq
CATGTATTGCGTTGTGAATCC_CCGCGATTCGGCGTACGTTGG-BIO_ddseq_1.FIXEDCELLS	BIO_ddseq_1.FIXEDCELLS	0.94977	Naive T cell	ddseq
ATAGGCAGGACGACGTGCATT_TGAGGAGATAGTTGCGCGCTT_TGGCAACCACTTCTGGCGGAA-BIO_ddseq_1.FIXEDCELLS	BIO_ddseq_1.FIXEDCELLS	0.864091	B cell	ddseq
CTATTCGTTCGTACAGACCAT-BIO_ddseq_1.FIXEDCELLS	BIO_ddseq_1.FIXEDCELLS	0.644328	Naive T cell	ddseq
AGCTGAGTTACAGACACTTCT_CGGCCAGTGGACCATTTGGTC_CGTAGCCTCCTGGCGACAATA_CTTGTCCCGAGGTCTGAGGAG_GAATCAATTGAGGCTTCGTAC-BIO_ddseq_1.FIXEDCELLS	BIO_ddseq_1.FIXEDCELLS	0.80173	Naive T cell	ddseq
CCATAATTATGTGCTGTCGCT_CTTGTCCAATTCCAGAGTTGC_GCGCACGAATTCCAGAGTTGC_TGAGGAGAGGACGTGCGACTC_TGTAGTGAATTCCAGAGTTGC-BIO_ddseq_1.FIXEDCELLS	BIO_ddseq_1.FIXEDCELLS	0.590408	Naive T cell	ddseq
TCGTTCTGGCAGGCCGCGGCG-BIO_ddseq_1.FIXEDCELLS	BIO_ddseq_1.FIXEDCELLS	0.97212	CD14+ monocyte	ddseq
ATTCGTTGGTTCACTACTTTC_CTATTCGGATAGACTGTCGCT_GCACAGCGCCTTTGGTGTGTC_TCCTTAACTTGCGAACACGCG-BIO_ddseq_1.FIXEDCELLS	BIO_ddseq_1.FIXEDCELLS	0.462883	CD16+ monocyte	ddseq
CGACACTGCGACTCATAGGCA_GAATATGTCAAGACCATCTTA_GAGCGTGCGGAGGAAGCAACG_TGCTACTTGGCCTTCCAAGCT-BIO_ddseq_1.FIXEDCELLS	BIO_ddseq_1.FIXEDCELLS	0.530902	Natural killer cell	ddseq
TCGCGCAATAGGCAGGAAGTT_TTAAGCGAGACTTCCTTCATC-BIO_ddseq_1.FIXEDCELLS	BIO_ddseq_1.FIXEDCELLS	1	B cell	ddseq
CGGTACGTCCTTAAATTCACG_TGTCGCTAGCCGCCCTCTTGC-BIO_ddseq_1.FIXEDCELLS	BIO_ddseq_1.FIXEDCELLS	0.63021	Naive T cell	ddseq
ACAGCTTAGTAAGCGCCTCGT_CGCCTAAAGCGAATTAGTGTT-BIO_ddseq_1.FIXEDCELLS	BIO_ddseq_1.FIXEDCELLS	0.688529	CD14+ monocyte	ddseq
CACATGAAAGCAGCAATTGGT_CGCCTAATGAATCCCACATGA-BIO_ddseq_1.FIXEDCELLS	BIO_ddseq_1.FIXEDCELLS	0.815653	Cytotoxic T cell	ddseq
ACAGCTTTACGCATTCAGCAA_CCGGTTTTATACTTTCGGCGT_CGGCTGCCGGCCAGTTGGACT-BIO_ddseq_1.FIXEDCELLS	BIO_ddseq_1.FIXEDCELLS	0.473735	Cytotoxic T cell	ddseq
AGGCATGACCGGCTCGTGATA_CGAGTGGATGGTGTGAGCTAA-BIO_ddseq_1.FIXEDCELLS	BIO_ddseq_1.FIXEDCELLS	0.806302	CD16+ monocyte	ddseq
CGATTACGTTGATGCGATGCA_CTTGTCCCCACTTGGTTGATG-BIO_ddseq_1.FIXEDCELLS	BIO_ddseq_1.FIXEDCELLS	0.920278	Naive T cell	ddseq
CTCTTGCTGGCAACCCATAAT_TCGACAGCGGAGGATGGTGAA_TTTCCTAGAGGACACCAAGCT-BIO_ddseq_1.FIXEDCELLS	BIO_ddseq_1.FIXEDCELLS	0.827944	Naive T cell	ddseq
TCCTTAAGCTAATTTGTAGTG_TTACAGATTACAGAATTGCCT-BIO_ddseq_1.FIXEDCELLS	BIO_ddseq_1.FIXEDCELLS	0.545265	Cytotoxic T cell	ddseq
TCCAGTTCCTATGTCAGAGAG-BIO_ddseq_1.FIXEDCELLS	BIO_ddseq_1.FIXEDCELLS	0.482493	Cytotoxic T cell	ddseq
AGACTTCAATTCCAACGAGAA_TGGAAGGCCAGTCATCGTTCT-BIO_ddseq_1.FIXEDCELLS	BIO_ddseq_1.FIXEDCELLS	0.783714	Naive T cell	ddseq
ACACGCGTACGCATTTAAGCG_GGCAGGCGCTAATTCTTACCG_GGCAGGCTTATCATTAAGAGG-BIO_ddseq_1.FIXEDCELLS	BIO_ddseq_1.FIXEDCELLS	0.849456	Cytotoxic T cell	ddseq
CCATAATTCCTGGCAATGATT_CGGAGGATTGGTTACACGGAC-BIO_ddseq_1.FIXEDCELLS	BIO_ddseq_1.FIXEDCELLS	0.762045	Naive T cell	ddseq
ACCGGCTGGAGCCTTGAGGAG-BIO_ddseq_1.FIXEDCELLS	BIO_ddseq_1.FIXEDCELLS	0.337771	Cytotoxic T cell	ddseq
AGACCATCAGAATTGGCGTCC_GCTTTATACCATGCAAGGTTC_GTTGATGCTTGTCCCTTCATC-BIO_ddseq_1.FIXEDCELLS	BIO_ddseq_1.FIXEDCELLS	0.768169	Dendritic cell	ddseq
ATTCACGTAGTGTTTGGCCTT_CGGATCTGCCTTTGGTAATAC_TTCGTACTCCTGGCAAGGTTC-BIO_ddseq_1.FIXEDCELLS	BIO_ddseq_1.FIXEDCELLS	0.568805	Natural killer cell	ddseq
TTCCTCTTGGCAACTGCTACT_TTTGGTCGCACAGCCATGTAT-BIO_ddseq_1.FIXEDCELLS	BIO_ddseq_1.FIXEDCELLS	0.606025	Naive T cell	ddseq
GAGAGGTCGTACAAGAGCGTG_GATAGACGCACAGCTTAAGCG_GGTTAGTTGGTGAAAATGATT-BIO_ddseq_1.FIXEDCELLS	BIO_ddseq_1.FIXEDCELLS	0.88269	CD14+ monocyte	ddseq
AAGTGCGAGAGACCAACCACA_GGTTCACTTGAGGCAGGCATG-BIO_ddseq_1.FIXEDCELLS	BIO_ddseq_1.FIXEDCELLS	0.922875	CD14+ monocyte	ddseq
AACCACATGGCCTTCGGCCAG_TAGTACCATGGTGTAATGATT-BIO_ddseq_1.FIXEDCELLS	BIO_ddseq_1.FIXEDCELLS	0.831145	Naive T cell	ddseq
ATAGGCAAGACCATTGGACCA_CATCAGTCTAAGAAATGTTCC_GCCTTTGAAGGTTCCGTGATA_TGCTACTTCGGATGTCCGCTC-BIO_ddseq_1.FIXEDCELLS	BIO_ddseq_1.FIXEDCELLS	0.96506	CD14+ monocyte	ddseq
ACCATGCACAGCTTTTATCAT_ATAGGCATTGAGGCCGCGGCG-BIO_ddseq_1.FIXEDCELLS	BIO_ddseq_1.FIXEDCELLS	0.995088	B cell	ddseq
GCCTTTGTCGACAGAATTCCA_GTCCTTCAGACCATGGTTAGT_TAAGGTAGATAGACGTGCATT_TAGTACCGAGAGGTTGCTACT_TTGAGGCGTTAGGACCGCGAT-BIO_ddseq_1.FIXEDCELLS	BIO_ddseq_1.FIXEDCELLS	0.527198	Cytotoxic T cell	ddseq
AATGATTAACGGTGGAATATG_CGTACAATACTTTCTAGTGTT-BIO_ddseq_1.FIXEDCELLS	BIO_ddseq_1.FIXEDCELLS	0.81354	Naive T cell	ddseq
AACCACACCTATGTCTAAGAA_GTGTGTCCTTCATCACCTACC_TAGTGTTCTAGAGCTGACCGC_TGTCGCTATGGTGTTTGGACT_TTCTGCATGGAAGGTATACTT-BIO_ddseq_1.FIXEDCELLS	BIO_ddseq_1.FIXEDCELLS	0.90459	Naive T cell	ddseq
GGTGTTTGAGTTGCGGCGGAA_TAACGCCACTCAATTCATACA_TCGTTCTTATACTTTGAGGAG_TGTTTAGATGAGCTACACGCG-BIO_ddseq_1.FIXEDCELLS	BIO_ddseq_1.FIXEDCELLS	0.822888	Cytotoxic T cell	ddseq
AACGTAACGATGCACCTTAGG_CAGAATTTCAGCAAACGAGAA_CCAAGCTAGCGAATTTCGTAC-BIO_ddseq_1.FIXEDCELLS	BIO_ddseq_1.FIXEDCELLS	0.71092	CD16+ monocyte	ddseq
AAGCAGCTAGTGTTAGCCGCC_CACATGACCAAGCTGGCGTCC_CTGGCATCTTGCGAGATAGAC_GGACGACTGGAAGGATAGGCA-BIO_ddseq_1.FIXEDCELLS	BIO_ddseq_1.FIXEDCELLS	0.337355	Dendritic cell	ddseq
TGGTGAACGCAATCATGGTGT-BIO_ddseq_1.FIXEDCELLS	BIO_ddseq_1.FIXEDCELLS	0.578926	Naive T cell	ddseq
GCCTCGTTCCAGTTATATAAC-BIO_ddseq_1.FIXEDCELLS	BIO_ddseq_1.FIXEDCELLS	1	B cell	ddseq
CACGCCATCAAGACCGGAGGA_GCGCACGTGCTACTTTGGTTA_TGCGAGCATAGTTGTCGGATG-BIO_ddseq_1.FIXEDCELLS	BIO_ddseq_1.FIXEDCELLS	0.860827	CD14+ monocyte	ddseq
AACGGTGACCGGCTCTTGCGA_AGGACGTGAATCAAGTGCATT_GGAGCCTTGCGTTGACGTATT_TCCTTAATTGTAAGAGCAACG-BIO_ddseq_1.FIXEDCELLS	BIO_ddseq_1.FIXEDCELLS	0.706272	Naive T cell	ddseq
CGCCTAAATGAGCTAGCAACG_TTGTAAGGGTTCACTGAATCC-BIO_ddseq_1.FIXEDCELLS	BIO_ddseq_1.FIXEDCELLS	0.929343	CD14+ monocyte	ddseq
CTTGCGACTGCGCCCGGCTGC_GGTGTTTTGTAGTGGGCGTCC_TGGTGAAAAGTGCGCACTTCT_TTCTGCATTACAGAAGACTTC-BIO_ddseq_1.FIXEDCELLS	BIO_ddseq_1.FIXEDCELLS	1	B cell	ddseq
TAGTGTTACACGCGTCGGATG_TCAAGACATGGTGTGGAGCCT-BIO_ddseq_1.FIXEDCELLS	BIO_ddseq_1.FIXEDCELLS	0.546879	Cytotoxic T cell	ddseq
ATGAATATAAGGTAAAGTTAT_CGACACTGAATCAAAGCGAAT-BIO_ddseq_1.FIXEDCELLS	BIO_ddseq_1.FIXEDCELLS	0.72553	CD16+ monocyte	ddseq
CCTCCTTTAAGGTAGGAAGTT_GAGCGTGGAGAGGTCTTCATC-BIO_ddseq_1.FIXEDCELLS	BIO_ddseq_1.FIXEDCELLS	0.942692	Naive T cell	ddseq
AGATAGGCTCTTGCTAAGGTA_CGAGGTCTTGGACTCTCTTGC_TTCCTCTAGGACGTCCAAGCT-BIO_ddseq_1.FIXEDCELLS	BIO_ddseq_1.FIXEDCELLS	0.559989	CD14+ monocyte	ddseq
GTGGTAGTGAATCCAACCACA_TACTTTCGTTAGGAATAGGCA-BIO_ddseq_1.FIXEDCELLS	BIO_ddseq_1.FIXEDCELLS	0.513663	Natural killer cell	ddseq
ATGAGCTATGGTGTATTCGTT_CACTTCTTCCTTAATCCTGGC_TTATCATTTGAGGCTCAGCAA-BIO_ddseq_1.FIXEDCELLS	BIO_ddseq_1.FIXEDCELLS	0.862297	Naive T cell	ddseq
GGAAGTTCTAACTCGTGTCCA_TCCTGGCATGTTCCTGAGATT_TTGTAAGCGTACAACGAGTGG-BIO_ddseq_1.FIXEDCELLS	BIO_ddseq_1.FIXEDCELLS	0.947563	CD14+ monocyte	ddseq
ACTCAATCTGGCATTCGACAG_CCTTAGGTGACCGCACACGCG_GGTCGTACTATTCGGAGCGTG-BIO_ddseq_1.FIXEDCELLS	BIO_ddseq_1.FIXEDCELLS	0.415839	Naive T cell	ddseq
AACGGTGAGTTTCTAACGGTG-BIO_ddseq_1.FIXEDCELLS	BIO_ddseq_1.FIXEDCELLS	0.749328	CD14+ monocyte	ddseq
ATAGTTGTTAAGCGACGAGAA_GCGTAGAAGGATACAAGGTTC-BIO_ddseq_1.FIXEDCELLS	BIO_ddseq_1.FIXEDCELLS	1	B cell	ddseq
TAAGAGGCGGCCAGAATTGGT_TGGACCATGCTACTTTCCTCT-BIO_ddseq_1.FIXEDCELLS	BIO_ddseq_1.FIXEDCELLS	0.893058	Naive T cell	ddseq
ATAGTTGGTGTCCAACAGCTT_ATAGTTGTACTTTCTCTGAAC_CGTGATATATGTGCCTAACTC_TGCGAGCTTAAGCGAGAGACC-BIO_ddseq_1.FIXEDCELLS	BIO_ddseq_1.FIXEDCELLS	0.86575	CD14+ monocyte	ddseq
GGCGGAAACCATGCATTATTC_TCGACAGCTGGCATGCCTTTG-BIO_ddseq_1.FIXEDCELLS	BIO_ddseq_1.FIXEDCELLS	1	CD14+ monocyte	ddseq
CGCGCTTGGTCGTACCGGTTT-BIO_ddseq_1.FIXEDCELLS	BIO_ddseq_1.FIXEDCELLS	0.986056	CD14+ monocyte	ddseq
AATGGCCCCATAATCGCCTAA_ACGTTGGGGTAACATGCTACT_CGGATCTTAAGGTACCTATGT_GCGACTCGGTTCACTCCTGGC_TACGCATTGACCGCCCTATGT-BIO_ddseq_1.FIXEDCELLS	BIO_ddseq_1.FIXEDCELLS	0.476968	CD14+ monocyte	ddseq
CCATAATCGAGGTCCAGAGAG_GCCTCGTTTCCTCTTTGAGGC_TGTCGCTTGGACCATGATTGT_TTGGTTAGGAAGTTCGGCTGC-BIO_ddseq_1.FIXEDCELLS	BIO_ddseq_1.FIXEDCELLS	0.937668	CD14+ monocyte	ddseq
TTGTAAGTGGACCAAGCCGCC_TTTCCTACCGAACCCTCATTT-BIO_ddseq_1.FIXEDCELLS	BIO_ddseq_1.FIXEDCELLS	0.949604	CD14+ monocyte	ddseq
ATGGTGTTCGCGCACGTGATA_CGATGCACTGGCATGGACGAC-BIO_ddseq_1.FIXEDCELLS	BIO_ddseq_1.FIXEDCELLS	0.774133	Naive T cell	ddseq
GCGACTCATAGTTGAAGGTTC_TGCTACTATATAACACCTACC-BIO_ddseq_1.FIXEDCELLS	BIO_ddseq_1.FIXEDCELLS	0.852826	Naive T cell	ddseq
ACGTTGGGGTTCACGTGCATT_CGGCTGCCGTACAAGGAGCCT_GGCGTCCCCATAATGGACGAC_TGTTTAGTGACCGCGCCTTTG-BIO_ddseq_1.FIXEDCELLS	BIO_ddseq_1.FIXEDCELLS	0.961124	CD14+ monocyte	ddseq
CCTCCTTCACGGACCAGGCGG_GCTTTATGAGGACACGTGATA_GTGGCGCGGAAGTTATGAGCT_TTTGGTCATGGTGTTATGTGC-BIO_ddseq_1.FIXEDCELLS	BIO_ddseq_1.FIXEDCELLS	0.856658	Naive T cell	ddseq
ATGAGCTAGTTTCTCGAGTGG_CGTGATAAAGTGCGAAGCAGC_GGCGTCCTCGACAGCGTGATA-BIO_ddseq_1.FIXEDCELLS	BIO_ddseq_1.FIXEDCELLS	0.443746	Cytotoxic T cell	ddseq
ACTACGAGCGCACGGCAGTGT_TCGTTCTTGTCGCTTCATACA-BIO_ddseq_1.FIXEDCELLS	BIO_ddseq_1.FIXEDCELLS	0.789067	Naive T cell	ddseq
ACAGTACATAGGCATTATCAT_CGGAGGACTCTTGCTGCGTTG-BIO_ddseq_1.FIXEDCELLS	BIO_ddseq_1.FIXEDCELLS	0.769035	Naive T cell	ddseq
AAGCAGCCTAGAGCAACGGTG_CGCGCTTTAACGCCCGAGGTC_TGCGAGCCCAAGCTCTAAGAA-BIO_ddseq_1.FIXEDCELLS	BIO_ddseq_1.FIXEDCELLS	0.985347	CD14+ monocyte	ddseq
ACAGCTTATTATTCAATGATT_GAACCGTCGGATCTTTGGTTA_GTGTCCATGTTTAGGCGACTC-BIO_ddseq_1.FIXEDCELLS	BIO_ddseq_1.FIXEDCELLS	0.817032	Naive T cell	ddseq
CGCAATCGACAATACTATTCG_CTTGCGACGGCCAGTCGCGCA_GTGCATTACACGCGGAGTTGC-BIO_ddseq_1.FIXEDCELLS	BIO_ddseq_1.FIXEDCELLS	0.970108	CD14+ monocyte	ddseq
CGATGCAAATGATTGGACGAC_GGAAGTTCTTGCGATGTAGTG-BIO_ddseq_1.FIXEDCELLS	BIO_ddseq_1.FIXEDCELLS	0.93331	CD14+ monocyte	ddseq
CATCTTATTCGTACTGAGGAG_GATAGACTCTTGTATGCGAGC_GGTTCACTCGACAGTACGCAT-BIO_ddseq_1.FIXEDCELLS	BIO_ddseq_1.FIXEDCELLS	0.772332	Naive T cell	ddseq
TCGGATGCCACTTGGAGAGGT_TTGGACTCTCATTTCGCAATC-BIO_ddseq_1.FIXEDCELLS	BIO_ddseq_1.FIXEDCELLS	0.799393	Naive T cell	ddseq
ACCTACCTGAATCCAACGGTG_TTCGTACGCTCCAAACGAGAA-BIO_ddseq_1.FIXEDCELLS	BIO_ddseq_1.FIXEDCELLS	0.620742	Naive T cell	ddseq
AAGGTTCCCGCGATGAGCGTG_GTGGCGCATTGCCTCTTGTCC-BIO_ddseq_1.FIXEDCELLS	BIO_ddseq_1.FIXEDCELLS	1	B cell	ddseq
AGCAACGAGGACGTTGACCGC_ATTCGTTGCGTAGATCTGAAC_TTCGTACTTCGTACAAGGTTC-BIO_ddseq_1.FIXEDCELLS	BIO_ddseq_1.FIXEDCELLS	0.344531	B cell	ddseq
ACGTTGGGGAAGTTAACTCTT-BIO_ddseq_1.FIXEDCELLS	BIO_ddseq_1.FIXEDCELLS	0.900272	Naive T cell	ddseq
GTTAGGACGGATCTAGATAGG-BIO_ddseq_1.FIXEDCELLS	BIO_ddseq_1.FIXEDCELLS	0.929643	Naive T cell	ddseq
CATCTTATCAGCAAGGTTAGT_GGTTAGTAAGCAGCACTCAAT_TTAAGCGTCTGAACGCCTTTG-BIO_ddseq_1.FIXEDCELLS	BIO_ddseq_1.FIXEDCELLS	0.617242	Naive T cell	ddseq
ACAGCTTCGCGCTTGCAGTGT_CTTGCGATCAGCAAAATTGGT-BIO_ddseq_1.FIXEDCELLS	BIO_ddseq_1.FIXEDCELLS	0.643385	Naive T cell	ddseq
CTTCATCAGCCGCCCTAGAGC_TTCGTACGTGTGTCAATGATT-BIO_ddseq_1.FIXEDCELLS	BIO_ddseq_1.FIXEDCELLS	0.61698	Naive T cell	ddseq
CGCCTAAATTCGTTTTACAGA_GAACCGTTCTGAACCCACTTG_TGCTACTAGCGAATGACAATA-BIO_ddseq_1.FIXEDCELLS	BIO_ddseq_1.FIXEDCELLS	0.617773	Cytotoxic T cell	ddseq
CGAGGTCAATGATTCTAACTC_GGTAACATTGGACTATTATTC_TTCCTCTCGAGTGGCTTACCG-BIO_ddseq_1.FIXEDCELLS	BIO_ddseq_1.FIXEDCELLS	0.906231	Naive T cell	ddseq
AGTTTCTCGTACAACCGAACC-BIO_ddseq_1.FIXEDCELLS	BIO_ddseq_1.FIXEDCELLS	0.787235	Naive T cell	ddseq
ACCTACCTACCGAATGCGTTG_CGTTTGACACGGACCCACTTG-BIO_ddseq_1.FIXEDCELLS	BIO_ddseq_1.FIXEDCELLS	0.815918	Naive T cell	ddseq
ATGGTGTGAGTTGCCGATGCA_CCATAATCTCATTTACAGCTT-BIO_ddseq_1.FIXEDCELLS	BIO_ddseq_1.FIXEDCELLS	0.582962	Natural killer cell	ddseq
ATAGTTGTCCTGGCCATACGC_GAGTTGCCGATGCACCTTAGG-BIO_ddseq_1.FIXEDCELLS	BIO_ddseq_1.FIXEDCELLS	0.883989	CD14+ monocyte	ddseq
GAGAGGTAGAGACCAACCACA-BIO_ddseq_1.FIXEDCELLS	BIO_ddseq_1.FIXEDCELLS	0.712696	Naive T cell	ddseq
CTTGTCCCTGGCATAGCAACG_GCGCACGCTGGCATAGCAACG_TACTTTCCGTAGCCGAATATG_TGTAGTGCTGGCATAGCAACG-BIO_ddseq_1.FIXEDCELLS	BIO_ddseq_1.FIXEDCELLS	0.682734	Naive T cell	ddseq
AACGGTGTTCGTACGTGTCCA_CGCCTAAAAGGTTCTAAGAGG-BIO_ddseq_1.FIXEDCELLS	BIO_ddseq_1.FIXEDCELLS	0.901871	Naive T cell	ddseq
AGCGAATAATGATTGTGTGTC_GGTGTTTTCCTTAATGTCGCT-BIO_ddseq_1.FIXEDCELLS	BIO_ddseq_1.FIXEDCELLS	0.62625	Naive T cell	ddseq
ATGAGCTAAGGTTCATAGTTG_ATGGTGTAATGATTGAGTTGC_ATTCACGTGTTTAGTGGACCA_GCTAATTCGGCCAGTTGAGGC-BIO_ddseq_1.FIXEDCELLS	BIO_ddseq_1.FIXEDCELLS	0.834351	Cytotoxic T cell	ddseq
CCATAATTCGACAGAAGTGCG_CTTGCGAATTCACGAATTCCA_GGTCGTAATTGCCTCTAAGAA_TCTGAACAACCACACATCTTA-BIO_ddseq_1.FIXEDCELLS	BIO_ddseq_1.FIXEDCELLS	0.820465	Natural killer cell	ddseq
CACATGACCAGTCATTTCCTA_TACTTTCGGTAACAAGACCAT-BIO_ddseq_1.FIXEDCELLS	BIO_ddseq_1.FIXEDCELLS	0.603757	Cytotoxic T cell	ddseq
ATTATTCTAGTGTTCCAAGCT_GAGCTAAATGGTGTTACCGAA_TGTCGCTTTGTAAGCGTTTGA-BIO_ddseq_1.FIXEDCELLS	BIO_ddseq_1.FIXEDCELLS	0.887849	CD16+ monocyte	ddseq
CCTCCTTCGGCTGCACGTATT_TCTGAACTCGCGCATTAAGCG-BIO_ddseq_1.FIXEDCELLS	BIO_ddseq_1.FIXEDCELLS	1	B cell	ddseq
GGCGTCCCGCAATCCGAGGTC_TCGGCGTGGTCGTAAATTGGT-BIO_ddseq_1.FIXEDCELLS	BIO_ddseq_1.FIXEDCELLS	1	B cell	ddseq
ACCATGCTTCGTACGAGAGGT_GAGAGGTATAGTTGTGCGTTG_GATCACCTGTCGCTTAAGGTA_TGATTGTGAGAGGTCGGATCT-BIO_ddseq_1.FIXEDCELLS	BIO_ddseq_1.FIXEDCELLS	0.523278	Natural killer cell	ddseq
ATATAACCGGTACGAGAGACC_GCGACTCCTAAGAAATAGTTG_GTGGCGCGCTTTATAGCGAAT_TCGCGCAAGACCATCGATGCA-BIO_ddseq_1.FIXEDCELLS	BIO_ddseq_1.FIXEDCELLS	0.796984	CD14+ monocyte	ddseq
AATTCCAGGCGTCCACAGTAC_GACAATACGGTACGCATACGC-BIO_ddseq_1.FIXEDCELLS	BIO_ddseq_1.FIXEDCELLS	0.488999	Natural killer cell	ddseq
CCATAATCGGCCAGTGACCGC_CTCATTTACACGCGCATCTTA_GGTAACACTTCATCTGCGAGC-BIO_ddseq_1.FIXEDCELLS	BIO_ddseq_1.FIXEDCELLS	0.755945	Naive T cell	ddseq
CGTACAATTTGGTCCCAGTCA_GGTTAGTGAGTTGCACGTATT-BIO_ddseq_1.FIXEDCELLS	BIO_ddseq_1.FIXEDCELLS	0.714639	Dendritic cell	ddseq
ATGAATATTGGTTACTTGCGA_TCGTTCTCGCCTAAGCGACTC-BIO_ddseq_1.FIXEDCELLS	BIO_ddseq_1.FIXEDCELLS	0.781644	Naive T cell	ddseq
CCGGTTTTGAGATTCCATAAT_CTAGAGCCGTACAAAACGTAA-BIO_ddseq_1.FIXEDCELLS	BIO_ddseq_1.FIXEDCELLS	0.766951	Naive T cell	ddseq
CCAGTCAAATGGCCAGCGAAT_GTCCTTCTTCTGCACGTGATA_TATACTTTCAGCAAAGCGAAT-BIO_ddseq_1.FIXEDCELLS	BIO_ddseq_1.FIXEDCELLS	0.602002	CD14+ monocyte	ddseq
AATGATTGAATATGAGGCATG_AATTCCAAGCGAATTACCGAA_CGACACTCTTACCGTTATCAT_TCGCGCAACTACGAGAGCTAA_TCGGCGTGGTTCACGGAAGTT-BIO_ddseq_1.FIXEDCELLS	BIO_ddseq_1.FIXEDCELLS	0.876953	CD14+ monocyte	ddseq
GTGTGTCGGCAGGCACAGCTT_TCTTGTAATGAGCTGCGCACG-BIO_ddseq_1.FIXEDCELLS	BIO_ddseq_1.FIXEDCELLS	0.611248	CD16+ monocyte	ddseq
GGCGTCCTGCTACTTTTGGTC_TGGTGAACCTATGTTACCGAA-BIO_ddseq_1.FIXEDCELLS	BIO_ddseq_1.FIXEDCELLS	0.651961	Dendritic cell	ddseq
ATTCACGCTTCATCAGACTTC_CACGGACTCCGCTCTCAAGAC_CGGCTGCCATCTTACGGTACG_GTCCTTCCTCTTGCTGAGATT-BIO_ddseq_1.FIXEDCELLS	BIO_ddseq_1.FIXEDCELLS	0.811688	Natural killer cell	ddseq
AACCACACCTCCTTACAGTAC_CACGCCACGCCTAAAATGGCC_CCTCCTTGGTGTTTTAAGGTA_CTTGCGAAAGTTATACGTTGG-BIO_ddseq_1.FIXEDCELLS	BIO_ddseq_1.FIXEDCELLS	0.825456	CD14+ monocyte	ddseq
CCACTTGATAGTTGCACGGAC_CGCCTAATGGACCAAGTTTCT-BIO_ddseq_1.FIXEDCELLS	BIO_ddseq_1.FIXEDCELLS	0.822996	Naive T cell	ddseq
TAAGGTACGGCCAGTTCTGCA_TGTTTAGTCCAGTTATAGGCA-BIO_ddseq_1.FIXEDCELLS	BIO_ddseq_1.FIXEDCELLS	0.520909	Natural killer cell	ddseq
CGACACTCGCGGCGTGGCAAC_TGCTACTGTTAGGATTGTAAG-BIO_ddseq_1.FIXEDCELLS	BIO_ddseq_1.FIXEDCELLS	0.947729	CD14+ monocyte	ddseq
AGACTTCCTGGCATCTCATTT_AGCAACGCTCATTTTCTGAAC_CCGAACCGCAGTGTAGAGACC_CTAGAGCGCGCACGGCTAATT-BIO_ddseq_1.FIXEDCELLS	BIO_ddseq_1.FIXEDCELLS	0.869726	CD14+ monocyte	ddseq
AGTAAGCCAGAGAGTGGAAGG_ATTGCCTTATGTGCATGAATA_GAGCTAACCACTTGACTACGA-BIO_ddseq_1.FIXEDCELLS	BIO_ddseq_1.FIXEDCELLS	0.970085	CD14+ monocyte	ddseq
GCGCACGTGGCCTTCACGGAC_TAGTGTTGATCACCGCACAGC_TGGTGAATCCAGTTTGAGGAG-BIO_ddseq_1.FIXEDCELLS	BIO_ddseq_1.FIXEDCELLS	0.62748	Cytotoxic T cell	ddseq
CGACACTAATTGGTGGCGGAA_CGGTACGCTAACTCAGAGACC-BIO_ddseq_1.FIXEDCELLS	BIO_ddseq_1.FIXEDCELLS	0.56049	Natural killer cell	ddseq
AATGATTGTTAGGACCGAACC_CTGCGCCCTTGCGACCAAGCT-BIO_ddseq_1.FIXEDCELLS	BIO_ddseq_1.FIXEDCELLS	0.746178	Naive T cell	ddseq
CGATGCAGGACGACATGAGCT_GGTCGTACCGCGATACAGCTT_TGCTACTACGTTGGTTTCCTA_TTGGACTACAGCTTAACTCTT-BIO_ddseq_1.FIXEDCELLS	BIO_ddseq_1.FIXEDCELLS	0.598893	Natural killer cell	ddseq
GGTTAGTGCTCCAACGGAGGA-BIO_ddseq_1.FIXEDCELLS	BIO_ddseq_1.FIXEDCELLS	0.422862	CD14+ monocyte	ddseq
ATGTTCCCGCGGCGGGACGAC_CGGAGGATGGCAACTTATCAT_CGTACAACGTACAATTGTAAG_TTGGTTACGTGATAAACGTAA-BIO_ddseq_1.FIXEDCELLS	BIO_ddseq_1.FIXEDCELLS	0.807122	CD16+ monocyte	ddseq
ATTATTCTCGCGCATTGGTTA_TGCGAGCGTGCATTAGTTTCT-BIO_ddseq_1.FIXEDCELLS	BIO_ddseq_1.FIXEDCELLS	0.973213	Cytotoxic T cell	ddseq
AGAGACCGATCACCCGCGCTT_ATTGCCTTACTTTCCGGCCAG_CACGCCAACGTTGGCAGAGAG_CATCAGTGGCGGAATCAGCAA_CCACTTGAATGGCCATAGGCA-BIO_ddseq_1.FIXEDCELLS	BIO_ddseq_1.FIXEDCELLS	0.611096	Cytotoxic T cell	ddseq
ACGAGAAAGCCGCCTTTGGTC_ATTGCCTCCAAGCTAACCACA_CGCGCTTAATTCCACCAAGCT_CTTGCGATAAGGTATCGCGCA_GTCGGTTGTGTCCATAGTGTT-BIO_ddseq_1.FIXEDCELLS	BIO_ddseq_1.FIXEDCELLS	0.516404	Naive T cell	ddseq
CCAGTCAATTGCCTCGTGATA_GATAGACGCTTTATGTGCATT-BIO_ddseq_1.FIXEDCELLS	BIO_ddseq_1.FIXEDCELLS	0.943093	Naive T cell	ddseq
TCCTTAACTAGAGCTCCTTAA-BIO_ddseq_1.FIXEDCELLS	BIO_ddseq_1.FIXEDCELLS	0.720485	CD16+ monocyte	ddseq
CGACACTAGAGACCCCAGTCA_CGGATCTAGCGAATTCCAGTT_TACGCATCTTCATCCCTTAGG-BIO_ddseq_1.FIXEDCELLS	BIO_ddseq_1.FIXEDCELLS	0.712148	Cytotoxic T cell	ddseq
ACAGCTTAACCACATTTGGTC_CCGAACCATTCACGAATGATT-BIO_ddseq_1.FIXEDCELLS	BIO_ddseq_1.FIXEDCELLS	0.634231	CD16+ monocyte	ddseq
CTTGTCCTGGCCTTACCATGC-BIO_ddseq_1.FIXEDCELLS	BIO_ddseq_1.FIXEDCELLS	0.848957	Cytotoxic T cell	ddseq
AGTAAGCTACCGAATGTTTAG_TCCGCTCTCAAGACATAGTTG_TTCGTACTGATTGTTTTGGTC-BIO_ddseq_1.FIXEDCELLS	BIO_ddseq_1.FIXEDCELLS	0.539404	CD14+ monocyte	ddseq
ACGAGAATAGTACCTGTTTAG_GCGCACGTCCTTAAGCCTTTG_TCGGCGTTGGTGAATGCGTTG_TGTAGTGTCCTTAAGCCTTTG-BIO_ddseq_1.FIXEDCELLS	BIO_ddseq_1.FIXEDCELLS	0.632399	CD14+ monocyte	ddseq
GGAAGTTGCTAATTGGACGAC-BIO_ddseq_1.FIXEDCELLS	BIO_ddseq_1.FIXEDCELLS	0.925397	CD14+ monocyte	ddseq
CATGTATGTAATACACCTACC-BIO_ddseq_1.FIXEDCELLS	BIO_ddseq_1.FIXEDCELLS	0.720789	CD14+ monocyte	ddseq
AGGATACGAGCGTGGGAAGTT_TTGGTTAACGTTGGGTTGATG-BIO_ddseq_1.FIXEDCELLS	BIO_ddseq_1.FIXEDCELLS	0.870736	CD14+ monocyte	ddseq
AAGTTATCTGGCATCTCTTGC_TTTGGTCCGTGATAGGCGTCC-BIO_ddseq_1.FIXEDCELLS	BIO_ddseq_1.FIXEDCELLS	0.757438	Cytotoxic T cell	ddseq
AAGTGCGGCGTAGATCCAGTT_CGGCCAGCTATTCGTATACTT-BIO_ddseq_1.FIXEDCELLS	BIO_ddseq_1.FIXEDCELLS	0.95698	CD14+ monocyte	ddseq
AGAGACCACTCAATCGACACT_GGTCGTATAGTGTTAGACTTC-BIO_ddseq_1.FIXEDCELLS	BIO_ddseq_1.FIXEDCELLS	0.997378	CD14+ monocyte	ddseq
TCAAGACTCGGCGTGAATATG_TCCGCTCATGTTCCTTTGGTC_TCGGATGCCGCGATTGGTGAA-BIO_ddseq_1.FIXEDCELLS	BIO_ddseq_1.FIXEDCELLS	0.857917	Naive T cell	ddseq
CGACACTCCGCGATCGTTTGA_CTAGAGCCTGCGCCGTGCATT_GGTCGTAAGATAGGATTATTC_TGCGAGCGACAATATATACTT-BIO_ddseq_1.FIXEDCELLS	BIO_ddseq_1.FIXEDCELLS	0.894294	CD14+ monocyte	ddseq
AAGTGCGGAGGACATGGCAAC_TTCGTACTCTTGTAGACAATA-BIO_ddseq_1.FIXEDCELLS	BIO_ddseq_1.FIXEDCELLS	0.532141	Naive T cell	ddseq
AACGGTGCATGTATAGCAACG_GCTAATTCGGAGGACATCTTA_TCCAGTTCTATTCGTGTTTAG-BIO_ddseq_1.FIXEDCELLS	BIO_ddseq_1.FIXEDCELLS	0.690151	Naive T cell	ddseq
CGTTTGATCGCGCACGTACAA_GCTCCAAGATCACCTGTAGTG-BIO_ddseq_1.FIXEDCELLS	BIO_ddseq_1.FIXEDCELLS	0.708143	Dendritic cell	ddseq
AAGTGCGTAGTACCGGCGTCC-BIO_ddseq_1.FIXEDCELLS	BIO_ddseq_1.FIXEDCELLS	0.670909	CD16+ monocyte	ddseq
TACGCATCTTCATCTCGGATG-BIO_ddseq_1.FIXEDCELLS	BIO_ddseq_1.FIXEDCELLS	0.760642	B cell	ddseq
ACCATGCGGCGTCCCAGGCGG_CACTTCTCGTTTGATTATCAT_GCTTTATGCTAATTTCGGATG_TAGTGTTCCTATGTGAGCTAA-BIO_ddseq_1.FIXEDCELLS	BIO_ddseq_1.FIXEDCELLS	0.510401	B cell	ddseq
CATCAGTCACGGACCGATGCA_CCGGTTTCGTTTGATGGACCA-BIO_ddseq_1.FIXEDCELLS	BIO_ddseq_1.FIXEDCELLS	0.878469	Naive T cell	ddseq
GTGTCCAACGAGAAGTCCTTC_TGTCGCTGCCTTTGAATTGGT-BIO_ddseq_1.FIXEDCELLS	BIO_ddseq_1.FIXEDCELLS	0.978664	CD14+ monocyte	ddseq
GCTCCAACCAGTCAATTATTC_GTGGCGCTCAGCAACCTCCTT_GTTGATGACAGTACTTTCCTA_TGAGATTTTCGTACAAGCAGC-BIO_ddseq_1.FIXEDCELLS	BIO_ddseq_1.FIXEDCELLS	0.52639	Natural killer cell	ddseq
ATGAATACCAGTCATTGAGGC_CCATAATCAGAGAGGAATATG-BIO_ddseq_1.FIXEDCELLS	BIO_ddseq_1.FIXEDCELLS	0.683861	CD14+ monocyte	ddseq
ACCATGCACCGGCTAATTCCA_TCGTTCTTGGCAACCGCAATC-BIO_ddseq_1.FIXEDCELLS	BIO_ddseq_1.FIXEDCELLS	0.46205	Dendritic cell	ddseq
AGCTGAGCCATAATGAACCGT_ATGAATAGTCGGTTACAGCTT_CGATTACCATACGCAGATAGG_GCCTTTGGTGCATTCCATAAT_TAGTACCTGGCCTTTCATACA-BIO_ddseq_1.FIXEDCELLS	BIO_ddseq_1.FIXEDCELLS	0.647645	Cytotoxic T cell	ddseq
ATAGGCAAACGGTGCATACGC_CATCAGTGAGCTAACCAGTCA_GTCCTTCGGTTCACGCGTAGA-BIO_ddseq_1.FIXEDCELLS	BIO_ddseq_1.FIXEDCELLS	0.894942	CD14+ monocyte	ddseq
AACGTAAAGCAACGCGTGATA_TGCTACTTATGTGCTGAATCC-BIO_ddseq_1.FIXEDCELLS	BIO_ddseq_1.FIXEDCELLS	0.943673	CD14+ monocyte	ddseq
CGTGATAAGACCATTCAAGAC_CTATTCGAACGTAACTAGAGC_CTTGCGATTGGTTAATTCGTT-BIO_ddseq_1.FIXEDCELLS	BIO_ddseq_1.FIXEDCELLS	0.839612	CD14+ monocyte	ddseq
GAATATGAAGGTTCACGTTGG_TCCTTAACCTTAGGCAGAGAG-BIO_ddseq_1.FIXEDCELLS	BIO_ddseq_1.FIXEDCELLS	0.83172	CD14+ monocyte	ddseq
CTCTTGCCACGCCAATAGTTG-BIO_ddseq_1.FIXEDCELLS	BIO_ddseq_1.FIXEDCELLS	0.688671	Naive T cell	ddseq
AACTCTTGCGTAGATAAGGTA_CGCAATCGCGTAGATCGCGCA_TGTCGCTTAACGCCTATGTGC_TTGGACTTTATCATTAAGAGG-BIO_ddseq_1.FIXEDCELLS	BIO_ddseq_1.FIXEDCELLS	0.665497	Natural killer cell	ddseq
TCAAGACTCGGCGTGCGACTC_TTTCCTAGATCACCATTCGTT-BIO_ddseq_1.FIXEDCELLS	BIO_ddseq_1.FIXEDCELLS	1	CD14+ monocyte	ddseq
AACTCTTTTACAGATCGGATG_ACAGCTTGCGCACGATTCACG_CTTGCGAAAGGTTCTTTGGTC_TCTTGTAGTGGTAGATTCGTT-BIO_ddseq_1.FIXEDCELLS	BIO_ddseq_1.FIXEDCELLS	0.736226	Naive T cell	ddseq
CTTACCGATTCGTTATGAATA-BIO_ddseq_1.FIXEDCELLS	BIO_ddseq_1.FIXEDCELLS	0.734102	CD16+ monocyte	ddseq
CTCATTTGCGTAGATAAGGTA-BIO_ddseq_1.FIXEDCELLS	BIO_ddseq_1.FIXEDCELLS	1	B cell	ddseq
ACAGCTTAACCACATAGTACC_GCTAATTTGAGGAGTAGTGTT-BIO_ddseq_1.FIXEDCELLS	BIO_ddseq_1.FIXEDCELLS	0.953704	CD14+ monocyte	ddseq
AGGATACCCTATGTTCGTTCT_AGGATACTTTCCTATGGCAAC_AGTTTCTCGATTACTGCGAGC_GGAGCCTACTCAATCGCGGCG-BIO_ddseq_1.FIXEDCELLS	BIO_ddseq_1.FIXEDCELLS	1	B cell	ddseq
CGCGCTTATATAACAAGTTAT_CGGAGGAGGTTCACAACTCTT-BIO_ddseq_1.FIXEDCELLS	BIO_ddseq_1.FIXEDCELLS	0.857095	Naive T cell	ddseq
AACGTAACGACACTTCGACAG_TATGTGCGGTTCACAATGATT-BIO_ddseq_1.FIXEDCELLS	BIO_ddseq_1.FIXEDCELLS	0.703052	CD14+ monocyte	ddseq
GCTCCAACATACGCTTAAGCG_TGGCAACCGGTACGGTCCTTC-BIO_ddseq_1.FIXEDCELLS	BIO_ddseq_1.FIXEDCELLS	0.693161	CD16+ monocyte	ddseq
CTTGCGAGGTCGTAAACGGTG_GGCAGGCGAACCGTGGCGTCC_TAGTACCTGTCGCTTCGTTCT_TCTGAACATATAACTGGCAAC-BIO_ddseq_1.FIXEDCELLS	BIO_ddseq_1.FIXEDCELLS	0.790248	CD14+ monocyte	ddseq
AACCACACGTTTGACTTGCGA_GTGGTAGGTCGGTTGTAATAC_TAACGCCAGCTGAGCGATGCA_TATGTGCAGCCGCCCCACTTG-BIO_ddseq_1.FIXEDCELLS	BIO_ddseq_1.FIXEDCELLS	0.780618	CD16+ monocyte	ddseq
AGACTTCAGGCATGCCTTAGG_AGCAACGACACGCGTCCTGGC_CGATGCACCACTTGACAGTAC_TCATACATACGCATTAAGAGG-BIO_ddseq_1.FIXEDCELLS	BIO_ddseq_1.FIXEDCELLS	0.797089	CD14+ monocyte	ddseq
CCGAACCACGAGAACTCTTGC-BIO_ddseq_1.FIXEDCELLS	BIO_ddseq_1.FIXEDCELLS	0.81904	Naive T cell	ddseq
CTTGTCCCGAGGTCCGAGGTC_TAAGAGGACGTTGGCTTGTCC-BIO_ddseq_1.FIXEDCELLS	BIO_ddseq_1.FIXEDCELLS	0.777623	Naive T cell	ddseq
AGATAGGTCTGAACGAGTTGC_TGAATCCCCGAACCCCGCGAT_TTGGACTATAGTTGTTGAGGC-BIO_ddseq_1.FIXEDCELLS	BIO_ddseq_1.FIXEDCELLS	0.800051	Naive T cell	ddseq
AGCAACGCGGAGGAGCCTTTG-BIO_ddseq_1.FIXEDCELLS	BIO_ddseq_1.FIXEDCELLS	0.577357	CD16+ monocyte	ddseq
ATTATTCGATCACCCCGGTTT_TTCGTACCGAGGTCACCGGCT-BIO_ddseq_1.FIXEDCELLS	BIO_ddseq_1.FIXEDCELLS	0.581276	Natural killer cell	ddseq
AACTCTTACGAGAATGGAAGG_CCATAATATTGCCTAGACCAT-BIO_ddseq_1.FIXEDCELLS	BIO_ddseq_1.FIXEDCELLS	0.823007	Naive T cell	ddseq
CTCTTGCGATCACCCGATGCA_GTCCTTCTGAATCCAGACTTC-BIO_ddseq_1.FIXEDCELLS	BIO_ddseq_1.FIXEDCELLS	0.837044	Naive T cell	ddseq
ATTCGTTTGAGATTTAAGGTA-BIO_ddseq_1.FIXEDCELLS	BIO_ddseq_1.FIXEDCELLS	0.836089	Natural killer cell	ddseq
CTTCATCCTGCGCCAGCCGCC_GTTGATGATGGTGTTCGTTCT-BIO_ddseq_1.FIXEDCELLS	BIO_ddseq_1.FIXEDCELLS	0.807094	Naive T cell	ddseq
ATTCGTTGAGTTGCCGGCCAG_CACTTCTTGCTACTTCGGATG_GTAATACTACTTTCTTCCTCT_TAAGGTACTGGCATGGTTCAC_TTGTAAGCACGCCAACAGCTT-BIO_ddseq_1.FIXEDCELLS	BIO_ddseq_1.FIXEDCELLS	0.557846	Naive T cell	ddseq
ACAGCTTTACGCATTAAGGTA_ATATAACCCAGTCAGCTCCAA_CCACTTGGAATCAAGCGCACG_TCCTGGCGATCACCAGCGAAT-BIO_ddseq_1.FIXEDCELLS	BIO_ddseq_1.FIXEDCELLS	0.714074	Naive T cell	ddseq
ATGGTGTAGGCATGCATACGC_CGACACTAATGATTTCGGATG_TCTGAACGGACGACACGTTGG_TGGTGAATCAAGACAAGTGCG-BIO_ddseq_1.FIXEDCELLS	BIO_ddseq_1.FIXEDCELLS	0.70965	Naive T cell	ddseq
AGACTTCCCGCGATATGAATA_GTAATACGTAATACAGCAACG_TATACTTCTATTCGGGTAACA_TCCTGGCGCCTTTGGAATATG-BIO_ddseq_1.FIXEDCELLS	BIO_ddseq_1.FIXEDCELLS	0.346216	Cytotoxic T cell	ddseq
ACCTACCCCGCGATACGTATT_AGGACGTTTCGTACCCGCGAT_CGTACAATCGACAGCCGGTTT-BIO_ddseq_1.FIXEDCELLS	BIO_ddseq_1.FIXEDCELLS	0.66385	Cytotoxic T cell	ddseq
ATTCGTTAGACCATAACGTAA_GCCTTTGATGAGCTGCTCCAA_TCCTTAAGACAATATGGAAGG_TGAGATTTGCTACTGTAATAC-BIO_ddseq_1.FIXEDCELLS	BIO_ddseq_1.FIXEDCELLS	0.705417	Cytotoxic T cell	ddseq
AACTCTTTGGCAACATGGTGT_GAGCTAAAGAGACCGGCGGAA_TAAGGTACCACTTGCGCAATC-BIO_ddseq_1.FIXEDCELLS	BIO_ddseq_1.FIXEDCELLS	0.656875	Natural killer cell	ddseq
AAGTGCGAGGATACCTGGCAT_AGCGAATCGAGTGGGTAATAC_GAACCGTTACTTTCCATCTTA_GATAGACACCTACCGGCGTCC-BIO_ddseq_1.FIXEDCELLS	BIO_ddseq_1.FIXEDCELLS	0.559598	Naive T cell	ddseq
AATTCCAGGACGACACACGCG_TCATACATGAATCCAATTGGT_TTATCATTAAGAGGTGCGTTG-BIO_ddseq_1.FIXEDCELLS	BIO_ddseq_1.FIXEDCELLS	0.777318	Cytotoxic T cell	ddseq
GCCTCGTGGCGGAATGACCGC-BIO_ddseq_1.FIXEDCELLS	BIO_ddseq_1.FIXEDCELLS	0.80381	Naive T cell	ddseq
CTGCGCCTTGAGGCTCCTTAA_CTTACCGCTATTCGGAACCGT_GCGACTCCGGAGGAAATGATT_GCTCCAACTTGCGATTCGTAC_TTCTGCATACGCATTTGAGGC-BIO_ddseq_1.FIXEDCELLS	BIO_ddseq_1.FIXEDCELLS	0.720018	Naive T cell	ddseq
CGTAGCCTCTGAACTCAAGAC-BIO_ddseq_1.FIXEDCELLS	BIO_ddseq_1.FIXEDCELLS	0.942159	Naive T cell	ddseq
GCGCACGTGTTTAGCGATTAC_TACGCATTTCCTCTGTCCTTC_TTCGTACTTCGTACTTTGGTC-BIO_ddseq_1.FIXEDCELLS	BIO_ddseq_1.FIXEDCELLS	1	B cell	ddseq
GAATATGTGCTACTGAGAGGT_GTGCATTTTTCCTACCACTTG-BIO_ddseq_1.FIXEDCELLS	BIO_ddseq_1.FIXEDCELLS	0.527454	Natural killer cell	ddseq
AGGACGTCGTAGCCAGCGAAT_CTCATTTCCATAATGGTAACA-BIO_ddseq_1.FIXEDCELLS	BIO_ddseq_1.FIXEDCELLS	1	B cell	ddseq
TACGCATCGAGTGGGAATCAA_TCGACAGACGAGAACGTAGCC-BIO_ddseq_1.FIXEDCELLS	BIO_ddseq_1.FIXEDCELLS	1	B cell	ddseq
AGGATACTAAGAGGAGATAGG_GGCGTCCCGTAGCCGCAGTGT_GGTCGTAATGAGCTCGACACT_TTGGACTACCATGCTTGGACT-BIO_ddseq_1.FIXEDCELLS	BIO_ddseq_1.FIXEDCELLS	1	B cell	ddseq
AACTCTTTGAGGAGTCGGATG_ACCGGCTGAGGACACTTCATC_AGCTGAGTGTAGTGGAATCAA-BIO_ddseq_1.FIXEDCELLS	BIO_ddseq_1.FIXEDCELLS	0.771229	Naive T cell	ddseq
CGCGGCGGCTCCAATGGCCTT-BIO_ddseq_1.FIXEDCELLS	BIO_ddseq_1.FIXEDCELLS	0.655172	Naive T cell	ddseq
TGGCAACTGCGTTGAGATAGG-BIO_ddseq_1.FIXEDCELLS	BIO_ddseq_1.FIXEDCELLS	0.66783	Cytotoxic T cell	ddseq
AGATAGGTGACCGCCGGATCT_TTGGTTACTTACCGCGGATCT-BIO_ddseq_1.FIXEDCELLS	BIO_ddseq_1.FIXEDCELLS	0.573944	Cytotoxic T cell	ddseq
GCACAGCAACGGTGAAGTTAT-BIO_ddseq_1.FIXEDCELLS	BIO_ddseq_1.FIXEDCELLS	0.753416	Cytotoxic T cell	ddseq
AACGGTGCACGGACACACGCG_ATTCACGCCGCGATTGAATCC_GGAAGTTCGTAGCCCGGAGGA-BIO_ddseq_1.FIXEDCELLS	BIO_ddseq_1.FIXEDCELLS	0.529504	Natural killer cell	ddseq
GCGCACGGAGCGTGCCTATGT-BIO_ddseq_1.FIXEDCELLS	BIO_ddseq_1.FIXEDCELLS	0.879867	Cytotoxic T cell	ddseq
CTGCGCCTCCAGTTTTAAGCG_CTTGTCCATTGCCTGAGCTAA-BIO_ddseq_1.FIXEDCELLS	BIO_ddseq_1.FIXEDCELLS	0.931556	Naive T cell	ddseq
ATATAACCGCCTAATTTCCTA_TATACTTTGTTTAGGGACGAC_TGGAAGGTCAGCAACGAGTGG-BIO_ddseq_1.FIXEDCELLS	BIO_ddseq_1.FIXEDCELLS	0.701314	CD14+ monocyte	ddseq
ATTGCCTGCTTTATACGAGAA_CAGGCGGCTATTCGAACCACA_CGTTTGATGGCAACATATAAC-BIO_ddseq_1.FIXEDCELLS	BIO_ddseq_1.FIXEDCELLS	0.987662	B cell	ddseq
ATGAGCTAGTTTCTTGGACCA_GCTAATTTGGACCACGGATCT_TTCGTACAGCCGCCCTTCATC-BIO_ddseq_1.FIXEDCELLS	BIO_ddseq_1.FIXEDCELLS	0.322859	Cytotoxic T cell	ddseq
CCTCCTTCTAGAGCTTGGACT_TGAATCCGGTTAGTTGACCGC-BIO_ddseq_1.FIXEDCELLS	BIO_ddseq_1.FIXEDCELLS	0.317662	B cell	ddseq
TAACGCCCGCGGCGAGCTGAG-BIO_ddseq_1.FIXEDCELLS	BIO_ddseq_1.FIXEDCELLS	0.611606	Cytotoxic T cell	ddseq
ACCTACCCGTACAACCTCCTT_ATAGGCAGATCACCAGCAACG-BIO_ddseq_1.FIXEDCELLS	BIO_ddseq_1.FIXEDCELLS	0.592927	Naive T cell	ddseq
AACGGTGACTCAATAAGCAGC_CGCCTAAAGTAAGCGGAGCCT-BIO_ddseq_1.FIXEDCELLS	BIO_ddseq_1.FIXEDCELLS	0.777431	Naive T cell	ddseq
ATATAACCACTTCTGTGTGTC_CGATGCACACGCCACTTGCGA_GATCACCATAGGCACATACGC-BIO_ddseq_1.FIXEDCELLS	BIO_ddseq_1.FIXEDCELLS	0.587665	Naive T cell	ddseq
ATATAACCGTTTGAAGCGAAT_CGGTACGCGCAATCCTAAGAA_TAACGCCCGAGGTCTGATTGT_TCTTGTAGTGTGTCCCACTTG-BIO_ddseq_1.FIXEDCELLS	BIO_ddseq_1.FIXEDCELLS	0.726368	Naive T cell	ddseq
CACATGAGCGTAGAGGCGTCC-BIO_ddseq_1.FIXEDCELLS	BIO_ddseq_1.FIXEDCELLS	0.814018	Naive T cell	ddseq
AATTCCACGCCTAACGGTACG_AGCTGAGGTTAGGACATACGC_TACTTTCACAGTACTAGTGTT-BIO_ddseq_1.FIXEDCELLS	BIO_ddseq_1.FIXEDCELLS	0.620909	Cytotoxic T cell	ddseq
ACCTACCAAGCAGCGGTTCAC_AGTTTCTACGTATTTGAGATT_TGAATCCAGTAAGCTGAGGAG-BIO_ddseq_1.FIXEDCELLS	BIO_ddseq_1.FIXEDCELLS	0.364884	Naive T cell	ddseq
CGTAGCCATGAATAAGTAAGC_GACAATATCGACAGGAATATG-BIO_ddseq_1.FIXEDCELLS	BIO_ddseq_1.FIXEDCELLS	0.73757	Naive T cell	ddseq
AGCTGAGACTCAATGCTTTAT_GGCAGGCTCAGCAAGAATATG-BIO_ddseq_1.FIXEDCELLS	BIO_ddseq_1.FIXEDCELLS	0.777946	Naive T cell	ddseq
AGAGACCCAGAGAGCGCGCTT_CCGGTTTTATGTGCGCCTCGT_GTTGATGGAGTTGCATATAAC-BIO_ddseq_1.FIXEDCELLS	BIO_ddseq_1.FIXEDCELLS	0.918621	B cell	ddseq
AGACTTCAAGTTATGAGTTGC_CGTACAATGGACCAAGCTGAG_TGGCCTTTACCGAATACTTTC-BIO_ddseq_1.FIXEDCELLS	BIO_ddseq_1.FIXEDCELLS	0.586141	Naive T cell	ddseq
TACGCATCAGAATTCATACGC-BIO_ddseq_1.FIXEDCELLS	BIO_ddseq_1.FIXEDCELLS	0.957963	Naive T cell	ddseq
AATTGGTGTGTGTCTCGACAG_GAACCGTATAGGCAAGAGACC_GTGTCCACCATAATAGATAGG-BIO_ddseq_1.FIXEDCELLS	BIO_ddseq_1.FIXEDCELLS	0.738167	Naive T cell	ddseq
ACGTATTTCGTTCTGTGTGTC-BIO_ddseq_1.FIXEDCELLS	BIO_ddseq_1.FIXEDCELLS	0.838692	Naive T cell	ddseq
CGAGGTCGAGTTGCTAAGAGG_TGGTGAAGCGTAGACTCTTGC-BIO_ddseq_1.FIXEDCELLS	BIO_ddseq_1.FIXEDCELLS	0.510379	Naive T cell	ddseq
GAATCAACCGCGATCTAGAGC_GCGTAGAAGTAAGCTGCTACT-BIO_ddseq_1.FIXEDCELLS	BIO_ddseq_1.FIXEDCELLS	0.567473	Natural killer cell	ddseq
CTATTCGGCGCACGTTACAGA_GTTGATGTCTTGTAATGAATA-BIO_ddseq_1.FIXEDCELLS	BIO_ddseq_1.FIXEDCELLS	0.867758	CD14+ monocyte	ddseq
AATGGCCCATCAGTCTGCGCC_AGGATACTTCCTCTAGCTGAG_GATAGACGTGTGTCGTCCTTC-BIO_ddseq_1.FIXEDCELLS	BIO_ddseq_1.FIXEDCELLS	0.594535	Natural killer cell	ddseq
CATACGCCTCATTTTTATCAT_CTCATTTACCTACCGGTAACA_GAGGACACCGAACCTAGTACC_GGTCGTAATTCACGACTCAAT_TCGCGCAGGTAACATACTTTC-BIO_ddseq_1.FIXEDCELLS	BIO_ddseq_1.FIXEDCELLS	0.477415	Naive T cell	ddseq
CATGTATCGATGCATCTTGTA_CGATGCATGAATCCAGGCATG_CTGCGCCGCTCCAAGGAGCCT_TGCGAGCGAATCAACTGCGCC-BIO_ddseq_1.FIXEDCELLS	BIO_ddseq_1.FIXEDCELLS	0.639553	Naive T cell	ddseq
AAGTGCGGTGTGTCCCACTTG_CTGCGCCCACATGAGAGAGGT_GCGTAGAAGAGACCCCTTAGG_TAACGCCTGGACCAGCTTTAT_TGAATCCAGGACGTTGCTACT-BIO_ddseq_1.FIXEDCELLS	BIO_ddseq_1.FIXEDCELLS	0.75577	Naive T cell	ddseq
TAGTACCTATACTTGGCAGGC_TGAATCCATGTTCCATTGCCT-BIO_ddseq_1.FIXEDCELLS	BIO_ddseq_1.FIXEDCELLS	0.814899	Naive T cell	ddseq
TATGTGCTGAGATTATGGTGT_TTAAGCGATGAGCTTGGCCTT-BIO_ddseq_1.FIXEDCELLS	BIO_ddseq_1.FIXEDCELLS	0.523817	Dendritic cell	ddseq
CCGCGATTTATCATCGCGCTT_TCTTGTAAACTCTTGAGCGTG_TGGCAACAGCCGCCCTTGTCC-BIO_ddseq_1.FIXEDCELLS	BIO_ddseq_1.FIXEDCELLS	0.893331	Naive T cell	ddseq
AAGGTTCAATTCCACTGCGCC_CGCCTAATTCCTCTTCATACA-BIO_ddseq_1.FIXEDCELLS	BIO_ddseq_1.FIXEDCELLS	0.757872	CD16+ monocyte	ddseq
AACGGTGATGAGCTCGGAGGA_GAGAGGTGGCGGAAATGAGCT-BIO_ddseq_1.FIXEDCELLS	BIO_ddseq_1.FIXEDCELLS	0.671558	Natural killer cell	ddseq
AGCCGCCAGTTTCTTAGTGTT_GAGCGTGACTCAATCAGAATT_GTCGGTTGTGCATTTCCTGGC-BIO_ddseq_1.FIXEDCELLS	BIO_ddseq_1.FIXEDCELLS	0.727523	Natural killer cell	ddseq
AGCTGAGCGCGGCGGGACGAC_GGCGGAAAATTCCAAGCGAAT_GGCGTCCAATTGGTGTTGATG-BIO_ddseq_1.FIXEDCELLS	BIO_ddseq_1.FIXEDCELLS	0.291262	Dendritic cell	ddseq
AGGACGTGTAATACACGAGAA_CATCTTAAGAGACCTGGAAGG_CTCATTTCGGATCTAGGACGT_GAGAGGTGCGACTCCGATTAC-BIO_ddseq_1.FIXEDCELLS	BIO_ddseq_1.FIXEDCELLS	0.547387	Cytotoxic T cell	ddseq
AGGCATGAGTTTCTTGAATCC_CCAAGCTGGTTCACCGACACT_TTATCATCTATTCGTGGTGAA-BIO_ddseq_1.FIXEDCELLS	BIO_ddseq_1.FIXEDCELLS	0.584563	Naive T cell	ddseq
TCGCGCATCCGCTCCGTTTGA_TGGCAACGGAGCCTCGCGGCG-BIO_ddseq_1.FIXEDCELLS	BIO_ddseq_1.FIXEDCELLS	0.810634	CD14+ monocyte	ddseq
ACGAGAATATACTTGTCCTTC_TCAGCAAACAGCTTGAGAGGT_TCGGATGACCTACCTGAGGAG-BIO_ddseq_1.FIXEDCELLS	BIO_ddseq_1.FIXEDCELLS	0.740402	Naive T cell	ddseq
CACTTCTGCGCACGACCGGCT_TAACGCCTTATCATGGTTCAC-BIO_ddseq_1.FIXEDCELLS	BIO_ddseq_1.FIXEDCELLS	0.623477	Natural killer cell	ddseq
ATGAGCTGCTAATTGGCGTCC_CGCGGCGCTATTCGATTCGTT_TGTTTAGCGGCCAGAAGGTTC-BIO_ddseq_1.FIXEDCELLS	BIO_ddseq_1.FIXEDCELLS	0.460284	Cytotoxic T cell	ddseq
ACAGCTTTTACAGAAACTCTT-BIO_ddseq_1.FIXEDCELLS	BIO_ddseq_1.FIXEDCELLS	0.600981	Natural killer cell	ddseq
AGCGAATACTACGAGGTTAGT_GGAGCCTTCAGCAAGTGTCCA_TCCTTAACGCAATCATGTTCC-BIO_ddseq_1.FIXEDCELLS	BIO_ddseq_1.FIXEDCELLS	0.548029	Naive T cell	ddseq
ACCGGCTCTAAGAATGAGGAG_AGAGACCCTTGTCCACCATGC_TTGAGGCAAGCAGCCCAAGCT-BIO_ddseq_1.FIXEDCELLS	BIO_ddseq_1.FIXEDCELLS	0.582725	Cytotoxic T cell	ddseq
GCGCACGATGTTCCTCGCGCA_TTACAGAATATAACTTGTAAG-BIO_ddseq_1.FIXEDCELLS	BIO_ddseq_1.FIXEDCELLS	0.563586	Natural killer cell	ddseq
ACTACGAAGACTTCTAAGGTA_ATGGTGTTCAGCAAATTATTC_GAATATGCCGCGATTAACGCC_GTGCATTTAGTGTTCCTCCTT-BIO_ddseq_1.FIXEDCELLS	BIO_ddseq_1.FIXEDCELLS	0.475138	Natural killer cell	ddseq
ACCATGCGGCGGAAGAGCTAA_CCTATGTTAACGCCCCTCCTT_GTGCATTTTAAGCGCGCAATC_TCGCGCAAACGTAAAGCTGAG-BIO_ddseq_1.FIXEDCELLS	BIO_ddseq_1.FIXEDCELLS	0.596128	Cytotoxic T cell	ddseq
GAATCAACGCGGCGACAGCTT_TTGGACTCGTAGCCTTCCTCT-BIO_ddseq_1.FIXEDCELLS	BIO_ddseq_1.FIXEDCELLS	0.642612	Cytotoxic T cell	ddseq
AGGCATGCTAGAGCTCCAGTT_CGTAGCCATATAACTGCTACT_GTGTGTCCACATGAATAGTTG-BIO_ddseq_1.FIXEDCELLS	BIO_ddseq_1.FIXEDCELLS	0.513054	Natural killer cell	ddseq
CTAACTCAGAGACCCCATAAT_GTGGTAGGAATATGACCGGCT-BIO_ddseq_1.FIXEDCELLS	BIO_ddseq_1.FIXEDCELLS	0.935979	Cytotoxic T cell	ddseq
CCTTAGGTCCAGTTCGGTACG_GAGTTGCAGAGACCATAGGCA-BIO_ddseq_1.FIXEDCELLS	BIO_ddseq_1.FIXEDCELLS	0.64836	Cytotoxic T cell	ddseq
TGTTTAGGGTAACAGTTAGGA-BIO_ddseq_1.FIXEDCELLS	BIO_ddseq_1.FIXEDCELLS	0.741009	Natural killer cell	ddseq
AGCGAATATTATTCGGACGAC_AGTTTCTAGCAACGGGCGTCC_TTACAGATCCTTAATGCGAGC-BIO_ddseq_1.FIXEDCELLS	BIO_ddseq_1.FIXEDCELLS	0.485882	Natural killer cell	ddseq
ACTCAATCAGGCGGCACATGA_GCGACTCCTCTTGCGCGACTC_GTCGGTTGGTGTTTATAGTTG_TGTTTAGCGGATCTTTCTGCA-BIO_ddseq_1.FIXEDCELLS	BIO_ddseq_1.FIXEDCELLS	0.722522	Natural killer cell	ddseq
CGACACTGGTTCACCATCAGT_GCACAGCAATGATTTGCGTTG-BIO_ddseq_1.FIXEDCELLS	BIO_ddseq_1.FIXEDCELLS	0.475231	Cytotoxic T cell	ddseq
AGACCATCGGCCAGTGCGTTG_AGGATACCTTACCGAGCAACG_CGTGATAAGCAACGCGTTTGA-BIO_ddseq_1.FIXEDCELLS	BIO_ddseq_1.FIXEDCELLS	0.685236	Cytotoxic T cell	ddseq
ATTGCCTTGGCCTTTTGGACT_GAGCTAAGGAGCCTTCATACA-BIO_ddseq_1.FIXEDCELLS	BIO_ddseq_1.FIXEDCELLS	0.750564	Natural killer cell	ddseq
AATGATTTGCTACTTGAATCC_ACGTTGGTCCTTAATTCGTAC_TTGGACTTAGTGTTTATACTT-BIO_ddseq_1.FIXEDCELLS	BIO_ddseq_1.FIXEDCELLS	0.860482	CD14+ monocyte	ddseq
TCCTGGCCTATTCGTCCTGGC_TGAGGAGGTTAGGACACGCCA_TGGCCTTTGGAAGGGGACGAC_TTGAGGCTACCGAACCATAAT-BIO_ddseq_1.FIXEDCELLS	BIO_ddseq_1.FIXEDCELLS	0.49721	Natural killer cell	ddseq
ACCGGCTGGTAACAGCGACTC_TAAGAGGTGGAAGGTCGCGCA_TCTTGTATGCTACTTTCCTCT-BIO_ddseq_1.FIXEDCELLS	BIO_ddseq_1.FIXEDCELLS	0.57149	Cytotoxic T cell	ddseq
GAACCGTCGACACTTGAGATT_TACCGAATAAGGTACCAAGCT_TGTAGTGGTTGATGGAATCAA-BIO_ddseq_1.FIXEDCELLS	BIO_ddseq_1.FIXEDCELLS	0.537313	Cytotoxic T cell	ddseq
GGAGCCTGTTGATGGGTAACA-BIO_ddseq_1.FIXEDCELLS	BIO_ddseq_1.FIXEDCELLS	0.588369	Natural killer cell	ddseq
CCAGTCATAAGGTACCGAACC_GAATATGGCTAATTCTTACCG_GGTCGTAGTGTGTCCATGTAT-BIO_ddseq_1.FIXEDCELLS	BIO_ddseq_1.FIXEDCELLS	1	B cell	ddseq
AGAGACCCGGATCTCGACACT_AGGATACAGACTTCATGAATA_GTGGTAGATGTTCCGAACCGT_TCCTTAATTTGGTCATAGTTG_TCTGAACTGCGTTGGATCACC-BIO_ddseq_1.FIXEDCELLS	BIO_ddseq_1.FIXEDCELLS	0.518391	Natural killer cell	ddseq
CTATTCGCTCATTTTTGTAAG_GATCACCGTGGTAGTCCTGGC-BIO_ddseq_1.FIXEDCELLS	BIO_ddseq_1.FIXEDCELLS	0.336918	Cytotoxic T cell	ddseq
AGTAAGCTGATTGTGGCGTCC_TCAGCAAATTGCCTCTATTCG_TCAGCAACCGCGATTCCGCTC_TTAAGCGCTCATTTTCGGCGT-BIO_ddseq_1.FIXEDCELLS	BIO_ddseq_1.FIXEDCELLS	0.697381	Naive T cell	ddseq
ACTCAATACAGTACCCTCCTT_TAGTGTTACAGCTTAGGACGT_TGGCCTTATGAGCTCATGTAT_TTATCATCCATAATACACGCG-BIO_ddseq_1.FIXEDCELLS	BIO_ddseq_1.FIXEDCELLS	1	B cell	ddseq
GAACCGTTTCCTCTAGCCGCC-BIO_ddseq_1.FIXEDCELLS	BIO_ddseq_1.FIXEDCELLS	0.550283	Cytotoxic T cell	ddseq
ATGTTCCTTTGGTCAATTGGT_GTGTGTCTGGAAGGGACAATA-BIO_ddseq_1.FIXEDCELLS	BIO_ddseq_1.FIXEDCELLS	0.73657	Natural killer cell	ddseq
AAGTGCGCATCAGTGTGCATT_ACGAGAATCAGCAATCCTTAA-BIO_ddseq_1.FIXEDCELLS	BIO_ddseq_1.FIXEDCELLS	0.532933	Natural killer cell	ddseq
ATGGTGTTAAGGTACGGTACG-BIO_ddseq_1.FIXEDCELLS	BIO_ddseq_1.FIXEDCELLS	0.61998	Natural killer cell	ddseq
CGGATCTCCGCGATGTCCTTC_TTAAGCGAGCTGAGTCTTGTA-BIO_ddseq_1.FIXEDCELLS	BIO_ddseq_1.FIXEDCELLS	0.672317	CD14+ monocyte	ddseq
CCAAGCTAAGCAGCGTTAGGA_TCGCGCAACTACGAGCGACTC_TGTCGCTCTTGCGATTCTGCA-BIO_ddseq_1.FIXEDCELLS	BIO_ddseq_1.FIXEDCELLS	0.944474	Naive T cell	ddseq
TCGGCGTCGTGATAACGTATT_TTCGTACCATCAGTGTCCTTC-BIO_ddseq_1.FIXEDCELLS	BIO_ddseq_1.FIXEDCELLS	0.571234	Natural killer cell	ddseq
ATTCACGTTATCATACACGCG_CAGGCGGATGAATAATTCGTT_CGACACTCACGGACCCAGTCA-BIO_ddseq_1.FIXEDCELLS	BIO_ddseq_1.FIXEDCELLS	1	B cell	ddseq
CAGAATTTGTAGTGTCATACA_CGTACAAGAATCAACAGAATT_GCCTTTGGGCAGGCAGTAAGC_TACGCATTGCTACTGCTCCAA-BIO_ddseq_1.FIXEDCELLS	BIO_ddseq_1.FIXEDCELLS	0.721749	Cytotoxic T cell	ddseq
AATGATTCCGCGATCACGCCA-BIO_ddseq_1.FIXEDCELLS	BIO_ddseq_1.FIXEDCELLS	0.786388	Cytotoxic T cell	ddseq
TGAATCCGGCGTCCGAGCTAA-BIO_ddseq_1.FIXEDCELLS	BIO_ddseq_1.FIXEDCELLS	0.70197	Natural killer cell	ddseq
ACGTATTACGAGAAACGAGAA_AGATAGGCGTTTGATAAGGTA_TCGACAGCATCTTATGGACCA-BIO_ddseq_1.FIXEDCELLS	BIO_ddseq_1.FIXEDCELLS	1	B cell	ddseq
CACGGACGTTGATGCCTTAGG_CTTACCGTGGCCTTAGCGAAT-BIO_ddseq_1.FIXEDCELLS	BIO_ddseq_1.FIXEDCELLS	0.913312	B cell	ddseq
AACTCTTGCCTCGTTGTAGTG_TACCGAATAACGCCTGCGTTG_TGAATCCGCCTCGTGGTTCAC-BIO_ddseq_1.FIXEDCELLS	BIO_ddseq_1.FIXEDCELLS	0.911632	Naive T cell	ddseq
ATTCACGCGGTACGGCAGTGT_CTGCGCCCCAGTCACCAAGCT-BIO_ddseq_1.FIXEDCELLS	BIO_ddseq_1.FIXEDCELLS	0.874991	Naive T cell	ddseq
GAGGACATAGTGTTGCAGTGT_GGACGACGATAGACTAGTGTT_TTCCTCTAGGCATGCTAAGAA-BIO_ddseq_1.FIXEDCELLS	BIO_ddseq_1.FIXEDCELLS	1	B cell	ddseq
AGTAAGCCTATTCGTCATACA_AGTAAGCGACAATATTCGTAC_GCACAGCGACAATATTCGTAC-BIO_ddseq_1.FIXEDCELLS	BIO_ddseq_1.FIXEDCELLS	0.951984	B cell	ddseq
CGACACTCGGATCTTTACAGA_GCGACTCTGAATCCGTGTGTC_GGTTAGTCCGCGATTGTAGTG_TGCTACTTCAAGACACCGGCT-BIO_ddseq_1.FIXEDCELLS	BIO_ddseq_1.FIXEDCELLS	0.58871	B cell	ddseq
CACATGATATGTGCCACTTCT_GAGTTGCTTCCTCTTGTCGCT-BIO_ddseq_1.FIXEDCELLS	BIO_ddseq_1.FIXEDCELLS	0.81515	Naive T cell	ddseq
TCCTTAAAGTAAGCTCCTGGC_TGCTACTTCGGATGGTGGTAG_TTGGACTCGCCTAAATTCACG-BIO_ddseq_1.FIXEDCELLS	BIO_ddseq_1.FIXEDCELLS	0.570404	CD14+ monocyte	ddseq
TCAGCAATCATACAAGCGAAT-BIO_ddseq_1.FIXEDCELLS	BIO_ddseq_1.FIXEDCELLS	0.772248	Naive T cell	ddseq
GGCAGGCCTAACTCGAATCAA_TCGGCGTCTCATTTGGTAACA-BIO_ddseq_1.FIXEDCELLS	BIO_ddseq_1.FIXEDCELLS	0.709631	Naive T cell	ddseq
ACTCAATTAACGCCTTCGTAC_GGACGACATTCACGACGAGAA_GGTTAGTTCATACACGTGATA-BIO_ddseq_1.FIXEDCELLS	BIO_ddseq_1.FIXEDCELLS	0.862872	CD14+ monocyte	ddseq
CTGCGCCGTCCTTCACAGCTT_CTTGCGAAACGTAATACGCAT_TACCGAATGAATCCACAGTAC_TCGCGCAGTGTCCACGATGCA-BIO_ddseq_1.FIXEDCELLS	BIO_ddseq_1.FIXEDCELLS	0.718504	B cell	ddseq
CCACTTGTGCGTTGGGACGAC_GAACCGTGAGGACAAATGGCC_GCTTTATTGGCCTTAAGTTAT-BIO_ddseq_1.FIXEDCELLS	BIO_ddseq_1.FIXEDCELLS	0.802275	Naive T cell	ddseq
AGAGACCTCTTGTATTGAGGC_CAGGCGGGGCAGGCGAACCGT-BIO_ddseq_1.FIXEDCELLS	BIO_ddseq_1.FIXEDCELLS	0.643094	Naive T cell	ddseq
TAACGCCTGACCGCACCGGCT_TCCGCTCCGCGCTTCAGAGAG_TGAGATTAGATAGGCTCTTGC-BIO_ddseq_1.FIXEDCELLS	BIO_ddseq_1.FIXEDCELLS	0.914014	Naive T cell	ddseq
ATAGGCAGCAGTGTCACGGAC_CGGCTGCAGGATACCCACTTG_GCTCCAACCGGTTTCGTGATA-BIO_ddseq_1.FIXEDCELLS	BIO_ddseq_1.FIXEDCELLS	0.782169	Naive T cell	ddseq
CGTAGCCCGAGGTCAGACTTC_GCAGTGTTCCAGTTCTCTTGC_TGGCAACGATAGACGGCGTCC-BIO_ddseq_1.FIXEDCELLS	BIO_ddseq_1.FIXEDCELLS	1	B cell	ddseq
CAGGCGGTGAATCCAGCAACG_CTAAGAAAACCACAGTGGCGC_TGACCGCGCTTTATGCTCCAA-BIO_ddseq_1.FIXEDCELLS	BIO_ddseq_1.FIXEDCELLS	0.76048	Naive T cell	ddseq
ATTGCCTCTGCGCCTCGGCGT_GAATCAAACCATGCCCTATGT_TGGACCATACTTTCTTGTAAG-BIO_ddseq_1.FIXEDCELLS	BIO_ddseq_1.FIXEDCELLS	1	B cell	ddseq
CATGTATCGGAGGACATCAGT_CGTGATAACGAGAAGCCTCGT_TGGAAGGTGGTGAACATACGC-BIO_ddseq_1.FIXEDCELLS	BIO_ddseq_1.FIXEDCELLS	0.639472	Naive T cell	ddseq
CTCATTTAGCAACGGGCGGAA_TTAAGCGGTGTGTCGCCTCGT-BIO_ddseq_1.FIXEDCELLS	BIO_ddseq_1.FIXEDCELLS	0.956233	CD14+ monocyte	ddseq
CCAAGCTGCCTCGTTGGCAAC-BIO_ddseq_1.FIXEDCELLS	BIO_ddseq_1.FIXEDCELLS	0.813986	Naive T cell	ddseq
AGGATACTGCTACTGTGGTAG_CATCAGTACGTATTTTATCAT_GAGAGGTCGTAGCCAGCAACG_GGTGTTTCTTCATCCACGGAC-BIO_ddseq_1.FIXEDCELLS	BIO_ddseq_1.FIXEDCELLS	1	B cell	ddseq
CGATTACTTGGACTTGGCCTT_CGCGGCGCACATGAGTCGGTT_CTTCATCCGATGCAAGTAAGC-BIO_ddseq_1.FIXEDCELLS	BIO_ddseq_1.FIXEDCELLS	0.729695	Natural killer cell	ddseq
CGGCCAGAGTTTCTGGCGTCC_CGTAGCCAATTGGTGAATATG-BIO_ddseq_1.FIXEDCELLS	BIO_ddseq_1.FIXEDCELLS	0.759324	Natural killer cell	ddseq
AGCTGAGATAGGCACACATGA_ATAGGCAGAGCGTGTTCTGCA_TATGTGCGGTAACACATACGC-BIO_ddseq_1.FIXEDCELLS	BIO_ddseq_1.FIXEDCELLS	0.620457	Naive T cell	ddseq
CGAGGTCTTCCTCTCCACTTG_CGCCTAACACGGACTCGTTCT_GGTGTTTCCACTTGCTAGAGC-BIO_ddseq_1.FIXEDCELLS	BIO_ddseq_1.FIXEDCELLS	0.561004	Cytotoxic T cell	ddseq
CAGAATTAGGATACCACGGAC_GGCGGAAAAGCAGCCCGCGAT_TTGGTTAAGGCATGCATACGC-BIO_ddseq_1.FIXEDCELLS	BIO_ddseq_1.FIXEDCELLS	0.715582	Naive T cell	ddseq
CCGCGATACAGTACATTATTC_TCCGCTCAGGACGTAACGGTG-BIO_ddseq_1.FIXEDCELLS	BIO_ddseq_1.FIXEDCELLS	1	B cell	ddseq
CACGGACCGGCTGCCAGAGAG_GACAATATAGTACCACACGCG_GTTAGGAAGACTTCCCGGTTT-BIO_ddseq_1.FIXEDCELLS	BIO_ddseq_1.FIXEDCELLS	0.694233	Natural killer cell	ddseq
GGTAACAAATTGGTCCATAAT-BIO_ddseq_1.FIXEDCELLS	BIO_ddseq_1.FIXEDCELLS	0.615299	Naive T cell	ddseq
GCGTAGACTAGAGCCAGAATT_GGCAGGCCCATAATAATGGCC_TCGGATGATTCACGAGACTTC_TCGGATGCTAAGAAACCATGC_TGCTACTTGCGTTGGCCTTTG-BIO_ddseq_1.FIXEDCELLS	BIO_ddseq_1.FIXEDCELLS	0.551785	Naive T cell	ddseq
ATGGTGTCACATGAAATTGGT_CCGCGATTCATACAATTCACG-BIO_ddseq_1.FIXEDCELLS	BIO_ddseq_1.FIXEDCELLS	0.688188	Naive T cell	ddseq
CCGAACCTGCTACTTGGCCTT_GCGACTCATGAATACCGGTTT_TAAGGTACGCGCTTTAGTACC_TAGTACCTGTTTAGCGTACAA-BIO_ddseq_1.FIXEDCELLS	BIO_ddseq_1.FIXEDCELLS	0.576894	Natural killer cell	ddseq
CACGGACTGGACCACGACACT_TGGCAACGTCCTTCCAGGCGG-BIO_ddseq_1.FIXEDCELLS	BIO_ddseq_1.FIXEDCELLS	0.806948	Naive T cell	ddseq
ATATAACCCACTTGTATGTGC_CCGCGATGCGTAGATGAGATT_TGGAAGGTCAAGACAGATAGG-BIO_ddseq_1.FIXEDCELLS	BIO_ddseq_1.FIXEDCELLS	0.79917	Natural killer cell	ddseq
AGCTGAGCCTATGTCCAAGCT_GGCAGGCTCGACAGCACATGA_TTGAGGCACACGCGCGTAGCC-BIO_ddseq_1.FIXEDCELLS	BIO_ddseq_1.FIXEDCELLS	0.837423	CD14+ monocyte	ddseq
AGAGACCCGGAGGATGAATCC_CAGGCGGCGCGGCGTTACAGA_CCTCCTTTCAAGACATTCACG_CGTAGCCATTGCCTCCGAACC-BIO_ddseq_1.FIXEDCELLS	BIO_ddseq_1.FIXEDCELLS	0.783769	Naive T cell	ddseq
CGCGCTTCTGGCATTTATCAT_CGTTTGAAGTTTCTCTAGAGC-BIO_ddseq_1.FIXEDCELLS	BIO_ddseq_1.FIXEDCELLS	0.886701	Naive T cell	ddseq
CCTCCTTTCCTTAACCAGTCA_CGAGGTCTAAGGTACGACACT_CGTGATAGATCACCATTCACG-BIO_ddseq_1.FIXEDCELLS	BIO_ddseq_1.FIXEDCELLS	0.641261	Cytotoxic T cell	ddseq
TAAGAGGCGATGCACGACACT_TAAGAGGCTTGCGACACGGAC-BIO_ddseq_1.FIXEDCELLS	BIO_ddseq_1.FIXEDCELLS	0.866529	Naive T cell	ddseq
CGGAGGAGCTAATTAGCGAAT_TCCTGGCTTGGTTAAAGTGCG_TCGCGCATAAGGTAGTGCATT-BIO_ddseq_1.FIXEDCELLS	BIO_ddseq_1.FIXEDCELLS	0.565308	Naive T cell	ddseq
ATATAACAGTAAGCCACATGA_CCAAGCTCGCGCTTTCATACA_GCCTCGTCGTACAATCTGAAC-BIO_ddseq_1.FIXEDCELLS	BIO_ddseq_1.FIXEDCELLS	0.636981	Natural killer cell	ddseq
CATCTTACAGAATTCGCCTAA_TCCAGTTAAGTGCGGGTAACA-BIO_ddseq_1.FIXEDCELLS	BIO_ddseq_1.FIXEDCELLS	0.692373	Naive T cell	ddseq
ACACGCGACTCAATTTCGTAC_AGCCGCCCCAGTCAAGGACGT_CGGTACGAACCACAGTGTGTC-BIO_ddseq_1.FIXEDCELLS	BIO_ddseq_1.FIXEDCELLS	0.708866	Naive T cell	ddseq
CGAGGTCTCTGAACCTAAGAA_CTTCATCTGTAGTGTAAGGTA-BIO_ddseq_1.FIXEDCELLS	BIO_ddseq_1.FIXEDCELLS	0.908171	Naive T cell	ddseq
AAGGTTCTCCTGGCGGCAGGC_CTTCATCGTGGTAGAGATAGG_TAGTGTTCTTGTCCTAGTACC-BIO_ddseq_1.FIXEDCELLS	BIO_ddseq_1.FIXEDCELLS	0.744221	Naive T cell	ddseq
AACTCTTTGCGAGCCGACACT-BIO_ddseq_1.FIXEDCELLS	BIO_ddseq_1.FIXEDCELLS	0.896395	Naive T cell	ddseq
GAATCAAAATGGCCACCGGCT_TTGGTTATGAGGAGAGTTTCT-BIO_ddseq_1.FIXEDCELLS	BIO_ddseq_1.FIXEDCELLS	0.724258	Naive T cell	ddseq
ACGTTGGTTTGGTCAACCACA_CAGAATTTCGCGCATGACCGC_TCGACAGAGTAAGCAGCAACG_TTGGACTACCGGCTAGTAAGC-BIO_ddseq_1.FIXEDCELLS	BIO_ddseq_1.FIXEDCELLS	0.555472	Naive T cell	ddseq
CTTACCGATTATTCGTAATAC_GGAGCCTTATGTGCTACTTTC_TCGGATGTCTTGTACTGCGCC-BIO_ddseq_1.FIXEDCELLS	BIO_ddseq_1.FIXEDCELLS	0.689585	Naive T cell	ddseq
AGGACGTTGGTGAACGCCTAA_TAAGAGGGCGCACGCATCAGT_TTATCATTAAGGTAAGCCGCC-BIO_ddseq_1.FIXEDCELLS	BIO_ddseq_1.FIXEDCELLS	0.626643	Naive T cell	ddseq
GAGCGTGTTAAGCGTCGTTCT_GGAGCCTCCGGTTTAATGGCC_TCAAGACCCGCGATGAGTTGC_TTGGACTATTGCCTCCTTAGG-BIO_ddseq_1.FIXEDCELLS	BIO_ddseq_1.FIXEDCELLS	0.629294	Naive T cell	ddseq
CGCGGCGTGACCGCCAGGCGG-BIO_ddseq_1.FIXEDCELLS	BIO_ddseq_1.FIXEDCELLS	0.614745	Naive T cell	ddseq
AATTCCATACCGAAGGTAACA_GATAGACTTTCCTATTATCAT_TGAATCCTACTTTCGGACGAC-BIO_ddseq_1.FIXEDCELLS	BIO_ddseq_1.FIXEDCELLS	0.711592	Dendritic cell	ddseq
AACGGTGACCTACCAGCGAAT_ACTACGACTCTTGCCCATAAT_GCGTAGACTCTTGCGAATATG-BIO_ddseq_1.FIXEDCELLS	BIO_ddseq_1.FIXEDCELLS	0.785925	Naive T cell	ddseq
CCGAACCCGGATCTAACTCTT_GGACGACCGTGATACGGCCAG_TGAGATTATTGCCTCCAAGCT-BIO_ddseq_1.FIXEDCELLS	BIO_ddseq_1.FIXEDCELLS	0.777846	Naive T cell	ddseq
CCAAGCTTCCTTAAGCAGTGT_GTGTGTCAATTCCATAGTGTT_TGAGGAGCGATGCAAAGCAGC_TTGAGGCGCTAATTGGACGAC-BIO_ddseq_1.FIXEDCELLS	BIO_ddseq_1.FIXEDCELLS	0.875496	Naive T cell	ddseq
GAATATGCAGGCGGGTGGCGC-BIO_ddseq_1.FIXEDCELLS	BIO_ddseq_1.FIXEDCELLS	0.608928	Naive T cell	ddseq
AGGCATGGTCGGTTTTGAGGC_AGTTTCTCGAGTGGTGATTGT_TGGTGAAACGAGAACGTGATA-BIO_ddseq_1.FIXEDCELLS	BIO_ddseq_1.FIXEDCELLS	0.566774	Naive T cell	ddseq
AACCACAACCATGCACCGGCT_CCATAATCGGCTGCGTGGTAG_CTTGTCCCGGTACGCCATAAT_GTCCTTCTCGGATGTGAGGAG-BIO_ddseq_1.FIXEDCELLS	BIO_ddseq_1.FIXEDCELLS	0.651107	Cytotoxic T cell	ddseq
ATAGTTGCACGGACACCTACC_GAGCGTGTTGGACTCGAGTGG-BIO_ddseq_1.FIXEDCELLS	BIO_ddseq_1.FIXEDCELLS	0.669931	Naive T cell	ddseq
CGTACAAGAGAGGTTGGCAAC_CGTAGCCAGTAAGCCAGAGAG-BIO_ddseq_1.FIXEDCELLS	BIO_ddseq_1.FIXEDCELLS	0.849357	Natural killer cell	ddseq
AGACCATCGAGTGGTGGTGAA_ATAGTTGTCTTGTAGGTAACA_ATTCACGGTAATACCATCTTA-BIO_ddseq_1.FIXEDCELLS	BIO_ddseq_1.FIXEDCELLS	0.618048	Naive T cell	ddseq
GAACCGTATTATTCCTAACTC_TGATTGTAAGTTATCCAAGCT_TTTGGTCCTTCATCGTAATAC-BIO_ddseq_1.FIXEDCELLS	BIO_ddseq_1.FIXEDCELLS	0.581502	Naive T cell	ddseq
TAGTACCTGAGATTTTGGACT-BIO_ddseq_1.FIXEDCELLS	BIO_ddseq_1.FIXEDCELLS	0.615488	Natural killer cell	ddseq
ACCATGCCTTACCGCGATTAC-BIO_ddseq_1.FIXEDCELLS	BIO_ddseq_1.FIXEDCELLS	0.745827	Natural killer cell	ddseq
CACATGATGCGAGCCTCATTT_CAGAGAGTGGTGAAACCTACC_GAATATGTGACCGCTGGTGAA_TCAAGACCGGATCTATTGCCT-BIO_ddseq_1.FIXEDCELLS	BIO_ddseq_1.FIXEDCELLS	0.560126	Natural killer cell	ddseq
CGATGCAATGAATAAGGACGT_GACAATATTTCCTATCGGATG_GGTGTTTCGGCTGCTACTTTC-BIO_ddseq_1.FIXEDCELLS	BIO_ddseq_1.FIXEDCELLS	0.874162	Natural killer cell	ddseq
ACAGCTTGCACAGCTGATTGT_GCCTCGTCCAGTCATAGTACC_TATGTGCGTGTGTCGTGTGTC_TGGTGAAACGAGAATGAGATT-BIO_ddseq_1.FIXEDCELLS	BIO_ddseq_1.FIXEDCELLS	0.666105	Natural killer cell	ddseq
ACGTTGGCTTGCGATACCGAA_TCGACAGATTCGTTATTCGTT-BIO_ddseq_1.FIXEDCELLS	BIO_ddseq_1.FIXEDCELLS	0.654125	Naive T cell	ddseq
GCGCACGTTAAGCGACCATGC_TGAGGAGCATGTATGTAATAC-BIO_ddseq_1.FIXEDCELLS	BIO_ddseq_1.FIXEDCELLS	0.72155	Natural killer cell	ddseq
AGACCATGGCGTCCATTGCCT_GAATATGTTCTGCATGAGGAG_TATACTTTTCTGCAAGGATAC-BIO_ddseq_1.FIXEDCELLS	BIO_ddseq_1.FIXEDCELLS	0.63781	Cytotoxic T cell	ddseq
ATTATTCCCGGTTTGCTTTAT_GAATCAAATATAACCCTATGT_GGTAACACTTACCGAGAGACC-BIO_ddseq_1.FIXEDCELLS	BIO_ddseq_1.FIXEDCELLS	0.536082	Natural killer cell	ddseq
ATGAGCTTTATCATTCCGCTC_GTTGATGACAGCTTGTGGTAG_TCCAGTTGGTTCACTCGGATG-BIO_ddseq_1.FIXEDCELLS	BIO_ddseq_1.FIXEDCELLS	0.637571	Natural killer cell	ddseq
CGACACTCCATAATGCAGTGT-BIO_ddseq_1.FIXEDCELLS	BIO_ddseq_1.FIXEDCELLS	0.536742	Natural killer cell	ddseq
GTCCTTCCCACTTGATAGGCA_TAGTGTTTGGCCTTCGGCCAG-BIO_ddseq_1.FIXEDCELLS	BIO_ddseq_1.FIXEDCELLS	0.606571	Naive T cell	ddseq
AATTCCACTAAGAAAACTCTT_CGTGATATCATACAAGGCATG_GCCTCGTAGCTGAGAGACTTC_TGGCCTTTTGGACTCCTCCTT-BIO_ddseq_1.FIXEDCELLS	BIO_ddseq_1.FIXEDCELLS	0.628199	Naive T cell	ddseq
CGTACAAATAGTTGATATAAC_TGAATCCATTCACGCACGGAC_TTTGGTCTGTAGTGTGGACCA-BIO_ddseq_1.FIXEDCELLS	BIO_ddseq_1.FIXEDCELLS	0.635732	Cytotoxic T cell	ddseq
GGAAGTTAACGGTGTTGTAAG_TCAGCAAACGTTGGGTGGCGC-BIO_ddseq_1.FIXEDCELLS	BIO_ddseq_1.FIXEDCELLS	0.657186	Naive T cell	ddseq
CGGTACGACTCAATGAGCGTG_TGGCCTTTTGGACTTCCTTAA-BIO_ddseq_1.FIXEDCELLS	BIO_ddseq_1.FIXEDCELLS	0.726907	Natural killer cell	ddseq
AGCAACGCGGCCAGTCGTTCT-BIO_ddseq_1.FIXEDCELLS	BIO_ddseq_1.FIXEDCELLS	0.798602	Naive T cell	ddseq
ACCTACCTGAGATTGCAGTGT_TGAATCCGGAAGTTGCGACTC-BIO_ddseq_1.FIXEDCELLS	BIO_ddseq_1.FIXEDCELLS	0.824399	Naive T cell	ddseq
AGACTTCTCGCGCAATGAGCT_CAGGCGGCTTGTCCTTTGGTC_GAGCGTGAATGATTCTTACCG_TGTCGCTGAATATGGTGCATT-BIO_ddseq_1.FIXEDCELLS	BIO_ddseq_1.FIXEDCELLS	0.507513	Natural killer cell	ddseq
ACGTTGGTATGTGCTCGACAG_CGATTACCGGAGGACGTGATA_TAAGGTATCGCGCACCTATGT-BIO_ddseq_1.FIXEDCELLS	BIO_ddseq_1.FIXEDCELLS	0.651131	Cytotoxic T cell	ddseq
ACAGCTTCCATAATCCAGTCA_ATTGCCTGGTTCACGTTGATG-BIO_ddseq_1.FIXEDCELLS	BIO_ddseq_1.FIXEDCELLS	0.56707	CD14+ monocyte	ddseq
AGCCGCCCCACTTGCCATAAT_AGTTTCTTGGCCTTTGCTACT-BIO_ddseq_1.FIXEDCELLS	BIO_ddseq_1.FIXEDCELLS	0.697779	CD14+ monocyte	ddseq
CGCGGCGTGTTTAGAGGCATG_GATAGACACAGTACCACGGAC_TTCGTACTTATCATGGACGAC-BIO_ddseq_1.FIXEDCELLS	BIO_ddseq_1.FIXEDCELLS	0.909445	CD14+ monocyte	ddseq
ATTATTCCCACTTGCCACTTG_GTTAGGAGAGCGTGCCATAAT-BIO_ddseq_1.FIXEDCELLS	BIO_ddseq_1.FIXEDCELLS	0.974939	CD14+ monocyte	ddseq
ATGAGCTTATACTTAACTCTT_GTTGATGTCTGAACACGTATT-BIO_ddseq_1.FIXEDCELLS	BIO_ddseq_1.FIXEDCELLS	0.888617	CD14+ monocyte	ddseq
ATGTTCCGTTAGGATCGTTCT_TTGTAAGGTCGGTTAGTAAGC-BIO_ddseq_1.FIXEDCELLS	BIO_ddseq_1.FIXEDCELLS	0.721367	Cytotoxic T cell	ddseq
CTTCATCACTCAATGTTGATG_GGTAACATGTCGCTCTCATTT-BIO_ddseq_1.FIXEDCELLS	BIO_ddseq_1.FIXEDCELLS	0.524901	CD14+ monocyte	ddseq
ACAGCTTCCTTAGGCAGAGAG-BIO_ddseq_1.FIXEDCELLS	BIO_ddseq_1.FIXEDCELLS	0.874543	Naive T cell	ddseq
CGCCTAATAAGGTAGTGGCGC-BIO_ddseq_1.FIXEDCELLS	BIO_ddseq_1.FIXEDCELLS	0.694252	CD16+ monocyte	ddseq
ATGAGCTCTTGTCCCCTCCTT_CGTACAAGGTTAGTTGCTACT_TCCGCTCGTCGGTTGCTAATT-BIO_ddseq_1.FIXEDCELLS	BIO_ddseq_1.FIXEDCELLS	0.599635	Cytotoxic T cell	ddseq
GGTTCACGTGTGTCTAGTACC-BIO_ddseq_1.FIXEDCELLS	BIO_ddseq_1.FIXEDCELLS	0.961636	CD14+ monocyte	ddseq
CATGTATCATACGCCGATTAC_CCTTAGGCGTGATAGGAGCCT_TTCCTCTAGAGACCGGAGCCT-BIO_ddseq_1.FIXEDCELLS	BIO_ddseq_1.FIXEDCELLS	0.273782	CD14+ monocyte	ddseq
AATTGGTAGGACGTGTTAGGA_ATGAGCTGTTGATGACGTATT-BIO_ddseq_1.FIXEDCELLS	BIO_ddseq_1.FIXEDCELLS	0.93264	Cytotoxic T cell	ddseq
GTGCATTTCGGCGTAGCTGAG-BIO_ddseq_1.FIXEDCELLS	BIO_ddseq_1.FIXEDCELLS	0.913963	Naive T cell	ddseq
ATTCACGCCAGTCAACGAGAA-BIO_ddseq_1.FIXEDCELLS	BIO_ddseq_1.FIXEDCELLS	0.702975	Natural killer cell	ddseq
AACCACAGAGCTAAGGACGAC_GGTGTTTAGCTGAGGTGGTAG_TGAATCCCCATAATGTTGATG_TGTCGCTTCGCGCATGTAGTG-BIO_ddseq_1.FIXEDCELLS	BIO_ddseq_1.FIXEDCELLS	0.631889	Naive T cell	ddseq
AATGATTCCAAGCTGTGGTAG_CCAAGCTTAGTACCTTTGGTC-BIO_ddseq_1.FIXEDCELLS	BIO_ddseq_1.FIXEDCELLS	1	B cell	ddseq
TACTTTCCTGCGCCTTGGTTA_TTCCTCTGAACCGTAGACTTC-BIO_ddseq_1.FIXEDCELLS	BIO_ddseq_1.FIXEDCELLS	0.685887	CD16+ monocyte	ddseq
AACTCTTCCTCCTTTCGCGCA_ACGAGAACGGAGGACATACGC_GAGCGTGCCTTAGGGCCTTTG-BIO_ddseq_1.FIXEDCELLS	BIO_ddseq_1.FIXEDCELLS	0.709263	CD14+ monocyte	ddseq
GGCAGGCAGAGACCCGGTACG_TAGTACCAATTGGTATGTTCC-BIO_ddseq_1.FIXEDCELLS	BIO_ddseq_1.FIXEDCELLS	0.955831	CD14+ monocyte	ddseq
AATTCCAGCTTTATGCCTCGT_ACACGCGCGAGGTCTGCTACT_CACATGAGCAGTGTGGCAGGC_TTGTAAGCAGAGAGAGCGAAT-BIO_ddseq_1.FIXEDCELLS	BIO_ddseq_1.FIXEDCELLS	0.577732	Cytotoxic T cell	ddseq
CGGCCAGATTATTCCGACACT_GAGAGGTGAGCTAAGCAGTGT_TTATCATTCTGAACTGAGATT-BIO_ddseq_1.FIXEDCELLS	BIO_ddseq_1.FIXEDCELLS	0.899774	CD14+ monocyte	ddseq
AGCTGAGAAGGTTCTCTTGTA_TGTTTAGTGATTGTTGAATCC-BIO_ddseq_1.FIXEDCELLS	BIO_ddseq_1.FIXEDCELLS	0.948488	CD14+ monocyte	ddseq
GCTCCAATACCGAACCGCGAT-BIO_ddseq_1.FIXEDCELLS	BIO_ddseq_1.FIXEDCELLS	0.867229	Naive T cell	ddseq
CGTAGCCTGAGATTAGACCAT_TGTCGCTTCTTGTAACTCAAT-BIO_ddseq_1.FIXEDCELLS	BIO_ddseq_1.FIXEDCELLS	0.971168	CD14+ monocyte	ddseq
CGACACTAACGTAACCGGTTT_TCGCGCACGTTTGACCGAACC_TCGGATGCGCCTAATCGACAG-BIO_ddseq_1.FIXEDCELLS	BIO_ddseq_1.FIXEDCELLS	0.794831	Naive T cell	ddseq
CACTTCTCCAAGCTTATACTT_TTGAGGCTTCGTACACTCAAT-BIO_ddseq_1.FIXEDCELLS	BIO_ddseq_1.FIXEDCELLS	0.97982	CD14+ monocyte	ddseq
AACTCTTGTCCTTCAAGCAGC_ACGAGAACGGATCTCTATTCG_AGATAGGGGAAGTTTCGCGCA_AGTTTCTGAGAGGTCCGCGAT_GTGCATTCTATTCGTACTTTC-BIO_ddseq_1.FIXEDCELLS	BIO_ddseq_1.FIXEDCELLS	0.488753	Dendritic cell	ddseq
CGCGCTTCGTAGCCGCCTCGT_TAACGCCGCTCCAACTCATTT-BIO_ddseq_1.FIXEDCELLS	BIO_ddseq_1.FIXEDCELLS	0.873573	Naive T cell	ddseq
AAGCAGCTTGGACTATTCGTT_ACGTATTAATTGGTTCCGCTC_GAATCAAACAGCTTTTCGTAC-BIO_ddseq_1.FIXEDCELLS	BIO_ddseq_1.FIXEDCELLS	0.898895	CD14+ monocyte	ddseq
GAGTTGCATGGTGTTTGGACT-BIO_ddseq_1.FIXEDCELLS	BIO_ddseq_1.FIXEDCELLS	0.653134	CD14+ monocyte	ddseq
TTCGTACTAAGGTAACCGGCT-BIO_ddseq_1.FIXEDCELLS	BIO_ddseq_1.FIXEDCELLS	1	B cell	ddseq
AGTTTCTACAGCTTGCCTCGT_CGACACTGAATCAAAACCACA-BIO_ddseq_1.FIXEDCELLS	BIO_ddseq_1.FIXEDCELLS	0.737874	Cytotoxic T cell	ddseq
CGTACAATGATTGTTTGTAAG_GGTTCACCAGAATTCGTTTGA-BIO_ddseq_1.FIXEDCELLS	BIO_ddseq_1.FIXEDCELLS	0.561042	Natural killer cell	ddseq
ACGTATTCAGGCGGACACGCG_ACGTTGGGGCGTCCTCCAGTT_AGACCATTTGGTTAGGAGCCT-BIO_ddseq_1.FIXEDCELLS	BIO_ddseq_1.FIXEDCELLS	0.940668	CD14+ monocyte	ddseq
AGTAAGCACGTTGGTCGGATG_CGTAGCCGGCGTCCACTACGA_CTATTCGTCGTTCTACTACGA_TCCAGTTCACGCCACATCTTA_TCGTTCTCTCTTGCCGGAGGA-BIO_ddseq_1.FIXEDCELLS	BIO_ddseq_1.FIXEDCELLS	0.390386	Cytotoxic T cell	ddseq
CGTTTGAAACGGTGCACGCCA_GTGGCGCTCCTGGCCTTACCG-BIO_ddseq_1.FIXEDCELLS	BIO_ddseq_1.FIXEDCELLS	0.972315	CD14+ monocyte	ddseq
AATGGCCGGTTCACAACTCTT_ATGGTGTCTTACCGTTCGTAC_TGTTTAGAGCAACGCACATGA-BIO_ddseq_1.FIXEDCELLS	BIO_ddseq_1.FIXEDCELLS	0.883861	CD14+ monocyte	ddseq
CGATGCACGTTTGACCTATGT_TAACGCCCAGGCGGTTCTGCA-BIO_ddseq_1.FIXEDCELLS	BIO_ddseq_1.FIXEDCELLS	0.980066	CD14+ monocyte	ddseq
CACTTCTGTGCATTAGGATAC_CCATAATAGACTTCGAGTTGC_TCCTTAATGAGATTACCATGC-BIO_ddseq_1.FIXEDCELLS	BIO_ddseq_1.FIXEDCELLS	0.892423	CD14+ monocyte	ddseq
ACAGTACTTGGACTGTGGCGC_CGAGGTCCGGATCTACACGCG_GCACAGCACTCAATGAATCAA_GTGGCGCTTGGTTAACCGGCT-BIO_ddseq_1.FIXEDCELLS	BIO_ddseq_1.FIXEDCELLS	0.678081	Naive T cell	ddseq
TTCTGCATGATTGTCGTGATA-BIO_ddseq_1.FIXEDCELLS	BIO_ddseq_1.FIXEDCELLS	1	B cell	ddseq
AACTCTTACACGCGAAGTTAT_GACAATATCCTTAACCGGTTT_GGACGACCGGCTGCTAGTGTT-BIO_ddseq_1.FIXEDCELLS	BIO_ddseq_1.FIXEDCELLS	0.72754	Naive T cell	ddseq
ACTACGACACGGACGAGAGGT_ATGTTCCGTTGATGAAGTTAT-BIO_ddseq_1.FIXEDCELLS	BIO_ddseq_1.FIXEDCELLS	0.756887	Naive T cell	ddseq
AACTCTTGTGTGTCAGCCGCC_ACACGCGACCATGCAACCACA_ACTCAATCACTTCTCGACACT_AGTAAGCAGGATACAGGCATG-BIO_ddseq_1.FIXEDCELLS	BIO_ddseq_1.FIXEDCELLS	0.631238	Natural killer cell	ddseq
CGGTACGGCTTTATAGCTGAG_TGACCGCCACGGACTGATTGT-BIO_ddseq_1.FIXEDCELLS	BIO_ddseq_1.FIXEDCELLS	0.745987	Naive T cell	ddseq
AATGATTCTGCGCCATTCACG-BIO_ddseq_1.FIXEDCELLS	BIO_ddseq_1.FIXEDCELLS	1	CD14+ monocyte	ddseq
ATTCGTTACTCAATAGAGACC_CTAGAGCTAGTACCTACCGAA_GTCGGTTCGTGATACATCTTA_TAGTACCAGACTTCAAGCAGC-BIO_ddseq_1.FIXEDCELLS	BIO_ddseq_1.FIXEDCELLS	0.7333	Naive T cell	ddseq
ATTCACGCCTTAGGTACCGAA_TGTCGCTTGTAGTGAGGATAC-BIO_ddseq_1.FIXEDCELLS	BIO_ddseq_1.FIXEDCELLS	0.789842	Dendritic cell	ddseq
ATTGCCTAACGTAAAGGATAC_TTCTGCACGAGTGGACCGGCT-BIO_ddseq_1.FIXEDCELLS	BIO_ddseq_1.FIXEDCELLS	0.989961	CD14+ monocyte	ddseq
CATCAGTAAGTGCGAGACCAT_GTAATACGTGGTAGCTATTCG_TTGTAAGCTTGTCCTCAGCAA-BIO_ddseq_1.FIXEDCELLS	BIO_ddseq_1.FIXEDCELLS	0.68056	Cytotoxic T cell	ddseq
GCACAGCAGAGACCAGGATAC-BIO_ddseq_1.FIXEDCELLS	BIO_ddseq_1.FIXEDCELLS	0.82545	Naive T cell	ddseq
CAGAGAGCCATAATAACCACA_CGCGGCGGTTGATGTTGAGGC_GAGCGTGGCCTTTGCGGCCAG_GAGGACAAATTGGTCACATGA-BIO_ddseq_1.FIXEDCELLS	BIO_ddseq_1.FIXEDCELLS	0.947436	CD14+ monocyte	ddseq
AACTCTTCCTCCTTATTATTC_AATGATTGAGGACACGTGATA_AGGATACCCTCCTTCTTACCG-BIO_ddseq_1.FIXEDCELLS	BIO_ddseq_1.FIXEDCELLS	1	B cell	ddseq
AGCAACGTGAGATTCCAGTCA_ATATAACATGAGCTCGATGCA_CAGAGAGATAGGCAACTCAAT_TCCGCTCCTGCGCCGCGACTC-BIO_ddseq_1.FIXEDCELLS	BIO_ddseq_1.FIXEDCELLS	0.586501	Cytotoxic T cell	ddseq
AGATAGGGGAGCCTCGGAGGA_CGCGGCGCTGCGCCTCGGATG_TAAGAGGGAGTTGCCGTGATA-BIO_ddseq_1.FIXEDCELLS	BIO_ddseq_1.FIXEDCELLS	0.388618	Cytotoxic T cell	ddseq
AGATAGGGGAGCCTCGGAGGA_CGCGGCGCTGCGCCTCGGATG_TAAGAGGGAGTTGCCGTGATA_TTTCCTATATACTTCCAAGCT-BIO_ddseq_1.FIXEDCELLS	BIO_ddseq_1.FIXEDCELLS	0.717861	Naive T cell	ddseq
AGGATACTAAGAGGTTGGACT_ATGTTCCCGGATCTTGATTGT_CGCCTAATGTTTAGCACGCCA_TACTTTCCGGAGGATCTGAAC-BIO_ddseq_1.FIXEDCELLS	BIO_ddseq_1.FIXEDCELLS	0.758858	CD14+ monocyte	ddseq
ACCTACCGGTAACAAACTCTT_AGGATACGGTTCACTCAAGAC_CACGGACGGAAGTTAGATAGG_TTGAGGCTGAGGAGAAGGTTC-BIO_ddseq_1.FIXEDCELLS	BIO_ddseq_1.FIXEDCELLS	0.785661	CD14+ monocyte	ddseq
AGAGACCAAGTGCGACCTACC_CTGCGCCGGCAGGCCGGAGGA-BIO_ddseq_1.FIXEDCELLS	BIO_ddseq_1.FIXEDCELLS	0.711968	CD14+ monocyte	ddseq
ACGAGAACCATAATGTGTCCA_TTATCATCGAGTGGACTCAAT-BIO_ddseq_1.FIXEDCELLS	BIO_ddseq_1.FIXEDCELLS	0.942593	CD14+ monocyte	ddseq
CGACACTCGGCCAGTCCTTAA_CGCGGCGGACAATAAAGTGCG-BIO_ddseq_1.FIXEDCELLS	BIO_ddseq_1.FIXEDCELLS	0.623022	Naive T cell	ddseq
CGCGCTTAGCGAATGAACCGT_CGGAGGACTAGAGCTGATTGT-BIO_ddseq_1.FIXEDCELLS	BIO_ddseq_1.FIXEDCELLS	0.697847	Natural killer cell	ddseq
ACCGGCTCGGCCAGTCGCGCA-BIO_ddseq_1.FIXEDCELLS	BIO_ddseq_1.FIXEDCELLS	0.851295	Naive T cell	ddseq
CTATTCGGTGTGTCACCTACC_CTCATTTGGAAGTTTGTCGCT_GAGCTAAGCGCACGTAGTACC-BIO_ddseq_1.FIXEDCELLS	BIO_ddseq_1.FIXEDCELLS	0.822669	Naive T cell	ddseq
CACATGAACGTTGGAACCACA_CACGCCAAGCTGAGCGCAATC_TCTTGTATACTTTCTGGAAGG_TGAGGAGGGTTAGTCGCGGCG-BIO_ddseq_1.FIXEDCELLS	BIO_ddseq_1.FIXEDCELLS	0.508455	Naive T cell	ddseq
GCCTTTGGTGTCCAGTTGATG_TCCAGTTTCAAGACGTAATAC-BIO_ddseq_1.FIXEDCELLS	BIO_ddseq_1.FIXEDCELLS	0.963708	CD14+ monocyte	ddseq
AACGTAATAACGCCCGTGATA_CACGGACTCTTGTACGCAATC_GGCGTCCAAGCAGCAACGTAA_TCGGCGTCCGCGATCTTGCGA-BIO_ddseq_1.FIXEDCELLS	BIO_ddseq_1.FIXEDCELLS	0.681869	Naive T cell	ddseq
CACGGACGAATATGTCTTGTA_CCTTAGGCTTGTCCTTAAGCG-BIO_ddseq_1.FIXEDCELLS	BIO_ddseq_1.FIXEDCELLS	0.519707	Natural killer cell	ddseq
AATTCCATGGTGAATCAAGAC_CGGAGGAACTACGATGGCCTT_CTGGCATGGTCGTAGAATCAA-BIO_ddseq_1.FIXEDCELLS	BIO_ddseq_1.FIXEDCELLS	0.482065	Naive T cell	ddseq
ACGTTGGCATGTATTACGCAT_ATGTTCCTATACTTTGCTACT-BIO_ddseq_1.FIXEDCELLS	BIO_ddseq_1.FIXEDCELLS	0.76173	CD14+ monocyte	ddseq
AGACCATCCTTAGGATTGCCT_GGCGGAAACTACGAGCTTTAT_TGAGATTGGCGTCCCTATTCG-BIO_ddseq_1.FIXEDCELLS	BIO_ddseq_1.FIXEDCELLS	0.87343	Naive T cell	ddseq
CTGGCATGATAGACGTTGATG_GTTGATGTCATACACTTACCG_TTGTAAGCTGCGCCAATTCCA-BIO_ddseq_1.FIXEDCELLS	BIO_ddseq_1.FIXEDCELLS	0.760987	Naive T cell	ddseq
CGATTACCGACACTGAGGACA_CTAGAGCCGATGCAAATGGCC_TAGTGTTCTTGCGAACCATGC-BIO_ddseq_1.FIXEDCELLS	BIO_ddseq_1.FIXEDCELLS	0.753448	Naive T cell	ddseq
ACAGCTTAATTGGTTGAATCC-BIO_ddseq_1.FIXEDCELLS	BIO_ddseq_1.FIXEDCELLS	0.728243	Cytotoxic T cell	ddseq
AACGTAACGTAGCCAGCGAAT_AACGTAAGTCGGTTTCCTTAA_CTTGCGATTGGACTCCTATGT_TGCTACTGCTTTATAGAGACC-BIO_ddseq_1.FIXEDCELLS	BIO_ddseq_1.FIXEDCELLS	0.717627	Naive T cell	ddseq
ACTCAATTCAGCAACGCGCTT-BIO_ddseq_1.FIXEDCELLS	BIO_ddseq_1.FIXEDCELLS	0.738479	Naive T cell	ddseq
ATAGGCAATGAGCTGCGTAGA-BIO_ddseq_1.FIXEDCELLS	BIO_ddseq_1.FIXEDCELLS	0.642552	Natural killer cell	ddseq
CGGATCTTGCGTTGTTATCAT_TAGTGTTCCATAATCGCCTAA_TGTCGCTGAGCTAATGGACCA-BIO_ddseq_1.FIXEDCELLS	BIO_ddseq_1.FIXEDCELLS	0.976676	CD14+ monocyte	ddseq
ACCATGCGACAATATAAGGTA_CAGGCGGTGACCGCAACTCTT_CGTTTGACGTACAAGCCTCGT_GAATATGAACCACATCCAGTT-BIO_ddseq_1.FIXEDCELLS	BIO_ddseq_1.FIXEDCELLS	0.739562	Naive T cell	ddseq
ATAGTTGACTCAATTTTCCTA_ATTCACGCAGAATTCACTTCT_GTTGATGACGTTGGAGCAACG-BIO_ddseq_1.FIXEDCELLS	BIO_ddseq_1.FIXEDCELLS	0.85376	Naive T cell	ddseq
CGTAGCCCTAAGAAACCTACC_GCCTTTGCTAACTCAACCACA_GGAGCCTCTATTCGTACCGAA-BIO_ddseq_1.FIXEDCELLS	BIO_ddseq_1.FIXEDCELLS	0.81078	CD14+ monocyte	ddseq
CTTGTCCTCCTGGCCACTTCT_GATAGACGTGCATTCGGTACG_GTTGATGAGGACGTCTCATTT-BIO_ddseq_1.FIXEDCELLS	BIO_ddseq_1.FIXEDCELLS	0.904616	Naive T cell	ddseq
GAGAGGTTAAGGTATTGGTTA_GGTTCACCACATGAACAGCTT_TTCGTACAACCACAACTCAAT-BIO_ddseq_1.FIXEDCELLS	BIO_ddseq_1.FIXEDCELLS	0.711004	Naive T cell	ddseq
GGTGTTTCCGAACCGGAGCCT_TCAAGACATAGTTGAAGCAGC_TTTCCTAGGAGCCTCTTGTCC-BIO_ddseq_1.FIXEDCELLS	BIO_ddseq_1.FIXEDCELLS	0.855367	Naive T cell	ddseq
ATAGGCACTCTTGCGTGTCCA_GGAAGTTGCGACTCAACTCTT_TATACTTAACGGTGTCCTTAA-BIO_ddseq_1.FIXEDCELLS	BIO_ddseq_1.FIXEDCELLS	0.663395	Cytotoxic T cell	ddseq
CGTACAAGGCAGGCCCGCGAT-BIO_ddseq_1.FIXEDCELLS	BIO_ddseq_1.FIXEDCELLS	0.866018	CD14+ monocyte	ddseq
AAGTGCGCGATGCAATATAAC_GGTTAGTTTGGTTATTACAGA_TAACGCCTTCGTACTCCAGTT-BIO_ddseq_1.FIXEDCELLS	BIO_ddseq_1.FIXEDCELLS	0.913134	CD14+ monocyte	ddseq
ATGTTCCGACAATATTCTGCA_CCACTTGTTCCTCTCGCGGCG_GCGCACGTCCTTAAGCGACTC-BIO_ddseq_1.FIXEDCELLS	BIO_ddseq_1.FIXEDCELLS	0.976103	Naive T cell	ddseq
AGCCGCCCTGGCATACCTACC_CATACGCGAATCAATTAAGCG_GAATATGGCTTTATTGTCGCT-BIO_ddseq_1.FIXEDCELLS	BIO_ddseq_1.FIXEDCELLS	0.897896	Naive T cell	ddseq
GAGCGTGCGGCTGCAAGGTTC_GCAGTGTAATTGGTTGCGAGC_TAGTACCGAGCTAATCGCGCA_TCATACATTCCTCTTTAAGCG-BIO_ddseq_1.FIXEDCELLS	BIO_ddseq_1.FIXEDCELLS	0.613782	Naive T cell	ddseq
ACTACGAATGGTGTAATTCCA_AGTTTCTACGAGAACCATAAT_CGTAGCCAAGTTATCGATTAC-BIO_ddseq_1.FIXEDCELLS	BIO_ddseq_1.FIXEDCELLS	0.737541	Naive T cell	ddseq
ACAGCTTCTAAGAAATTCGTT-BIO_ddseq_1.FIXEDCELLS	BIO_ddseq_1.FIXEDCELLS	0.932775	CD14+ monocyte	ddseq
ATTCGTTATATAACCGTACAA_GAGCGTGAGCTGAGGCTCCAA_TCCTTAATACCGAACTTACCG-BIO_ddseq_1.FIXEDCELLS	BIO_ddseq_1.FIXEDCELLS	0.604159	Naive T cell	ddseq
CGATTACTAACGCCTCATACA_GGTTAGTCCGCGATAGTTTCT-BIO_ddseq_1.FIXEDCELLS	BIO_ddseq_1.FIXEDCELLS	0.786914	Naive T cell	ddseq
ATAGTTGACGTATTCGATGCA_ATAGTTGGTCCTTCTGAATCC_ATTGCCTTTGGTTAACAGCTT-BIO_ddseq_1.FIXEDCELLS	BIO_ddseq_1.FIXEDCELLS	0.799661	CD14+ monocyte	ddseq
ACTCAATTTGAGGCCTGGCAT_GAGAGGTTTATCATGTGTGTC-BIO_ddseq_1.FIXEDCELLS	BIO_ddseq_1.FIXEDCELLS	0.772102	Naive T cell	ddseq
CAGGCGGGCGTAGAACTACGA_CCTTAGGCGTGATACATCAGT_GCCTTTGTCGGATGGAGCTAA_GCTTTATGGCGTCCTGGTGAA_TGTCGCTGAGGACAGTGGTAG-BIO_ddseq_1.FIXEDCELLS	BIO_ddseq_1.FIXEDCELLS	0.528633	Naive T cell	ddseq
CATCTTAGGCGGAACGCGCTT_TGTTTAGCATCAGTTTGGACT-BIO_ddseq_1.FIXEDCELLS	BIO_ddseq_1.FIXEDCELLS	0.705885	Naive T cell	ddseq
CTAAGAAAACGGTGGTCGGTT_CTAAGAATTACAGAGAGCTAA_TTGGACTCAGGCGGTAGTGTT-BIO_ddseq_1.FIXEDCELLS	BIO_ddseq_1.FIXEDCELLS	0.683904	Naive T cell	ddseq
ATATAACAGATAGGACTACGA_CCAAGCTCACGGACTTCCTCT_GCTTTATTCGCGCAACAGTAC-BIO_ddseq_1.FIXEDCELLS	BIO_ddseq_1.FIXEDCELLS	0.860973	Naive T cell	ddseq
TAGTGTTTCGTTCTCGCCTAA-BIO_ddseq_1.FIXEDCELLS	BIO_ddseq_1.FIXEDCELLS	0.8304	Naive T cell	ddseq
TCCTTAATGAGATTTCAGCAA_TGCTACTACCTACCAGGCATG_TTGGTTAACGAGAAACGTTGG-BIO_ddseq_1.FIXEDCELLS	BIO_ddseq_1.FIXEDCELLS	0.770167	Naive T cell	ddseq
ACCATGCTTTCCTAAGGATAC_CGGTACGCGCCTAAACGTATT_TGAATCCCGACACTATAGTTG_TGAGGAGCGATGCAAGTTTCT-BIO_ddseq_1.FIXEDCELLS	BIO_ddseq_1.FIXEDCELLS	0.549672	Naive T cell	ddseq
CTATTCGTACTTTCAGCCGCC_GAATATGTCCTGGCTGATTGT-BIO_ddseq_1.FIXEDCELLS	BIO_ddseq_1.FIXEDCELLS	0.577112	Naive T cell	ddseq
CACGCCACACATGATGGCCTT_CGCGGCGAGTAAGCAATGATT_CTGGCATTGGCAACTAGTACC_TGGAAGGCACGGACGCTAATT_TTACAGAGTCCTTCTTCTGCA-BIO_ddseq_1.FIXEDCELLS	BIO_ddseq_1.FIXEDCELLS	0.713475	Naive T cell	ddseq
CCGGTTTGCTTTATAACCACA_CGGAGGACTTACCGTACTTTC_TCGCGCATGTCGCTAAGTTAT-BIO_ddseq_1.FIXEDCELLS	BIO_ddseq_1.FIXEDCELLS	0.712843	Naive T cell	ddseq
GCGACTCTTGAGGCTCCTTAA_TCCGCTCGACAATAGACAATA_TTTCCTACTTGTCCACAGTAC-BIO_ddseq_1.FIXEDCELLS	BIO_ddseq_1.FIXEDCELLS	0.326907	Cytotoxic T cell	ddseq
ATTGCCTAGATAGGTGATTGT_TCAAGACGCGTAGATGGCAAC_TCGGCGTCCTCCTTGCTTTAT-BIO_ddseq_1.FIXEDCELLS	BIO_ddseq_1.FIXEDCELLS	0.618332	Naive T cell	ddseq
CGGAGGATAGTGTTGGAGCCT_GTCGGTTCGGAGGATGGAAGG_TCCAGTTACAGTACCCAAGCT-BIO_ddseq_1.FIXEDCELLS	BIO_ddseq_1.FIXEDCELLS	1	B cell	ddseq
AGACTTCTGAGGAGAGCAACG_CGATTACAGAGACCCACATGA_TGGACCAAATGATTAGTAAGC-BIO_ddseq_1.FIXEDCELLS	BIO_ddseq_1.FIXEDCELLS	0.870769	Naive T cell	ddseq
ACGAGAACGGTACGGTTGATG_ACGTATTGAGTTGCAAGGTTC_CTTCATCTAGTACCTGTTTAG_CTTGTCCCGCAATCGAGTTGC_TGTAGTGCGCAATCGAGTTGC-BIO_ddseq_1.FIXEDCELLS	BIO_ddseq_1.FIXEDCELLS	0.653113	Naive T cell	ddseq
ACGAGAACGGTACGGTTGATG_ACGTATTGAGTTGCAAGGTTC_CTTCATCTAGTACCTGTTTAG_CTTGTCCCGCAATCGAGTTGC_GCGCACGCGCAATCGAGTTGC_TGTAGTGCGCAATCGAGTTGC-BIO_ddseq_1.FIXEDCELLS	BIO_ddseq_1.FIXEDCELLS	0.623685	Naive T cell	ddseq
AACCACAGGAAGTTGTGCATT_AATTGGTTGCGTTGACCATGC_ATGAGCTTGTTTAGCTATTCG-BIO_ddseq_1.FIXEDCELLS	BIO_ddseq_1.FIXEDCELLS	0.849151	Naive T cell	ddseq
AGACCATACCGGCTTGAGGAG_CTAGAGCTGAGATTATATAAC_CTCTTGCTTGAGGCTCGTTCT_TGACCGCGTAATACCACTTCT-BIO_ddseq_1.FIXEDCELLS	BIO_ddseq_1.FIXEDCELLS	0.911779	Naive T cell	ddseq
CAGAGAGCCGCGATTTCCTCT_GCTAATTTTGAGGCTGACCGC_GGTGTTTATTGCCTCGTTTGA_TCGGATGGCTTTATATGTTCC_TTACAGAAATTGGTGAGCTAA-BIO_ddseq_1.FIXEDCELLS	BIO_ddseq_1.FIXEDCELLS	0.665458	B cell	ddseq
CCGAACCCTATTCGTGTCGCT_CGATGCACGGATCTTCGGATG_TAGTGTTTTAAGCGAACTCTT_TCATACACGAGTGGGCGTAGA-BIO_ddseq_1.FIXEDCELLS	BIO_ddseq_1.FIXEDCELLS	0.796397	Cytotoxic T cell	ddseq
CACATGATGTTTAGTCGACAG_TATACTTAAGTTATAGGATAC_TTTCCTATTTCCTAACTACGA-BIO_ddseq_1.FIXEDCELLS	BIO_ddseq_1.FIXEDCELLS	0.795538	CD14+ monocyte	ddseq
GGTTAGTATGAGCTATTGCCT_TCTTGTAAGTAAGCTAAGGTA-BIO_ddseq_1.FIXEDCELLS	BIO_ddseq_1.FIXEDCELLS	0.645702	Cytotoxic T cell	ddseq
ACACGCGATAGGCACATGTAT_CGGAGGATTCCTCTAATTCCA-BIO_ddseq_1.FIXEDCELLS	BIO_ddseq_1.FIXEDCELLS	0.906481	Naive T cell	ddseq
TGCTACTAGGCATGGGTGTTT_TGGCAACCGACACTGGAAGTT-BIO_ddseq_1.FIXEDCELLS	BIO_ddseq_1.FIXEDCELLS	0.867367	Naive T cell	ddseq
GCGACTCAGTTTCTTGGTGAA_TAAGAGGAAGGTTCTTCGTAC-BIO_ddseq_1.FIXEDCELLS	BIO_ddseq_1.FIXEDCELLS	0.355491	Cytotoxic T cell	ddseq
CTCTTGCACAGTACACCGGCT_TCCAGTTAATTGGTTCAAGAC-BIO_ddseq_1.FIXEDCELLS	BIO_ddseq_1.FIXEDCELLS	1	B cell	ddseq
CGCGCTTGTTAGGAGGCGGAA_TAAGGTATCATACAGCTAATT_TCGCGCAAACGTAACGGCCAG_TGTTTAGCACTTCTGAGGACA-BIO_ddseq_1.FIXEDCELLS	BIO_ddseq_1.FIXEDCELLS	0.872305	Cytotoxic T cell	ddseq
CCGAACCTATACTTTTCCTCT_CGGATCTGAGAGGTTTCCTCT-BIO_ddseq_1.FIXEDCELLS	BIO_ddseq_1.FIXEDCELLS	0.818973	Naive T cell	ddseq
ACAGCTTTAGTGTTTAAGGTA_GAGCGTGTCAAGACATAGTTG_TATGTGCTTTGGTCGGTTAGT_TGAATCCCCAAGCTGAGAGGT-BIO_ddseq_1.FIXEDCELLS	BIO_ddseq_1.FIXEDCELLS	0.732462	Naive T cell	ddseq
TGCGTTGTGGCCTTCTAACTC_TTATCATAGCTGAGACCATGC-BIO_ddseq_1.FIXEDCELLS	BIO_ddseq_1.FIXEDCELLS	0.503947	Naive T cell	ddseq
AGGCATGATGTTCCACCGGCT_ATGTTCCGCAGTGTTTCCTCT_CGTTTGACGAGTGGCGGATCT_GGTTAGTGCGTAGAATTCGTT_TGCGAGCGAATATGTTGGACT-BIO_ddseq_1.FIXEDCELLS	BIO_ddseq_1.FIXEDCELLS	0.561621	Naive T cell	ddseq
ATTATTCCATGTATAAGTTAT-BIO_ddseq_1.FIXEDCELLS	BIO_ddseq_1.FIXEDCELLS	0.509076	Naive T cell	ddseq
AGGCATGGGAAGTTTGAGATT_CACGGACCAGGCGGCCTTAGG_CCACTTGACGAGAATCTTGTA-BIO_ddseq_1.FIXEDCELLS	BIO_ddseq_1.FIXEDCELLS	0.88248	Naive T cell	ddseq
CGATTACCGAGTGGCTCATTT_GAGCGTGATTCGTTCTTCATC_TCGGATGCTTACCGGATCACC_TTCCTCTCACGCCATGTCGCT-BIO_ddseq_1.FIXEDCELLS	BIO_ddseq_1.FIXEDCELLS	0.875386	Naive T cell	ddseq
AGGACGTCGGTACGAGAGACC_GGAAGTTCTAGAGCCTAGAGC_TTCGTACGAGCTAACTAACTC-BIO_ddseq_1.FIXEDCELLS	BIO_ddseq_1.FIXEDCELLS	0.852085	Naive T cell	ddseq
ACGTTGGATGAGCTAGCTGAG_GGTTAGTCCGAACCCGCCTAA-BIO_ddseq_1.FIXEDCELLS	BIO_ddseq_1.FIXEDCELLS	0.618274	Natural killer cell	ddseq
AACCACAAAGTTATTAGTGTT_TCTTGTAAGGACGTCTGCGCC-BIO_ddseq_1.FIXEDCELLS	BIO_ddseq_1.FIXEDCELLS	0.95848	CD14+ monocyte	ddseq
ACTCAATTAGTGTTTCGCGCA_CTATTCGATGTTCCATGAGCT_TAGTACCTTACAGATGGACCA_TCGTTCTAATTCCAGTGGTAG-BIO_ddseq_1.FIXEDCELLS	BIO_ddseq_1.FIXEDCELLS	0.936368	Naive T cell	ddseq
ATTGCCTAGGCATGTCCGCTC_GCACAGCGGTGTTTTCGGCGT_TAGTACCGGTAACACCATAAT-BIO_ddseq_1.FIXEDCELLS	BIO_ddseq_1.FIXEDCELLS	0.963532	Naive T cell	ddseq
AGCAACGCGAGTGGCGGCCAG_CGGAGGAAGTTTCTCACTTCT_GCCTCGTAATGATTAGGCATG_TCCTGGCGTCGGTTAGTAAGC-BIO_ddseq_1.FIXEDCELLS	BIO_ddseq_1.FIXEDCELLS	0.6672	Naive T cell	ddseq
CCACTTGATATAACAACGTAA_CCGAACCCTTCATCTGGTGAA_CGACACTCGGCCAGGAATCAA_CGTTTGAAACTCTTTTAAGCG-BIO_ddseq_1.FIXEDCELLS	BIO_ddseq_1.FIXEDCELLS	0.943918	CD14+ monocyte	ddseq
CAGAGAGCGGTACGACAGTAC_CGAGTGGCACATGATCAAGAC_CTCATTTTGGCCTTATATAAC_TGAGATTAAGTTATAATTGGT-BIO_ddseq_1.FIXEDCELLS	BIO_ddseq_1.FIXEDCELLS	0.785942	Cytotoxic T cell	ddseq
AGCAACGTCGACAGCTCTTGC_CACGCCATGTTTAGTCGCGCA_CTTACCGCACATGACGCGGCG_TTCGTACAATGATTTCTTGTA-BIO_ddseq_1.FIXEDCELLS	BIO_ddseq_1.FIXEDCELLS	0.536842	Cytotoxic T cell	ddseq
CCAAGCTGGAAGTTGTGTCCA_CGGCCAGCTTACCGCGATGCA_CTAAGAACCACTTGATGGTGT-BIO_ddseq_1.FIXEDCELLS	BIO_ddseq_1.FIXEDCELLS	0.645317	Cytotoxic T cell	ddseq
GACAATAGCTCCAATCGTTCT_TACCGAATGTCGCTTCTTGTA_TCGGCGTACCTACCAGACCAT-BIO_ddseq_1.FIXEDCELLS	BIO_ddseq_1.FIXEDCELLS	0.600665	Cytotoxic T cell	ddseq
AGACCATCAGAATTACAGTAC_GAGCGTGTTGAGGCAAGCAGC_GTGGCGCCACGGACGCCTCGT-BIO_ddseq_1.FIXEDCELLS	BIO_ddseq_1.FIXEDCELLS	0.809708	Cytotoxic T cell	ddseq
TCAAGACTTCGTACAGATAGG-BIO_ddseq_1.FIXEDCELLS	BIO_ddseq_1.FIXEDCELLS	0.717379	Naive T cell	ddseq
AATGATTCTAAGAAACCTACC_GGTTAGTCTAAGAACGTAGCC-BIO_ddseq_1.FIXEDCELLS	BIO_ddseq_1.FIXEDCELLS	0.711407	CD16+ monocyte	ddseq
GCCTTTGTCGCGCAGGTAACA-BIO_ddseq_1.FIXEDCELLS	BIO_ddseq_1.FIXEDCELLS	0.731175	CD16+ monocyte	ddseq
ACACGCGGGACGACTGGAAGG_GCTTTATTGACCGCCTAACTC-BIO_ddseq_1.FIXEDCELLS	BIO_ddseq_1.FIXEDCELLS	0.837419	CD16+ monocyte	ddseq
AACCACAACCGGCTTTGGTTA_TGAGGAGTCATACAGTCCTTC-BIO_ddseq_1.FIXEDCELLS	BIO_ddseq_1.FIXEDCELLS	0.700177	Natural killer cell	ddseq
ATGAGCTGTCGGTTGGACGAC_CACTTCTTCGACAGTTCCTCT-BIO_ddseq_1.FIXEDCELLS	BIO_ddseq_1.FIXEDCELLS	0.701332	Naive T cell	ddseq
CACGCCACGTACAAACAGCTT_CCTATGTAATGATTACGTATT_GTGTCCAAGACCATTCGGATG_TGTCGCTACGAGAATGGACCA-BIO_ddseq_1.FIXEDCELLS	BIO_ddseq_1.FIXEDCELLS	0.730154	CD14+ monocyte	ddseq
CATACGCCGCAATCCCACTTG_CGCCTAATAGTGTTTCCTTAA_GTGTCCATTCGTACCTTACCG_TAACGCCTTATCATGCTAATT_TGCTACTCAGGCGGGCAGTGT-BIO_ddseq_1.FIXEDCELLS	BIO_ddseq_1.FIXEDCELLS	0.496206	Cytotoxic T cell	ddseq
AATGATTTCGGCGTTTTGGTC_ACGTTGGACGAGAATCGACAG_AGGCATGTACGCATGAGAGGT_GGCGTCCTAACGCCATATAAC-BIO_ddseq_1.FIXEDCELLS	BIO_ddseq_1.FIXEDCELLS	0.662515	Naive T cell	ddseq
TCATACATGACCGCAATTCCA-BIO_ddseq_1.FIXEDCELLS	BIO_ddseq_1.FIXEDCELLS	0.806652	Naive T cell	ddseq
AATTCCACCGGTTTTCCGCTC_CGGCCAGGCGTAGAACCGGCT_GGCAGGCTCAAGACGGCGGAA-BIO_ddseq_1.FIXEDCELLS	BIO_ddseq_1.FIXEDCELLS	0.713129	Cytotoxic T cell	ddseq
TTCGTACGGAAGTTACGAGAA-BIO_ddseq_1.FIXEDCELLS	BIO_ddseq_1.FIXEDCELLS	0.79937	Naive T cell	ddseq
AGAGACCACTCAATTACCGAA_CCAAGCTGCGACTCCTATTCG_TAAGAGGGTGGTAGATGTTCC_TGAGGAGCGCAATCATATAAC-BIO_ddseq_1.FIXEDCELLS	BIO_ddseq_1.FIXEDCELLS	0.843449	CD14+ monocyte	ddseq
CGGTACGTGCGTTGACAGCTT_TGAGGAGAATGATTTGCGTTG_TTGGTTACCATAATCATCAGT-BIO_ddseq_1.FIXEDCELLS	BIO_ddseq_1.FIXEDCELLS	0.933544	Naive T cell	ddseq
TCCAGTTTTGTAAGCACATGA_TCGTTCTAACTCTTAACTCTT-BIO_ddseq_1.FIXEDCELLS	BIO_ddseq_1.FIXEDCELLS	0.825165	CD14+ monocyte	ddseq
CCTTAGGAGACTTCGTGTCCA_GTAATACGCCTCGTTCGGCGT_TACGCATAGGCATGGAGGACA_TGTTTAGTCATACACCTCCTT-BIO_ddseq_1.FIXEDCELLS	BIO_ddseq_1.FIXEDCELLS	0.732348	CD14+ monocyte	ddseq
CATGTATGTGCATTAGACTTC_GGAGCCTCTAGAGCTAGTGTT_TCGTTCTGAGCGTGGATAGAC-BIO_ddseq_1.FIXEDCELLS	BIO_ddseq_1.FIXEDCELLS	0.659051	Naive T cell	ddseq
GCGCACGATGTTCCATGTTCC_GTGGCGCACGTATTGAATATG_TACCGAACTTGTCCACCTACC-BIO_ddseq_1.FIXEDCELLS	BIO_ddseq_1.FIXEDCELLS	0.797162	Naive T cell	ddseq
CGGCTGCTTTGGTCCGATGCA_GGCGGAAGGTGTTTAACCACA-BIO_ddseq_1.FIXEDCELLS	BIO_ddseq_1.FIXEDCELLS	0.858551	Cytotoxic T cell	ddseq
AGTAAGCTGAATCCATGGTGT_TCTGAACCCAGTCATCATACA-BIO_ddseq_1.FIXEDCELLS	BIO_ddseq_1.FIXEDCELLS	0.668207	Cytotoxic T cell	ddseq
CTCATTTCATACGCTTCGTAC_CTTGTCCCATACGCTTCGTAC_GAACCGTAGAGACCAGCAACG_GCGCACGCATACGCTTCGTAC_TGTAGTGCATACGCTTCGTAC-BIO_ddseq_1.FIXEDCELLS	BIO_ddseq_1.FIXEDCELLS	1	B cell	ddseq
ATGAGCTCTCATTTCTAAGAA_CACATGATGCTACTCACGGAC_CAGAATTTACTTTCAAGCAGC_GGCAGGCAGACTTCCTGGCAT_TACCGAATAAGAGGATTCACG-BIO_ddseq_1.FIXEDCELLS	BIO_ddseq_1.FIXEDCELLS	0.907637	CD14+ monocyte	ddseq
CTAGAGCTCGCGCATTGGACT_CTCTTGCATTCACGTAACGCC-BIO_ddseq_1.FIXEDCELLS	BIO_ddseq_1.FIXEDCELLS	0.850612	CD14+ monocyte	ddseq
AGAGACCAACTCTTCTTGCGA_AGAGACCTCCTTAATGATTGT_CGACACTCTATTCGCGAGTGG-BIO_ddseq_1.FIXEDCELLS	BIO_ddseq_1.FIXEDCELLS	0.810064	CD16+ monocyte	ddseq
CGTGATACACATGAATGGTGT_GCGACTCAAGTGCGGAGGACA_TGGACCAATGTTCCTCTTGTA-BIO_ddseq_1.FIXEDCELLS	BIO_ddseq_1.FIXEDCELLS	0.729357	Naive T cell	ddseq
CTCTTGCGGCGGAAAATTCCA_GAGCTAACCGAACCTTTGGTC_TCTGAACAGACTTCCTTGCGA-BIO_ddseq_1.FIXEDCELLS	BIO_ddseq_1.FIXEDCELLS	0.888232	Naive T cell	ddseq
TGTTTAGCTTCATCATTATTC-BIO_ddseq_1.FIXEDCELLS	BIO_ddseq_1.FIXEDCELLS	0.844631	Naive T cell	ddseq
CACTTCTGCCTTTGGCCTCGT_TTGGTTAGGAGCCTCACGCCA-BIO_ddseq_1.FIXEDCELLS	BIO_ddseq_1.FIXEDCELLS	0.818794	Cytotoxic T cell	ddseq
CTTGTCCTGATTGTTTAAGCG_GCTAATTCATCTTATGGCCTT_TGGCCTTGAGGACAAGCGAAT-BIO_ddseq_1.FIXEDCELLS	BIO_ddseq_1.FIXEDCELLS	0.639935	Naive T cell	ddseq
CGACACTTCATACATCGGCGT_TTGAGGCCGTAGCCCTGCGCC-BIO_ddseq_1.FIXEDCELLS	BIO_ddseq_1.FIXEDCELLS	0.46252	Natural killer cell	ddseq
AGTAAGCTCCTGGCTGGCCTT_CTTGTCCGGAGCCTAGGCATG_GAGTTGCCCTCCTTCAGAGAG-BIO_ddseq_1.FIXEDCELLS	BIO_ddseq_1.FIXEDCELLS	0.79896	CD14+ monocyte	ddseq
ATAGGCAACTACGAGCTAATT_ATAGGCATCGACAGCCTATGT-BIO_ddseq_1.FIXEDCELLS	BIO_ddseq_1.FIXEDCELLS	0.722413	Naive T cell	ddseq
AGAGACCGTTAGGAACCATGC-BIO_ddseq_1.FIXEDCELLS	BIO_ddseq_1.FIXEDCELLS	0.734311	Naive T cell	ddseq
CGCCTAAAGGATACTGTAGTG_CTATTCGCGTAGCCCTTGCGA-BIO_ddseq_1.FIXEDCELLS	BIO_ddseq_1.FIXEDCELLS	0.835521	Naive T cell	ddseq
ATATAACCTTCATCCAGGCGG-BIO_ddseq_1.FIXEDCELLS	BIO_ddseq_1.FIXEDCELLS	1	B cell	ddseq
AATGGCCTAAGGTAAAGTTAT-BIO_ddseq_1.FIXEDCELLS	BIO_ddseq_1.FIXEDCELLS	0.83511	Naive T cell	ddseq
ATAGTTGTGAGGAGCGAGGTC_CCTATGTGTCCTTCACGTATT_TGCGAGCACAGTACTTGGACT-BIO_ddseq_1.FIXEDCELLS	BIO_ddseq_1.FIXEDCELLS	0.818823	Naive T cell	ddseq
CATCTTACTCATTTCGAGGTC_GTGGTAGCGGTACGACGTATT-BIO_ddseq_1.FIXEDCELLS	BIO_ddseq_1.FIXEDCELLS	0.722412	Naive T cell	ddseq
AGACCATAGCTGAGTCGGCGT_CAGAATTCTGCGCCATATAAC_CTGCGCCGGTTCACCATCAGT-BIO_ddseq_1.FIXEDCELLS	BIO_ddseq_1.FIXEDCELLS	0.923803	CD14+ monocyte	ddseq
CGGTACGAATGATTACGAGAA_TACGCATATGTTCCGTCCTTC-BIO_ddseq_1.FIXEDCELLS	BIO_ddseq_1.FIXEDCELLS	0.967442	Naive T cell	ddseq
GAGCTAATTCCTCTACCATGC_TTCTGCATTTGGTCTCATACA-BIO_ddseq_1.FIXEDCELLS	BIO_ddseq_1.FIXEDCELLS	0.943475	CD14+ monocyte	ddseq
CCATAATGGTTAGTAAGTTAT_CCTCCTTTCCTGGCCTTACCG-BIO_ddseq_1.FIXEDCELLS	BIO_ddseq_1.FIXEDCELLS	1	B cell	ddseq
CCTCCTTTGTCGCTTGAGGAG_TGGCAACCGGCTGCAGGCATG-BIO_ddseq_1.FIXEDCELLS	BIO_ddseq_1.FIXEDCELLS	1	B cell	ddseq
AGCTGAGAAGTGCGGATAGAC-BIO_ddseq_1.FIXEDCELLS	BIO_ddseq_1.FIXEDCELLS	0.531003	Natural killer cell	ddseq
AAGTTATGGTTCACTTGGACT_CTAACTCATGGTGTGCGCACG_CTTACCGGCCTTTGGTGGCGC-BIO_ddseq_1.FIXEDCELLS	BIO_ddseq_1.FIXEDCELLS	0.88407	CD14+ monocyte	ddseq
AGACCATAGCCGCCAGATAGG_CTTGTCCATGAGCTGTCCTTC-BIO_ddseq_1.FIXEDCELLS	BIO_ddseq_1.FIXEDCELLS	0.868252	Natural killer cell	ddseq
CGGAGGAACAGTACATGTTCC-BIO_ddseq_1.FIXEDCELLS	BIO_ddseq_1.FIXEDCELLS	0.601121	Cytotoxic T cell	ddseq
GAACCGTCGATGCAGGTGTTT-BIO_ddseq_1.FIXEDCELLS	BIO_ddseq_1.FIXEDCELLS	0.688673	Cytotoxic T cell	ddseq
CTCATTTGGCGGAATGATTGT_CTTGTCCCTGCGCCCACTTCT-BIO_ddseq_1.FIXEDCELLS	BIO_ddseq_1.FIXEDCELLS	0.680134	Naive T cell	ddseq
CGGCCAGCAGAATTGTAATAC_GCCTTTGGGAGCCTTGGTGAA-BIO_ddseq_1.FIXEDCELLS	BIO_ddseq_1.FIXEDCELLS	1	B cell	ddseq
GATAGACATAGTTGTGTAGTG-BIO_ddseq_1.FIXEDCELLS	BIO_ddseq_1.FIXEDCELLS	0.547948	Natural killer cell	ddseq
CCTCCTTGAGCTAACCGGTTT_GGCAGGCTGGAAGGCAGGCGG_TAAGGTAGTGCATTGCGCACG-BIO_ddseq_1.FIXEDCELLS	BIO_ddseq_1.FIXEDCELLS	0.842376	Naive T cell	ddseq
CTAAGAATCCTTAATGAATCC_GAATATGAACCACATCTGAAC-BIO_ddseq_1.FIXEDCELLS	BIO_ddseq_1.FIXEDCELLS	0.615709	Cytotoxic T cell	ddseq
ACCTACCTACTTTCGGTAACA_GCGCACGAACGTAAAGCCGCC_TAACGCCCTGGCATGCTTTAT-BIO_ddseq_1.FIXEDCELLS	BIO_ddseq_1.FIXEDCELLS	1	B cell	ddseq
AAGTGCGTCAAGACTTGAGGC_CGCAATCGGCGGAACCGAACC_GTAATACATATAACTGGACCA_TGACCGCCTAACTCATTGCCT-BIO_ddseq_1.FIXEDCELLS	BIO_ddseq_1.FIXEDCELLS	0.530918	Naive T cell	ddseq
CTCTTGCGCGTAGACTCTTGC_GAATATGCGGAGGAAGATAGG_TCAAGACTCAGCAATGGCCTT-BIO_ddseq_1.FIXEDCELLS	BIO_ddseq_1.FIXEDCELLS	0.962262	CD14+ monocyte	ddseq
AAGTGCGCTTGCGAGATAGAC-BIO_ddseq_1.FIXEDCELLS	BIO_ddseq_1.FIXEDCELLS	0.342381	Cytotoxic T cell	ddseq
CACGCCAAGACTTCGAGGACA_TCAGCAATCCGCTCCATGTAT_TGCTACTTGAGATTCTCTTGC-BIO_ddseq_1.FIXEDCELLS	BIO_ddseq_1.FIXEDCELLS	0.78348	CD16+ monocyte	ddseq
CGTGATAATTCACGATGAGCT_CTCATTTACCGGCTTTGTAAG_GCTCCAACCATAATCGTACAA-BIO_ddseq_1.FIXEDCELLS	BIO_ddseq_1.FIXEDCELLS	0.886524	Naive T cell	ddseq
GGCAGGCTCGGATGCAGAATT_TTGTAAGTTATCATCACATGA-BIO_ddseq_1.FIXEDCELLS	BIO_ddseq_1.FIXEDCELLS	0.907927	CD14+ monocyte	ddseq
GAACCGTGTTAGGACCTTAGG-BIO_ddseq_1.FIXEDCELLS	BIO_ddseq_1.FIXEDCELLS	0.824162	Naive T cell	ddseq
CACTTCTAATTCCAGCACAGC_CAGGCGGCGGATCTGTGTGTC_CCGGTTTCGCCTAACACTTCT-BIO_ddseq_1.FIXEDCELLS	BIO_ddseq_1.FIXEDCELLS	0.705474	Cytotoxic T cell	ddseq
CGAGTGGGATCACCGAGCGTG_CGATTACCGACACTTTGGACT-BIO_ddseq_1.FIXEDCELLS	BIO_ddseq_1.FIXEDCELLS	0.882501	Naive T cell	ddseq
GTGCATTCCATAATACTCAAT_TTGTAAGGTAATACGAGCGTG-BIO_ddseq_1.FIXEDCELLS	BIO_ddseq_1.FIXEDCELLS	0.779734	CD14+ monocyte	ddseq
AGCGAATCCACTTGCACGCCA_CGCAATCTGAATCCCGAGTGG_TATGTGCTTGAGGCTGTTTAG-BIO_ddseq_1.FIXEDCELLS	BIO_ddseq_1.FIXEDCELLS	0.712159	Cytotoxic T cell	ddseq
CTGCGCCTCATACAAATGGCC-BIO_ddseq_1.FIXEDCELLS	BIO_ddseq_1.FIXEDCELLS	0.648052	Cytotoxic T cell	ddseq
CATACGCCGTAGCCAGCTGAG_GAGGACATAACGCCACGTATT-BIO_ddseq_1.FIXEDCELLS	BIO_ddseq_1.FIXEDCELLS	0.786513	Naive T cell	ddseq
GGAAGTTGCTCCAAGGTAACA_TTCTGCACACTTCTCATACGC_TTGGACTCCTATGTCCACTTG-BIO_ddseq_1.FIXEDCELLS	BIO_ddseq_1.FIXEDCELLS	0.725478	CD14+ monocyte	ddseq
CGACACTCGTTTGATGCGAGC_TAAGGTATGATTGTTTCTGCA_TGGCCTTTGAATCCGCCTTTG-BIO_ddseq_1.FIXEDCELLS	BIO_ddseq_1.FIXEDCELLS	0.528171	Naive T cell	ddseq
ATGAGCTGCACAGCAGGATAC_TTACAGATATACTTGAGCTAA-BIO_ddseq_1.FIXEDCELLS	BIO_ddseq_1.FIXEDCELLS	0.861244	Naive T cell	ddseq
ACTCAATTCCAGTTGTGTCCA_CAGAGAGAGGATACCACGCCA_CTAACTCCTGCGCCCGCGGCG_GGACGACCGCCTAAGCGACTC-BIO_ddseq_1.FIXEDCELLS	BIO_ddseq_1.FIXEDCELLS	0.593677	Naive T cell	ddseq
AGACCATTAAGGTAGCGCACG_CAGGCGGGCTCCAAACACGCG_TCGACAGAGGCATGCCTTAGG-BIO_ddseq_1.FIXEDCELLS	BIO_ddseq_1.FIXEDCELLS	0.780813	Naive T cell	ddseq
AGCTGAGCACGCCATCGCGCA_GGAGCCTTCGTTCTGAATATG_GGCGTCCGTGGCGCTCTGAAC-BIO_ddseq_1.FIXEDCELLS	BIO_ddseq_1.FIXEDCELLS	0.81137	Naive T cell	ddseq
TAGTGTTGGTTCACCGGCCAG_TTCCTCTTCCTGGCCTAAGAA-BIO_ddseq_1.FIXEDCELLS	BIO_ddseq_1.FIXEDCELLS	0.606913	Naive T cell	ddseq
GTGGTAGCACATGATGATTGT-BIO_ddseq_1.FIXEDCELLS	BIO_ddseq_1.FIXEDCELLS	0.695947	Naive T cell	ddseq
TTATCATCCTTAGGACCGGCT-BIO_ddseq_1.FIXEDCELLS	BIO_ddseq_1.FIXEDCELLS	0.987529	CD14+ monocyte	ddseq
TACGCATTCGGCGTACGTATT_TCAAGACGGAAGTTCCGCGAT-BIO_ddseq_1.FIXEDCELLS	BIO_ddseq_1.FIXEDCELLS	0.888601	Naive T cell	ddseq
CCGAACCTTGAGGCGTGTGTC_GAATCAAGATCACCCCAGTCA_GGTCGTACTTACCGCCAAGCT-BIO_ddseq_1.FIXEDCELLS	BIO_ddseq_1.FIXEDCELLS	0.788335	Naive T cell	ddseq
ACCATGCGCCTTTGTTGGACT_GAACCGTTTTGGTCTCAGCAA_GATAGACAGCTGAGAATTGGT-BIO_ddseq_1.FIXEDCELLS	BIO_ddseq_1.FIXEDCELLS	0.41874	Dendritic cell	ddseq
GATAGACGTAATACTTGAGGC-BIO_ddseq_1.FIXEDCELLS	BIO_ddseq_1.FIXEDCELLS	0.625052	Natural killer cell	ddseq
GGCGGAACTAACTCGCTCCAA_GGCGGAAGAATATGTCAAGAC_TGGCAACACGAGAAATGAATA_TGTCGCTAACTCTTGAATATG-BIO_ddseq_1.FIXEDCELLS	BIO_ddseq_1.FIXEDCELLS	0.585477	Cytotoxic T cell	ddseq
AACTCTTGAATATGACCGGCT_TGCGAGCCATACGCCGACACT-BIO_ddseq_1.FIXEDCELLS	BIO_ddseq_1.FIXEDCELLS	0.815437	Naive T cell	ddseq
CGATGCACTTGTCCGTGTCCA_GCAGTGTTAGTGTTCCTATGT_TTCGTACTTGGTTAACTACGA-BIO_ddseq_1.FIXEDCELLS	BIO_ddseq_1.FIXEDCELLS	0.772212	Naive T cell	ddseq
ACTCAATCGATGCACGACACT_TTACAGATCAGCAACGTACAA-BIO_ddseq_1.FIXEDCELLS	BIO_ddseq_1.FIXEDCELLS	0.500893	Cytotoxic T cell	ddseq
ATAGGCATGGACCACAGGCGG_TATGTGCCTGCGCCTACCGAA_TGCGTTGATGGTGTTGAGATT_TTGAGGCAGGCATGTGGACCA-BIO_ddseq_1.FIXEDCELLS	BIO_ddseq_1.FIXEDCELLS	0.485473	Naive T cell	ddseq
AAGGTTCAGACCATATTATTC_AGAGACCCATGTATGGAGCCT_GGACGACTCATACATGCGTTG_GGTGTTTAGACCATCATGTAT-BIO_ddseq_1.FIXEDCELLS	BIO_ddseq_1.FIXEDCELLS	0.621625	Naive T cell	ddseq
CCGGTTTTCGACAGACCGGCT_CCTATGTTACGCATCATCAGT_TCCTGGCTGATTGTCCTCCTT-BIO_ddseq_1.FIXEDCELLS	BIO_ddseq_1.FIXEDCELLS	1	B cell	ddseq
ACTACGAGCGTAGATTGTAAG_TCTGAACACGTTGGCCAAGCT-BIO_ddseq_1.FIXEDCELLS	BIO_ddseq_1.FIXEDCELLS	0.868618	Naive T cell	ddseq
CATACGCTGCTACTTCCGCTC_CCAGTCACTCATTTGAATATG_CTCTTGCAGCTGAGCATGTAT-BIO_ddseq_1.FIXEDCELLS	BIO_ddseq_1.FIXEDCELLS	0.767362	Naive T cell	ddseq
ATGAATAATGAATATTGGACT_CGGTACGCCAGTCACATACGC_GGACGACTAACGCCGAGGACA_TACGCATTGGCCTTAGTAAGC-BIO_ddseq_1.FIXEDCELLS	BIO_ddseq_1.FIXEDCELLS	0.908882	Cytotoxic T cell	ddseq
ATGTTCCCATGTATCTTACCG_CGTGATACTCTTGCCCGAACC_TGACCGCACGTTGGGATAGAC-BIO_ddseq_1.FIXEDCELLS	BIO_ddseq_1.FIXEDCELLS	0.52751	Dendritic cell	ddseq
GCCTTTGTGGAAGGGAGGACA_TGACCGCTGCTACTAATGGCC-BIO_ddseq_1.FIXEDCELLS	BIO_ddseq_1.FIXEDCELLS	0.76918	CD16+ monocyte	ddseq
CATCAGTCTTGCGAGTCGGTT_GTGTGTCGGTCGTAAGCTGAG_TGGTGAAGCTAATTTAACGCC-BIO_ddseq_1.FIXEDCELLS	BIO_ddseq_1.FIXEDCELLS	0.535759	CD14+ monocyte	ddseq
CTCATTTGTAATACAGGACGT_TAACGCCCCTATGTCGCGCTT_TTAAGCGTAGTACCAACGTAA-BIO_ddseq_1.FIXEDCELLS	BIO_ddseq_1.FIXEDCELLS	0.984263	CD14+ monocyte	ddseq
CGCGGCGCTGGCATGGACGAC_TTCTGCAGGCAGGCGCCTTTG-BIO_ddseq_1.FIXEDCELLS	BIO_ddseq_1.FIXEDCELLS	0.936963	CD14+ monocyte	ddseq
ACGAGAAGTGGTAGATTGCCT_AGATAGGCGGCCAGACCTACC_GAGGACAATAGTTGCCACTTG-BIO_ddseq_1.FIXEDCELLS	BIO_ddseq_1.FIXEDCELLS	0.773534	Naive T cell	ddseq
CACGCCATAACGCCCTGCGCC_GAGGACAGCTAATTCAGGCGG_GATAGACTCCAGTTCGCGCTT-BIO_ddseq_1.FIXEDCELLS	BIO_ddseq_1.FIXEDCELLS	0.904723	CD14+ monocyte	ddseq
AATTCCAGAGCGTGGAGTTGC_GCTCCAATAAGAGGCGCAATC-BIO_ddseq_1.FIXEDCELLS	BIO_ddseq_1.FIXEDCELLS	0.397244	B cell	ddseq
AGGCATGGTTGATGATGTTCC_CGAGTGGGCCTTTGTCAGCAA_GAGCGTGGTGTGTCTCCGCTC_GCTCCAAACAGCTTCCTATGT_TCGTTCTTTCGTACCTAAGAA-BIO_ddseq_1.FIXEDCELLS	BIO_ddseq_1.FIXEDCELLS	0.672691	CD16+ monocyte	ddseq
CTGGCATCGATGCAATGGTGT_TCGGCGTATTATTCGTTGATG-BIO_ddseq_1.FIXEDCELLS	BIO_ddseq_1.FIXEDCELLS	0.764862	Naive T cell	ddseq
CTCTTGCTCATACAGAGCGTG_TTATCATTGTCGCTACGTTGG-BIO_ddseq_1.FIXEDCELLS	BIO_ddseq_1.FIXEDCELLS	0.901838	Cytotoxic T cell	ddseq
GTTGATGCTGGCATCCAAGCT-BIO_ddseq_1.FIXEDCELLS	BIO_ddseq_1.FIXEDCELLS	0.843958	Cytotoxic T cell	ddseq
AAGCAGCACACGCGCATGTAT_ACGAGAAAATTGGTAACCACA_GAATCAACTAGAGCTCGGATG_GATAGACGGTAACAACAGTAC-BIO_ddseq_1.FIXEDCELLS	BIO_ddseq_1.FIXEDCELLS	0.681005	CD14+ monocyte	ddseq
TGAGGAGATTGCCTAGGACGT-BIO_ddseq_1.FIXEDCELLS	BIO_ddseq_1.FIXEDCELLS	0.776177	Naive T cell	ddseq
AACTCTTACCATGCCGCCTAA_GCGCACGCGAGTGGACTCAAT_TGGAAGGTCTGAACCTCTTGC-BIO_ddseq_1.FIXEDCELLS	BIO_ddseq_1.FIXEDCELLS	0.961732	CD14+ monocyte	ddseq
GTCGGTTCAGAGAGCGCAATC-BIO_ddseq_1.FIXEDCELLS	BIO_ddseq_1.FIXEDCELLS	1	B cell	ddseq
TGGCAACAACGTAATTTGGTC-BIO_ddseq_1.FIXEDCELLS	BIO_ddseq_1.FIXEDCELLS	0.670304	Naive T cell	ddseq
TAGTGTTTTATCATTCCAGTT_TCAGCAATTGGTTAAAGTGCG-BIO_ddseq_1.FIXEDCELLS	BIO_ddseq_1.FIXEDCELLS	0.921313	CD14+ monocyte	ddseq
ACGAGAAGACAATAAGCAACG_AGCAACGAGACCATCCTCCTT_CTTACCGACGTTGGGCTCCAA-BIO_ddseq_1.FIXEDCELLS	BIO_ddseq_1.FIXEDCELLS	0.803268	Naive T cell	ddseq
TCAGCAAATGTTCCTCGACAG-BIO_ddseq_1.FIXEDCELLS	BIO_ddseq_1.FIXEDCELLS	0.545125	CD14+ monocyte	ddseq
CCGCGATAGACCATAGGACGT_CGGAGGATAGTACCCTAAGAA_GGAAGTTGGTCGTATCCTGGC-BIO_ddseq_1.FIXEDCELLS	BIO_ddseq_1.FIXEDCELLS	0.676057	Cytotoxic T cell	ddseq
AGATAGGTCAGCAAGTTGATG_CGACACTCGCAATCGCCTTTG_CGCGCTTAATGGCCTTGGTTA-BIO_ddseq_1.FIXEDCELLS	BIO_ddseq_1.FIXEDCELLS	0.345593	B cell	ddseq
AACTCTTCTTGTCCCATGTAT-BIO_ddseq_1.FIXEDCELLS	BIO_ddseq_1.FIXEDCELLS	0.745335	CD14+ monocyte	ddseq
CAGAATTGATAGACCACATGA_GAGAGGTCGCCTAACAGGCGG_GATCACCACGTATTTCAAGAC_GTGGTAGGAGGACAGCTCCAA-BIO_ddseq_1.FIXEDCELLS	BIO_ddseq_1.FIXEDCELLS	0.899785	CD14+ monocyte	ddseq
CATACGCTGACCGCGGAAGTT_GCTCCAATCATACAGAGCGTG_TCTGAACTTCTGCAACCATGC-BIO_ddseq_1.FIXEDCELLS	BIO_ddseq_1.FIXEDCELLS	0.892354	CD14+ monocyte	ddseq
AGGCATGCTTACCGTCGGATG_TCTGAACGCGCACGAGCCGCC-BIO_ddseq_1.FIXEDCELLS	BIO_ddseq_1.FIXEDCELLS	0.309095	Naive T cell	ddseq
ACCTACCGGCGTCCCTTCATC_CTAAGAAACGTTGGTGATTGT-BIO_ddseq_1.FIXEDCELLS	BIO_ddseq_1.FIXEDCELLS	0.762795	Naive T cell	ddseq
AAGTTATGCTTTATGCTCCAA_AGCGAATCTATTCGGCGCACG_CTAACTCTGATTGTTATACTT_GGCGGAAGCTCCAAATGAATA-BIO_ddseq_1.FIXEDCELLS	BIO_ddseq_1.FIXEDCELLS	0.4771	CD14+ monocyte	ddseq
CCATAATGAGCTAAGTCCTTC_CGTAGCCCGTGATATTTCCTA-BIO_ddseq_1.FIXEDCELLS	BIO_ddseq_1.FIXEDCELLS	0.617146	CD14+ monocyte	ddseq
ACGAGAAACGAGAATTGAGGC_TTCGTACGCTAATTGGCAGGC_TTGTAAGTCGCGCAAGGACGT-BIO_ddseq_1.FIXEDCELLS	BIO_ddseq_1.FIXEDCELLS	0.968903	CD14+ monocyte	ddseq
AATGGCCATTCACGGGCGGAA_TTGAGGCGGAGCCTCTTGCGA-BIO_ddseq_1.FIXEDCELLS	BIO_ddseq_1.FIXEDCELLS	1	B cell	ddseq
AATTCCACAGAGAGCGGCCAG_AGGACGTGGTAACATTCTGCA_TAGTGTTATTATTCCACATGA-BIO_ddseq_1.FIXEDCELLS	BIO_ddseq_1.FIXEDCELLS	0.615564	Cytotoxic T cell	ddseq
AACCACAATGGTGTGAGGACA_CGGATCTCGTACAAGCTAATT_GAATCAAAACCACAATGAGCT_TGCGAGCTCCAGTTATGGTGT-BIO_ddseq_1.FIXEDCELLS	BIO_ddseq_1.FIXEDCELLS	0.578467	Cytotoxic T cell	ddseq
GGACGACAATGATTGGTGTTT_TAAGAGGTCCGCTCACAGCTT-BIO_ddseq_1.FIXEDCELLS	BIO_ddseq_1.FIXEDCELLS	0.593315	Cytotoxic T cell	ddseq
CATCTTAGTCGGTTACACGCG_GCTCCAATTCGTACGAGGACA-BIO_ddseq_1.FIXEDCELLS	BIO_ddseq_1.FIXEDCELLS	0.759185	Dendritic cell	ddseq
ATTCACGGTGTCCAGCCTTTG_CAGAGAGCGGATCTGGTTAGT_CGAGTGGGGCGTCCGCTTTAT-BIO_ddseq_1.FIXEDCELLS	BIO_ddseq_1.FIXEDCELLS	0.750902	Naive T cell	ddseq
CTGGCATCGAGTGGTAGTGTT_CTTACCGAATGGCCATTATTC_TGCTACTAATGATTTCTGAAC-BIO_ddseq_1.FIXEDCELLS	BIO_ddseq_1.FIXEDCELLS	0.975423	CD14+ monocyte	ddseq
ACAGCTTGGAAGTTCACTTCT_ATAGTTGAAGTGCGTTTGGTC_TAAGGTACCTCCTTGAGGACA_TCAAGACCGTAGCCGGCGGAA-BIO_ddseq_1.FIXEDCELLS	BIO_ddseq_1.FIXEDCELLS	0.769236	Naive T cell	ddseq
TCAGCAAGGCGTCCCTAACTC_TTGGACTCATCAGTAAGTTAT-BIO_ddseq_1.FIXEDCELLS	BIO_ddseq_1.FIXEDCELLS	0.83998	Cytotoxic T cell	ddseq
ACAGTACATTGCCTCAGAATT_CTGGCATCGTTTGAGATCACC-BIO_ddseq_1.FIXEDCELLS	BIO_ddseq_1.FIXEDCELLS	0.796641	Cytotoxic T cell	ddseq
AGGACGTGCTCCAATACCGAA_CGAGGTCACAGCTTGCTCCAA_TGCTACTTATACTTCGCGGCG_TTAAGCGCGATGCACGTACAA-BIO_ddseq_1.FIXEDCELLS	BIO_ddseq_1.FIXEDCELLS	0.587965	Naive T cell	ddseq
CATGTATCGGTACGAGACCAT_GGCGTCCATGTTCCAACGGTG-BIO_ddseq_1.FIXEDCELLS	BIO_ddseq_1.FIXEDCELLS	0.775821	CD16+ monocyte	ddseq
ATGTTCCTCGACAGACTCAAT_GCACAGCGATCACCCACGCCA-BIO_ddseq_1.FIXEDCELLS	BIO_ddseq_1.FIXEDCELLS	0.638917	Naive T cell	ddseq
AACCACATGGCAACCTTGCGA_ATATAACATTCACGGGAAGTT_GTGGCGCTGTCGCTCGACACT-BIO_ddseq_1.FIXEDCELLS	BIO_ddseq_1.FIXEDCELLS	0.807045	Naive T cell	ddseq
CGATGCACGCCTAACGTAGCC_TCGTTCTGGTAACAGCACAGC-BIO_ddseq_1.FIXEDCELLS	BIO_ddseq_1.FIXEDCELLS	0.468632	Cytotoxic T cell	ddseq
CGACACTACGTATTTGAATCC_GTGTCCAAGCGAATGGAGCCT-BIO_ddseq_1.FIXEDCELLS	BIO_ddseq_1.FIXEDCELLS	0.697717	Natural killer cell	ddseq
TCAAGACGCGCACGCCGAACC-BIO_ddseq_1.FIXEDCELLS	BIO_ddseq_1.FIXEDCELLS	0.933981	Naive T cell	ddseq
CACGGACGACAATAAATTGGT_CGACACTAGCTGAGCCGAACC_CTAGAGCTACCGAAGACAATA_TTGAGGCCCAGTCAGCTAATT-BIO_ddseq_1.FIXEDCELLS	BIO_ddseq_1.FIXEDCELLS	0.785661	Cytotoxic T cell	ddseq
ACACGCGTGAGATTCTATTCG_ACCGGCTGGACGACTCAAGAC_AGACCATCTTACCGTATACTT_CTCATTTAGCTGAGATTCACG-BIO_ddseq_1.FIXEDCELLS	BIO_ddseq_1.FIXEDCELLS	0.587946	Naive T cell	ddseq
CGCAATCTCCGCTCACCTACC-BIO_ddseq_1.FIXEDCELLS	BIO_ddseq_1.FIXEDCELLS	0.780745	Cytotoxic T cell	ddseq
AGACTTCCCATAATTGGACCA_GACAATAGGTGTTTTGCTACT_TCAAGACTACGCATTTGGTTA-BIO_ddseq_1.FIXEDCELLS	BIO_ddseq_1.FIXEDCELLS	0.495239	Naive T cell	ddseq
AGTAAGCCGACACTATTCGTT-BIO_ddseq_1.FIXEDCELLS	BIO_ddseq_1.FIXEDCELLS	0.750793	Naive T cell	ddseq
ACGTATTAGAGACCCAGAGAG_CTTGTCCTTTCCTATCCGCTC_GTGTCCATGGCAACGCACAGC_TCCAGTTGTGTGTCTTGAGGC-BIO_ddseq_1.FIXEDCELLS	BIO_ddseq_1.FIXEDCELLS	0.815454	Naive T cell	ddseq
ACCTACCTCCTGGCAGGACGT_TAGTACCAGACCATCTTGCGA-BIO_ddseq_1.FIXEDCELLS	BIO_ddseq_1.FIXEDCELLS	0.671995	Naive T cell	ddseq
AGGACGTCGCCTAAACTCAAT_CGATGCAAGCTGAGGGCGGAA_CTTACCGCGGAGGAATTCGTT_TCCTTAAGTCCTTCAGATAGG-BIO_ddseq_1.FIXEDCELLS	BIO_ddseq_1.FIXEDCELLS	0.650866	Cytotoxic T cell	ddseq
TATGTGCGAACCGTGTTGATG-BIO_ddseq_1.FIXEDCELLS	BIO_ddseq_1.FIXEDCELLS	0.853936	Cytotoxic T cell	ddseq
CCGCGATATGTTCCTGCTACT_TCGGCGTTTGGACTTCAGCAA_TGGAAGGTTTCCTAACCTACC-BIO_ddseq_1.FIXEDCELLS	BIO_ddseq_1.FIXEDCELLS	0.588143	Naive T cell	ddseq
CGTACAATGGCAACTCAAGAC_TCGACAGAATTGGTGAGCGTG-BIO_ddseq_1.FIXEDCELLS	BIO_ddseq_1.FIXEDCELLS	0.761573	Naive T cell	ddseq
CACATGACGAGGTCGCACAGC_CTGCGCCGAATATGTGACCGC_TGAGATTCGCAATCTCATACA_TGGCCTTTCGACAGGCGTAGA-BIO_ddseq_1.FIXEDCELLS	BIO_ddseq_1.FIXEDCELLS	0.913149	Naive T cell	ddseq
AGGATACCGGCTGCTGAATCC_ATTCGTTGAGGACAAACTCTT_ATTGCCTCTTGTCCTCCAGTT_CGTAGCCAGGATACCAGAGAG_TATGTGCTAAGAGGAAGCAGC-BIO_ddseq_1.FIXEDCELLS	BIO_ddseq_1.FIXEDCELLS	0.555611	Naive T cell	ddseq
AGGACGTTTAAGCGGAGCTAA_CCACTTGACTACGAGAACCGT_CGCGGCGAATGATTGAATATG_GGCGGAAATTATTCTCAGCAA-BIO_ddseq_1.FIXEDCELLS	BIO_ddseq_1.FIXEDCELLS	0.624948	CD16+ monocyte	ddseq
AGGATACCTCTTGCTCGTTCT_CCAGTCATACTTTCTCAAGAC_TAGTACCTGTAGTGCTTGCGA-BIO_ddseq_1.FIXEDCELLS	BIO_ddseq_1.FIXEDCELLS	0.612245	Naive T cell	ddseq
CGCCTAAAAGCAGCGACAATA_GAATCAATTGGACTGTAATAC_TGCGAGCAGTTTCTAATGATT-BIO_ddseq_1.FIXEDCELLS	BIO_ddseq_1.FIXEDCELLS	0.711282	CD14+ monocyte	ddseq
CTTGCGACGGCCAGTGGACCA_TCGCGCATGGTGAAAATGGCC_TGATTGTTCTTGTAACGTATT_TGGCCTTGTGTCCATTCCTCT-BIO_ddseq_1.FIXEDCELLS	BIO_ddseq_1.FIXEDCELLS	0.659682	CD14+ monocyte	ddseq
ACCGGCTTACTTTCTCCTGGC_ACGAGAAGGCGGAACTTGCGA_CTTCATCGATAGACAAGGTTC-BIO_ddseq_1.FIXEDCELLS	BIO_ddseq_1.FIXEDCELLS	0.67691	Naive T cell	ddseq
AAGTGCGTTGGACTTGTCGCT-BIO_ddseq_1.FIXEDCELLS	BIO_ddseq_1.FIXEDCELLS	0.693014	Naive T cell	ddseq
CCAAGCTCGCGCTTGGAAGTT_GCTCCAATTATCATGAACCGT_TGTCGCTACGTATTTCGGATG-BIO_ddseq_1.FIXEDCELLS	BIO_ddseq_1.FIXEDCELLS	0.710616	Cytotoxic T cell	ddseq
AGGCATGGTGGCGCTCGGCGT_TGGCAACCCGCGATATTATTC_TTACAGAGTTAGGACGCGCTT-BIO_ddseq_1.FIXEDCELLS	BIO_ddseq_1.FIXEDCELLS	0.590969	Cytotoxic T cell	ddseq
GGTCGTAGCTCCAAGAGGACA_TGGAAGGTTCCTCTGTGCATT-BIO_ddseq_1.FIXEDCELLS	BIO_ddseq_1.FIXEDCELLS	0.919519	Naive T cell	ddseq
AGATAGGCATGTATCATCAGT_AGCAACGAATTGGTTCTTGTA_GCGTAGACGTAGCCGCTAATT-BIO_ddseq_1.FIXEDCELLS	BIO_ddseq_1.FIXEDCELLS	0.706343	Cytotoxic T cell	ddseq
AGGACGTGCTAATTGTAATAC_GTGTCCAACGTATTAGGACGT-BIO_ddseq_1.FIXEDCELLS	BIO_ddseq_1.FIXEDCELLS	0.982464	CD14+ monocyte	ddseq
CCATAATGGAAGTTACACGCG_CGCGGCGGCTAATTGAGTTGC_CTATTCGACAGCTTACTACGA_GAGAGGTTTCGTACTCGTTCT_TAGTACCATGAATAGGCGGAA-BIO_ddseq_1.FIXEDCELLS	BIO_ddseq_1.FIXEDCELLS	0.595368	Cytotoxic T cell	ddseq
GAGCTAAAATTGGTAATGGCC-BIO_ddseq_1.FIXEDCELLS	BIO_ddseq_1.FIXEDCELLS	0.85628	Naive T cell	ddseq
AACGGTGCCACTTGATGAGCT_CGAGTGGGAGCGTGCCGGTTT-BIO_ddseq_1.FIXEDCELLS	BIO_ddseq_1.FIXEDCELLS	0.983741	CD14+ monocyte	ddseq
AATTGGTTACGCATTACGCAT-BIO_ddseq_1.FIXEDCELLS	BIO_ddseq_1.FIXEDCELLS	0.940617	Naive T cell	ddseq
CGCCTAAAATGGCCACTACGA_CTAGAGCGCCTCGTCTTGCGA-BIO_ddseq_1.FIXEDCELLS	BIO_ddseq_1.FIXEDCELLS	0.794604	Cytotoxic T cell	ddseq
ATGAATACGGATCTGTGTCCA_CCATAATGGTAACACGGATCT_TAGTACCCATCAGTTCCAGTT_TCGACAGGGCGTCCAATGATT-BIO_ddseq_1.FIXEDCELLS	BIO_ddseq_1.FIXEDCELLS	0.602227	CD14+ monocyte	ddseq
ACACGCGTCCTTAACCGGTTT_TCCAGTTGCACAGCCGATGCA-BIO_ddseq_1.FIXEDCELLS	BIO_ddseq_1.FIXEDCELLS	0.739673	Naive T cell	ddseq
AAGGTTCGCGACTCAGACCAT_AGCGAATTCGTTCTCTATTCG_CCATAATACGAGAATGTTTAG_GCTAATTCTTCATCACCTACC_TTCTGCAAGTTTCTGTTAGGA-BIO_ddseq_1.FIXEDCELLS	BIO_ddseq_1.FIXEDCELLS	0.587951	Cytotoxic T cell	ddseq
GCACAGCCTTCATCGGTTAGT_TAAGAGGATATAACTGTCGCT-BIO_ddseq_1.FIXEDCELLS	BIO_ddseq_1.FIXEDCELLS	0.784337	Naive T cell	ddseq
CACTTCTAACGTAATCATACA_CCATAATTACGCATATAGTTG_CCTCCTTTGAGGAGCGGCTGC-BIO_ddseq_1.FIXEDCELLS	BIO_ddseq_1.FIXEDCELLS	0.67966	CD14+ monocyte	ddseq
AGGACGTCGCAATCTCGGATG_CCGGTTTTCCTGGCGGTGTTT_GGTAACAGGCGGAAGTGCATT-BIO_ddseq_1.FIXEDCELLS	BIO_ddseq_1.FIXEDCELLS	0.844537	CD14+ monocyte	ddseq
ACACGCGTGATTGTCCACTTG_GATAGACTTATCATGGTCGTA-BIO_ddseq_1.FIXEDCELLS	BIO_ddseq_1.FIXEDCELLS	0.63691	Cytotoxic T cell	ddseq
AACGGTGGGAAGTTCGATGCA_AACTCTTAGACTTCCATCAGT_GCGACTCCATACGCTGACCGC_TCAAGACCACATGATAAGGTA-BIO_ddseq_1.FIXEDCELLS	BIO_ddseq_1.FIXEDCELLS	0.72113	CD14+ monocyte	ddseq
ACGTATTACCGGCTGGAGCCT_CTGCGCCCGAGTGGCGCCTAA-BIO_ddseq_1.FIXEDCELLS	BIO_ddseq_1.FIXEDCELLS	0.835189	Cytotoxic T cell	ddseq
CGTGATATCAGCAATCGTTCT-BIO_ddseq_1.FIXEDCELLS	BIO_ddseq_1.FIXEDCELLS	0.558176	Cytotoxic T cell	ddseq
CCGCGATACAGTACGCACAGC_TGATTGTGAATCAACGATGCA-BIO_ddseq_1.FIXEDCELLS	BIO_ddseq_1.FIXEDCELLS	1	B cell	ddseq
CCGGTTTCATCAGTGCGACTC_TGACCGCTGGTGAATACGCAT_TGATTGTTACTTTCAGACCAT-BIO_ddseq_1.FIXEDCELLS	BIO_ddseq_1.FIXEDCELLS	0.81405	CD14+ monocyte	ddseq
CTAGAGCTCCGCTCGGTCGTA_GGTGTTTCGATTACCTAGAGC_GGTTAGTTATGTGCCGACACT_TGGCCTTATTCGTTCCTTAGG-BIO_ddseq_1.FIXEDCELLS	BIO_ddseq_1.FIXEDCELLS	0.794299	Naive T cell	ddseq
TCGGCGTAGTAAGCCCGGTTT_TGTCGCTCGGTACGTTATCAT-BIO_ddseq_1.FIXEDCELLS	BIO_ddseq_1.FIXEDCELLS	0.758648	Naive T cell	ddseq
ATGTTCCTAACGCCAGAGACC_TCGGCGTGCTAATTGCGTAGA-BIO_ddseq_1.FIXEDCELLS	BIO_ddseq_1.FIXEDCELLS	0.770238	Naive T cell	ddseq
AACCACACTTGTCCTTCGTAC_AGCGAATCACTTCTCTGGCAT_CGGCCAGTCGGCGTCGACACT-BIO_ddseq_1.FIXEDCELLS	BIO_ddseq_1.FIXEDCELLS	1	B cell	ddseq
ACTCAATGAGGACACTAGAGC_GTCCTTCCCGGTTTATTCACG_TAAGAGGGGTTAGTTGGACCA_TACGCATTGAGGAGCATGTAT_TAGTGTTACCATGCTCATACA-BIO_ddseq_1.FIXEDCELLS	BIO_ddseq_1.FIXEDCELLS	0.566247	Cytotoxic T cell	ddseq
AGGACGTTGGACCATGTAGTG_CCTCCTTGAACCGTAGAGACC_TAAGGTAGTCGGTTGATAGAC-BIO_ddseq_1.FIXEDCELLS	BIO_ddseq_1.FIXEDCELLS	0.978075	CD14+ monocyte	ddseq
GCGTAGATAAGGTATGTTTAG-BIO_ddseq_1.FIXEDCELLS	BIO_ddseq_1.FIXEDCELLS	0.553053	Cytotoxic T cell	ddseq
AGCTGAGAGAGACCTCAGCAA_AGTTTCTACGTATTTCAAGAC_TAAGGTACGAGTGGCGCCTAA-BIO_ddseq_1.FIXEDCELLS	BIO_ddseq_1.FIXEDCELLS	0.527214	Cytotoxic T cell	ddseq
AGCAACGTAACGCCAATGGCC_GTAATACCGGATCTTCAAGAC_GTTGATGCGCGCTTGCTAATT-BIO_ddseq_1.FIXEDCELLS	BIO_ddseq_1.FIXEDCELLS	0.596759	Naive T cell	ddseq
AGGCATGCTGGCATCATACGC_CGCGGCGCCTTAGGTTCGTAC_TCGTTCTCCAAGCTTTACAGA-BIO_ddseq_1.FIXEDCELLS	BIO_ddseq_1.FIXEDCELLS	0.915259	Naive T cell	ddseq
CATCAGTATGAATAACCATGC_GAGCGTGAGATAGGCGATGCA_TGCGAGCCGTACAACGATTAC-BIO_ddseq_1.FIXEDCELLS	BIO_ddseq_1.FIXEDCELLS	0.952524	CD14+ monocyte	ddseq
CCTCCTTACTCAATAATTCCA_TAGTACCTGACCGCGCTAATT-BIO_ddseq_1.FIXEDCELLS	BIO_ddseq_1.FIXEDCELLS	0.554799	CD14+ monocyte	ddseq
ACCTACCTGGAAGGCGCGCTT_TCAGCAAGTGTGTCTGGCCTT-BIO_ddseq_1.FIXEDCELLS	BIO_ddseq_1.FIXEDCELLS	0.794936	CD14+ monocyte	ddseq
ACTCAATTCGCGCAGGCGTCC_TCGGATGAATGGCCGCGTAGA_TTCCTCTGCGCACGCGCGCTT-BIO_ddseq_1.FIXEDCELLS	BIO_ddseq_1.FIXEDCELLS	0.629561	Cytotoxic T cell	ddseq
CGTACAACTTGCGAACGTATT_GAGCTAATACGCATCGTACAA_GGTTCACTCAAGACCGATTAC-BIO_ddseq_1.FIXEDCELLS	BIO_ddseq_1.FIXEDCELLS	0.725365	Naive T cell	ddseq
CCATAATTGAGATTACCGGCT_CGGCTGCCGGAGGATACCGAA_CTTCATCACGTATTTCCAGTT_GATCACCTAGTACCAGTTTCT_GGAGCCTATTGCCTTCGGCGT-BIO_ddseq_1.FIXEDCELLS	BIO_ddseq_1.FIXEDCELLS	0.376547	Cytotoxic T cell	ddseq
GCCTCGTTGGCAACATGGTGT_GCGCACGCCTTAGGGAGTTGC_GGTTCACTTAAGCGCCTATGT-BIO_ddseq_1.FIXEDCELLS	BIO_ddseq_1.FIXEDCELLS	1	B cell	ddseq
ATGGTGTAGCGAATCGCAATC-BIO_ddseq_1.FIXEDCELLS	BIO_ddseq_1.FIXEDCELLS	0.421731	Dendritic cell	ddseq
GCGCACGGCCTCGTTTGGTTA_GTTGATGTCCGCTCGCCTCGT_TGGACCAACGAGAAGTGGCGC_TGTTTAGTCTTGTACGCGCTT-BIO_ddseq_1.FIXEDCELLS	BIO_ddseq_1.FIXEDCELLS	1	B cell	ddseq
AACCACAGAATCAATAAGAGG_CGATTACCTGGCATAATGATT_TTCTGCATAAGAGGTATACTT-BIO_ddseq_1.FIXEDCELLS	BIO_ddseq_1.FIXEDCELLS	0.846373	Naive T cell	ddseq
AAGTTATGGAGCCTCATACGC_AATGATTCTTGTCCGTTGATG_AGGACGTGATAGACCGGCCAG_GTTGATGATATAACCGATTAC-BIO_ddseq_1.FIXEDCELLS	BIO_ddseq_1.FIXEDCELLS	0.624652	Cytotoxic T cell	ddseq
AATTGGTAGTTTCTGTCCTTC_GCTAATTTTGAGGCCGCCTAA-BIO_ddseq_1.FIXEDCELLS	BIO_ddseq_1.FIXEDCELLS	0.859298	Naive T cell	ddseq
GCAGTGTCGCAATCGCCTTTG_TCAAGACATTCACGGTGGTAG_TGAGGAGCTAGAGCATGGTGT-BIO_ddseq_1.FIXEDCELLS	BIO_ddseq_1.FIXEDCELLS	0.910305	Naive T cell	ddseq
AGATAGGCACGGACCATACGC_GATAGACCGGAGGACCAGTCA-BIO_ddseq_1.FIXEDCELLS	BIO_ddseq_1.FIXEDCELLS	1	B cell	ddseq
AGCGAATAGCTGAGGGAGCCT_AGCGAATTGGCCTTGTAATAC-BIO_ddseq_1.FIXEDCELLS	BIO_ddseq_1.FIXEDCELLS	0.557544	Cytotoxic T cell	ddseq
CCTCCTTTGAGATTGTTAGGA_GTTGATGCGACACTAACGGTG-BIO_ddseq_1.FIXEDCELLS	BIO_ddseq_1.FIXEDCELLS	0.701447	Naive T cell	ddseq
ATGAGCTAAGGTTCGGACGAC_CACATGAGCACAGCCTGGCAT-BIO_ddseq_1.FIXEDCELLS	BIO_ddseq_1.FIXEDCELLS	0.730858	Natural killer cell	ddseq
TACGCATTTCCTCTAGGATAC_TCGTTCTGTGTGTCCTGGCAT-BIO_ddseq_1.FIXEDCELLS	BIO_ddseq_1.FIXEDCELLS	0.881343	CD14+ monocyte	ddseq
ATATAACGTTGATGAATTCCA_CCACTTGTCCAGTTCTAACTC_TACCGAATCATACAAGAGACC-BIO_ddseq_1.FIXEDCELLS	BIO_ddseq_1.FIXEDCELLS	0.936093	CD14+ monocyte	ddseq
CCTTAGGCGATGCACCTATGT_TCTGAACGGTGTTTTTATCAT_TGAGATTGCACAGCCTTGCGA_TGGTGAACCGGTTTAACTCTT-BIO_ddseq_1.FIXEDCELLS	BIO_ddseq_1.FIXEDCELLS	0.932976	B cell	ddseq
CCTTAGGCCATAATTTAAGCG_GTGGTAGTTGAGGCGTGGCGC_TTGGTTACACGCCACCGCGAT-BIO_ddseq_1.FIXEDCELLS	BIO_ddseq_1.FIXEDCELLS	0.95883	B cell	ddseq
AAGCAGCGTCCTTCGGACGAC_CGGATCTCAGAGAGCGAGGTC-BIO_ddseq_1.FIXEDCELLS	BIO_ddseq_1.FIXEDCELLS	0.613798	CD16+ monocyte	ddseq
CGATGCAGTTAGGAGACAATA_GAGCTAACATACGCTGGTGAA_GTTAGGACGGATCTTCCAGTT-BIO_ddseq_1.FIXEDCELLS	BIO_ddseq_1.FIXEDCELLS	0.823123	Naive T cell	ddseq
GAATCAACTAAGAAGTGGTAG_TGCGAGCAGCGAATGTGCATT-BIO_ddseq_1.FIXEDCELLS	BIO_ddseq_1.FIXEDCELLS	0.955432	CD14+ monocyte	ddseq
ACGTTGGTACTTTCTGGAAGG_AGGACGTGCGCACGAGCAACG_AGGATACACCGGCTCGGATCT_TGCTACTACCTACCACACGCG-BIO_ddseq_1.FIXEDCELLS	BIO_ddseq_1.FIXEDCELLS	0.664818	Naive T cell	ddseq
GAGTTGCTGAGGAGCTAACTC_GCCTTTGAGCTGAGTCTTGTA_GCTAATTTCGGATGATTCACG-BIO_ddseq_1.FIXEDCELLS	BIO_ddseq_1.FIXEDCELLS	0.586143	Naive T cell	ddseq
CGTGATATCTGAACTCCTGGC_GCCTCGTCCACTTGAGGATAC-BIO_ddseq_1.FIXEDCELLS	BIO_ddseq_1.FIXEDCELLS	0.870096	Naive T cell	ddseq
AACTCTTACCATGCGAGCTAA-BIO_ddseq_1.FIXEDCELLS	BIO_ddseq_1.FIXEDCELLS	0.845846	Naive T cell	ddseq
GCCTTTGTTATCATTCCTGGC_GCTCCAACTCTTGCTCGACAG-BIO_ddseq_1.FIXEDCELLS	BIO_ddseq_1.FIXEDCELLS	0.69732	CD16+ monocyte	ddseq
CAGAGAGCCGAACCTAAGGTA_CGTACAATCCTGGCGTTAGGA-BIO_ddseq_1.FIXEDCELLS	BIO_ddseq_1.FIXEDCELLS	0.862442	Naive T cell	ddseq
AACGTAACGCCTAAGAGAGGT_CTATTCGAGGACGTGGAAGTT-BIO_ddseq_1.FIXEDCELLS	BIO_ddseq_1.FIXEDCELLS	0.935985	CD14+ monocyte	ddseq
ACGTATTCTGCGCCGGACGAC_CTTGCGAAGCAACGATGGTGT-BIO_ddseq_1.FIXEDCELLS	BIO_ddseq_1.FIXEDCELLS	0.780227	Naive T cell	ddseq
ATGTTCCTCGGATGGGACGAC_GAGAGGTGTGGTAGTGTTTAG-BIO_ddseq_1.FIXEDCELLS	BIO_ddseq_1.FIXEDCELLS	0.826529	Naive T cell	ddseq
TGAATCCTCGCGCATGAATCC_TGTTTAGCCGGTTTTGTAGTG-BIO_ddseq_1.FIXEDCELLS	BIO_ddseq_1.FIXEDCELLS	0.756785	Naive T cell	ddseq
CGTGATAATGGTGTGAGGACA_TCCAGTTTGGCAACAATGATT_TGAGGAGAGACCATAATTCCA-BIO_ddseq_1.FIXEDCELLS	BIO_ddseq_1.FIXEDCELLS	0.52924	Naive T cell	ddseq
GCTTTATCAGAGAGAAGGTTC_TCGACAGACAGCTTAGACTTC_TGCGAGCGTGCATTGTCGGTT-BIO_ddseq_1.FIXEDCELLS	BIO_ddseq_1.FIXEDCELLS	0.71573	Cytotoxic T cell	ddseq
ATGGTGTCCATAATAGACTTC_TGACCGCGGAGCCTCGGAGGA_TTGGACTGTGGTAGAGCCGCC-BIO_ddseq_1.FIXEDCELLS	BIO_ddseq_1.FIXEDCELLS	0.455079	Naive T cell	ddseq
AACGGTGAGATAGGGAGCGTG_GCCTCGTTGGACCAGGTTAGT-BIO_ddseq_1.FIXEDCELLS	BIO_ddseq_1.FIXEDCELLS	0.994805	CD14+ monocyte	ddseq
ACGAGAATATACTTCTTGCGA_ATGAGCTCGCGCTTATTCACG_CATACGCGCTAATTCATCTTA_GGTGTTTAACTCTTGTGGCGC_GGTTAGTAGGATACCCGGTTT-BIO_ddseq_1.FIXEDCELLS	BIO_ddseq_1.FIXEDCELLS	0.772534	Naive T cell	ddseq
CCTCCTTTACGCATCTATTCG_CCTTAGGGGCGTCCTTGTAAG_TGATTGTTATGTGCGCCTCGT-BIO_ddseq_1.FIXEDCELLS	BIO_ddseq_1.FIXEDCELLS	0.711232	Naive T cell	ddseq
AATTCCAACAGCTTACCATGC_AGTTTCTCCAAGCTGCAGTGT-BIO_ddseq_1.FIXEDCELLS	BIO_ddseq_1.FIXEDCELLS	0.849965	Cytotoxic T cell	ddseq
AGCGAATGGCGGAATGCGAGC_ATTCACGAGAGACCGGAGCCT_TAGTACCGTGCATTAACGTAA_TCATACAGTTAGGACAGGCGG_TCGCGCACGCCTAAAAGGTTC-BIO_ddseq_1.FIXEDCELLS	BIO_ddseq_1.FIXEDCELLS	0.434597	Naive T cell	ddseq
AATTGGTCTGGCATGGAAGTT_GTTGATGACGTATTAATGATT-BIO_ddseq_1.FIXEDCELLS	BIO_ddseq_1.FIXEDCELLS	0.356551	Naive T cell	ddseq
TGCTACTCACGCCAGCAGTGT_TGGTGAAGGAAGTTTGATTGT-BIO_ddseq_1.FIXEDCELLS	BIO_ddseq_1.FIXEDCELLS	0.767494	CD14+ monocyte	ddseq
CAGAGAGAGCGAATACGAGAA_CTTCATCCGTACAAATTCGTT_TCGGCGTTATACTTCGGATCT_TGCGTTGCCAGTCACATACGC-BIO_ddseq_1.FIXEDCELLS	BIO_ddseq_1.FIXEDCELLS	0.75137	Naive T cell	ddseq
CCGCGATCTGCGCCTGGACCA_TCGACAGCGAGTGGTGAGATT_TTTCCTATAACGCCGCCTCGT-BIO_ddseq_1.FIXEDCELLS	BIO_ddseq_1.FIXEDCELLS	0.772282	Naive T cell	ddseq
TGAGATTTGATTGTCATCTTA_TTCGTACAGCAACGTGAATCC-BIO_ddseq_1.FIXEDCELLS	BIO_ddseq_1.FIXEDCELLS	0.804704	Naive T cell	ddseq
AGCAACGCGACACTGTGCATT_CGTACAAGCACAGCTTTCCTA_CTTACCGAGTTTCTCACGGAC_GGACGACCTAGAGCTGGACCA_TTATCATTTCTGCATAGTACC-BIO_ddseq_1.FIXEDCELLS	BIO_ddseq_1.FIXEDCELLS	0.761243	Naive T cell	ddseq
ATTCACGGCAGTGTCTCTTGC_ATTCACGTCTTGTACTATTCG_CGACACTCTTCATCGCACAGC_CGTAGCCTGGAAGGTAGTGTT_GCCTCGTACTCAATGATAGAC_TCGACAGTAGTACCTGTTTAG-BIO_ddseq_1.FIXEDCELLS	BIO_ddseq_1.FIXEDCELLS	0.673385	Naive T cell	ddseq
ATGAATATACCGAACTAGAGC_TCCTTAAAGGACGTGGACGAC-BIO_ddseq_1.FIXEDCELLS	BIO_ddseq_1.FIXEDCELLS	0.856671	CD14+ monocyte	ddseq
CGTACAAGCTTTATTCGCGCA-BIO_ddseq_1.FIXEDCELLS	BIO_ddseq_1.FIXEDCELLS	0.671147	Naive T cell	ddseq
CCGCGATAGATAGGGCTAATT_CTGCGCCAAGTGCGGGAAGTT_TGTCGCTCTTGTCCTGGAAGG-BIO_ddseq_1.FIXEDCELLS	BIO_ddseq_1.FIXEDCELLS	0.875979	Naive T cell	ddseq
ACACGCGAGCCGCCTGGACCA_CGTGATACACGGACAGAGACC_GAGAGGTTAAGAGGTACCGAA_TGGTGAAGAGCGTGTCGGCGT-BIO_ddseq_1.FIXEDCELLS	BIO_ddseq_1.FIXEDCELLS	0.730981	Cytotoxic T cell	ddseq
CGTAGCCACGTTGGGACAATA_GCACAGCTCAAGACCACATGA-BIO_ddseq_1.FIXEDCELLS	BIO_ddseq_1.FIXEDCELLS	0.678662	Natural killer cell	ddseq
CAGGCGGCATGTATCTTGTCC_GTCCTTCCATCTTAATGGTGT-BIO_ddseq_1.FIXEDCELLS	BIO_ddseq_1.FIXEDCELLS	0.788982	CD14+ monocyte	ddseq
TTGTAAGTCCAGTTCTAGAGC-BIO_ddseq_1.FIXEDCELLS	BIO_ddseq_1.FIXEDCELLS	0.531407	Naive T cell	ddseq
GCACAGCCACATGACGGTACG_TCCTTAAGGTTCACCTGGCAT-BIO_ddseq_1.FIXEDCELLS	BIO_ddseq_1.FIXEDCELLS	0.61404	Cytotoxic T cell	ddseq
CTGGCATTTCCTCTCTCTTGC_GCCTCGTTGTCGCTTTTGGTC-BIO_ddseq_1.FIXEDCELLS	BIO_ddseq_1.FIXEDCELLS	0.482749	CD14+ monocyte	ddseq
ACAGTACATATAACACGAGAA_AGAGACCCGGCCAGCAGGCGG_TAGTACCTTCCTCTATTCACG_TGACCGCCCTTAGGCGTACAA-BIO_ddseq_1.FIXEDCELLS	BIO_ddseq_1.FIXEDCELLS	0.723622	CD14+ monocyte	ddseq
CAGAATTTAGTACCTAAGAGG_CATGTATACGTTGGGGCGGAA_GCCTTTGCACATGAAACGGTG-BIO_ddseq_1.FIXEDCELLS	BIO_ddseq_1.FIXEDCELLS	0.868625	CD14+ monocyte	ddseq
AGAGACCCTAACTCCATCTTA_CACATGAGGCAGGCGAGAGGT_CGGATCTTTATCATGGCGTCC_CGTGATAGGTGTTTCGGATCT-BIO_ddseq_1.FIXEDCELLS	BIO_ddseq_1.FIXEDCELLS	0.670423	Natural killer cell	ddseq
TCGGATGTCCAGTTTAACGCC-BIO_ddseq_1.FIXEDCELLS	BIO_ddseq_1.FIXEDCELLS	0.777015	CD14+ monocyte	ddseq
AAGGTTCGGTTCACAAGGTTC_GGAGCCTATTCACGAACGTAA-BIO_ddseq_1.FIXEDCELLS	BIO_ddseq_1.FIXEDCELLS	0.852614	Naive T cell	ddseq
GCACAGCTCAGCAAATGTTCC_TCCTTAATTCCTCTCGACACT-BIO_ddseq_1.FIXEDCELLS	BIO_ddseq_1.FIXEDCELLS	0.928388	Naive T cell	ddseq
ATGAATACGGAGGAACCATGC_CTAACTCAGGATACGGTGTTT_TTGGTTAGTGCATTTTCCTCT-BIO_ddseq_1.FIXEDCELLS	BIO_ddseq_1.FIXEDCELLS	0.878947	CD14+ monocyte	ddseq
CTTGTCCGTGTCCAAGCAACG_TATGTGCAGATAGGGTGGTAG-BIO_ddseq_1.FIXEDCELLS	BIO_ddseq_1.FIXEDCELLS	0.967481	CD14+ monocyte	ddseq
ATGGTGTTAGTACCACGTTGG_CGGATCTGTCGGTTGTCCTTC_CTAACTCGAGCTAACGTGATA_GTGTCCAATATAACTTGGTTA-BIO_ddseq_1.FIXEDCELLS	BIO_ddseq_1.FIXEDCELLS	0.627121	Naive T cell	ddseq
ACGTATTCGTTTGAAATGATT_CCACTTGTATACTTTATACTT_CCAGTCACATCTTAAACTCTT_TGGTGAACGGAGGACTCTTGC-BIO_ddseq_1.FIXEDCELLS	BIO_ddseq_1.FIXEDCELLS	0.538664	CD14+ monocyte	ddseq
AACGTAAGAACCGTATTCGTT_AACTCTTGAGCTAACGACACT_CGTACAAAGTTTCTGAATCAA-BIO_ddseq_1.FIXEDCELLS	BIO_ddseq_1.FIXEDCELLS	0.734002	CD14+ monocyte	ddseq
ATAGGCACTAACTCCCATAAT_CACGGACGCTCCAAATGAATA_CATGTATTAAGAGGAAGTGCG-BIO_ddseq_1.FIXEDCELLS	BIO_ddseq_1.FIXEDCELLS	0.638952	Naive T cell	ddseq
ATGGTGTAGCTGAGGAATATG_CTGCGCCTCCTGGCTCCTGGC_TCCAGTTAGACCATCGTACAA_TGTCGCTGGAAGTTACACGCG-BIO_ddseq_1.FIXEDCELLS	BIO_ddseq_1.FIXEDCELLS	0.50165	Cytotoxic T cell	ddseq
CGATGCACGGCCAGCCGAACC-BIO_ddseq_1.FIXEDCELLS	BIO_ddseq_1.FIXEDCELLS	0.960703	CD14+ monocyte	ddseq
AGACCATACCTACCTCCTTAA_CCTCCTTGTGCATTTGAGATT_GCGTAGAGTGTCCACTCATTT_TATGTGCGCTTTATCACATGA-BIO_ddseq_1.FIXEDCELLS	BIO_ddseq_1.FIXEDCELLS	0.81408	Naive T cell	ddseq
TCAGCAATTTGGTCATAGGCA_TGACCGCGAGTTGCGGCGTCC_TGCGAGCTGTCGCTATTCGTT-BIO_ddseq_1.FIXEDCELLS	BIO_ddseq_1.FIXEDCELLS	0.586274	Naive T cell	ddseq
ACGAGAATGCGTTGTCGGATG_CATGTATTTATCATTAAGGTA_CATGTATTTCGTACTCGCGCA-BIO_ddseq_1.FIXEDCELLS	BIO_ddseq_1.FIXEDCELLS	0.643445	CD16+ monocyte	ddseq
CAGAATTGTGCATTAACGTAA_TGAATCCTCATACATTTGGTC-BIO_ddseq_1.FIXEDCELLS	BIO_ddseq_1.FIXEDCELLS	0.790997	CD14+ monocyte	ddseq
AAGTTATCCATAATCCTCCTT_AGCAACGATATAACGGAGCCT_GTGCATTAATTGGTGCGCACG_TTGGACTTGCGTTGCTTGTCC-BIO_ddseq_1.FIXEDCELLS	BIO_ddseq_1.FIXEDCELLS	0.827002	Naive T cell	ddseq
AGACCATCAGAATTATAGTTG_CGCAATCTTTGGTCTAACGCC_GTGCATTAACCACAGAGCTAA-BIO_ddseq_1.FIXEDCELLS	BIO_ddseq_1.FIXEDCELLS	0.32307	Cytotoxic T cell	ddseq
GCTTTATGTCCTTCATAGTTG-BIO_ddseq_1.FIXEDCELLS	BIO_ddseq_1.FIXEDCELLS	0.649702	Naive T cell	ddseq
GAGAGGTGATCACCTACGCAT_TGGCAACCACGGACTGAGATT-BIO_ddseq_1.FIXEDCELLS	BIO_ddseq_1.FIXEDCELLS	0.902229	CD14+ monocyte	ddseq
AGGACGTAAGTTATGATCACC_GCTTTATTCGGCGTGCTCCAA_TTTGGTCAAGTTATGATCACC-BIO_ddseq_1.FIXEDCELLS	BIO_ddseq_1.FIXEDCELLS	0.625267	Natural killer cell	ddseq
AGGACGTAAGTTATGATCACC_GCTTTATTCGGCGTGCTCCAA-BIO_ddseq_1.FIXEDCELLS	BIO_ddseq_1.FIXEDCELLS	0.638155	Natural killer cell	ddseq
AGTAAGCAGCGAATCATCAGT_GGACGACTTACAGAAACGGTG-BIO_ddseq_1.FIXEDCELLS	BIO_ddseq_1.FIXEDCELLS	0.827224	Naive T cell	ddseq
ACACGCGTTCGTACAAGGTTC_GGAGCCTGCACAGCTCTTGTA_GGCGTCCTTTGGTCTCGGCGT_TGTTTAGCCACTTGTGGAAGG-BIO_ddseq_1.FIXEDCELLS	BIO_ddseq_1.FIXEDCELLS	0.471267	Natural killer cell	ddseq
AAGGTTCAGAGACCATTCACG_CTCATTTGCACAGCTCGTTCT_CTTGTCCGCACAGCTCGTTCT_GCGCACGGCACAGCTCGTTCT_TGTAGTGGCACAGCTCGTTCT-BIO_ddseq_1.FIXEDCELLS	BIO_ddseq_1.FIXEDCELLS	0.94922	CD14+ monocyte	ddseq
AGCGAATAGCTGAGGGAAGTT_CGATGCAACTCAATCGGAGGA-BIO_ddseq_1.FIXEDCELLS	BIO_ddseq_1.FIXEDCELLS	0.974005	CD14+ monocyte	ddseq
CAGAATTTGAATCCCGGAGGA-BIO_ddseq_1.FIXEDCELLS	BIO_ddseq_1.FIXEDCELLS	0.362278	B cell	ddseq
ATGTTCCATAGGCAGAACCGT_CCTTAGGGTGCATTCGCAATC_CGGCTGCAGTTTCTCTTACCG-BIO_ddseq_1.FIXEDCELLS	BIO_ddseq_1.FIXEDCELLS	0.89212	Naive T cell	ddseq
AGCTGAGGTCGGTTCTAACTC_TTAAGCGGCCTCGTTTCCTCT-BIO_ddseq_1.FIXEDCELLS	BIO_ddseq_1.FIXEDCELLS	0.941977	Naive T cell	ddseq
ACGAGAATGCTACTCCACTTG_AGGATACTTATCATTAAGGTA_CATCTTATCCAGTTAGGACGT_TTGGACTCTTGCGAGTGGCGC-BIO_ddseq_1.FIXEDCELLS	BIO_ddseq_1.FIXEDCELLS	0.735875	Naive T cell	ddseq
CCAAGCTTGTAGTGTTCGTAC_TAGTGTTCGTGATATCCAGTT-BIO_ddseq_1.FIXEDCELLS	BIO_ddseq_1.FIXEDCELLS	0.627716	Cytotoxic T cell	ddseq
CACTTCTTGTAGTGACAGTAC_CGGATCTGAGAGGTACACGCG_GGTAACACGGATCTTGTTTAG_GTGCATTAACCACAGTTGATG_TTCTGCATGGACCAACAGTAC-BIO_ddseq_1.FIXEDCELLS	BIO_ddseq_1.FIXEDCELLS	0.711649	Naive T cell	ddseq
CACTTCTCGATTACAAGCAGC_TTGAGGCACCTACCACAGTAC-BIO_ddseq_1.FIXEDCELLS	BIO_ddseq_1.FIXEDCELLS	0.904444	Naive T cell	ddseq
AATGGCCAGACCATGTCGGTT_AATTGGTAGCGAATAGCTGAG_CACATGAGACAATAGTAATAC_CGGAGGACTTACCGACTACGA_TCTGAACGTGCATTGAATCAA-BIO_ddseq_1.FIXEDCELLS	BIO_ddseq_1.FIXEDCELLS	0.761752	Naive T cell	ddseq
ACGTATTCGTTTGACGACACT_CACGCCATATGTGCACCTACC-BIO_ddseq_1.FIXEDCELLS	BIO_ddseq_1.FIXEDCELLS	0.776732	Cytotoxic T cell	ddseq
GCACAGCTTGTAAGCGGCCAG-BIO_ddseq_1.FIXEDCELLS	BIO_ddseq_1.FIXEDCELLS	0.872869	Naive T cell	ddseq
AGATAGGTTGGACTGTGGCGC_CCGGTTTCCTTAGGCTTGCGA-BIO_ddseq_1.FIXEDCELLS	BIO_ddseq_1.FIXEDCELLS	0.877709	Naive T cell	ddseq
AATTCCACTATTCGTACCGAA_CCTCCTTCGATGCATAGTGTT_CTCTTGCGGAAGTTTGGCAAC-BIO_ddseq_1.FIXEDCELLS	BIO_ddseq_1.FIXEDCELLS	0.769827	Naive T cell	ddseq
CGCGCTTTCATACAGGTAACA_GGCGTCCAGGATACCCGAACC-BIO_ddseq_1.FIXEDCELLS	BIO_ddseq_1.FIXEDCELLS	0.520351	Cytotoxic T cell	ddseq
CGCGGCGATGGTGTTCCAGTT_GCCTCGTCGCCTAAGACAATA_GGTGTTTACAGCTTCGGCTGC_TGAGGAGCCTATGTGAACCGT-BIO_ddseq_1.FIXEDCELLS	BIO_ddseq_1.FIXEDCELLS	0.821375	Naive T cell	ddseq
ATTCACGGGTTCACGGTTCAC_TGCTACTTTATCATAGGCATG_TGGAAGGATGAATATCGGCGT-BIO_ddseq_1.FIXEDCELLS	BIO_ddseq_1.FIXEDCELLS	0.829123	Naive T cell	ddseq
ATGAATAATGGTGTTACTTTC_GCTAATTTAACGCCGATAGAC-BIO_ddseq_1.FIXEDCELLS	BIO_ddseq_1.FIXEDCELLS	0.653942	Naive T cell	ddseq
CGCAATCGCGCACGCATCAGT_TGGAAGGCGTTTGATTGGTTA-BIO_ddseq_1.FIXEDCELLS	BIO_ddseq_1.FIXEDCELLS	0.608527	Cytotoxic T cell	ddseq
CGAGGTCTCCTGGCGTGCATT_TAAGAGGTGCGAGCAGCCGCC_TAAGGTATAGTACCTAGTGTT-BIO_ddseq_1.FIXEDCELLS	BIO_ddseq_1.FIXEDCELLS	0.795681	Naive T cell	ddseq
GCGACTCTGATTGTCGTACAA_TGCTACTTACCGAAGCGCACG-BIO_ddseq_1.FIXEDCELLS	BIO_ddseq_1.FIXEDCELLS	0.780836	Naive T cell	ddseq
AATTCCAAAGGTTCGAGTTGC_ACTCAATGATCACCTATACTT_CTCATTTTTGTAAGTGGCAAC_GCACAGCCGTACAACCTCCTT-BIO_ddseq_1.FIXEDCELLS	BIO_ddseq_1.FIXEDCELLS	0.621135	Naive T cell	ddseq
CATCAGTAAGCAGCTTGGACT_GGTGTTTCGCAATCCCATAAT-BIO_ddseq_1.FIXEDCELLS	BIO_ddseq_1.FIXEDCELLS	0.884359	Naive T cell	ddseq
ATGAGCTTCCTTAAGTTAGGA_CTAACTCCGCGCTTAGAGACC_TGAATCCGTGCATTCGAGTGG-BIO_ddseq_1.FIXEDCELLS	BIO_ddseq_1.FIXEDCELLS	0.872922	Naive T cell	ddseq
AAGGTTCACCGGCTGCACAGC_ATTCGTTTGGTGAATCCAGTT_GGTTCACCGGAGGACATACGC-BIO_ddseq_1.FIXEDCELLS	BIO_ddseq_1.FIXEDCELLS	0.819192	Naive T cell	ddseq
ACAGCTTCTAGAGCGGCGGAA_AGGACGTTCCTGGCGCGCACG_CACATGAGCGACTCTTTGGTC_CGGATCTGAGCTAAGGCAGGC_CTAAGAAATAGTTGGTGTGTC-BIO_ddseq_1.FIXEDCELLS	BIO_ddseq_1.FIXEDCELLS	0.643932	Naive T cell	ddseq
CGATGCATCGGATGCCGGTTT_GAATCAATCCAGTTCTAACTC-BIO_ddseq_1.FIXEDCELLS	BIO_ddseq_1.FIXEDCELLS	0.715564	Naive T cell	ddseq
ACTACGAAATTCCATGGACCA_CCAAGCTGGTTAGTCACTTCT_CCACTTGTTCCTCTGCCTTTG_GACAATATGCGTTGCCGGTTT-BIO_ddseq_1.FIXEDCELLS	BIO_ddseq_1.FIXEDCELLS	0.65844	Naive T cell	ddseq
CGCGGCGCCTCCTTGCCTTTG_GGCGTCCGACAATACGTGATA-BIO_ddseq_1.FIXEDCELLS	BIO_ddseq_1.FIXEDCELLS	0.700602	CD16+ monocyte	ddseq
AGGACGTTAAGGTATCTTGTA-BIO_ddseq_1.FIXEDCELLS	BIO_ddseq_1.FIXEDCELLS	0.733596	Naive T cell	ddseq
GCCTTTGGAGAGGTTCGGATG_GCGTAGATAACGCCATGTTCC_TCCAGTTTTACAGATATACTT-BIO_ddseq_1.FIXEDCELLS	BIO_ddseq_1.FIXEDCELLS	0.314204	B cell	ddseq
ACTCAATCTAACTCAGATAGG_CTAGAGCTACCGAAAAGGTTC_TCTTGTACCGAACCTACCGAA-BIO_ddseq_1.FIXEDCELLS	BIO_ddseq_1.FIXEDCELLS	0.598878	Naive T cell	ddseq
AACGTAACTAGAGCGCGCACG_AGTAAGCGTAATACAATTCCA_CTGCGCCCTAAGAAGTTAGGA-BIO_ddseq_1.FIXEDCELLS	BIO_ddseq_1.FIXEDCELLS	0.68655	Naive T cell	ddseq
CCTATGTAGTAAGCTGAGGAG_CGAGTGGGTTGATGGGAGCCT_CTTACCGCATACGCTTTGGTC_GGAGCCTGCGCACGGCGACTC-BIO_ddseq_1.FIXEDCELLS	BIO_ddseq_1.FIXEDCELLS	0.781746	Naive T cell	ddseq
AAGCAGCCGTAGCCAGGATAC_CCAGTCAGCGTAGAGAGGACA_GTTAGGATCTGAACAACGTAA_TCCTGGCCGGCCAGGAATATG_TCCTGGCTGTTTAGTACTTTC-BIO_ddseq_1.FIXEDCELLS	BIO_ddseq_1.FIXEDCELLS	0.709573	Naive T cell	ddseq
AAGTGCGGTCGGTTAACCACA_GGCGGAAACCTACCGCTCCAA-BIO_ddseq_1.FIXEDCELLS	BIO_ddseq_1.FIXEDCELLS	0.799166	Naive T cell	ddseq
AAGTTATAGACTTCTATACTT_TCGACAGGTCCTTCATTCACG-BIO_ddseq_1.FIXEDCELLS	BIO_ddseq_1.FIXEDCELLS	0.671871	Naive T cell	ddseq
ATAGTTGTAACGCCTAAGAGG-BIO_ddseq_1.FIXEDCELLS	BIO_ddseq_1.FIXEDCELLS	0.853211	CD14+ monocyte	ddseq
AGATAGGCCAAGCTCACGGAC_TGTAGTGCGAGTGGGATAGAC-BIO_ddseq_1.FIXEDCELLS	BIO_ddseq_1.FIXEDCELLS	0.638268	Natural killer cell	ddseq
CGACACTGCTAATTCTGCGCC_TCCAGTTACCTACCCGATTAC_TCCTGGCGTGCATTGATCACC-BIO_ddseq_1.FIXEDCELLS	BIO_ddseq_1.FIXEDCELLS	0.828648	Naive T cell	ddseq
AGGACGTCGAGGTCCTTCATC_TGGTGAACTATTCGGAGGACA-BIO_ddseq_1.FIXEDCELLS	BIO_ddseq_1.FIXEDCELLS	0.598011	Naive T cell	ddseq
CGTGATACCGGTTTGAATATG_CTTGCGAGCAGTGTATATAAC-BIO_ddseq_1.FIXEDCELLS	BIO_ddseq_1.FIXEDCELLS	0.736111	Cytotoxic T cell	ddseq
GAGCTAACATACGCAGTAAGC_GTTAGGAAACCACATCCTGGC-BIO_ddseq_1.FIXEDCELLS	BIO_ddseq_1.FIXEDCELLS	0.652887	Naive T cell	ddseq
GAACCGTGTGTCCACGGAGGA_TTGTAAGACGTTGGGGTTCAC-BIO_ddseq_1.FIXEDCELLS	BIO_ddseq_1.FIXEDCELLS	0.677437	Cytotoxic T cell	ddseq
ACCGGCTGCCTCGTTCCTGGC_CCGCGATATAGTTGTGGAAGG_TCGGCGTGGTTAGTGTGGTAG-BIO_ddseq_1.FIXEDCELLS	BIO_ddseq_1.FIXEDCELLS	0.671682	Cytotoxic T cell	ddseq
CGTTTGACCGCGATCTGCGCC-BIO_ddseq_1.FIXEDCELLS	BIO_ddseq_1.FIXEDCELLS	0.870923	Naive T cell	ddseq
TTGTAAGTGGCAACTGGCCTT-BIO_ddseq_1.FIXEDCELLS	BIO_ddseq_1.FIXEDCELLS	0.591841	Cytotoxic T cell	ddseq
CAGAGAGCAGAATTCCTTAGG_CGACACTGATCACCACTCAAT-BIO_ddseq_1.FIXEDCELLS	BIO_ddseq_1.FIXEDCELLS	0.749701	CD14+ monocyte	ddseq
AACTCTTTAGTACCTTACAGA_CGCCTAACGGCTGCCGAGGTC_CTCTTGCTCAAGACTGCGAGC-BIO_ddseq_1.FIXEDCELLS	BIO_ddseq_1.FIXEDCELLS	0.651507	Naive T cell	ddseq
CAGAATTGCGACTCCATGTAT_GCACAGCTTACAGAAATGGCC_TCGGCGTTGGTGAAGCCTCGT-BIO_ddseq_1.FIXEDCELLS	BIO_ddseq_1.FIXEDCELLS	0.624257	Cytotoxic T cell	ddseq
CTTGTCCGATAGACAGTTTCT_TCGGCGTCTGCGCCTGGTGAA-BIO_ddseq_1.FIXEDCELLS	BIO_ddseq_1.FIXEDCELLS	0.56908	Natural killer cell	ddseq
AGAGACCTGTTTAGTTCGTAC_ATAGTTGATGAATACTGCGCC_CCACTTGGCCTCGTAGGACGT_GTGCATTCGGCCAGGATCACC-BIO_ddseq_1.FIXEDCELLS	BIO_ddseq_1.FIXEDCELLS	0.493489	Naive T cell	ddseq
GTGTCCACTGGCATTGCTACT_TCAGCAACGGCTGCTCTTGTA_TGAGATTGGAGCCTTGAATCC-BIO_ddseq_1.FIXEDCELLS	BIO_ddseq_1.FIXEDCELLS	0.753567	Naive T cell	ddseq
AGGACGTTACGCATAAGCAGC_TGAGGAGATGAGCTCGATTAC_TGGCAACCGTAGCCTGAGATT-BIO_ddseq_1.FIXEDCELLS	BIO_ddseq_1.FIXEDCELLS	1	B cell	ddseq
AACGGTGATAGGCAACCGGCT_AGATAGGAATGATTTGTTTAG_ATGAGCTGTGCATTGTCCTTC_GGTCGTACGGCTGCTGGCCTT-BIO_ddseq_1.FIXEDCELLS	BIO_ddseq_1.FIXEDCELLS	0.864528	Natural killer cell	ddseq
CCACTTGAGGATACGCTAATT_GTGTCCATGCTACTAGTAAGC-BIO_ddseq_1.FIXEDCELLS	BIO_ddseq_1.FIXEDCELLS	0.331256	Cytotoxic T cell	ddseq
AGACCATTCAGCAATCTTGTA_TCTTGTATATACTTTCTTGTA-BIO_ddseq_1.FIXEDCELLS	BIO_ddseq_1.FIXEDCELLS	0.777602	Naive T cell	ddseq
CGGAGGAGCTTTATCCTATGT_GTCCTTCTATGTGCCCTTAGG_TGTTTAGGGTGTTTGTGGTAG-BIO_ddseq_1.FIXEDCELLS	BIO_ddseq_1.FIXEDCELLS	0.575847	Natural killer cell	ddseq
ACAGTACCGTAGCCGTTAGGA_ACGTATTTCGACAGGTCCTTC-BIO_ddseq_1.FIXEDCELLS	BIO_ddseq_1.FIXEDCELLS	0.713369	Naive T cell	ddseq
TCCTTAACGATTACAAGGTTC_TGACCGCAGCCGCCCACTTCT-BIO_ddseq_1.FIXEDCELLS	BIO_ddseq_1.FIXEDCELLS	0.688125	Natural killer cell	ddseq
AATTGGTCTCTTGCTGCTACT_CGTGATATGAGATTAGACCAT_CTGCGCCTCAGCAATGGAAGG_TGAATCCAATGGCCGAATATG-BIO_ddseq_1.FIXEDCELLS	BIO_ddseq_1.FIXEDCELLS	0.53434	Cytotoxic T cell	ddseq
GCAGTGTCCAAGCTTATACTT_TCTGAACCATGTATGGTTCAC_TCTTGTACGTAGCCAGCGAAT-BIO_ddseq_1.FIXEDCELLS	BIO_ddseq_1.FIXEDCELLS	0.252305	Cytotoxic T cell	ddseq
AGACCATCTAGAGCCGGCCAG_ATGGTGTCGTGATATACTTTC_CTGCGCCTCAAGACACCTACC_TAGTGTTGCGCACGTCCGCTC-BIO_ddseq_1.FIXEDCELLS	BIO_ddseq_1.FIXEDCELLS	1	B cell	ddseq
ACACGCGGGCGTCCAATTCCA_ACGTATTTGCGTTGGAGAGGT_GAATATGCCAGTCACTTCATC-BIO_ddseq_1.FIXEDCELLS	BIO_ddseq_1.FIXEDCELLS	0.91812	CD14+ monocyte	ddseq
CGGCCAGCCAAGCTAGTTTCT_TCTTGTATATGTGCCGGTACG-BIO_ddseq_1.FIXEDCELLS	BIO_ddseq_1.FIXEDCELLS	0.912918	Naive T cell	ddseq
GTTGATGATAGTTGGATAGAC-BIO_ddseq_1.FIXEDCELLS	BIO_ddseq_1.FIXEDCELLS	0.882104	CD14+ monocyte	ddseq
TGTTTAGGAGCGTGGGACGAC-BIO_ddseq_1.FIXEDCELLS	BIO_ddseq_1.FIXEDCELLS	0.777675	CD14+ monocyte	ddseq
GCGCACGACCGGCTCTTGTCC-BIO_ddseq_1.FIXEDCELLS	BIO_ddseq_1.FIXEDCELLS	1	CD14+ monocyte	ddseq
ACTCAATTCCTGGCCGCGCTT_GGCGTCCTTCCTCTTTAAGCG-BIO_ddseq_1.FIXEDCELLS	BIO_ddseq_1.FIXEDCELLS	0.891235	Naive T cell	ddseq
CTTACCGTCATACATGAGGAG_TTACAGACACGGACTGACCGC-BIO_ddseq_1.FIXEDCELLS	BIO_ddseq_1.FIXEDCELLS	0.9799	CD14+ monocyte	ddseq
CTGCGCCGGCGTCCGATCACC_GATCACCGCAGTGTTCGGATG_GCGTAGATGATTGTATGGTGT_TCGGCGTCCATAATGCAGTGT_TTGTAAGCGGCCAGCTAACTC-BIO_ddseq_1.FIXEDCELLS	BIO_ddseq_1.FIXEDCELLS	0.622125	Cytotoxic T cell	ddseq
AACGGTGAGCTGAGACAGTAC_CTTACCGCTCTTGCCATCTTA-BIO_ddseq_1.FIXEDCELLS	BIO_ddseq_1.FIXEDCELLS	0.734232	Natural killer cell	ddseq
AGAGACCGTGGTAGGCTAATT_AGATAGGCGCGCTTAGTTTCT_CTCATTTCTTGCGAGGTTCAC_GACAATAGCGTAGATAACGCC_GATCACCATGTTCCGACAATA-BIO_ddseq_1.FIXEDCELLS	BIO_ddseq_1.FIXEDCELLS	0.990998	B cell	ddseq
AAGGTTCACTACGAACGAGAA_CTTACCGAATGATTCACGGAC_TCCAGTTTTGAGGCTTAAGCG-BIO_ddseq_1.FIXEDCELLS	BIO_ddseq_1.FIXEDCELLS	0.963626	CD14+ monocyte	ddseq
CGCAATCCTCTTGCTAACGCC-BIO_ddseq_1.FIXEDCELLS	BIO_ddseq_1.FIXEDCELLS	0.985306	CD14+ monocyte	ddseq
GCTTTATAAGTTATATTCGTT_GTCGGTTGGCAGGCTCGCGCA_GTTGATGGCTCCAACCGAACC_TAAGAGGTTTCCTAGGTCGTA-BIO_ddseq_1.FIXEDCELLS	BIO_ddseq_1.FIXEDCELLS	0.66081	Naive T cell	ddseq
GCGACTCATTGCCTGGTTCAC_GGCAGGCCTAACTCAACGTAA_TTATCATTCTGAACGTTAGGA-BIO_ddseq_1.FIXEDCELLS	BIO_ddseq_1.FIXEDCELLS	0.689087	CD16+ monocyte	ddseq
AGAGACCAACCACACTAAGAA_ATGTTCCGATCACCAGGACGT_CTCATTTGAGCTAACCATAAT-BIO_ddseq_1.FIXEDCELLS	BIO_ddseq_1.FIXEDCELLS	1	CD14+ monocyte	ddseq
TTAAGCGTTATCATCCAGTCA-BIO_ddseq_1.FIXEDCELLS	BIO_ddseq_1.FIXEDCELLS	0.974335	CD14+ monocyte	ddseq
ACGTTGGGCTAATTGCGTAGA_AGAGACCTTTCCTACCGCGAT_CGTACAAACGAGAATTCGTAC_TTCTGCACGCGGCGCGTACAA-BIO_ddseq_1.FIXEDCELLS	BIO_ddseq_1.FIXEDCELLS	0.99274	CD14+ monocyte	ddseq
ACAGCTTCTAAGAAATAGGCA-BIO_ddseq_1.FIXEDCELLS	BIO_ddseq_1.FIXEDCELLS	0.834722	Natural killer cell	ddseq
GTGTGTCGCCTTTGTGACCGC-BIO_ddseq_1.FIXEDCELLS	BIO_ddseq_1.FIXEDCELLS	0.897774	CD14+ monocyte	ddseq
AATGGCCTCATACAAACGGTG_CATACGCATGTTCCGGACGAC_CTTACCGGTGCATTCAGAATT_GTGTCCACTATTCGTAGTACC-BIO_ddseq_1.FIXEDCELLS	BIO_ddseq_1.FIXEDCELLS	0.615756	Cytotoxic T cell	ddseq
AATTGGTACTCAATAATGGCC_AGCTGAGATTATTCCGCGCTT_CAGAGAGTCGACAGCATGTAT_GTCGGTTATTATTCTACGCAT-BIO_ddseq_1.FIXEDCELLS	BIO_ddseq_1.FIXEDCELLS	0.68084	Natural killer cell	ddseq
CGCGCTTTGTCGCTTGCTACT_GCGACTCACCATGCTCAAGAC-BIO_ddseq_1.FIXEDCELLS	BIO_ddseq_1.FIXEDCELLS	0.861958	Natural killer cell	ddseq
ACACGCGCATCTTATACGCAT_ACACGCGTGGCCTTTCCTTAA_CGGATCTTTCTGCAATTGCCT_GTGGCGCCAGAATTATATAAC-BIO_ddseq_1.FIXEDCELLS	BIO_ddseq_1.FIXEDCELLS	0.935448	CD14+ monocyte	ddseq
ACTCAATTCGACAGTTGGACT_GCAGTGTTGGTGAATGGCAAC-BIO_ddseq_1.FIXEDCELLS	BIO_ddseq_1.FIXEDCELLS	0.891737	CD14+ monocyte	ddseq
GGCGGAATGGTGAACGCGCTT-BIO_ddseq_1.FIXEDCELLS	BIO_ddseq_1.FIXEDCELLS	1	CD14+ monocyte	ddseq
AATGGCCCGGAGGACGCCTAA_AGCGAATGAGAGGTGTTGATG_CCAGTCAACTCAATCGCGCTT_TGTCGCTCTTACCGTCGACAG-BIO_ddseq_1.FIXEDCELLS	BIO_ddseq_1.FIXEDCELLS	0.694667	Naive T cell	ddseq
CCTCCTTTCGGATGTTGTAAG_GGTGTTTTTCGTACGTAATAC-BIO_ddseq_1.FIXEDCELLS	BIO_ddseq_1.FIXEDCELLS	0.607257	Natural killer cell	ddseq
GACAATAAATGGCCCTCTTGC_GCCTTTGCACGCCAGGCGTCC_GTCGGTTACTCAATAGTAAGC_GTGGTAGTCCTGGCAATGATT-BIO_ddseq_1.FIXEDCELLS	BIO_ddseq_1.FIXEDCELLS	0.756263	CD14+ monocyte	ddseq
AGCTGAGCGCGGCGAATTCCA_TACGCATGGCGGAACGATTAC_TGGACCAAGAGACCCGGATCT_TTAAGCGCAGAATTGCTTTAT-BIO_ddseq_1.FIXEDCELLS	BIO_ddseq_1.FIXEDCELLS	0.828179	Naive T cell	ddseq
AGCCGCCACAGCTTTACCGAA_ATGAATAAGCGAATTCTTGTA_GAACCGTGATCACCGTCGGTT_TAACGCCGATAGACCGCGGCG-BIO_ddseq_1.FIXEDCELLS	BIO_ddseq_1.FIXEDCELLS	0.815794	CD14+ monocyte	ddseq
CGTAGCCCGCGCTTGCGCACG_TGCTACTCAGAATTGCTCCAA_TGTAGTGAGCTGAGTGGAAGG-BIO_ddseq_1.FIXEDCELLS	BIO_ddseq_1.FIXEDCELLS	0.753246	Dendritic cell	ddseq
CTTGCGACTCTTGCTCGGCGT_CTTGCGATAGTGTTTCATACA-BIO_ddseq_1.FIXEDCELLS	BIO_ddseq_1.FIXEDCELLS	0.477754	B cell	ddseq
CGCAATCATGTTCCATGAGCT-BIO_ddseq_1.FIXEDCELLS	BIO_ddseq_1.FIXEDCELLS	0.860923	Naive T cell	ddseq
AGGACGTTGTCGCTTATACTT_GCCTCGTCTCATTTGAGCTAA_GGTCGTACGAGGTCGATAGAC-BIO_ddseq_1.FIXEDCELLS	BIO_ddseq_1.FIXEDCELLS	0.756507	Dendritic cell	ddseq
ACCATGCCATCTTACCGCGAT_CGTGATATTGGACTTAAGGTA-BIO_ddseq_1.FIXEDCELLS	BIO_ddseq_1.FIXEDCELLS	0.896924	Naive T cell	ddseq
ACCTACCGTGGTAGTAAGGTA_GTGTGTCATATAACTGGAAGG_TACGCATATAGTTGCGGCTGC-BIO_ddseq_1.FIXEDCELLS	BIO_ddseq_1.FIXEDCELLS	1	B cell	ddseq
CCTTAGGAACGTAACATCAGT_TTCCTCTGGTTCACTGGCCTT-BIO_ddseq_1.FIXEDCELLS	BIO_ddseq_1.FIXEDCELLS	0.333384	B cell	ddseq
ACGAGAACATCAGTTAGTGTT_GGTTCACCCATAATCAGAGAG_TCCGCTCGCTAATTTTCTGCA-BIO_ddseq_1.FIXEDCELLS	BIO_ddseq_1.FIXEDCELLS	0.585476	Naive T cell	ddseq
CGGTACGTGAGGAGTCCGCTC_TAAGGTATAAGAGGCGAGTGG-BIO_ddseq_1.FIXEDCELLS	BIO_ddseq_1.FIXEDCELLS	0.932529	Cytotoxic T cell	ddseq
TGCGAGCATGAATAAAGTGCG-BIO_ddseq_1.FIXEDCELLS	BIO_ddseq_1.FIXEDCELLS	0.926047	Naive T cell	ddseq
ACGTTGGGGAGCCTCTCATTT_ATGGTGTCTTCATCTCGACAG-BIO_ddseq_1.FIXEDCELLS	BIO_ddseq_1.FIXEDCELLS	0.782531	Cytotoxic T cell	ddseq
ATGAGCTTAAGAGGGGACGAC_GCTCCAAAGGACGTTTATCAT_GCTCCAATCGGCGTTCTGAAC_TCCAGTTGAGCTAACCGCGAT-BIO_ddseq_1.FIXEDCELLS	BIO_ddseq_1.FIXEDCELLS	1	B cell	ddseq
AAGTGCGGAGCTAAATGGTGT_CAGAATTGGACGACCTGGCAT_CGTTTGATATACTTGGACGAC_GCTAATTGAATCAATGTCGCT-BIO_ddseq_1.FIXEDCELLS	BIO_ddseq_1.FIXEDCELLS	0.616729	Dendritic cell	ddseq
CGGATCTGGTTAGTTTCCTCT_GTCCTTCCGAGTGGAAGTTAT_TCGTTCTATAGGCACTAAGAA_TTACAGACGTAGCCCGCGCTT-BIO_ddseq_1.FIXEDCELLS	BIO_ddseq_1.FIXEDCELLS	0.67628	Dendritic cell	ddseq
ACACGCGGGAAGTTGGTTCAC_CGACACTAGTTTCTCAGGCGG_CGTAGCCCTAGAGCTCGCGCA_TGAGGAGGGTTCACTACTTTC-BIO_ddseq_1.FIXEDCELLS	BIO_ddseq_1.FIXEDCELLS	0.471207	Naive T cell	ddseq
AAGGTTCGCGTAGATAGTGTT_GTCCTTCAGCTGAGGTCGGTT_TCGACAGCGTTTGAAACTCTT_TGAATCCGAGTTGCTACGCAT-BIO_ddseq_1.FIXEDCELLS	BIO_ddseq_1.FIXEDCELLS	0.896449	Naive T cell	ddseq
AACGTAACACATGATCCTGGC_TAAGGTAGTGCATTGTAATAC_TTGGTTAACGTATTGAGTTGC-BIO_ddseq_1.FIXEDCELLS	BIO_ddseq_1.FIXEDCELLS	0.8705	Naive T cell	ddseq
CGATGCATAAGAGGTAGTACC_GAGTTGCCGCGGCGCATCAGT-BIO_ddseq_1.FIXEDCELLS	BIO_ddseq_1.FIXEDCELLS	0.507046	Cytotoxic T cell	ddseq
ACCGGCTAAGGTTCAGTAAGC_ATTCACGGTGGCGCTGGCAAC_CGCCTAATTGGTTACGCCTAA_CGCGGCGCGTTTGAGGACGAC-BIO_ddseq_1.FIXEDCELLS	BIO_ddseq_1.FIXEDCELLS	0.634543	Cytotoxic T cell	ddseq
ACGAGAAGTTGATGGAGCTAA_AGGCATGCCTCCTTTTTGGTC_GAGTTGCTAAGGTAAGAGACC_GTGTGTCACGTTGGAGGCATG-BIO_ddseq_1.FIXEDCELLS	BIO_ddseq_1.FIXEDCELLS	1	B cell	ddseq
CTCTTGCTCATACATCTGAAC_TTCTGCATTACAGACGCGCTT-BIO_ddseq_1.FIXEDCELLS	BIO_ddseq_1.FIXEDCELLS	0.446545	CD14+ monocyte	ddseq
CAGAGAGGATAGACTACTTTC_CTCATTTCCATAATCTAGAGC_TCGTTCTCGGTACGTAAGGTA-BIO_ddseq_1.FIXEDCELLS	BIO_ddseq_1.FIXEDCELLS	0.947723	CD14+ monocyte	ddseq
AAGTTATCATACGCACCATGC_CTAGAGCGGCGTCCAGTAAGC-BIO_ddseq_1.FIXEDCELLS	BIO_ddseq_1.FIXEDCELLS	0.931406	CD14+ monocyte	ddseq
AGACTTCAAGTTATCTGGCAT_CATCAGTTTCTGCACGATTAC_GAGGACAGGTCGTATGATTGT_TCTTGTAATGAGCTTAAGAGG-BIO_ddseq_1.FIXEDCELLS	BIO_ddseq_1.FIXEDCELLS	0.758351	CD14+ monocyte	ddseq
CACGCCATCCGCTCTCGCGCA_GACAATATGTAGTGTCGCGCA-BIO_ddseq_1.FIXEDCELLS	BIO_ddseq_1.FIXEDCELLS	0.945388	CD14+ monocyte	ddseq
TCCTTAAACAGTACCGGCCAG_TCGGATGTCGACAGGAGCGTG-BIO_ddseq_1.FIXEDCELLS	BIO_ddseq_1.FIXEDCELLS	0.448483	Cytotoxic T cell	ddseq
CCTATGTTCGACAGGTAATAC-BIO_ddseq_1.FIXEDCELLS	BIO_ddseq_1.FIXEDCELLS	0.597293	CD14+ monocyte	ddseq
GAGCTAACGCCTAATTATCAT_TATGTGCTCGGCGTGCAGTGT-BIO_ddseq_1.FIXEDCELLS	BIO_ddseq_1.FIXEDCELLS	0.813664	Natural killer cell	ddseq
AAGCAGCAGTTTCTCTTGCGA_GTAATACGAGTTGCTGCGTTG_GTGGCGCTCTGAACTGCGAGC-BIO_ddseq_1.FIXEDCELLS	BIO_ddseq_1.FIXEDCELLS	0.502642	Cytotoxic T cell	ddseq
ATGAGCTCTAAGAAACAGTAC_CGCGGCGACACGCGGCCTCGT-BIO_ddseq_1.FIXEDCELLS	BIO_ddseq_1.FIXEDCELLS	1	B cell	ddseq
GTAATACACCTACCAGATAGG_TGGCCTTTGTCGCTGGTTCAC-BIO_ddseq_1.FIXEDCELLS	BIO_ddseq_1.FIXEDCELLS	0.718805	Naive T cell	ddseq
CGAGTGGGTTGATGTCGCGCA_TTGGACTTTTCCTAAGCGAAT_TTGGTTAGCTTTATTGGTGAA-BIO_ddseq_1.FIXEDCELLS	BIO_ddseq_1.FIXEDCELLS	0.826943	Naive T cell	ddseq
AAGTGCGGACAATAGTCCTTC_GAGCGTGAGACCATTGAATCC-BIO_ddseq_1.FIXEDCELLS	BIO_ddseq_1.FIXEDCELLS	0.869938	Naive T cell	ddseq
ACTACGAATAGGCATAGTACC_GATAGACGGACGACAGACCAT_TACGCATTAAGGTATGGACCA-BIO_ddseq_1.FIXEDCELLS	BIO_ddseq_1.FIXEDCELLS	0.745531	Cytotoxic T cell	ddseq
AAGGTTCGCTTTATCTAACTC_GTAATACAAGCAGCTGAATCC-BIO_ddseq_1.FIXEDCELLS	BIO_ddseq_1.FIXEDCELLS	0.907517	Naive T cell	ddseq
ACAGCTTAGCCGCCTCCAGTT_CATCTTAAAGTTATCCGCGAT-BIO_ddseq_1.FIXEDCELLS	BIO_ddseq_1.FIXEDCELLS	0.799459	Cytotoxic T cell	ddseq
CGATGCAGATAGACCGTGATA-BIO_ddseq_1.FIXEDCELLS	BIO_ddseq_1.FIXEDCELLS	1	B cell	ddseq
ATGAATATGTAGTGCGCCTAA_TATGTGCCGCGCTTTCGGATG_TTTGGTCCCAGTCACACATGA-BIO_ddseq_1.FIXEDCELLS	BIO_ddseq_1.FIXEDCELLS	0.879233	Naive T cell	ddseq
CGCGCTTTTTCCTACTAACTC_GAATCAAGTTAGGAAACGTAA_GAGTTGCGGTGTTTGTGGTAG_TGTAGTGGCTAATTCTGGCAT-BIO_ddseq_1.FIXEDCELLS	BIO_ddseq_1.FIXEDCELLS	0.609541	Naive T cell	ddseq
ACAGCTTACGAGAATTTCCTA_CCGCGATGGTTAGTGGTTCAC_TTCCTCTACAGTACAGGACGT-BIO_ddseq_1.FIXEDCELLS	BIO_ddseq_1.FIXEDCELLS	0.822898	Naive T cell	ddseq
AACGTAAGGCGGAATCGACAG_CCGGTTTGGCGTCCTTATCAT-BIO_ddseq_1.FIXEDCELLS	BIO_ddseq_1.FIXEDCELLS	0.893136	Natural killer cell	ddseq
CACGGACGCCTTTGGCTAATT_TCTTGTATGGCCTTAGTAAGC_TTATCATGGTTCACCCGGTTT-BIO_ddseq_1.FIXEDCELLS	BIO_ddseq_1.FIXEDCELLS	0.771351	Naive T cell	ddseq
ATGAGCTCAGGCGGCTCATTT_CGCGGCGGCGCACGCCACTTG_TGGAAGGGATAGACTGGAAGG-BIO_ddseq_1.FIXEDCELLS	BIO_ddseq_1.FIXEDCELLS	1	B cell	ddseq
GAACCGTGCGACTCTCGTTCT_GCGTAGACCATAATTGCGTTG_GGCGGAATCTGAACGAACCGT_TGATTGTGTGTCCATGTAGTG-BIO_ddseq_1.FIXEDCELLS	BIO_ddseq_1.FIXEDCELLS	0.590669	Naive T cell	ddseq
AGCAACGCTCATTTGTCGGTT_CACATGATCCTTAAATTCACG_CGCCTAACGCCTAAATTCGTT_TGAGATTTACCGAAACGTTGG-BIO_ddseq_1.FIXEDCELLS	BIO_ddseq_1.FIXEDCELLS	0.547532	Naive T cell	ddseq
AGATAGGTTTGGTCAACGGTG_GCGTAGACGAGGTCCGGAGGA_GGTTCACGAGCTAATCGCGCA-BIO_ddseq_1.FIXEDCELLS	BIO_ddseq_1.FIXEDCELLS	0.879554	Naive T cell	ddseq
AATGGCCCGGCTGCATTCACG_GAGGACAACGAGAACACATGA_TGGAAGGTAGTGTTTATGTGC-BIO_ddseq_1.FIXEDCELLS	BIO_ddseq_1.FIXEDCELLS	0.644545	Cytotoxic T cell	ddseq
ACGTATTCGCCTAAAGCGAAT_CGATGCAGCTAATTTCGCGCA_CGATTACACTACGAGCAGTGT_GCACAGCCGCAATCGCACAGC_TGACCGCCGAGTGGTGCGTTG-BIO_ddseq_1.FIXEDCELLS	BIO_ddseq_1.FIXEDCELLS	0.489445	Naive T cell	ddseq
AGACTTCTGAGGAGACGTTGG_CTAAGAAATGAATAGTGCATT_GAACCGTTCCAGTTTAAGGTA-BIO_ddseq_1.FIXEDCELLS	BIO_ddseq_1.FIXEDCELLS	1	B cell	ddseq
CGAGGTCCGTAGCCTCAAGAC_CGCCTAAGGAGCCTACTCAAT-BIO_ddseq_1.FIXEDCELLS	BIO_ddseq_1.FIXEDCELLS	0.865231	Naive T cell	ddseq
CCGCGATGTCGGTTACTCAAT_GCCTCGTTCAAGACGATAGAC_GGCGGAATCAGCAATGGACCA_TGGTGAAGATCACCGAGTTGC-BIO_ddseq_1.FIXEDCELLS	BIO_ddseq_1.FIXEDCELLS	1	B cell	ddseq
ATGTTCCACTACGAGAATCAA_CTAAGAATGCTACTTGTCGCT_CTGCGCCTCTGAACTTAAGCG_GAGGACACTCATTTGGTAACA-BIO_ddseq_1.FIXEDCELLS	BIO_ddseq_1.FIXEDCELLS	0.783711	Naive T cell	ddseq
CATCAGTTTTGGTCTTCGTAC_CGGAGGATTGGTTAATTATTC_GAGTTGCTGATTGTAAGCAGC_TCATACAAACTCTTCGGAGGA-BIO_ddseq_1.FIXEDCELLS	BIO_ddseq_1.FIXEDCELLS	0.902043	Naive T cell	ddseq
ACGTTGGTCAGCAAGCACAGC_AGTAAGCCATACGCATAGTTG_CAGGCGGGTCGGTTCTTGCGA_CCAAGCTCCACTTGATGAATA_CGGCTGCGACAATATCCAGTT-BIO_ddseq_1.FIXEDCELLS	BIO_ddseq_1.FIXEDCELLS	0.797927	CD14+ monocyte	ddseq
ACGAGAAGGAGCCTGTCCTTC_GGCGTCCCTATTCGTTCGTAC_TCTTGTAGAATATGGGCGTCC-BIO_ddseq_1.FIXEDCELLS	BIO_ddseq_1.FIXEDCELLS	0.55104	Cytotoxic T cell	ddseq
AGCGAATTAAGGTAGCGCACG_GCCTTTGTCGACAGGCTAATT_TGAGGAGATTCACGGTCCTTC-BIO_ddseq_1.FIXEDCELLS	BIO_ddseq_1.FIXEDCELLS	0.918214	CD14+ monocyte	ddseq
GTTGATGAGACCATAACGGTG_TAGTACCTTGAGGCTCGACAG-BIO_ddseq_1.FIXEDCELLS	BIO_ddseq_1.FIXEDCELLS	0.666803	Naive T cell	ddseq
AGCTGAGCCGGTTTCAGAATT_GTGGCGCTGTAGTGCATCTTA_TCGTTCTCGTTTGAACCATGC_TCTTGTACCTCCTTAGGATAC-BIO_ddseq_1.FIXEDCELLS	BIO_ddseq_1.FIXEDCELLS	0.587467	Naive T cell	ddseq
CAGAGAGATGAATACCAAGCT-BIO_ddseq_1.FIXEDCELLS	BIO_ddseq_1.FIXEDCELLS	0.73374	Naive T cell	ddseq
CAGAATTATTATTCCGACACT_TCGACAGAACTCTTCTCTTGC-BIO_ddseq_1.FIXEDCELLS	BIO_ddseq_1.FIXEDCELLS	0.792139	Naive T cell	ddseq
AAGCAGCTGACCGCCGCGCTT_CGCGGCGCAGGCGGCGACACT_GAGTTGCTTGGACTCACGGAC-BIO_ddseq_1.FIXEDCELLS	BIO_ddseq_1.FIXEDCELLS	0.904021	Naive T cell	ddseq
ACACGCGAACTCTTCCGGTTT_ATGGTGTCTTCATCCACTTCT_TCCAGTTACCTACCACCATGC-BIO_ddseq_1.FIXEDCELLS	BIO_ddseq_1.FIXEDCELLS	0.88746	Naive T cell	ddseq
ATTGCCTAGCGAATAGAGACC_GATCACCGCTAATTTCGTTCT-BIO_ddseq_1.FIXEDCELLS	BIO_ddseq_1.FIXEDCELLS	0.929977	CD14+ monocyte	ddseq
CAGGCGGTAACGCCGGAGCCT-BIO_ddseq_1.FIXEDCELLS	BIO_ddseq_1.FIXEDCELLS	0.702003	Naive T cell	ddseq
GAGGACACCTCCTTGATCACC_GCGCACGGCGACTCGCCTCGT_GTGCATTAAGCAGCGCGCACG_TACGCATGGTTAGTAGCAACG-BIO_ddseq_1.FIXEDCELLS	BIO_ddseq_1.FIXEDCELLS	0.859489	Naive T cell	ddseq
GGTGTTTGTGCATTGTGCATT_GTCCTTCAGATAGGAACGGTG_TAGTACCTCCTTAATGACCGC-BIO_ddseq_1.FIXEDCELLS	BIO_ddseq_1.FIXEDCELLS	0.826232	Naive T cell	ddseq
CGGTACGTTACAGATATGTGC_TAAGAGGTCAGCAACTAGAGC-BIO_ddseq_1.FIXEDCELLS	BIO_ddseq_1.FIXEDCELLS	0.621171	Naive T cell	ddseq
CGCGGCGTGCGAGCCATGTAT_TCTGAACCCGCGATTCAGCAA-BIO_ddseq_1.FIXEDCELLS	BIO_ddseq_1.FIXEDCELLS	0.798058	Naive T cell	ddseq
GCACAGCCTTGTCCTGGCAAC_GTGCATTAACGGTGTGGCCTT-BIO_ddseq_1.FIXEDCELLS	BIO_ddseq_1.FIXEDCELLS	0.474956	Naive T cell	ddseq
GGTTAGTCAGAATTGAGCTAA_TGAGGAGCGTGATATAACGCC-BIO_ddseq_1.FIXEDCELLS	BIO_ddseq_1.FIXEDCELLS	0.760062	Naive T cell	ddseq
CAGAGAGGGTCGTACGATGCA_GTGTCCACAGAATTCGATTAC-BIO_ddseq_1.FIXEDCELLS	BIO_ddseq_1.FIXEDCELLS	0.819595	Naive T cell	ddseq
CCTCCTTACGTTGGAAGTTAT_CGCCTAAGCGCACGTGGAAGG_GACAATACGACACTACCATGC_TTGTAAGAGCTGAGGCTTTAT-BIO_ddseq_1.FIXEDCELLS	BIO_ddseq_1.FIXEDCELLS	0.600461	Naive T cell	ddseq
ATGAGCTACGTATTAATTCCA_CGCGGCGTTATCATGCACAGC-BIO_ddseq_1.FIXEDCELLS	BIO_ddseq_1.FIXEDCELLS	0.457718	Dendritic cell	ddseq
CGCAATCCCGAACCCAGAGAG_TTTGGTCATGAGCTGGCGGAA-BIO_ddseq_1.FIXEDCELLS	BIO_ddseq_1.FIXEDCELLS	0.747639	Naive T cell	ddseq
AATGGCCAGCAACGCAGAATT_CGATTACATTGCCTACTCAAT-BIO_ddseq_1.FIXEDCELLS	BIO_ddseq_1.FIXEDCELLS	0.738393	Cytotoxic T cell	ddseq
ATGTTCCGGAGCCTTTACAGA_CACGCCAATTGCCTGTGTCCA_CGTACAATGCGAGCAAGTGCG-BIO_ddseq_1.FIXEDCELLS	BIO_ddseq_1.FIXEDCELLS	0.713351	Naive T cell	ddseq
CTCTTGCAGCAACGGTAATAC_GCGTAGACGTTTGACTGCGCC-BIO_ddseq_1.FIXEDCELLS	BIO_ddseq_1.FIXEDCELLS	0.608852	Cytotoxic T cell	ddseq
GTGTCCATACTTTCAAGTGCG-BIO_ddseq_1.FIXEDCELLS	BIO_ddseq_1.FIXEDCELLS	0.917658	Naive T cell	ddseq
CTTACCGCCAGTCAAGATAGG-BIO_ddseq_1.FIXEDCELLS	BIO_ddseq_1.FIXEDCELLS	0.843879	Naive T cell	ddseq
CGGCTGCAGAGACCAGCTGAG_GAATATGAGACTTCACCTACC_GAATCAAAGTTTCTGTTAGGA-BIO_ddseq_1.FIXEDCELLS	BIO_ddseq_1.FIXEDCELLS	0.95012	Naive T cell	ddseq
AATGATTACACGCGTGGAAGG_TGTTTAGCATCTTATTTCCTA-BIO_ddseq_1.FIXEDCELLS	BIO_ddseq_1.FIXEDCELLS	0.890026	Naive T cell	ddseq
CTAACTCCATACGCTTGGTTA_GAGCTAAGCGCACGCATACGC_TCAAGACTCGGCGTCGCCTAA-BIO_ddseq_1.FIXEDCELLS	BIO_ddseq_1.FIXEDCELLS	0.865701	Naive T cell	ddseq
ATGAATAAGCAACGAGTTTCT_TTAAGCGGCCTTTGCCGGTTT-BIO_ddseq_1.FIXEDCELLS	BIO_ddseq_1.FIXEDCELLS	1	B cell	ddseq
ACACGCGTCCGCTCGATCACC_CACGCCATCAAGACCGAGTGG_CGCGCTTAGTTTCTAGTAAGC-BIO_ddseq_1.FIXEDCELLS	BIO_ddseq_1.FIXEDCELLS	0.754407	Naive T cell	ddseq
ACGAGAACGTTTGAAATGGCC_CGGCCAGACTACGACGCGGCG_CTTGTCCTTGTAAGCCATAAT-BIO_ddseq_1.FIXEDCELLS	BIO_ddseq_1.FIXEDCELLS	0.380173	Naive T cell	ddseq
ACTCAATGCCTCGTCGAGTGG_CGATTACGTGCATTTAGTACC_GGCGTCCAGCTGAGCGCGGCG_TCGGCGTTGCGTTGGTAATAC_TGTCGCTCCTATGTAATGATT-BIO_ddseq_1.FIXEDCELLS	BIO_ddseq_1.FIXEDCELLS	0.615163	CD14+ monocyte	ddseq
AAGCAGCAGACCATACGAGAA_TGACCGCTGGAAGGTCATACA-BIO_ddseq_1.FIXEDCELLS	BIO_ddseq_1.FIXEDCELLS	0.600301	Natural killer cell	ddseq
CGTGATATAAGAGGATTCACG-BIO_ddseq_1.FIXEDCELLS	BIO_ddseq_1.FIXEDCELLS	0.786242	CD16+ monocyte	ddseq
ACAGTACCTAAGAAGGCGGAA_ATGAGCTGTGTGTCCTCTTGC_TGGTGAACAGAATTTGGACCA-BIO_ddseq_1.FIXEDCELLS	BIO_ddseq_1.FIXEDCELLS	0.620767	Cytotoxic T cell	ddseq
GACAATATCATACACGACACT-BIO_ddseq_1.FIXEDCELLS	BIO_ddseq_1.FIXEDCELLS	0.843972	Natural killer cell	ddseq
AAGTTATAGGATACGAGAGGT_CAGAGAGAGCAACGATGAGCT_CCTTAGGAAGTTATCTTCATC_TTCGTACGACAATACTTCATC-BIO_ddseq_1.FIXEDCELLS	BIO_ddseq_1.FIXEDCELLS	0.520219	Cytotoxic T cell	ddseq
TCATACACGGAGGACGATTAC-BIO_ddseq_1.FIXEDCELLS	BIO_ddseq_1.FIXEDCELLS	0.750006	Natural killer cell	ddseq
CCAAGCTCGCGGCGCCAGTCA_GCAGTGTAGGATACCTTACCG_TGCTACTAACTCTTGACAATA-BIO_ddseq_1.FIXEDCELLS	BIO_ddseq_1.FIXEDCELLS	0.765449	Naive T cell	ddseq
CCACTTGATAGGCAAGCTGAG_CGGTACGGAATCAAACGTATT-BIO_ddseq_1.FIXEDCELLS	BIO_ddseq_1.FIXEDCELLS	0.715861	Natural killer cell	ddseq
GAGCGTGAGACCATCACGCCA-BIO_ddseq_1.FIXEDCELLS	BIO_ddseq_1.FIXEDCELLS	0.55268	Cytotoxic T cell	ddseq
AATGATTTCCTGGCTGGAAGG_ATGGTGTTGGAAGGCCTATGT_ATTATTCAGATAGGAATTGGT_CGAGGTCCTATTCGCGTGATA_CGCGCTTAATGATTACCATGC-BIO_ddseq_1.FIXEDCELLS	BIO_ddseq_1.FIXEDCELLS	0.634607	Natural killer cell	ddseq
ATAGTTGAGCGAATCATCTTA_GGCGGAATAAGGTACTTGTCC-BIO_ddseq_1.FIXEDCELLS	BIO_ddseq_1.FIXEDCELLS	0.630359	Natural killer cell	ddseq
TCGCGCATTGGTTAACACGCG_TGGCCTTGTGTGTCTCATACA_TGGTGAAGGCGGAACGTTTGA-BIO_ddseq_1.FIXEDCELLS	BIO_ddseq_1.FIXEDCELLS	0.810912	Cytotoxic T cell	ddseq
GCCTCGTGAACCGTACAGTAC-BIO_ddseq_1.FIXEDCELLS	BIO_ddseq_1.FIXEDCELLS	0.996768	CD14+ monocyte	ddseq
CGTTTGACGCGCTTTGGTGAA_TGAGGAGTCGGCGTGTGGCGC-BIO_ddseq_1.FIXEDCELLS	BIO_ddseq_1.FIXEDCELLS	0.815961	Natural killer cell	ddseq
GCCTCGTAAGCAGCTCCGCTC_GCGCACGATGAGCTCGATGCA_GTGGCGCCAGGCGGCCGGTTT-BIO_ddseq_1.FIXEDCELLS	BIO_ddseq_1.FIXEDCELLS	0.562645	Naive T cell	ddseq
GGTCGTATTGGTTAGATAGAC-BIO_ddseq_1.FIXEDCELLS	BIO_ddseq_1.FIXEDCELLS	0.590253	Naive T cell	ddseq
ATGAGCTATGTTCCAACCACA_CGGAGGAACAGCTTAATGGCC_GTGCATTACCATGCGCTTTAT_TATGTGCTGATTGTTGGCAAC-BIO_ddseq_1.FIXEDCELLS	BIO_ddseq_1.FIXEDCELLS	1	B cell	ddseq
ATGGTGTCGAGTGGCCGGTTT_CGCGCTTTACGCATCGATTAC_TACGCATAGCAACGTCCTTAA-BIO_ddseq_1.FIXEDCELLS	BIO_ddseq_1.FIXEDCELLS	0.888462	CD14+ monocyte	ddseq
AGGACGTGTGTGTCTCAAGAC_TCGACAGTATACTTTCAAGAC_TCGGATGAACGGTGCACGCCA-BIO_ddseq_1.FIXEDCELLS	BIO_ddseq_1.FIXEDCELLS	0.823482	Naive T cell	ddseq
ACAGTACAAGTTATGCTCCAA-BIO_ddseq_1.FIXEDCELLS	BIO_ddseq_1.FIXEDCELLS	0.536912	Naive T cell	ddseq
ACCGGCTTTGAGGCGCTAATT_GAGTTGCCGACACTTGGCAAC-BIO_ddseq_1.FIXEDCELLS	BIO_ddseq_1.FIXEDCELLS	0.807499	CD14+ monocyte	ddseq
AGCCGCCTCTTGTAGTCGGTT_GTGGCGCAGGCATGAGGATAC_TTCGTACTTGGTTACACATGA-BIO_ddseq_1.FIXEDCELLS	BIO_ddseq_1.FIXEDCELLS	0.973127	CD14+ monocyte	ddseq
GAGAGGTTGGTGAATCGACAG_GAGGACACGACACTTAGTGTT-BIO_ddseq_1.FIXEDCELLS	BIO_ddseq_1.FIXEDCELLS	0.631999	Cytotoxic T cell	ddseq
CACATGAGTGGCGCAACTCTT_TGAATCCATAGGCAGGTTCAC_TGGACCATTGGACTAGGCATG_TGGCAACCGGAGGATGCTACT-BIO_ddseq_1.FIXEDCELLS	BIO_ddseq_1.FIXEDCELLS	0.763338	CD14+ monocyte	ddseq
AACGGTGTAAGAGGTTCGTAC_ATGAGCTGCCTCGTACACGCG_CGAGTGGGATCACCCTCTTGC-BIO_ddseq_1.FIXEDCELLS	BIO_ddseq_1.FIXEDCELLS	0.475296	Naive T cell	ddseq
ATAGTTGTAAGGTAATGTTCC_CACTTCTTTGAGGCACGTTGG_CCAGTCATCGACAGGTCGGTT_CCTCCTTTTGGACTAGCGAAT-BIO_ddseq_1.FIXEDCELLS	BIO_ddseq_1.FIXEDCELLS	0.497072	Naive T cell	ddseq
CACTTCTTGACCGCTAAGGTA_TGGTGAACCTTAGGCGTGATA-BIO_ddseq_1.FIXEDCELLS	BIO_ddseq_1.FIXEDCELLS	0.954824	Naive T cell	ddseq
CCTCCTTATGTTCCCTTACCG-BIO_ddseq_1.FIXEDCELLS	BIO_ddseq_1.FIXEDCELLS	0.667499	CD14+ monocyte	ddseq
AATTCCAGTCCTTCGAGCGTG_TCCGCTCCATCTTACGGAGGA_TTGGACTGGTTCACCCAGTCA-BIO_ddseq_1.FIXEDCELLS	BIO_ddseq_1.FIXEDCELLS	0.88061	Naive T cell	ddseq
AATGGCCTCGGCGTCTCTTGC-BIO_ddseq_1.FIXEDCELLS	BIO_ddseq_1.FIXEDCELLS	0.555438	Naive T cell	ddseq
ACAGTACGCTTTATAATTGGT_CCACTTGCGATTACCTTCATC_CGCGCTTTTGAGGCTCGGATG-BIO_ddseq_1.FIXEDCELLS	BIO_ddseq_1.FIXEDCELLS	0.922648	CD14+ monocyte	ddseq
AACTCTTTGATTGTTTCGTAC_ATTATTCCTGCGCCGGCGGAA_CCAAGCTCGTAGCCTTTGGTC_CTATTCGAAGTTATTCGCGCA_GAGCTAAGATCACCATTCACG-BIO_ddseq_1.FIXEDCELLS	BIO_ddseq_1.FIXEDCELLS	0.737629	CD14+ monocyte	ddseq
ACCATGCATTCACGGCTCCAA_GAGAGGTCGCGCTTTTCCTCT_GATCACCTTCGTACACGTATT-BIO_ddseq_1.FIXEDCELLS	BIO_ddseq_1.FIXEDCELLS	0.771854	CD14+ monocyte	ddseq
AAGTGCGTGCTACTACTCAAT_ACTCAATAGACTTCGTGCATT-BIO_ddseq_1.FIXEDCELLS	BIO_ddseq_1.FIXEDCELLS	0.627252	Natural killer cell	ddseq
AACGTAAATTCGTTCACTTCT_CATCAGTATAGTTGACGTATT_CGGCTGCCACGCCATGCGTTG_TGAATCCGAATATGTAAGGTA-BIO_ddseq_1.FIXEDCELLS	BIO_ddseq_1.FIXEDCELLS	0.719631	Cytotoxic T cell	ddseq
TAACGCCGGTAACAACCATGC-BIO_ddseq_1.FIXEDCELLS	BIO_ddseq_1.FIXEDCELLS	0.551943	CD14+ monocyte	ddseq
AGTTTCTTGTAGTGTAACGCC_GGACGACTATACTTTGCGAGC_TCGACAGGTGCATTCTAAGAA-BIO_ddseq_1.FIXEDCELLS	BIO_ddseq_1.FIXEDCELLS	0.631493	Natural killer cell	ddseq
CTTGCGATCGGCGTAACTCTT_TACTTTCGAGAGGTCTTGCGA_TGGTGAATAACGCCTCCTGGC-BIO_ddseq_1.FIXEDCELLS	BIO_ddseq_1.FIXEDCELLS	0.79747	Naive T cell	ddseq
AGCAACGATTCACGCGATTAC_TGAGATTGCGCACGTTGAGGC-BIO_ddseq_1.FIXEDCELLS	BIO_ddseq_1.FIXEDCELLS	0.593336	Cytotoxic T cell	ddseq
CCAGTCAGCCTCGTTTCGTAC_GGCGGAAATGTTCCGAATATG-BIO_ddseq_1.FIXEDCELLS	BIO_ddseq_1.FIXEDCELLS	0.766105	Naive T cell	ddseq
ATTGCCTGTCCTTCATGAGCT_TAGTACCGTGTGTCCCTCCTT_TCCGCTCCCTATGTTTGAGGC-BIO_ddseq_1.FIXEDCELLS	BIO_ddseq_1.FIXEDCELLS	0.594149	Naive T cell	ddseq
AAGTTATCGAGTGGGACAATA_TCGCGCATCGTTCTAGGATAC_TTCTGCAAGGATACTTCCTCT-BIO_ddseq_1.FIXEDCELLS	BIO_ddseq_1.FIXEDCELLS	0.501437	Naive T cell	ddseq
CCAGTCATTGTAAGTATGTGC_CTGGCATCATCAGTGGTGTTT_TTGGTTACGCGCTTCACGGAC-BIO_ddseq_1.FIXEDCELLS	BIO_ddseq_1.FIXEDCELLS	0.602987	Cytotoxic T cell	ddseq
AATTGGTGTAATACCACGCCA_ACCATGCATTCACGCGTTTGA_AGGACGTCACGCCAGAATATG_CGCCTAACATGTATTGGTGAA_CGTTTGAGCGTAGATGAGGAG_TGTTTAGGACAATAACGAGAA-BIO_ddseq_1.FIXEDCELLS	BIO_ddseq_1.FIXEDCELLS	0.596381	Naive T cell	ddseq
ACAGCTTGCTAATTTAAGAGG_ATAGTTGAGGACGTGAATCAA_CCAGTCAGCACAGCATATAAC_GTCGGTTTGTAGTGTACCGAA_GTGGCGCGTGTCCATATGTGC-BIO_ddseq_1.FIXEDCELLS	BIO_ddseq_1.FIXEDCELLS	0.605227	Cytotoxic T cell	ddseq
CCTCCTTAGCAACGTCGGCGT_GTGTCCACCGGTTTTTGGACT-BIO_ddseq_1.FIXEDCELLS	BIO_ddseq_1.FIXEDCELLS	0.781753	Cytotoxic T cell	ddseq
ATATAACCCTATGTGAATATG-BIO_ddseq_1.FIXEDCELLS	BIO_ddseq_1.FIXEDCELLS	0.695033	Naive T cell	ddseq
AAGTGCGTGTAGTGCCAAGCT_CACGGACCGTTTGATACGCAT_CCACTTGTCGCGCAGGCAGGC_GGACGACCTGGCATCCACTTG-BIO_ddseq_1.FIXEDCELLS	BIO_ddseq_1.FIXEDCELLS	0.567355	Naive T cell	ddseq
ACGTATTCATCTTATCGCGCA_GGCAGGCGCGCACGGAATATG_GTGCATTTAGTACCCGCGGCG-BIO_ddseq_1.FIXEDCELLS	BIO_ddseq_1.FIXEDCELLS	0.629865	Cytotoxic T cell	ddseq
AACCACACCATAATTGGTGAA_CGGATCTAGTTTCTTGTCGCT_TGACCGCACGTTGGGCGCACG-BIO_ddseq_1.FIXEDCELLS	BIO_ddseq_1.FIXEDCELLS	0.750793	Naive T cell	ddseq
GGTCGTAGGAGCCTCGTACAA-BIO_ddseq_1.FIXEDCELLS	BIO_ddseq_1.FIXEDCELLS	0.738202	Cytotoxic T cell	ddseq
ACAGCTTATGAGCTAAGTGCG_GCGCACGCCGCGATGTCGGTT_TCAAGACGTGGCGCCACTTCT-BIO_ddseq_1.FIXEDCELLS	BIO_ddseq_1.FIXEDCELLS	0.868089	Naive T cell	ddseq
ATGGTGTATTATTCATGAGCT_CTGCGCCATAGGCACGATGCA-BIO_ddseq_1.FIXEDCELLS	BIO_ddseq_1.FIXEDCELLS	0.709092	Cytotoxic T cell	ddseq
CATCAGTACGTATTCACATGA_CGTACAAATTATTCTTATCAT_GAATCAAGCCTCGTGTGGTAG-BIO_ddseq_1.FIXEDCELLS	BIO_ddseq_1.FIXEDCELLS	0.826944	Naive T cell	ddseq
AGTAAGCACGTTGGTCGGATG_CGTAGCCGGCGTCCACTACGA_CTATTCGTCGTTCTACTACGA_TCCAGTTCACGCCACATCTTA-BIO_ddseq_1.FIXEDCELLS	BIO_ddseq_1.FIXEDCELLS	0.41863	Cytotoxic T cell	ddseq
AGACTTCCGGCTGCTCGGCGT_CGCGGCGAGCTGAGCCTTAGG-BIO_ddseq_1.FIXEDCELLS	BIO_ddseq_1.FIXEDCELLS	0.812226	Naive T cell	ddseq
ACTACGATCGCGCACACGGAC_CTATTCGATATAACACAGTAC_GATCACCTAACGCCCCACTTG_GGCGGAACGGTACGTACGCAT-BIO_ddseq_1.FIXEDCELLS	BIO_ddseq_1.FIXEDCELLS	0.503253	Naive T cell	ddseq
AAGCAGCGTTGATGCGATGCA-BIO_ddseq_1.FIXEDCELLS	BIO_ddseq_1.FIXEDCELLS	0.685245	Cytotoxic T cell	ddseq
CATGTATCGTGATACAGGCGG_GCAGTGTGAACCGTTGAGATT-BIO_ddseq_1.FIXEDCELLS	BIO_ddseq_1.FIXEDCELLS	0.828622	Naive T cell	ddseq
AGGCATGTGGTGAAAACCACA_ATAGTTGCTTCATCGCAGTGT_CGCGCTTCAGGCGGCGATTAC-BIO_ddseq_1.FIXEDCELLS	BIO_ddseq_1.FIXEDCELLS	0.610112	Cytotoxic T cell	ddseq
ACTACGACCAGTCATCGGATG_CCGCGATCATGTATGTTGATG_GGCGTCCGCCTCGTGGACGAC_TGCGAGCTAGTGTTTTCCTCT-BIO_ddseq_1.FIXEDCELLS	BIO_ddseq_1.FIXEDCELLS	0.746039	Cytotoxic T cell	ddseq
ATGGTGTGGTTCACATGTTCC-BIO_ddseq_1.FIXEDCELLS	BIO_ddseq_1.FIXEDCELLS	0.866525	Naive T cell	ddseq
GTGTCCAACGTATTCGGTACG-BIO_ddseq_1.FIXEDCELLS	BIO_ddseq_1.FIXEDCELLS	0.701175	Naive T cell	ddseq
AAGTTATGTCGGTTGTGTCCA_GAGCTAAGGCAGGCAACGGTG_TGAATCCGCCTTTGACGTTGG-BIO_ddseq_1.FIXEDCELLS	BIO_ddseq_1.FIXEDCELLS	0.591897	Naive T cell	ddseq
AGCCGCCACCATGCTCCAGTT_GGTGTTTGCCTTTGCTTCATC-BIO_ddseq_1.FIXEDCELLS	BIO_ddseq_1.FIXEDCELLS	0.964665	Naive T cell	ddseq
CGAGGTCTGACCGCATTCACG_CGTTTGAATTCGTTGGCAGGC-BIO_ddseq_1.FIXEDCELLS	BIO_ddseq_1.FIXEDCELLS	0.8573	Naive T cell	ddseq
CTGCGCCCGAGTGGTCCGCTC-BIO_ddseq_1.FIXEDCELLS	BIO_ddseq_1.FIXEDCELLS	0.821444	Naive T cell	ddseq
CATGTATTCGGCGTGCGCACG_TTGGACTAATGATTCTGCGCC_TTTGGTCGCCTTTGGCTCCAA-BIO_ddseq_1.FIXEDCELLS	BIO_ddseq_1.FIXEDCELLS	0.89204	Naive T cell	ddseq
CGATGCATCGGATGACAGCTT_TGGAAGGCATGTATAGTAAGC-BIO_ddseq_1.FIXEDCELLS	BIO_ddseq_1.FIXEDCELLS	0.679445	Naive T cell	ddseq
CATCTTAAATTCCATCAGCAA_TAGTGTTCGCGGCGTTACAGA_TTGAGGCTGAGATTCACGGAC-BIO_ddseq_1.FIXEDCELLS	BIO_ddseq_1.FIXEDCELLS	1	B cell	ddseq
AGGCATGATATAACCCGGTTT_GCTTTATCGAGTGGGGTCGTA_GCTTTATTTTGGTCAGGATAC-BIO_ddseq_1.FIXEDCELLS	BIO_ddseq_1.FIXEDCELLS	0.750982	Naive T cell	ddseq
CGACACTTACCGAAGGAGCCT_GAACCGTTTGTAAGCTTGCGA_GAGAGGTTTCTGCAGGTCGTA-BIO_ddseq_1.FIXEDCELLS	BIO_ddseq_1.FIXEDCELLS	0.517479	Naive T cell	ddseq
TGGCAACTGAGATTGGTGTTT-BIO_ddseq_1.FIXEDCELLS	BIO_ddseq_1.FIXEDCELLS	0.65467	Naive T cell	ddseq
AATTGGTCTTACCGTCCAGTT_CGATGCAACCTACCGCACAGC_CGGAGGAAGATAGGCTCTTGC_CTGGCATCGGTACGTTGGACT_TCGCGCAGGCAGGCAATTGGT-BIO_ddseq_1.FIXEDCELLS	BIO_ddseq_1.FIXEDCELLS	0.474502	Naive T cell	ddseq
ATGTTCCGGTTAGTCGCGCTT_TTCTGCACTCTTGCGCCTCGT-BIO_ddseq_1.FIXEDCELLS	BIO_ddseq_1.FIXEDCELLS	0.72004	Naive T cell	ddseq
CTGGCATGCACAGCATGTTCC_GCTAATTTGAATCCTGAATCC-BIO_ddseq_1.FIXEDCELLS	BIO_ddseq_1.FIXEDCELLS	0.497458	Naive T cell	ddseq
ACAGTACCCGAACCAGGACGT_GTCGGTTACGTTGGGGTTAGT-BIO_ddseq_1.FIXEDCELLS	BIO_ddseq_1.FIXEDCELLS	0.582986	Natural killer cell	ddseq
AATGGCCCGGATCTGATAGAC-BIO_ddseq_1.FIXEDCELLS	BIO_ddseq_1.FIXEDCELLS	0.643419	Cytotoxic T cell	ddseq
ACAGTACCTCTTGCGTGGCGC_GTGGCGCCTATTCGGAGTTGC_TAACGCCTATGTGCTACCGAA-BIO_ddseq_1.FIXEDCELLS	BIO_ddseq_1.FIXEDCELLS	0.737394	Naive T cell	ddseq
GAGAGGTGAGGACAGCAGTGT_GGTCGTACGGATCTAATTCCA_GTGTCCACACGGACGGAAGTT-BIO_ddseq_1.FIXEDCELLS	BIO_ddseq_1.FIXEDCELLS	0.774151	Naive T cell	ddseq
CATCTTAAAGTGCGATATAAC_CATCTTATTCCTCTAGCCGCC_CTTGCGATTAAGCGCGATGCA-BIO_ddseq_1.FIXEDCELLS	BIO_ddseq_1.FIXEDCELLS	0.695436	Naive T cell	ddseq
CACTTCTTTTCCTACTTACCG_TGCTACTTTCTGCATGTAGTG-BIO_ddseq_1.FIXEDCELLS	BIO_ddseq_1.FIXEDCELLS	0.576949	Naive T cell	ddseq
CGCCTAAGGACGACGCCTTTG_GGCGGAAACACGCGAGCAACG_TACTTTCTATGTGCAATGATT-BIO_ddseq_1.FIXEDCELLS	BIO_ddseq_1.FIXEDCELLS	0.524182	Cytotoxic T cell	ddseq
GCTTTATCCTATGTATTGCCT_GGCGTCCAGCCGCCAATTCCA_TTTGGTCCATACGCATTCACG-BIO_ddseq_1.FIXEDCELLS	BIO_ddseq_1.FIXEDCELLS	0.853049	Naive T cell	ddseq
CTGGCATCCAAGCTATGAATA_CTTCATCGTGTGTCGATCACC_TCCGCTCCTATTCGACAGTAC-BIO_ddseq_1.FIXEDCELLS	BIO_ddseq_1.FIXEDCELLS	0.415854	Cytotoxic T cell	ddseq
CCGAACCGTGGTAGATTGCCT_CCGGTTTGTGTCCAAGGCATG-BIO_ddseq_1.FIXEDCELLS	BIO_ddseq_1.FIXEDCELLS	0.562075	Naive T cell	ddseq
GAACCGTGCCTCGTGTTAGGA_TCAAGACTGTCGCTCTTGCGA-BIO_ddseq_1.FIXEDCELLS	BIO_ddseq_1.FIXEDCELLS	0.712088	Naive T cell	ddseq
CCATAATTTGGACTACGTTGG_GATAGACATATAACACTCAAT_TAAGGTAGTTAGGAATGAATA-BIO_ddseq_1.FIXEDCELLS	BIO_ddseq_1.FIXEDCELLS	0.857635	Naive T cell	ddseq
CTGCGCCTCTTGTACGCGGCG_TCTGAACACGTATTAAGCAGC_TGTAGTGACTACGAAGCGAAT-BIO_ddseq_1.FIXEDCELLS	BIO_ddseq_1.FIXEDCELLS	0.584362	Cytotoxic T cell	ddseq
GCAGTGTCTGGCATGGAGCCT_GCGCACGGAACCGTCGGCCAG-BIO_ddseq_1.FIXEDCELLS	BIO_ddseq_1.FIXEDCELLS	0.817171	Naive T cell	ddseq
AGGATACTGTCGCTGGCGGAA_CATACGCATATAACCGTACAA_TTACAGATGAATCCGCTCCAA-BIO_ddseq_1.FIXEDCELLS	BIO_ddseq_1.FIXEDCELLS	0.576668	Naive T cell	ddseq
AATGATTCTTACCGCACATGA_ACACGCGTCGGATGGATCACC-BIO_ddseq_1.FIXEDCELLS	BIO_ddseq_1.FIXEDCELLS	0.933886	Naive T cell	ddseq
CCAAGCTCCGGTTTTTCCTCT_CTTCATCGGAGCCTCTGGCAT_TCGGCGTACCATGCGTGTCCA_TGCGAGCTGGACCAATATAAC-BIO_ddseq_1.FIXEDCELLS	BIO_ddseq_1.FIXEDCELLS	0.916237	CD14+ monocyte	ddseq
CACGCCAGAGTTGCAGATAGG_TGAGGAGCCAGTCAGCACAGC_TGGACCACGATTACCCACTTG-BIO_ddseq_1.FIXEDCELLS	BIO_ddseq_1.FIXEDCELLS	0.529171	CD16+ monocyte	ddseq
CGGATCTAAGGTTCCGGCCAG_GCGCACGAGTTTCTTCTGAAC_TACCGAAGTGGTAGCGGCCAG-BIO_ddseq_1.FIXEDCELLS	BIO_ddseq_1.FIXEDCELLS	0.735476	CD16+ monocyte	ddseq
CCTTAGGTAAGAGGGAGCTAA_GCTCCAACTTCATCTACCGAA_GTCCTTCCAGAATTCACGGAC_TGGACCACTCTTGCATTGCCT-BIO_ddseq_1.FIXEDCELLS	BIO_ddseq_1.FIXEDCELLS	0.797148	CD14+ monocyte	ddseq
TCGCGCATGTTTAGGCGCACG-BIO_ddseq_1.FIXEDCELLS	BIO_ddseq_1.FIXEDCELLS	0.754323	Naive T cell	ddseq
AACCACATACTTTCTGTCGCT_AACGTAATCCTGGCTACGCAT_CGGAGGACTATTCGGAACCGT-BIO_ddseq_1.FIXEDCELLS	BIO_ddseq_1.FIXEDCELLS	0.869548	CD14+ monocyte	ddseq
AGCTGAGTCCTTAATCGGATG-BIO_ddseq_1.FIXEDCELLS	BIO_ddseq_1.FIXEDCELLS	0.78495	Naive T cell	ddseq
CTCTTGCAGCTGAGAGGCATG_GCGCACGCCGGTTTGTAATAC-BIO_ddseq_1.FIXEDCELLS	BIO_ddseq_1.FIXEDCELLS	0.586254	Cytotoxic T cell	ddseq
ACGTATTTTCGTACCTGGCAT_ACTACGAGTGGCGCCCTTAGG-BIO_ddseq_1.FIXEDCELLS	BIO_ddseq_1.FIXEDCELLS	0.739479	Naive T cell	ddseq
ATGTTCCCGAGGTCCCAAGCT_CCGGTTTCGATGCACCTTAGG_TAACGCCCGACACTACACGCG-BIO_ddseq_1.FIXEDCELLS	BIO_ddseq_1.FIXEDCELLS	0.4611	Naive T cell	ddseq
CTAGAGCCCGGTTTTTGGTTA_GCGACTCTTGTAAGCCTTAGG_GGCAGGCGTGGCGCCTGGCAT_GTGCATTGTGCATTTACCGAA-BIO_ddseq_1.FIXEDCELLS	BIO_ddseq_1.FIXEDCELLS	0.748707	Naive T cell	ddseq
CTTACCGCAGAATTCCATAAT_GTGGTAGTGCGTTGCACTTCT-BIO_ddseq_1.FIXEDCELLS	BIO_ddseq_1.FIXEDCELLS	0.969289	Naive T cell	ddseq
AGGACGTGCAGTGTAACCACA_CCGGTTTCGGCTGCTTCGTAC_CTTGTCCTTAAGCGGAGCTAA_GGTTCACCTTCATCGCGTAGA_TGTCGCTCTAACTCGTCCTTC-BIO_ddseq_1.FIXEDCELLS	BIO_ddseq_1.FIXEDCELLS	0.901969	Cytotoxic T cell	ddseq
CCGAACCCATGTATCTCATTT_GTTAGGACGGATCTATAGTTG-BIO_ddseq_1.FIXEDCELLS	BIO_ddseq_1.FIXEDCELLS	0.98114	CD14+ monocyte	ddseq
ATGAGCTCGTAGCCGGACGAC_CATACGCACTCAATGCGTAGA_CCAAGCTTAAGAGGGCGACTC_CGGAGGACGAGTGGCCAGTCA-BIO_ddseq_1.FIXEDCELLS	BIO_ddseq_1.FIXEDCELLS	0.559425	CD14+ monocyte	ddseq
GGCAGGCAGAGACCTCGCGCA_TGATTGTCCGGTTTTCATACA-BIO_ddseq_1.FIXEDCELLS	BIO_ddseq_1.FIXEDCELLS	0.683439	Naive T cell	ddseq
AGTTTCTATGAATACATACGC_TTGGTTATGGTGAACCTTAGG-BIO_ddseq_1.FIXEDCELLS	BIO_ddseq_1.FIXEDCELLS	0.484305	Naive T cell	ddseq
ACCGGCTAAGGTTCTTCCTCT_GACAATAGGTTAGTAGTTTCT_TGGTGAAGTGGTAGCGTGATA-BIO_ddseq_1.FIXEDCELLS	BIO_ddseq_1.FIXEDCELLS	0.67444	Naive T cell	ddseq
GATCACCGATCACCGTGGTAG_GCCTTTGTTCTGCACCTATGT_TACCGAATGATTGTGAACCGT-BIO_ddseq_1.FIXEDCELLS	BIO_ddseq_1.FIXEDCELLS	0.456572	Cytotoxic T cell	ddseq
ACGTTGGCACGGACCGCAATC_CTAGAGCGAGCTAACCTCCTT_GAACCGTGTGGCGCAGCTGAG_TTCTGCAGGTTAGTCAGAATT-BIO_ddseq_1.FIXEDCELLS	BIO_ddseq_1.FIXEDCELLS	0.604642	Cytotoxic T cell	ddseq
AGTTTCTTCCAGTTTGGCCTT_GCGTAGATATACTTAATTCCA_TGGCAACGAGCGTGGAATATG_TTAAGCGAGCGAATATGAATA-BIO_ddseq_1.FIXEDCELLS	BIO_ddseq_1.FIXEDCELLS	1	B cell	ddseq
AATTCCACATCTTAGGAAGTT_TCAGCAACGTACAAGGCAGGC_TGGCCTTTGGACCACATCTTA-BIO_ddseq_1.FIXEDCELLS	BIO_ddseq_1.FIXEDCELLS	1	B cell	ddseq
ACGTTGGCGATGCAAGGATAC_AGCGAATTCCTTAAGTCCTTC_AGGACGTCGGCTGCTTGGACT_GGCGTCCCTATTCGAGACCAT-BIO_ddseq_1.FIXEDCELLS	BIO_ddseq_1.FIXEDCELLS	0.601454	Cytotoxic T cell	ddseq
CTTACCGGGCAGGCCCTTAGG_GTGTGTCTCGCGCAAATGATT-BIO_ddseq_1.FIXEDCELLS	BIO_ddseq_1.FIXEDCELLS	0.907039	Naive T cell	ddseq
GCTAATTTTATCATCTTGCGA_TAACGCCCAGAATTGGTTCAC_TCCTGGCCACGGACAAGGTTC-BIO_ddseq_1.FIXEDCELLS	BIO_ddseq_1.FIXEDCELLS	0.856501	Naive T cell	ddseq
CTTGTCCGCCTTTGGTCGGTT_TACGCATCATGTATAGTAAGC_TCGGATGTGGAAGGTCCTGGC-BIO_ddseq_1.FIXEDCELLS	BIO_ddseq_1.FIXEDCELLS	0.623778	Naive T cell	ddseq
CGTACAACGCAATCGGAAGTT_GGTAACACCATAATGCCTCGT_TGATTGTGAATCAATGGTGAA-BIO_ddseq_1.FIXEDCELLS	BIO_ddseq_1.FIXEDCELLS	0.883515	Naive T cell	ddseq
GAGAGGTCGCAATCTACCGAA_GGAAGTTGCGACTCACAGTAC-BIO_ddseq_1.FIXEDCELLS	BIO_ddseq_1.FIXEDCELLS	0.915832	CD14+ monocyte	ddseq
CGTGATACGTGATACTAGAGC_CTTGCGATACTTTCGGAAGTT_TCATACATGGCAACCGGCTGC-BIO_ddseq_1.FIXEDCELLS	BIO_ddseq_1.FIXEDCELLS	0.952107	CD14+ monocyte	ddseq
GAATCAAGAATATGGGCAGGC_GCCTTTGGCCTTTGAGTTTCT_GGCGGAACGATTACTGCGAGC_TTATCATAATGGCCTATACTT-BIO_ddseq_1.FIXEDCELLS	BIO_ddseq_1.FIXEDCELLS	0.618219	Naive T cell	ddseq
AACGTAACGATTACGTGTGTC_AATTCCAAACCACATTTCCTA_CACGGACAACGTAAATGGTGT_GCAGTGTCCGGTTTACCATGC-BIO_ddseq_1.FIXEDCELLS	BIO_ddseq_1.FIXEDCELLS	0.616065	Cytotoxic T cell	ddseq
ATAGTTGAATGGCCCGGATCT_TGCTACTTATACTTTGAGATT-BIO_ddseq_1.FIXEDCELLS	BIO_ddseq_1.FIXEDCELLS	0.714188	Naive T cell	ddseq
AGATAGGGAGCGTGTATGTGC_AGCTGAGTAAGGTAGGTTAGT_CTATTCGCTAACTCCGGATCT_TTCGTACCCGCGATCTGCGCC-BIO_ddseq_1.FIXEDCELLS	BIO_ddseq_1.FIXEDCELLS	0.643044	Naive T cell	ddseq
GGACGACCTCTTGCTCTGAAC_TTTCCTACCTATGTCCAGTCA-BIO_ddseq_1.FIXEDCELLS	BIO_ddseq_1.FIXEDCELLS	0.967793	CD14+ monocyte	ddseq
AGGATACTGGAAGGAATGGCC_GGTTAGTGCTAATTAACTCTT_TAAGGTACCGGTTTCGGAGGA_TAGTACCTGGAAGGTGGCAAC-BIO_ddseq_1.FIXEDCELLS	BIO_ddseq_1.FIXEDCELLS	0.522384	Cytotoxic T cell	ddseq
ATGAATAAGCAACGGGACGAC_CTATTCGTCATACATTGAGGC_CTTGTCCGCTAATTGGAGCCT-BIO_ddseq_1.FIXEDCELLS	BIO_ddseq_1.FIXEDCELLS	0.623353	Naive T cell	ddseq
AAGTTATCTATTCGCTAGAGC_GCGTAGACTGCGCCAATGATT-BIO_ddseq_1.FIXEDCELLS	BIO_ddseq_1.FIXEDCELLS	0.900898	Naive T cell	ddseq
ACTCAATCATCAGTAGGATAC_GGTCGTAGCAGTGTATTCACG_TCATACAGCAGTGTCTTCATC-BIO_ddseq_1.FIXEDCELLS	BIO_ddseq_1.FIXEDCELLS	0.821531	Naive T cell	ddseq
GTGGTAGAACGGTGCGGCTGC-BIO_ddseq_1.FIXEDCELLS	BIO_ddseq_1.FIXEDCELLS	0.776241	Naive T cell	ddseq
CCGAACCCTTGCGACTGCGCC_CGGAGGACGTAGCCCTTCATC-BIO_ddseq_1.FIXEDCELLS	BIO_ddseq_1.FIXEDCELLS	0.694907	Naive T cell	ddseq
CGGAGGAACGTTGGGCGCACG_GTGTCCACCATAATTGATTGT-BIO_ddseq_1.FIXEDCELLS	BIO_ddseq_1.FIXEDCELLS	0.686969	Naive T cell	ddseq
CGCCTAATTGGACTTAGTACC_GCCTTTGTGACCGCATGAGCT-BIO_ddseq_1.FIXEDCELLS	BIO_ddseq_1.FIXEDCELLS	0.915592	Naive T cell	ddseq
CTAGAGCAGTAAGCTATGTGC_TCGTTCTGCGACTCAGTTTCT_TGACCGCGAGAGGTCGGCTGC-BIO_ddseq_1.FIXEDCELLS	BIO_ddseq_1.FIXEDCELLS	1	B cell	ddseq
AGCAACGGACAATAACAGCTT-BIO_ddseq_1.FIXEDCELLS	BIO_ddseq_1.FIXEDCELLS	0.627899	Cytotoxic T cell	ddseq
AATGGCCTTGAGGCTTTGGTC_GGTAACAAGACTTCAGCAACG-BIO_ddseq_1.FIXEDCELLS	BIO_ddseq_1.FIXEDCELLS	0.750365	Naive T cell	ddseq
ACCATGCCCTCCTTTCAGCAA_TTCGTACTTCCTCTGTGGCGC-BIO_ddseq_1.FIXEDCELLS	BIO_ddseq_1.FIXEDCELLS	0.704932	Cytotoxic T cell	ddseq
AGTTTCTAACTCTTAGACCAT-BIO_ddseq_1.FIXEDCELLS	BIO_ddseq_1.FIXEDCELLS	0.930917	CD14+ monocyte	ddseq
GTAATACTAACGCCGCTTTAT_GTCGGTTGTTGATGCGCCTAA_TCAGCAACTTCATCCCTTAGG_TCCAGTTGCGACTCACGTTGG_TGTTTAGTGTAGTGTTCGTAC-BIO_ddseq_1.FIXEDCELLS	BIO_ddseq_1.FIXEDCELLS	0.848005	Naive T cell	ddseq
CATGTATACGTTGGTATACTT_CCGCGATATTATTCTGCTACT_CTTGTCCGCTTTATGAATATG_GCGCACGGCTTTATGAATATG_TGTAGTGGCTTTATGAATATG-BIO_ddseq_1.FIXEDCELLS	BIO_ddseq_1.FIXEDCELLS	0.626267	Naive T cell	ddseq
ACTACGAACGTATTCGAGTGG_GGTAACATTACAGAAGCAACG_TCCTTAATATACTTTGAGATT_TTCGTACCGTTTGAATATAAC-BIO_ddseq_1.FIXEDCELLS	BIO_ddseq_1.FIXEDCELLS	0.830548	Naive T cell	ddseq
TACTTTCGCGTAGAACGAGAA-BIO_ddseq_1.FIXEDCELLS	BIO_ddseq_1.FIXEDCELLS	0.705114	Naive T cell	ddseq
AACCACACGAGGTCCAGAGAG_AGACCATGGTTAGTCCGCGAT_CGAGTGGTGGCCTTCATCTTA_CGATGCAACTCAATGGCGTCC-BIO_ddseq_1.FIXEDCELLS	BIO_ddseq_1.FIXEDCELLS	0.602204	Naive T cell	ddseq
ATAGTTGCATACGCTGCTACT_GCGTAGATTGGACTGAATCAA-BIO_ddseq_1.FIXEDCELLS	BIO_ddseq_1.FIXEDCELLS	0.461852	Cytotoxic T cell	ddseq
AGGCATGGTCCTTCCGCGGCG_ATGTTCCAGATAGGCCTATGT_TCGACAGCATACGCGATAGAC_TGGTGAATTGAGGCGATCACC-BIO_ddseq_1.FIXEDCELLS	BIO_ddseq_1.FIXEDCELLS	0.731982	CD16+ monocyte	ddseq
AACTCTTGGCGGAAGCACAGC_CACGCCACATGTATTTCGTAC_CGGATCTCGATTACGTTAGGA_CTCTTGCCTTGCGATGTCGCT_TCGACAGACGAGAAACTCAAT-BIO_ddseq_1.FIXEDCELLS	BIO_ddseq_1.FIXEDCELLS	0.726597	Cytotoxic T cell	ddseq
CTTGTCCTGAGATTGGTCGTA_GTTAGGAGGAAGTTCGAGTGG_TCGTTCTATTCGTTGGAGCCT_TGTCGCTTCCGCTCTCCGCTC-BIO_ddseq_1.FIXEDCELLS	BIO_ddseq_1.FIXEDCELLS	0.611773	CD14+ monocyte	ddseq
TAGTACCAGCAACGTCAGCAA_TGAGATTCAGAATTATAGGCA_TTGAGGCCTCTTGCCGAGTGG-BIO_ddseq_1.FIXEDCELLS	BIO_ddseq_1.FIXEDCELLS	1	B cell	ddseq
CTGCGCCTGAATCCAGTTTCT_GAGCTAAAAGTTATTCTTGTA_GTCGGTTCCATAATACCATGC_TTTGGTCGCCTTTGTAACGCC-BIO_ddseq_1.FIXEDCELLS	BIO_ddseq_1.FIXEDCELLS	0.652234	Naive T cell	ddseq
CTTGTCCTCCAGTTTCGACAG_GCGCACGTCCAGTTTCGACAG_TGTAGTGTCCAGTTTCGACAG_TTGGACTGCAGTGTGAGAGGT-BIO_ddseq_1.FIXEDCELLS	BIO_ddseq_1.FIXEDCELLS	0.639907	CD14+ monocyte	ddseq
TGTAGTGTCCAGTTTCGACAG_TTGGACTGCAGTGTGAGAGGT-BIO_ddseq_1.FIXEDCELLS	BIO_ddseq_1.FIXEDCELLS	0.668205	CD14+ monocyte	ddseq
CGGAGGAGCTCCAAATGAGCT_GCCTCGTTTCCTCTAATTGGT_TGGCAACGTCGGTTGGTAACA_TGGTGAACTCATTTACGTATT-BIO_ddseq_1.FIXEDCELLS	BIO_ddseq_1.FIXEDCELLS	0.940631	CD14+ monocyte	ddseq
TAGTGTTCGCAATCAAGTTAT_TCCTTAACGTGATACGATGCA-BIO_ddseq_1.FIXEDCELLS	BIO_ddseq_1.FIXEDCELLS	0.696793	CD14+ monocyte	ddseq
CCAAGCTAGGCATGAGGCATG_TGGCCTTTGGCCTTATAGTTG-BIO_ddseq_1.FIXEDCELLS	BIO_ddseq_1.FIXEDCELLS	1	B cell	ddseq
AACTCTTCGGTACGACGTATT-BIO_ddseq_1.FIXEDCELLS	BIO_ddseq_1.FIXEDCELLS	0.830846	Naive T cell	ddseq
GGTGTTTTTCCTCTCGGTACG-BIO_ddseq_1.FIXEDCELLS	BIO_ddseq_1.FIXEDCELLS	1	B cell	ddseq
GCGCACGTTTGGTCGGTGTTT_TACTTTCATAGTTGTCTTGTA_TGCGTTGAACGGTGTTAAGCG-BIO_ddseq_1.FIXEDCELLS	BIO_ddseq_1.FIXEDCELLS	0.749813	Naive T cell	ddseq
CGGAGGAAGCTGAGTCGCGCA_TCTGAACTGCGAGCATTGCCT-BIO_ddseq_1.FIXEDCELLS	BIO_ddseq_1.FIXEDCELLS	0.516895	Natural killer cell	ddseq
AGGATACAGCGAATTGGCAAC_CATCTTAGAGAGGTCGTTTGA_CTTGCGACGTTTGAACGTATT-BIO_ddseq_1.FIXEDCELLS	BIO_ddseq_1.FIXEDCELLS	0.892386	Naive T cell	ddseq
AATGATTTCCAGTTGGTGTTT_AGCAACGACCTACCTTGGACT_GGTCGTAGCGACTCCTTCATC_TGCGAGCAGGACGTTCGCGCA-BIO_ddseq_1.FIXEDCELLS	BIO_ddseq_1.FIXEDCELLS	0.938056	Naive T cell	ddseq
CATGTATAACGGTGATAGGCA_GTGGTAGTAACGCCTGCTACT_TACTTTCTTATCATCACGCCA-BIO_ddseq_1.FIXEDCELLS	BIO_ddseq_1.FIXEDCELLS	0.8315	CD14+ monocyte	ddseq
TGACCGCATGTTCCTATACTT_TTAAGCGTGAGATTACTCAAT-BIO_ddseq_1.FIXEDCELLS	BIO_ddseq_1.FIXEDCELLS	0.98952	CD14+ monocyte	ddseq
ACAGCTTTGACCGCAAGCAGC_CCTCCTTTACTTTCGTGGTAG-BIO_ddseq_1.FIXEDCELLS	BIO_ddseq_1.FIXEDCELLS	0.87623	B cell	ddseq
AATGGCCATAGTTGGTGTCCA_CTCTTGCAAGTGCGAATGGCC_TCTGAACCAGAATTTCGGCGT_TGATTGTGAATATGGAGAGGT-BIO_ddseq_1.FIXEDCELLS	BIO_ddseq_1.FIXEDCELLS	0.638943	Cytotoxic T cell	ddseq
AGCCGCCCCGAACCGATCACC_GGACGACGAGCTAACACGGAC_GGCGGAAAACGGTGGATCACC-BIO_ddseq_1.FIXEDCELLS	BIO_ddseq_1.FIXEDCELLS	0.710976	Naive T cell	ddseq
AGTAAGCGTTGATGGGTTCAC_CTTACCGCACGCCACTAGAGC-BIO_ddseq_1.FIXEDCELLS	BIO_ddseq_1.FIXEDCELLS	0.924333	Naive T cell	ddseq
CTATTCGCCTATGTAAGTTAT_GTGGCGCTGTAGTGGGTCGTA-BIO_ddseq_1.FIXEDCELLS	BIO_ddseq_1.FIXEDCELLS	1	CD14+ monocyte	ddseq
AAGTTATATATAACCAGAGAG_AGCCGCCCTAGAGCTACCGAA_TACGCATTAGTACCAGATAGG-BIO_ddseq_1.FIXEDCELLS	BIO_ddseq_1.FIXEDCELLS	0.889897	Naive T cell	ddseq
ACACGCGGCGACTCGAGTTGC_AGAGACCACAGCTTAAGTTAT_CACGGACACGAGAAGTGCATT_GTTGATGGTGGCGCAATGGCC-BIO_ddseq_1.FIXEDCELLS	BIO_ddseq_1.FIXEDCELLS	0.962759	CD14+ monocyte	ddseq
AACGTAATTTCCTATAACGCC_CTCTTGCCCAGTCAGCTCCAA_TAAGGTAAAGTGCGTGTCGCT_TCTGAACCTCATTTAATTGGT-BIO_ddseq_1.FIXEDCELLS	BIO_ddseq_1.FIXEDCELLS	0.698223	Naive T cell	ddseq
GTGTCCAGCGACTCTGAGATT_TGGACCAGTGTCCAATATAAC-BIO_ddseq_1.FIXEDCELLS	BIO_ddseq_1.FIXEDCELLS	0.497876	Naive T cell	ddseq
ATGTTCCCGTACAATATACTT_GCAGTGTGGCGTCCTGATTGT_GTTGATGGGTGTTTTAGTACC_TCATACAGTAATACGATAGAC_TTTCCTAGTGCATTTTGGACT-BIO_ddseq_1.FIXEDCELLS	BIO_ddseq_1.FIXEDCELLS	0.811929	Naive T cell	ddseq
ACGAGAATAGTACCTGTTTAG_CTTGTCCTCCTTAAGCCTTTG_GCGCACGTCCTTAAGCCTTTG_TCGGCGTTGGTGAATGCGTTG_TGTAGTGTCCTTAAGCCTTTG-BIO_ddseq_1.FIXEDCELLS	BIO_ddseq_1.FIXEDCELLS	0.616976	CD14+ monocyte	ddseq
AGCGAATCTATTCGCCAGTCA_ATGAGCTCGTAGCCCGCAATC_TGCGAGCTGATTGTAATGGCC-BIO_ddseq_1.FIXEDCELLS	BIO_ddseq_1.FIXEDCELLS	0.676494	Cytotoxic T cell	ddseq
CGGTACGAGCGAATCGATTAC_TGGCAACTTAAGCGACACGCG-BIO_ddseq_1.FIXEDCELLS	BIO_ddseq_1.FIXEDCELLS	0.721888	Naive T cell	ddseq
CGGAGGATACCGAACGTGATA_CTCATTTGCGACTCGATCACC-BIO_ddseq_1.FIXEDCELLS	BIO_ddseq_1.FIXEDCELLS	0.559411	Naive T cell	ddseq
CGATGCACACTTCTAACGGTG_TTGAGGCACGAGAACCAGTCA-BIO_ddseq_1.FIXEDCELLS	BIO_ddseq_1.FIXEDCELLS	0.44508	Naive T cell	ddseq
AGCCGCCATGAATAAGGACGT_GGCGTCCCATACGCGGCGTCC_TGCTACTCGATTACCTTGTCC-BIO_ddseq_1.FIXEDCELLS	BIO_ddseq_1.FIXEDCELLS	0.747265	CD14+ monocyte	ddseq
AAGCAGCGGTGTTTGTGCATT_GAGAGGTTTCTGCAGCCTTTG-BIO_ddseq_1.FIXEDCELLS	BIO_ddseq_1.FIXEDCELLS	0.736115	CD14+ monocyte	ddseq
AAGCAGCAGATAGGCTGGCAT-BIO_ddseq_1.FIXEDCELLS	BIO_ddseq_1.FIXEDCELLS	0.799497	CD14+ monocyte	ddseq
CGTTTGAGCGTAGAAAGCAGC_TGACCGCTGCGAGCATTATTC-BIO_ddseq_1.FIXEDCELLS	BIO_ddseq_1.FIXEDCELLS	0.766501	Naive T cell	ddseq
AACTCTTAGGACGTGTGGTAG_CACTTCTTTATCATTCCTGGC_CATCAGTGAGCTAATGTTTAG-BIO_ddseq_1.FIXEDCELLS	BIO_ddseq_1.FIXEDCELLS	0.896054	Naive T cell	ddseq
AAGTTATTGCGAGCAACCACA_AGTAAGCGCACAGCGAGGACA_TTAAGCGCACGGACTTGAGGC-BIO_ddseq_1.FIXEDCELLS	BIO_ddseq_1.FIXEDCELLS	0.7335	Cytotoxic T cell	ddseq
AGATAGGATAGGCATTCGTAC_CACGGACAGGACGTATTATTC_TCAGCAACGATTACTTCCTCT-BIO_ddseq_1.FIXEDCELLS	BIO_ddseq_1.FIXEDCELLS	0.985435	CD14+ monocyte	ddseq
GCTCCAATTGGTTAATAGGCA_GTAATACAACCACAGGTGTTT-BIO_ddseq_1.FIXEDCELLS	BIO_ddseq_1.FIXEDCELLS	0.786324	Naive T cell	ddseq
CGCCTAAAGACTTCGTGGCGC_CTTGTCCTCGCGCAAGACCAT-BIO_ddseq_1.FIXEDCELLS	BIO_ddseq_1.FIXEDCELLS	0.960782	Naive T cell	ddseq
AACTCTTACCTACCTTTGGTC_ACCGGCTAGACCATGTCCTTC_ACGAGAAAAGTGCGAATTGGT_GCACAGCCACGCCATGCGAGC-BIO_ddseq_1.FIXEDCELLS	BIO_ddseq_1.FIXEDCELLS	0.821985	CD14+ monocyte	ddseq
AGCAACGTGAGATTGTCCTTC_TCGCGCACGGATCTGTGGTAG-BIO_ddseq_1.FIXEDCELLS	BIO_ddseq_1.FIXEDCELLS	0.881316	Naive T cell	ddseq
GTGCATTGCCTCGTTCCGCTC-BIO_ddseq_1.FIXEDCELLS	BIO_ddseq_1.FIXEDCELLS	0.946427	Naive T cell	ddseq
GGCAGGCGTGGCGCGGTCGTA_GGTAACACAGAGAGAATTGGT_TTTGGTCAGTTTCTTAAGGTA-BIO_ddseq_1.FIXEDCELLS	BIO_ddseq_1.FIXEDCELLS	1	B cell	ddseq
TCCGCTCCCTATGTTTTCCTA_TCCTGGCATATAACGGTGTTT_TGACCGCCGCGCTTCGTTTGA_TGGTGAAGTCGGTTCATACGC-BIO_ddseq_1.FIXEDCELLS	BIO_ddseq_1.FIXEDCELLS	0.75051	Naive T cell	ddseq
CGTGATAGAGTTGCTAACGCC_GAATCAAAAGTTATATAGTTG_TACCGAACTGGCATTTGGACT_TCTGAACCGTACAACATCAGT-BIO_ddseq_1.FIXEDCELLS	BIO_ddseq_1.FIXEDCELLS	1	B cell	ddseq
AATGATTCCTCCTTTGCGAGC_AATTGGTCTCATTTTGGACCA_CGTAGCCGAGGACAAGTAAGC_TCGGCGTCGGAGGACTATTCG-BIO_ddseq_1.FIXEDCELLS	BIO_ddseq_1.FIXEDCELLS	0.541266	Naive T cell	ddseq
CACTTCTGGTAACACTGCGCC_GTGCATTGTGGCGCGTGCATT_TGAATCCCACGCCACTATTCG-BIO_ddseq_1.FIXEDCELLS	BIO_ddseq_1.FIXEDCELLS	0.888656	Naive T cell	ddseq
GGCGGAATATACTTTCTTGTA_TCGCGCACGACACTGAGCGTG-BIO_ddseq_1.FIXEDCELLS	BIO_ddseq_1.FIXEDCELLS	0.933789	Cytotoxic T cell	ddseq
AGACTTCGAGGACACGGCTGC_GCAGTGTGTGTGTCTGGCAAC_TGCGAGCCCTATGTAGCTGAG-BIO_ddseq_1.FIXEDCELLS	BIO_ddseq_1.FIXEDCELLS	0.728253	Cytotoxic T cell	ddseq
CGATGCACCATAATCTTCATC_CTATTCGCTTGCGAAGAGACC-BIO_ddseq_1.FIXEDCELLS	BIO_ddseq_1.FIXEDCELLS	0.939962	Naive T cell	ddseq
CGGCCAGAAGGTTCGTCCTTC_GAATATGTGGCCTTCCGGTTT-BIO_ddseq_1.FIXEDCELLS	BIO_ddseq_1.FIXEDCELLS	0.672689	Naive T cell	ddseq
CCGGTTTAGCGAATCCTATGT_CGGCTGCCTTGCGACGTAGCC_GTAATACCATGTATTCGGCGT_TCTTGTACTGGCATTGCGTTG-BIO_ddseq_1.FIXEDCELLS	BIO_ddseq_1.FIXEDCELLS	0.443551	Naive T cell	ddseq
CGACACTCGGATCTGTGCATT_GCGTAGACGAGTGGGCGACTC_TGCGTTGCGTGATAAGTAAGC-BIO_ddseq_1.FIXEDCELLS	BIO_ddseq_1.FIXEDCELLS	0.810663	Cytotoxic T cell	ddseq
AAGGTTCGTGTCCAGGAAGTT_AGGACGTACGTTGGCATCAGT_CGCGGCGCGCGGCGTCAGCAA_CGGCCAGCACTTCTCTGGCAT_GTCGGTTCGATGCATCCTGGC_TTCGTACATGTTCCCTCTTGC-BIO_ddseq_1.FIXEDCELLS	BIO_ddseq_1.FIXEDCELLS	0.667705	Naive T cell	ddseq
ACCATGCCACGGACCAGGCGG-BIO_ddseq_1.FIXEDCELLS	BIO_ddseq_1.FIXEDCELLS	0.916233	Naive T cell	ddseq
ACGAGAACGACACTGAGTTGC_TCGTTCTCAGGCGGGCCTTTG-BIO_ddseq_1.FIXEDCELLS	BIO_ddseq_1.FIXEDCELLS	0.607341	Naive T cell	ddseq
CATGTATAGCAACGTGAGGAG_GAATCAACATCAGTCGAGTGG_TCATACATTGGACTGGCAGGC-BIO_ddseq_1.FIXEDCELLS	BIO_ddseq_1.FIXEDCELLS	0.636784	Natural killer cell	ddseq
GCGCACGCATACGCATGAATA-BIO_ddseq_1.FIXEDCELLS	BIO_ddseq_1.FIXEDCELLS	0.852996	Naive T cell	ddseq
CGCCTAATGTAGTGGCTAATT_TGAGGAGCGGAGGATCCTTAA-BIO_ddseq_1.FIXEDCELLS	BIO_ddseq_1.FIXEDCELLS	0.89148	Naive T cell	ddseq
ACGTTGGTGTTTAGTCGACAG_CCGCGATACTACGATGATTGT_CGTAGCCCACTTCTGTTAGGA_GGCGGAATCGGCGTTTTCCTA-BIO_ddseq_1.FIXEDCELLS	BIO_ddseq_1.FIXEDCELLS	0.983183	CD14+ monocyte	ddseq
CCACTTGACCATGCACGTATT_GAGCTAACTGGCATCATGTAT_GGTTCACCCATAATGTTAGGA-BIO_ddseq_1.FIXEDCELLS	BIO_ddseq_1.FIXEDCELLS	0.685037	Naive T cell	ddseq
AGACTTCGTGCATTGCGCACG_GTTAGGACACGGACACCGGCT_TTGTAAGCAGAGAGCACATGA-BIO_ddseq_1.FIXEDCELLS	BIO_ddseq_1.FIXEDCELLS	0.34552	B cell	ddseq
AGGATACCTGCGCCATGAATA_CGATGCATTGGACTCAGAGAG_TTAAGCGCTCTTGCTGCGTTG-BIO_ddseq_1.FIXEDCELLS	BIO_ddseq_1.FIXEDCELLS	0.980595	B cell	ddseq
ACCGGCTCGGTACGTCTGAAC_AGATAGGAGGATACCATCAGT_AGGACGTTGTTTAGTATGTGC_GAGCGTGAGTTTCTGGAGCCT_TCAAGACCTAAGAAATTGCCT_TCCGCTCGGTTCACCATACGC-BIO_ddseq_1.FIXEDCELLS	BIO_ddseq_1.FIXEDCELLS	0.527912	CD16+ monocyte	ddseq
AATTCCAGGAAGTTAATGGCC_ACGAGAAGTCGGTTCCATAAT_TCGCGCACGAGGTCGAACCGT-BIO_ddseq_1.FIXEDCELLS	BIO_ddseq_1.FIXEDCELLS	0.552391	Dendritic cell	ddseq
GGACGACCTCTTGCCTGCGCC_TGCTACTGGTAACAGCGTAGA-BIO_ddseq_1.FIXEDCELLS	BIO_ddseq_1.FIXEDCELLS	0.839792	Cytotoxic T cell	ddseq
AGACCATCCATAATATAGTTG_GTGCATTTTGAGGCTAGTGTT-BIO_ddseq_1.FIXEDCELLS	BIO_ddseq_1.FIXEDCELLS	0.773361	Cytotoxic T cell	ddseq
TACTTTCAATTCCAGACAATA_TCCGCTCGAATCAAACAGCTT-BIO_ddseq_1.FIXEDCELLS	BIO_ddseq_1.FIXEDCELLS	0.634173	CD16+ monocyte	ddseq
CTCATTTTAAGAGGGTAATAC_CTGCGCCAGAGACCTGGTGAA-BIO_ddseq_1.FIXEDCELLS	BIO_ddseq_1.FIXEDCELLS	0.68588	Naive T cell	ddseq
AATTCCAAACCACACTCTTGC_ACAGTACCCTTAGGCGGATCT_CGCAATCAGTTTCTACGTTGG_GGTAACACGTGATATGAGATT-BIO_ddseq_1.FIXEDCELLS	BIO_ddseq_1.FIXEDCELLS	1	B cell	ddseq
AGTTTCTCCGGTTTCCTCCTT_CGTACAAGTGCATTAGCAACG_TCAAGACCTAAGAAACCGGCT_TCTTGTACCATAATACTCAAT-BIO_ddseq_1.FIXEDCELLS	BIO_ddseq_1.FIXEDCELLS	0.682416	Naive T cell	ddseq
CATCAGTAACCACAAGGCATG_CGGAGGAGTTGATGTACTTTC-BIO_ddseq_1.FIXEDCELLS	BIO_ddseq_1.FIXEDCELLS	1	B cell	ddseq
CGTAGCCTTAAGCGATTCGTT-BIO_ddseq_1.FIXEDCELLS	BIO_ddseq_1.FIXEDCELLS	0.671639	Naive T cell	ddseq
CGTACAAAGCAACGTTAAGCG_CTTGTCCCCTCCTTCTATTCG_TGTAGTGCCTCCTTCTATTCG-BIO_ddseq_1.FIXEDCELLS	BIO_ddseq_1.FIXEDCELLS	0.782931	CD16+ monocyte	ddseq
CGTACAAAGCAACGTTAAGCG_CTTGTCCCCTCCTTCTATTCG_GCGCACGCCTCCTTCTATTCG_TGTAGTGCCTCCTTCTATTCG-BIO_ddseq_1.FIXEDCELLS	BIO_ddseq_1.FIXEDCELLS	0.784608	CD16+ monocyte	ddseq
AGGACGTCGCAATCCTCTTGC_TTCGTACTCGCGCATCAGCAA-BIO_ddseq_1.FIXEDCELLS	BIO_ddseq_1.FIXEDCELLS	0.696072	Naive T cell	ddseq
CACATGATTGTAAGCAGGCGG_CGCGCTTAGTTTCTAACGGTG_CTGGCATGCGTAGAGTGGTAG_TTGGACTTCGACAGAGATAGG-BIO_ddseq_1.FIXEDCELLS	BIO_ddseq_1.FIXEDCELLS	0.730474	Naive T cell	ddseq
AGTAAGCACCATGCCTAGAGC_CAGGCGGTGATTGTTATACTT_GAGGACACACGCCAACCGGCT_TTAAGCGACAGTACAAGTGCG-BIO_ddseq_1.FIXEDCELLS	BIO_ddseq_1.FIXEDCELLS	0.859828	Naive T cell	ddseq
CGAGTGGCACGCCAGGACGAC_CTTGCGACAGAGAGAGCAACG-BIO_ddseq_1.FIXEDCELLS	BIO_ddseq_1.FIXEDCELLS	0.807267	CD14+ monocyte	ddseq
GAACCGTGCGACTCTAAGGTA_GGAGCCTTACCGAACGTAGCC_TCGACAGCATACGCCGAGGTC_TCGTTCTGAGCGTGCGACACT-BIO_ddseq_1.FIXEDCELLS	BIO_ddseq_1.FIXEDCELLS	0.346504	Cytotoxic T cell	ddseq
GGTCGTAGAGGACAGCAGTGT_GTTGATGTGCGAGCGGACGAC_TGTTTAGACAGCTTTAACGCC-BIO_ddseq_1.FIXEDCELLS	BIO_ddseq_1.FIXEDCELLS	0.945317	CD14+ monocyte	ddseq
ACGTTGGGAGGACAGAATATG_CCTTAGGACGTTGGATTATTC_GAACCGTCGCCTAATCCTGGC-BIO_ddseq_1.FIXEDCELLS	BIO_ddseq_1.FIXEDCELLS	0.537564	Naive T cell	ddseq
ACTACGACAGAATTTGGCCTT_CTTCATCCGGAGGATGTAGTG-BIO_ddseq_1.FIXEDCELLS	BIO_ddseq_1.FIXEDCELLS	0.956402	CD14+ monocyte	ddseq
CGGCCAGACGTATTCTGCGCC_CGTAGCCAACGGTGGCTAATT_CTTACCGTTGGTTAAACTCTT-BIO_ddseq_1.FIXEDCELLS	BIO_ddseq_1.FIXEDCELLS	0.687598	Naive T cell	ddseq
AATGGCCCTTGTCCCAGAATT_CCGCGATTGGTGAATTCGTAC-BIO_ddseq_1.FIXEDCELLS	BIO_ddseq_1.FIXEDCELLS	0.699789	CD16+ monocyte	ddseq
CATGTATCGGCCAGCGCGGCG_GTGTCCAGTGTCCAGGAAGTT_TTCGTACTGGTGAAACTCAAT_TTTCCTAGCACAGCCCTCCTT-BIO_ddseq_1.FIXEDCELLS	BIO_ddseq_1.FIXEDCELLS	1	B cell	ddseq
ACGTATTTTGTAAGACAGCTT_AGATAGGTCGCGCAAACCACA_GCCTCGTGCTAATTAGCCGCC-BIO_ddseq_1.FIXEDCELLS	BIO_ddseq_1.FIXEDCELLS	0.981668	CD14+ monocyte	ddseq
AACCACATGATTGTTACCGAA_CCTATGTGCACAGCGAATCAA-BIO_ddseq_1.FIXEDCELLS	BIO_ddseq_1.FIXEDCELLS	0.740902	Naive T cell	ddseq
AACGGTGCGCAATCTGGCCTT_GGCGGAATCATACAGAATCAA-BIO_ddseq_1.FIXEDCELLS	BIO_ddseq_1.FIXEDCELLS	1	B cell	ddseq
AGAGACCCCGGTTTGCGCACG_CATCTTAGTCGGTTCCGCGAT_CGGCCAGATTCACGTAAGAGG-BIO_ddseq_1.FIXEDCELLS	BIO_ddseq_1.FIXEDCELLS	0.822741	Naive T cell	ddseq
AGCTGAGTGAGGAGGAACCGT_CGCGCTTGACAATAGGTTCAC_GCGCACGACTCAATTGACCGC_TATACTTGTGTGTCTACCGAA-BIO_ddseq_1.FIXEDCELLS	BIO_ddseq_1.FIXEDCELLS	0.807795	Naive T cell	ddseq
AAGTGCGAGGCATGGTGTCCA_AGGCATGCGTAGCCGAGCTAA_TCTTGTACGCCTAAGCAGTGT-BIO_ddseq_1.FIXEDCELLS	BIO_ddseq_1.FIXEDCELLS	0.665375	CD16+ monocyte	ddseq
ACGTTGGGGCAGGCGCGCACG_CATCTTATTTCCTATGGCCTT_CCGCGATCACTTCTAGATAGG-BIO_ddseq_1.FIXEDCELLS	BIO_ddseq_1.FIXEDCELLS	0.516451	Cytotoxic T cell	ddseq
CGCGGCGAATTCCAGTCGGTT_GGCAGGCGCGCACGTATGTGC_GGTGTTTTGTTTAGGAGGACA_TCTTGTATGGAAGGAGACCAT-BIO_ddseq_1.FIXEDCELLS	BIO_ddseq_1.FIXEDCELLS	0.881154	Naive T cell	ddseq
CGCAATCCGCCTAACCAGTCA_CGTTTGATTGGACTCTTACCG_GGACGACGGTTAGTACCTACC-BIO_ddseq_1.FIXEDCELLS	BIO_ddseq_1.FIXEDCELLS	0.51709	Naive T cell	ddseq
CCGCGATCTTACCGTAGTGTT_CCGGTTTTCCTTAAAACGTAA-BIO_ddseq_1.FIXEDCELLS	BIO_ddseq_1.FIXEDCELLS	0.686434	Cytotoxic T cell	ddseq
CCAAGCTAACCACAATATAAC_CGTTTGACGGAGGACAGAATT-BIO_ddseq_1.FIXEDCELLS	BIO_ddseq_1.FIXEDCELLS	0.800391	Naive T cell	ddseq
AAGCAGCCGCAATCGCTAATT_GAATCAACTAAGAAAGCGAAT_GCACAGCCATCTTAAAGTTAT-BIO_ddseq_1.FIXEDCELLS	BIO_ddseq_1.FIXEDCELLS	0.656477	Natural killer cell	ddseq
AATTGGTCGACACTCGGCCAG_GAGCTAATAAGGTACCATAAT_GCCTTTGCGGATCTGGTCGTA_TCGGATGGTCGGTTACAGTAC-BIO_ddseq_1.FIXEDCELLS	BIO_ddseq_1.FIXEDCELLS	0.791684	Cytotoxic T cell	ddseq
AATGATTGCTTTATCGAGTGG_CCAGTCATAAGGTAGTGTCCA-BIO_ddseq_1.FIXEDCELLS	BIO_ddseq_1.FIXEDCELLS	0.372611	Cytotoxic T cell	ddseq
ATTGCCTAGACTTCGGTGTTT_CGCAATCTGATTGTCGGATCT_TTCTGCATCATACAGAACCGT_TTGGACTGCAGTGTAACGTAA-BIO_ddseq_1.FIXEDCELLS	BIO_ddseq_1.FIXEDCELLS	0.555319	Natural killer cell	ddseq
AGACCATGAATCAATCAAGAC_AGCAACGTGGCCTTTCGACAG_CCGGTTTAGCGAATGAATATG_TCCAGTTAGACCATGTGGCGC_TTTGGTCACCTACCATAGTTG-BIO_ddseq_1.FIXEDCELLS	BIO_ddseq_1.FIXEDCELLS	0.676366	Cytotoxic T cell	ddseq
AACCACACGTTTGAGCCTCGT_ATTCACGTGCGAGCTGATTGT_CGGCTGCGTGTGTCTATGTGC_GATCACCTCCGCTCGAGGACA-BIO_ddseq_1.FIXEDCELLS	BIO_ddseq_1.FIXEDCELLS	0.846024	Naive T cell	ddseq
ATGGTGTTCATACAGAATATG-BIO_ddseq_1.FIXEDCELLS	BIO_ddseq_1.FIXEDCELLS	0.902687	Naive T cell	ddseq
CTATTCGGCGCACGGAGCTAA_TAGTGTTATAGTTGCGGCTGC_TATGTGCTTGGACTCAGAGAG_TGGACCAAGAGACCACTCAAT-BIO_ddseq_1.FIXEDCELLS	BIO_ddseq_1.FIXEDCELLS	0.729918	CD14+ monocyte	ddseq
AGTAAGCGTGGTAGTGACCGC_CATGTATTGGTGAATGAGATT_TCTTGTAAGGCATGGCCTCGT_TGGCAACGAGCGTGAACGTAA-BIO_ddseq_1.FIXEDCELLS	BIO_ddseq_1.FIXEDCELLS	0.602958	Natural killer cell	ddseq
AGACTTCGGTTAGTAAGGTTC_TAAGAGGAGCGAATAGGACGT-BIO_ddseq_1.FIXEDCELLS	BIO_ddseq_1.FIXEDCELLS	0.68342	Naive T cell	ddseq
GTAATACTCGACAGTTGGTTA-BIO_ddseq_1.FIXEDCELLS	BIO_ddseq_1.FIXEDCELLS	0.650321	Cytotoxic T cell	ddseq
TCGACAGCCATAATCGTTTGA_TGAGATTTGTTTAGTCATACA_TGGTGAAGCGTAGAACGAGAA_TTCGTACTACTTTCCGAGTGG-BIO_ddseq_1.FIXEDCELLS	BIO_ddseq_1.FIXEDCELLS	0.83606	Naive T cell	ddseq
CACGGACGTAATACCGCCTAA_CCGAACCGCCTTTGTGATTGT_GCCTTTGGTGGTAGGCAGTGT_GCGACTCGGAGCCTGAGTTGC_TGAGATTGAGTTGCCCAAGCT-BIO_ddseq_1.FIXEDCELLS	BIO_ddseq_1.FIXEDCELLS	0.359281	Dendritic cell	ddseq
AGCAACGTTCGTACACTACGA_CGGTACGTGCGTTGGGTTAGT_GGTAACATATACTTGAGTTGC_TCGGCGTCGTGATAGGTAACA-BIO_ddseq_1.FIXEDCELLS	BIO_ddseq_1.FIXEDCELLS	1	B cell	ddseq
ATTCGTTTGGAAGGCACTTCT_CACGCCACGAGTGGCGGAGGA-BIO_ddseq_1.FIXEDCELLS	BIO_ddseq_1.FIXEDCELLS	1	B cell	ddseq
CATCTTAACAGCTTTATGTGC_CGCGGCGAACGGTGCGCCTAA_GGCAGGCAGCAACGCTAGAGC_TCCTGGCGGTTAGTTATACTT_TGAGGAGGAGGACAAGTTTCT-BIO_ddseq_1.FIXEDCELLS	BIO_ddseq_1.FIXEDCELLS	0.702933	Naive T cell	ddseq
AAGTTATTTGAGGCCGGAGGA_CATGTATTACTTTCCTAACTC_TGATTGTCCGCGATGCTCCAA-BIO_ddseq_1.FIXEDCELLS	BIO_ddseq_1.FIXEDCELLS	0.504492	Naive T cell	ddseq
GAGAGGTATGTTCCCCTATGT_GGTGTTTAGCCGCCGAGAGGT_TGGCCTTGAGGACACGGCTGC-BIO_ddseq_1.FIXEDCELLS	BIO_ddseq_1.FIXEDCELLS	0.772784	Cytotoxic T cell	ddseq
CGGCCAGGAATATGTACCGAA-BIO_ddseq_1.FIXEDCELLS	BIO_ddseq_1.FIXEDCELLS	0.923414	CD14+ monocyte	ddseq
GGAGCCTCCGAACCTGAATCC-BIO_ddseq_1.FIXEDCELLS	BIO_ddseq_1.FIXEDCELLS	0.910839	CD14+ monocyte	ddseq
CCAGTCAGCCTTTGCAGGCGG_GGTTCACTTGGACTCCTTAGG_TATACTTAGACTTCCTAACTC_TCCAGTTCCGCGATATAGTTG_TCCAGTTGCGTAGACGGCTGC-BIO_ddseq_1.FIXEDCELLS	BIO_ddseq_1.FIXEDCELLS	0.699216	Natural killer cell	ddseq
GAATATGCTTGCGAAATTCCA_GTGGCGCCTTACCGATAGTTG_TCAGCAATTGGTTAGCTAATT-BIO_ddseq_1.FIXEDCELLS	BIO_ddseq_1.FIXEDCELLS	0.621516	Cytotoxic T cell	ddseq
GAATATGTCCTTAAGTGTCCA_TCTGAACGCGACTCGAGGACA_TGGCAACATTCGTTGCGCACG-BIO_ddseq_1.FIXEDCELLS	BIO_ddseq_1.FIXEDCELLS	0.739566	Cytotoxic T cell	ddseq
[truncated: 168,188 more rows]

## Sheet: 6b
	seurat_cell_type	bin_threshold	fraction_true
0	B cell	0
1	B cell	0.05
2	B cell	0.1
3	B cell	0.15
4	B cell	0.2	0
5	B cell	0.25	0.5
6	B cell	0.3	0.5
7	B cell	0.35	0.666667
8	B cell	0.4	0.5625
9	B cell	0.45	0.6875
10	B cell	0.5	0.647059
11	B cell	0.55	0.935484
12	B cell	0.6	0.863636
13	B cell	0.65	0.782609
14	B cell	0.7	0.772727
15	B cell	0.75	0.807692
16	B cell	0.8	0.916667
17	B cell	0.85	0.912281
18	B cell	0.9	0.90991
19	B cell	0.95	0.936864
20	CD14+ monocyte	0
21	CD14+ monocyte	0.05
22	CD14+ monocyte	0.1
23	CD14+ monocyte	0.15
24	CD14+ monocyte	0.2
25	CD14+ monocyte	0.25	0.625
26	CD14+ monocyte	0.3	0.533333
27	CD14+ monocyte	0.35	0.719298
28	CD14+ monocyte	0.4	0.633803
29	CD14+ monocyte	0.45	0.597222
30	CD14+ monocyte	0.5	0.66875
31	CD14+ monocyte	0.55	0.821839
32	CD14+ monocyte	0.6	0.865471
33	CD14+ monocyte	0.65	0.872951
34	CD14+ monocyte	0.7	0.948413
35	CD14+ monocyte	0.75	0.947368
36	CD14+ monocyte	0.8	0.970976
37	CD14+ monocyte	0.85	0.978118
38	CD14+ monocyte	0.9	0.9806
39	CD14+ monocyte	0.95	0.986684
40	CD16+ monocyte	0
41	CD16+ monocyte	0.05
42	CD16+ monocyte	0.1
43	CD16+ monocyte	0.15
44	CD16+ monocyte	0.2
45	CD16+ monocyte	0.25
46	CD16+ monocyte	0.3	0.5
47	CD16+ monocyte	0.35	0.25
48	CD16+ monocyte	0.4	0.619048
49	CD16+ monocyte	0.45	0.806452
50	CD16+ monocyte	0.5	0.84507
51	CD16+ monocyte	0.55	0.896907
52	CD16+ monocyte	0.6	0.857143
53	CD16+ monocyte	0.65	0.932773
54	CD16+ monocyte	0.7	0.9
55	CD16+ monocyte	0.75	0.855263
56	CD16+ monocyte	0.8	0.942857
57	CD16+ monocyte	0.85	0.967742
58	CD16+ monocyte	0.9	0.988889
59	CD16+ monocyte	0.95	0.9
60	CD4+ T cell	0
61	CD4+ T cell	0.05
62	CD4+ T cell	0.1
63	CD4+ T cell	0.15
64	CD4+ T cell	0.2
65	CD4+ T cell	0.25	0.357143
66	CD4+ T cell	0.3	0.314286
67	CD4+ T cell	0.35	0.591549
68	CD4+ T cell	0.4	0.623762
69	CD4+ T cell	0.45	0.680233
70	CD4+ T cell	0.5	0.60219
71	CD4+ T cell	0.55	0.676923
72	CD4+ T cell	0.6	0.786207
73	CD4+ T cell	0.65	0.833333
74	CD4+ T cell	0.7	0.853801
75	CD4+ T cell	0.75	0.924731
76	CD4+ T cell	0.8	0.952849
77	CD4+ T cell	0.85	0.933526
78	CD4+ T cell	0.9	0.962238
79	CD4+ T cell	0.95	0.95442
80	Cytotoxic T cell	0
81	Cytotoxic T cell	0.05
82	Cytotoxic T cell	0.1
83	Cytotoxic T cell	0.15
84	Cytotoxic T cell	0.2	0
85	Cytotoxic T cell	0.25	0
86	Cytotoxic T cell	0.3	0.1
87	Cytotoxic T cell	0.35	0.304348
88	Cytotoxic T cell	0.4	0.215054
89	Cytotoxic T cell	0.45	0.325
90	Cytotoxic T cell	0.5	0.402948
91	Cytotoxic T cell	0.55	0.438692
92	Cytotoxic T cell	0.6	0.542254
93	Cytotoxic T cell	0.65	0.673913
94	Cytotoxic T cell	0.7	0.662983
95	Cytotoxic T cell	0.75	0.783439
96	Cytotoxic T cell	0.8	0.816993
97	Cytotoxic T cell	0.85	0.875
98	Cytotoxic T cell	0.9	0.912664
99	Cytotoxic T cell	0.95	0.978873
100	Dendritic cell	0
101	Dendritic cell	0.05
102	Dendritic cell	0.1
103	Dendritic cell	0.15
104	Dendritic cell	0.2
105	Dendritic cell	0.25	0.5
106	Dendritic cell	0.3	0.5
107	Dendritic cell	0.35	1
108	Dendritic cell	0.4	0.25
109	Dendritic cell	0.45	0.3
110	Dendritic cell	0.5	0.28
111	Dendritic cell	0.55	0.212121
112	Dendritic cell	0.6	0.322581
113	Dendritic cell	0.65	0.458333
114	Dendritic cell	0.7	0.25
115	Dendritic cell	0.75	0.25
116	Dendritic cell	0.8	0.25
117	Dendritic cell	0.85	0
118	Dendritic cell	0.9	0
119	Dendritic cell	0.95	0.333333
120	Natural killer cell	0
121	Natural killer cell	0.05
122	Natural killer cell	0.1
123	Natural killer cell	0.15
124	Natural killer cell	0.2
125	Natural killer cell	0.25
126	Natural killer cell	0.3	0
127	Natural killer cell	0.35	0
128	Natural killer cell	0.4	0
129	Natural killer cell	0.45	0.659091
130	Natural killer cell	0.5	0.62585
131	Natural killer cell	0.55	0.713592
132	Natural killer cell	0.6	0.768473
133	Natural killer cell	0.65	0.782857
134	Natural killer cell	0.7	0.803828
135	Natural killer cell	0.75	0.826667
136	Natural killer cell	0.8	0.856164
137	Natural killer cell	0.85	0.884615
138	Natural killer cell	0.9	0.8125
139	Natural killer cell	0.95	1
