# Supplementary material for: Systematic benchmarking of single-cell ATAC-sequencing protocols
Source: Nat Biotechnol. 2023 Aug 3;42(6):916–26. doi: 10.1038/s41587-023-01881-x (PMC11180611; doi:10.1038/s41587-023-01881-x)
Supplement: Supplementary file 11 — Source data for Extended Data Fig. 7. [file 41587_2023_1881_MOESM11_ESM.xlsx]

## Sheet: 7a
	tech	depth	cell_type	cell_type_pred_score
10xv1.5k	10xv1	5k	Natural killer cells	0.604599
mtscatacfacs.5k	mtscatacfacs	5k	CD16+ monocytes	0.631035
mtscatacfacs.5k	mtscatacfacs	5k	CD14+ monocytes	0.654132
10xmultiome.5k	10xmultiome	5k	Natural killer cells	0.513394
10xmultiome.5k	10xmultiome	5k	Dendritic cells	0.521149
10xmultiome.5k	10xmultiome	5k	Cytotoxic T cells	0.487523
10xmultiome.5k	10xmultiome	5k	Naive T cells	0.56019
mtscatacfacs.5k	mtscatacfacs	5k	Naive T cells	0.701898
10xmultiome.5k	10xmultiome	5k	CD16+ monocytes	0.481603
10xmultiome.5k	10xmultiome	5k	B cells	0.900597
mtscatacfacs.5k	mtscatacfacs	5k	B cells	1
10xv2.5k	10xv2	5k	B cells	0.991701
10xv2.5k	10xv2	5k	CD14+ monocytes	0.727071
mtscatac.5k	mtscatac	5k	Natural killer cells	0.541047
10xv2.5k	10xv2	5k	Naive T cells	0.696854
10xmultiome.5k	10xmultiome	5k	CD14+ monocytes	0.642747
10xv2.5k	10xv2	5k	Cytotoxic T cells	0.637863
10xv1.5k	10xv1	5k	Dendritic cells	0.472185
mtscatacfacs.5k	mtscatacfacs	5k	Dendritic cells	0.677082
mtscatac.5k	mtscatac	5k	Dendritic cells	0.514684
mtscatac.5k	mtscatac	5k	Cytotoxic T cells	0.505387
mtscatac.5k	mtscatac	5k	Naive T cells	0.616408
mtscatac.5k	mtscatac	5k	CD16+ monocytes	0.636238
mtscatac.5k	mtscatac	5k	CD14+ monocytes	0.574537
mtscatac.5k	mtscatac	5k	B cells	0.935295
mtscatacfacs.5k	mtscatacfacs	5k	Cytotoxic T cells	0.635895
10xv11.5k	10xv11	5k	B cells	0.939955
10xv11.5k	10xv11	5k	CD16+ monocytes	0.521894
10xv11.5k	10xv11	5k	Naive T cells	0.611312
10xv11.5k	10xv11	5k	Cytotoxic T cells	0.551064
10xv11.5k	10xv11	5k	Dendritic cells	0.517514
10xv11.5k	10xv11	5k	Natural killer cells	0.617866
mtscatacfacs.5k	mtscatacfacs	5k	Natural killer cells	0.633712
10xv11.5k	10xv11	5k	CD14+ monocytes	0.627452
10xv2.5k	10xv2	5k	Dendritic cells	0.572521
10xv2.5k	10xv2	5k	CD16+ monocytes	0.66863
hydrop.5k	hydrop	5k	Natural killer cells	0.45892
ddseq.5k	ddseq	5k	CD16+ monocytes	0.519009
ddseq.5k	ddseq	5k	Naive T cells	0.570668
ddseq.5k	ddseq	5k	Cytotoxic T cells	0.474383
ddseq.5k	ddseq	5k	Dendritic cells	0.534989
10xv2.5k	10xv2	5k	Natural killer cells	0.645199
ddseq.5k	ddseq	5k	Natural killer cells	0.589814
10xv1.5k	10xv1	5k	B cells	0.923313
10xv1.5k	10xv1	5k	CD14+ monocytes	0.629324
10xv1.5k	10xv1	5k	CD16+ monocytes	0.498843
10xv1.5k	10xv1	5k	Naive T cells	0.604551
10xv1.5k	10xv1	5k	Cytotoxic T cells	0.516169
ddseq.5k	ddseq	5k	CD14+ monocytes	0.608605
hydrop.5k	hydrop	5k	B cells	0.558586
s3atac.5k	s3atac	5k	Dendritic cells	0.386812
s3atac.5k	s3atac	5k	Cytotoxic T cells	0.357068
s3atac.5k	s3atac	5k	Naive T cells	0.40271
s3atac.5k	s3atac	5k	CD16+ monocytes	0.468418
s3atac.5k	s3atac	5k	CD14+ monocytes	0.413037
s3atac.5k	s3atac	5k	B cells	0.348123
hydrop.5k	hydrop	5k	CD14+ monocytes	0.53328
hydrop.5k	hydrop	5k	CD16+ monocytes	0.40133
hydrop.5k	hydrop	5k	Naive T cells	0.504818
hydrop.5k	hydrop	5k	Cytotoxic T cells	0.465527
hydrop.5k	hydrop	5k	Dendritic cells	0.357918
s3atac.5k	s3atac	5k	Natural killer cells	0.378693
ddseq.5k	ddseq	5k	B cells	0.811999
hydrop.10k	hydrop	10k	CD14+ monocytes	0.56868
mtscatacfacs.10k	mtscatacfacs	10k	CD16+ monocytes	0.769647
mtscatacfacs.10k	mtscatacfacs	10k	Naive T cells	0.791152
mtscatacfacs.10k	mtscatacfacs	10k	Cytotoxic T cells	0.615691
mtscatacfacs.10k	mtscatacfacs	10k	Dendritic cells	0.641227
mtscatacfacs.10k	mtscatacfacs	10k	Natural killer cells	0.677656
10xv11.10k	10xv11	10k	CD14+ monocytes	0.722925
10xv11.10k	10xv11	10k	CD16+ monocytes	0.641843
10xv11.10k	10xv11	10k	Naive T cells	0.727203
10xv11.10k	10xv11	10k	Cytotoxic T cells	0.617901
10xv11.10k	10xv11	10k	Dendritic cells	0.530553
10xv11.10k	10xv11	10k	Natural killer cells	0.653875
10xv11.10k	10xv11	10k	B cells	0.990468
mtscatacfacs.10k	mtscatacfacs	10k	CD14+ monocytes	0.762626
10xmultiome.10k	10xmultiome	10k	B cells	0.983097
10xv2.10k	10xv2	10k	B cells	1
hydrop.10k	hydrop	10k	CD16+ monocytes	0.482304
hydrop.10k	hydrop	10k	Naive T cells	0.579133
hydrop.10k	hydrop	10k	Cytotoxic T cells	0.498588
hydrop.10k	hydrop	10k	Dendritic cells	0.413556
hydrop.10k	hydrop	10k	Natural killer cells	0.539863
ddseq.10k	ddseq	10k	Natural killer cells	0.647838
ddseq.10k	ddseq	10k	Dendritic cells	0.476951
ddseq.10k	ddseq	10k	Cytotoxic T cells	0.497117
ddseq.10k	ddseq	10k	Naive T cells	0.637102
ddseq.10k	ddseq	10k	CD16+ monocytes	0.640718
ddseq.10k	ddseq	10k	CD14+ monocytes	0.754351
mtscatacfacs.10k	mtscatacfacs	10k	B cells	1
ddseq.10k	ddseq	10k	B cells	0.973309
mtscatac.10k	mtscatac	10k	CD14+ monocytes	0.641913
mtscatac.10k	mtscatac	10k	CD16+ monocytes	0.588239
mtscatac.10k	mtscatac	10k	Naive T cells	0.640616
mtscatac.10k	mtscatac	10k	Dendritic cells	0.548839
mtscatac.10k	mtscatac	10k	Natural killer cells	0.627315
10xv2.10k	10xv2	10k	Natural killer cells	0.683062
10xv2.10k	10xv2	10k	Dendritic cells	0.61611
10xv2.10k	10xv2	10k	Cytotoxic T cells	0.682566
10xv2.10k	10xv2	10k	Naive T cells	0.723302
10xv2.10k	10xv2	10k	CD16+ monocytes	0.713354
10xv2.10k	10xv2	10k	CD14+ monocytes	0.817604
mtscatac.10k	mtscatac	10k	B cells	0.977432
mtscatac.10k	mtscatac	10k	Cytotoxic T cells	0.567273
hydrop.10k	hydrop	10k	B cells	0.8621
10xv1.10k	10xv1	10k	CD14+ monocytes	0.706626
s3atac.10k	s3atac	10k	CD16+ monocytes	0.51669
s3atac.10k	s3atac	10k	Naive T cells	0.393615
s3atac.10k	s3atac	10k	Cytotoxic T cells	0.400338
s3atac.10k	s3atac	10k	Dendritic cells	0.331505
s3atac.10k	s3atac	10k	Natural killer cells	0.455836
10xv1.10k	10xv1	10k	Natural killer cells	0.639131
10xv1.10k	10xv1	10k	B cells	0.985221
s3atac.10k	s3atac	10k	CD14+ monocytes	0.535176
10xv1.10k	10xv1	10k	CD16+ monocytes	0.660278
s3atac.10k	s3atac	10k	B cells	0.388535
10xv1.10k	10xv1	10k	Cytotoxic T cells	0.52891
10xv1.10k	10xv1	10k	Dendritic cells	0.554341
10xmultiome.10k	10xmultiome	10k	Natural killer cells	0.591241
10xmultiome.10k	10xmultiome	10k	Dendritic cells	0.485628
10xmultiome.10k	10xmultiome	10k	Cytotoxic T cells	0.582024
10xmultiome.10k	10xmultiome	10k	Naive T cells	0.745331
10xmultiome.10k	10xmultiome	10k	CD16+ monocytes	0.572008
10xmultiome.10k	10xmultiome	10k	CD14+ monocytes	0.688698
10xv1.10k	10xv1	10k	Naive T cells	0.637903
10xv2.15k	10xv2	15k	Naive T cells	0.793932
10xv2.15k	10xv2	15k	CD16+ monocytes	0.757666
mtscatacfacs.15k	mtscatacfacs	15k	B cells	1
s3atac.15k	s3atac	15k	B cells	0.702048
10xv2.15k	10xv2	15k	B cells	1
10xv2.15k	10xv2	15k	Cytotoxic T cells	0.736276
10xv2.15k	10xv2	15k	CD14+ monocytes	0.845221
10xv2.15k	10xv2	15k	Dendritic cells	0.600087
ddseq.15k	ddseq	15k	Cytotoxic T cells	0.518544
ddseq.15k	ddseq	15k	Natural killer cells	0.652231
s3atac.15k	s3atac	15k	Natural killer cells	0.462018
s3atac.15k	s3atac	15k	Dendritic cells	0.482073
s3atac.15k	s3atac	15k	Cytotoxic T cells	0.447879
s3atac.15k	s3atac	15k	Naive T cells	0.424553
s3atac.15k	s3atac	15k	CD16+ monocytes	0.492297
s3atac.15k	s3atac	15k	CD14+ monocytes	0.598045
mtscatac.15k	mtscatac	15k	B cells	0.978977
mtscatac.15k	mtscatac	15k	CD14+ monocytes	0.642741
mtscatac.15k	mtscatac	15k	CD16+ monocytes	0.627481
mtscatac.15k	mtscatac	15k	Naive T cells	0.724617
mtscatac.15k	mtscatac	15k	Cytotoxic T cells	0.55334
mtscatac.15k	mtscatac	15k	Dendritic cells	0.623089
mtscatac.15k	mtscatac	15k	Natural killer cells	0.602964
10xmultiome.15k	10xmultiome	15k	Natural killer cells	0.615277
ddseq.15k	ddseq	15k	B cells	0.991428
ddseq.15k	ddseq	15k	CD14+ monocytes	0.788868
ddseq.15k	ddseq	15k	CD16+ monocytes	0.682974
ddseq.15k	ddseq	15k	Naive T cells	0.68803
ddseq.15k	ddseq	15k	Dendritic cells	0.518156
10xv2.15k	10xv2	15k	Natural killer cells	0.687662
10xv1.15k	10xv1	15k	CD14+ monocytes	0.709715
10xv1.15k	10xv1	15k	B cells	0.987134
10xv1.15k	10xv1	15k	Naive T cells	0.721414
hydrop.15k	hydrop	15k	Natural killer cells	0.53233
hydrop.15k	hydrop	15k	Dendritic cells	0.494649
10xv1.15k	10xv1	15k	CD16+ monocytes	0.675588
hydrop.15k	hydrop	15k	Naive T cells	0.591664
hydrop.15k	hydrop	15k	CD16+ monocytes	0.491118
hydrop.15k	hydrop	15k	CD14+ monocytes	0.61831
hydrop.15k	hydrop	15k	B cells	0.868369
10xv11.15k	10xv11	15k	Natural killer cells	0.644904
10xv11.15k	10xv11	15k	Dendritic cells	0.538477
mtscatacfacs.15k	mtscatacfacs	15k	Natural killer cells	0.646727
10xv11.15k	10xv11	15k	Cytotoxic T cells	0.653025
10xv11.15k	10xv11	15k	CD16+ monocytes	0.682177
10xv11.15k	10xv11	15k	CD14+ monocytes	0.800974
10xv11.15k	10xv11	15k	B cells	0.996105
10xmultiome.15k	10xmultiome	15k	Dendritic cells	0.587337
10xmultiome.15k	10xmultiome	15k	Cytotoxic T cells	0.609497
10xmultiome.15k	10xmultiome	15k	Naive T cells	0.752937
10xmultiome.15k	10xmultiome	15k	CD16+ monocytes	0.688668
10xmultiome.15k	10xmultiome	15k	CD14+ monocytes	0.743685
10xmultiome.15k	10xmultiome	15k	B cells	0.988126
10xv11.15k	10xv11	15k	Naive T cells	0.729651
mtscatacfacs.15k	mtscatacfacs	15k	Dendritic cells	0.661012
hydrop.15k	hydrop	15k	Cytotoxic T cells	0.529616
mtscatacfacs.15k	mtscatacfacs	15k	Naive T cells	0.824
10xv1.15k	10xv1	15k	Dendritic cells	0.569931
mtscatacfacs.15k	mtscatacfacs	15k	Cytotoxic T cells	0.657311
10xv1.15k	10xv1	15k	Cytotoxic T cells	0.559405
10xv1.15k	10xv1	15k	Natural killer cells	0.648765
mtscatacfacs.15k	mtscatacfacs	15k	CD14+ monocytes	0.83215
mtscatacfacs.15k	mtscatacfacs	15k	CD16+ monocytes	0.787399
s3atac.20k	s3atac	20k	Dendritic cells	0.589945
s3atac.20k	s3atac	20k	Natural killer cells	0.54045
ddseq.20k	ddseq	20k	Natural killer cells	0.677888
ddseq.20k	ddseq	20k	Cytotoxic T cells	0.566135
ddseq.20k	ddseq	20k	Naive T cells	0.699638
ddseq.20k	ddseq	20k	CD16+ monocytes	0.683261
ddseq.20k	ddseq	20k	CD14+ monocytes	0.826047
ddseq.20k	ddseq	20k	B cells	0.995294
10xmultiome.20k	10xmultiome	20k	Natural killer cells	0.64866
ddseq.20k	ddseq	20k	Dendritic cells	0.518991
hydrop.20k	hydrop	20k	Natural killer cells	0.543357
10xmultiome.20k	10xmultiome	20k	Dendritic cells	0.470577
10xmultiome.20k	10xmultiome	20k	Cytotoxic T cells	0.613511
10xmultiome.20k	10xmultiome	20k	Naive T cells	0.785756
10xmultiome.20k	10xmultiome	20k	CD16+ monocytes	0.666824
10xmultiome.20k	10xmultiome	20k	CD14+ monocytes	0.816067
10xmultiome.20k	10xmultiome	20k	B cells	0.998015
hydrop.20k	hydrop	20k	Cytotoxic T cells	0.536446
hydrop.20k	hydrop	20k	Naive T cells	0.611748
hydrop.20k	hydrop	20k	CD16+ monocytes	0.517332
hydrop.20k	hydrop	20k	CD14+ monocytes	0.628147
hydrop.20k	hydrop	20k	B cells	0.891457
hydrop.20k	hydrop	20k	Dendritic cells	0.479944
s3atac.20k	s3atac	20k	Cytotoxic T cells	0.42866
mtscatacfacs.20k	mtscatacfacs	20k	Dendritic cells	0.673791
s3atac.20k	s3atac	20k	CD16+ monocytes	0.409819
10xv1.20k	10xv1	20k	B cells	1
10xv1.20k	10xv1	20k	CD14+ monocytes	0.783791
10xv1.20k	10xv1	20k	CD16+ monocytes	0.701706
10xv1.20k	10xv1	20k	Naive T cells	0.782838
10xv1.20k	10xv1	20k	Cytotoxic T cells	0.554244
10xv1.20k	10xv1	20k	Dendritic cells	0.523281
10xv1.20k	10xv1	20k	Natural killer cells	0.69133
10xv11.20k	10xv11	20k	Natural killer cells	0.682014
10xv11.20k	10xv11	20k	Dendritic cells	0.650603
10xv11.20k	10xv11	20k	Cytotoxic T cells	0.739972
10xv11.20k	10xv11	20k	Naive T cells	0.779797
10xv11.20k	10xv11	20k	CD16+ monocytes	0.645064
10xv11.20k	10xv11	20k	CD14+ monocytes	0.785197
10xv11.20k	10xv11	20k	B cells	0.996502
mtscatacfacs.20k	mtscatacfacs	20k	B cells	1
mtscatacfacs.20k	mtscatacfacs	20k	CD14+ monocytes	0.848333
mtscatacfacs.20k	mtscatacfacs	20k	CD16+ monocytes	0.836681
mtscatacfacs.20k	mtscatacfacs	20k	Naive T cells	0.862568
mtscatacfacs.20k	mtscatacfacs	20k	Cytotoxic T cells	0.695481
s3atac.20k	s3atac	20k	Naive T cells	0.469876
10xv2.20k	10xv2	20k	B cells	1
mtscatac.20k	mtscatac	20k	Naive T cells	0.75479
10xv2.20k	10xv2	20k	CD16+ monocytes	0.784887
s3atac.20k	s3atac	20k	CD14+ monocytes	0.640498
s3atac.20k	s3atac	20k	B cells	0.87002
mtscatac.20k	mtscatac	20k	B cells	0.984443
mtscatac.20k	mtscatac	20k	CD14+ monocytes	0.699223
mtscatac.20k	mtscatac	20k	CD16+ monocytes	0.664079
10xv2.20k	10xv2	20k	CD14+ monocytes	0.868134
mtscatac.20k	mtscatac	20k	Cytotoxic T cells	0.578793
mtscatac.20k	mtscatac	20k	Dendritic cells	0.653108
mtscatac.20k	mtscatac	20k	Natural killer cells	0.617885
10xv2.20k	10xv2	20k	Natural killer cells	0.704208
10xv2.20k	10xv2	20k	Dendritic cells	0.612392
10xv2.20k	10xv2	20k	Cytotoxic T cells	0.73034
mtscatacfacs.20k	mtscatacfacs	20k	Natural killer cells	0.693577
10xv2.20k	10xv2	20k	Naive T cells	0.809044
hydrop.25k	hydrop	25k	B cells	0.897908
mtscatac.25k	mtscatac	25k	B cells	0.992577
s3atac.25k	s3atac	25k	B cells	0.957667
s3atac.25k	s3atac	25k	CD14+ monocytes	0.596473
s3atac.25k	s3atac	25k	CD16+ monocytes	0.701744
s3atac.25k	s3atac	25k	Naive T cells	0.501811
mtscatacfacs.25k	mtscatacfacs	25k	B cells	1
mtscatacfacs.25k	mtscatacfacs	25k	CD14+ monocytes	0.893354
mtscatacfacs.25k	mtscatacfacs	25k	CD16+ monocytes	0.797261
mtscatacfacs.25k	mtscatacfacs	25k	Naive T cells	0.862677
mtscatacfacs.25k	mtscatacfacs	25k	Cytotoxic T cells	0.671221
mtscatacfacs.25k	mtscatacfacs	25k	Dendritic cells	0.65967
mtscatacfacs.25k	mtscatacfacs	25k	Natural killer cells	0.693498
s3atac.25k	s3atac	25k	Cytotoxic T cells	0.459526
s3atac.25k	s3atac	25k	Dendritic cells	0.376091
s3atac.25k	s3atac	25k	Natural killer cells	0.569486
mtscatac.25k	mtscatac	25k	CD14+ monocytes	0.751687
mtscatac.25k	mtscatac	25k	CD16+ monocytes	0.723422
mtscatac.25k	mtscatac	25k	Naive T cells	0.745039
mtscatac.25k	mtscatac	25k	Cytotoxic T cells	0.585031
mtscatac.25k	mtscatac	25k	Dendritic cells	0.728348
mtscatac.25k	mtscatac	25k	Natural killer cells	0.604481
hydrop.25k	hydrop	25k	Natural killer cells	0.564636
hydrop.25k	hydrop	25k	Cytotoxic T cells	0.548134
hydrop.25k	hydrop	25k	Naive T cells	0.611094
hydrop.25k	hydrop	25k	CD16+ monocytes	0.570849
hydrop.25k	hydrop	25k	CD14+ monocytes	0.637486
hydrop.25k	hydrop	25k	Dendritic cells	0.457932
ddseq.25k	ddseq	25k	Natural killer cells	0.671707
10xv1.25k	10xv1	25k	CD16+ monocytes	0.75969
ddseq.25k	ddseq	25k	B cells	0.994912
10xv11.25k	10xv11	25k	B cells	1
10xv11.25k	10xv11	25k	CD14+ monocytes	0.834238
10xv11.25k	10xv11	25k	CD16+ monocytes	0.696156
10xv11.25k	10xv11	25k	Naive T cells	0.777156
10xv11.25k	10xv11	25k	Cytotoxic T cells	0.708164
10xv11.25k	10xv11	25k	Dendritic cells	0.598955
10xv11.25k	10xv11	25k	Natural killer cells	0.694142
10xv2.25k	10xv2	25k	Cytotoxic T cells	0.755175
10xmultiome.25k	10xmultiome	25k	CD14+ monocytes	0.81313
10xmultiome.25k	10xmultiome	25k	CD16+ monocytes	0.67647
10xmultiome.25k	10xmultiome	25k	Naive T cells	0.808357
10xmultiome.25k	10xmultiome	25k	Cytotoxic T cells	0.608636
10xmultiome.25k	10xmultiome	25k	Dendritic cells	0.525989
10xmultiome.25k	10xmultiome	25k	Natural killer cells	0.643074
10xv1.25k	10xv1	25k	Naive T cells	0.799237
10xv2.25k	10xv2	25k	B cells	1
10xv2.25k	10xv2	25k	CD14+ monocytes	0.899747
10xv2.25k	10xv2	25k	CD16+ monocytes	0.782872
10xv2.25k	10xv2	25k	Natural killer cells	0.721359
10xv2.25k	10xv2	25k	Dendritic cells	0.609131
ddseq.25k	ddseq	25k	CD14+ monocytes	0.815926
ddseq.25k	ddseq	25k	CD16+ monocytes	0.715562
10xv2.25k	10xv2	25k	Naive T cells	0.818458
ddseq.25k	ddseq	25k	Cytotoxic T cells	0.580931
ddseq.25k	ddseq	25k	Dendritic cells	0.549529
10xmultiome.25k	10xmultiome	25k	B cells	1
10xv1.25k	10xv1	25k	Cytotoxic T cells	0.654918
10xv1.25k	10xv1	25k	Dendritic cells	0.620738
10xv1.25k	10xv1	25k	Natural killer cells	0.701146
10xv1.25k	10xv1	25k	CD14+ monocytes	0.823199
10xv1.25k	10xv1	25k	B cells	1
ddseq.25k	ddseq	25k	Naive T cells	0.707793
10xmultiome.30k	10xmultiome	30k	CD14+ monocytes	0.849679
mtscatac.30k	mtscatac	30k	Natural killer cells	0.603229
mtscatac.30k	mtscatac	30k	Dendritic cells	0.684967
mtscatac.30k	mtscatac	30k	Cytotoxic T cells	0.565758
mtscatac.30k	mtscatac	30k	Naive T cells	0.778694
10xv1.30k	10xv1	30k	B cells	1
mtscatac.30k	mtscatac	30k	CD14+ monocytes	0.728205
s3atac.30k	s3atac	30k	CD14+ monocytes	0.674839
10xmultiome.30k	10xmultiome	30k	B cells	1
s3atac.30k	s3atac	30k	B cells	0.938274
s3atac.30k	s3atac	30k	CD16+ monocytes	0.491709
s3atac.30k	s3atac	30k	Naive T cells	0.55167
s3atac.30k	s3atac	30k	Cytotoxic T cells	0.479126
s3atac.30k	s3atac	30k	Dendritic cells	0.427604
mtscatac.30k	mtscatac	30k	B cells	0.991429
10xmultiome.30k	10xmultiome	30k	CD16+ monocytes	0.712523
10xmultiome.30k	10xmultiome	30k	Cytotoxic T cells	0.613517
10xmultiome.30k	10xmultiome	30k	Dendritic cells	0.588196
mtscatacfacs.30k	mtscatacfacs	30k	B cells	1
mtscatacfacs.30k	mtscatacfacs	30k	CD14+ monocytes	0.855939
mtscatacfacs.30k	mtscatacfacs	30k	CD16+ monocytes	0.796543
mtscatacfacs.30k	mtscatacfacs	30k	Naive T cells	0.885229
mtscatacfacs.30k	mtscatacfacs	30k	Cytotoxic T cells	0.705677
mtscatacfacs.30k	mtscatacfacs	30k	Dendritic cells	0.593736
10xv11.30k	10xv11	30k	B cells	1
10xv11.30k	10xv11	30k	CD14+ monocytes	0.811753
mtscatacfacs.30k	mtscatacfacs	30k	Natural killer cells	0.690851
10xv11.30k	10xv11	30k	Naive T cells	0.795693
10xv11.30k	10xv11	30k	Cytotoxic T cells	0.742705
10xv11.30k	10xv11	30k	Dendritic cells	0.565291
10xmultiome.30k	10xmultiome	30k	Natural killer cells	0.660682
10xv1.30k	10xv1	30k	Natural killer cells	0.685594
10xv1.30k	10xv1	30k	Dendritic cells	0.652763
10xv1.30k	10xv1	30k	Cytotoxic T cells	0.626675
10xv1.30k	10xv1	30k	Naive T cells	0.7649
10xv1.30k	10xv1	30k	CD16+ monocytes	0.688358
10xv1.30k	10xv1	30k	CD14+ monocytes	0.828634
10xmultiome.30k	10xmultiome	30k	Naive T cells	0.821259
10xv11.30k	10xv11	30k	CD16+ monocytes	0.713141
10xv11.30k	10xv11	30k	Natural killer cells	0.688388
10xv2.30k	10xv2	30k	CD14+ monocytes	0.908169
ddseq.30k	ddseq	30k	Natural killer cells	0.677413
ddseq.30k	ddseq	30k	Dendritic cells	0.619849
ddseq.30k	ddseq	30k	Cytotoxic T cells	0.557359
ddseq.30k	ddseq	30k	Naive T cells	0.734371
ddseq.30k	ddseq	30k	CD16+ monocytes	0.695055
ddseq.30k	ddseq	30k	CD14+ monocytes	0.827899
ddseq.30k	ddseq	30k	B cells	1
hydrop.30k	hydrop	30k	B cells	0.913558
hydrop.30k	hydrop	30k	CD14+ monocytes	0.614313
10xv2.30k	10xv2	30k	B cells	1
hydrop.30k	hydrop	30k	Naive T cells	0.643377
hydrop.30k	hydrop	30k	Cytotoxic T cells	0.55183
hydrop.30k	hydrop	30k	Dendritic cells	0.483742
hydrop.30k	hydrop	30k	Natural killer cells	0.573823
hydrop.30k	hydrop	30k	CD16+ monocytes	0.554825
mtscatac.30k	mtscatac	30k	CD16+ monocytes	0.675114
s3atac.30k	s3atac	30k	Natural killer cells	0.643634
10xv2.30k	10xv2	30k	Natural killer cells	0.721201
10xv2.30k	10xv2	30k	Dendritic cells	0.641367
10xv2.30k	10xv2	30k	Naive T cells	0.840849
10xv2.30k	10xv2	30k	CD16+ monocytes	0.772282
10xv2.30k	10xv2	30k	Cytotoxic T cells	0.774513
ddseq.35k	ddseq	35k	B cells	0.998839
10xmultiome.35k	10xmultiome	35k	Dendritic cells	0.542502
10xmultiome.35k	10xmultiome	35k	Natural killer cells	0.672315
s3atac.35k	s3atac	35k	CD14+ monocytes	0.659325
ddseq.35k	ddseq	35k	Natural killer cells	0.683581
10xv1.35k	10xv1	35k	Natural killer cells	0.7006
10xv1.35k	10xv1	35k	Dendritic cells	0.61232
10xv1.35k	10xv1	35k	Cytotoxic T cells	0.677143
10xv1.35k	10xv1	35k	Naive T cells	0.829224
10xv1.35k	10xv1	35k	CD16+ monocytes	0.796405
10xv1.35k	10xv1	35k	CD14+ monocytes	0.834085
10xv1.35k	10xv1	35k	B cells	1
10xv2.35k	10xv2	35k	CD14+ monocytes	0.904587
10xv2.35k	10xv2	35k	B cells	1
ddseq.35k	ddseq	35k	Dendritic cells	0.601854
ddseq.35k	ddseq	35k	Cytotoxic T cells	0.597764
10xmultiome.35k	10xmultiome	35k	Cytotoxic T cells	0.65103
ddseq.35k	ddseq	35k	Naive T cells	0.744391
ddseq.35k	ddseq	35k	CD16+ monocytes	0.702383
mtscatacfacs.35k	mtscatacfacs	35k	B cells	1
mtscatacfacs.35k	mtscatacfacs	35k	CD14+ monocytes	0.883928
mtscatacfacs.35k	mtscatacfacs	35k	CD16+ monocytes	0.856456
mtscatacfacs.35k	mtscatacfacs	35k	Naive T cells	0.900991
mtscatacfacs.35k	mtscatacfacs	35k	Cytotoxic T cells	0.720433
mtscatacfacs.35k	mtscatacfacs	35k	Dendritic cells	0.686396
mtscatacfacs.35k	mtscatacfacs	35k	Natural killer cells	0.674385
ddseq.35k	ddseq	35k	CD14+ monocytes	0.856134
10xmultiome.35k	10xmultiome	35k	Naive T cells	0.83322
mtscatac.35k	mtscatac	35k	B cells	0.991067
10xv2.35k	10xv2	35k	CD16+ monocytes	0.778198
s3atac.35k	s3atac	35k	CD16+ monocytes	0.455891
10xv11.35k	10xv11	35k	B cells	1
10xmultiome.35k	10xmultiome	35k	CD16+ monocytes	0.660056
10xv11.35k	10xv11	35k	CD16+ monocytes	0.767963
10xv11.35k	10xv11	35k	Naive T cells	0.816004
10xv11.35k	10xv11	35k	Cytotoxic T cells	0.767992
s3atac.35k	s3atac	35k	Naive T cells	0.618253
10xv11.35k	10xv11	35k	Dendritic cells	0.601883
mtscatac.35k	mtscatac	35k	Natural killer cells	0.612679
mtscatac.35k	mtscatac	35k	Dendritic cells	0.720482
mtscatac.35k	mtscatac	35k	Cytotoxic T cells	0.571181
mtscatac.35k	mtscatac	35k	Naive T cells	0.775518
mtscatac.35k	mtscatac	35k	CD16+ monocytes	0.681109
mtscatac.35k	mtscatac	35k	CD14+ monocytes	0.734036
10xv11.35k	10xv11	35k	Natural killer cells	0.700202
s3atac.35k	s3atac	35k	Cytotoxic T cells	0.486947
10xv11.35k	10xv11	35k	CD14+ monocytes	0.849573
s3atac.35k	s3atac	35k	Natural killer cells	0.66151
10xv2.35k	10xv2	35k	Naive T cells	0.850875
10xv2.35k	10xv2	35k	Cytotoxic T cells	0.775954
s3atac.35k	s3atac	35k	Dendritic cells	0.532078
10xv2.35k	10xv2	35k	Natural killer cells	0.710812
s3atac.35k	s3atac	35k	B cells	0.946529
hydrop.35k	hydrop	35k	B cells	0.920245
hydrop.35k	hydrop	35k	CD14+ monocytes	0.610658
10xv2.35k	10xv2	35k	Dendritic cells	0.668589
hydrop.35k	hydrop	35k	Naive T cells	0.66304
hydrop.35k	hydrop	35k	Cytotoxic T cells	0.56097
hydrop.35k	hydrop	35k	Dendritic cells	0.486759
10xmultiome.35k	10xmultiome	35k	CD14+ monocytes	0.837809
10xmultiome.35k	10xmultiome	35k	B cells	1
hydrop.35k	hydrop	35k	Natural killer cells	0.56867
hydrop.35k	hydrop	35k	CD16+ monocytes	0.570621
s3atac.FIXEDCELLS	s3atac	40k	Cytotoxic T cells	0.614123
s3atac.FIXEDCELLS	s3atac	40k	Naive T cells	0.580055
s3atac.FIXEDCELLS	s3atac	40k	CD16+ monocytes	0.581153
s3atac.FIXEDCELLS	s3atac	40k	CD14+ monocytes	0.665531
s3atac.FIXEDCELLS	s3atac	40k	B cells	0.910779
10xmultiome.FIXEDCELLS	10xmultiome	40k	Cytotoxic T cells	0.629304
10xmultiome.FIXEDCELLS	10xmultiome	40k	Dendritic cells	0.615125
10xmultiome.FIXEDCELLS	10xmultiome	40k	Naive T cells	0.843461
10xmultiome.FIXEDCELLS	10xmultiome	40k	CD16+ monocytes	0.685202
10xmultiome.FIXEDCELLS	10xmultiome	40k	CD14+ monocytes	0.844718
10xmultiome.FIXEDCELLS	10xmultiome	40k	Natural killer cells	0.672305
10xmultiome.FIXEDCELLS	10xmultiome	40k	B cells	1
ddseq.FIXEDCELLS	ddseq	40k	Dendritic cells	0.570459
mtscatacfacs.FIXEDCELLS	mtscatacfacs	40k	Dendritic cells	0.684686
10xv11.FIXEDCELLS	10xv11	40k	Natural killer cells	0.722159
hydrop.FIXEDCELLS	hydrop	40k	Natural killer cells	0.564699
hydrop.FIXEDCELLS	hydrop	40k	Dendritic cells	0.507557
hydrop.FIXEDCELLS	hydrop	40k	Cytotoxic T cells	0.557714
hydrop.FIXEDCELLS	hydrop	40k	Naive T cells	0.666487
hydrop.FIXEDCELLS	hydrop	40k	CD16+ monocytes	0.546209
hydrop.FIXEDCELLS	hydrop	40k	CD14+ monocytes	0.641823
hydrop.FIXEDCELLS	hydrop	40k	B cells	0.912448
10xv2.FIXEDCELLS	10xv2	40k	B cells	1
10xv2.FIXEDCELLS	10xv2	40k	CD14+ monocytes	0.9185
10xv2.FIXEDCELLS	10xv2	40k	CD16+ monocytes	0.813481
10xv2.FIXEDCELLS	10xv2	40k	Naive T cells	0.852319
10xv2.FIXEDCELLS	10xv2	40k	Cytotoxic T cells	0.764564
10xv2.FIXEDCELLS	10xv2	40k	Dendritic cells	0.625374
10xv2.FIXEDCELLS	10xv2	40k	Natural killer cells	0.724134
s3atac.FIXEDCELLS	s3atac	40k	Dendritic cells	0.620252
ddseq.FIXEDCELLS	ddseq	40k	B cells	1
ddseq.FIXEDCELLS	ddseq	40k	CD14+ monocytes	0.843645
ddseq.FIXEDCELLS	ddseq	40k	CD16+ monocytes	0.697888
ddseq.FIXEDCELLS	ddseq	40k	Naive T cells	0.74305
ddseq.FIXEDCELLS	ddseq	40k	Cytotoxic T cells	0.613683
10xv11.FIXEDCELLS	10xv11	40k	Dendritic cells	0.584169
10xv11.FIXEDCELLS	10xv11	40k	Cytotoxic T cells	0.779178
10xv11.FIXEDCELLS	10xv11	40k	Naive T cells	0.808123
10xv11.FIXEDCELLS	10xv11	40k	CD16+ monocytes	0.769794
mtscatacfacs.FIXEDCELLS	mtscatacfacs	40k	Cytotoxic T cells	0.73131
mtscatacfacs.FIXEDCELLS	mtscatacfacs	40k	Naive T cells	0.907342
mtscatacfacs.FIXEDCELLS	mtscatacfacs	40k	CD16+ monocytes	0.863398
mtscatacfacs.FIXEDCELLS	mtscatacfacs	40k	CD14+ monocytes	0.905435
mtscatacfacs.FIXEDCELLS	mtscatacfacs	40k	B cells	1
10xv1.FIXEDCELLS	10xv1	40k	B cells	1
10xv1.FIXEDCELLS	10xv1	40k	CD14+ monocytes	0.859119
10xv1.FIXEDCELLS	10xv1	40k	CD16+ monocytes	0.81614
10xv1.FIXEDCELLS	10xv1	40k	Naive T cells	0.808292
10xv1.FIXEDCELLS	10xv1	40k	Cytotoxic T cells	0.720892
mtscatacfacs.FIXEDCELLS	mtscatacfacs	40k	Natural killer cells	0.692743
10xv1.FIXEDCELLS	10xv1	40k	Dendritic cells	0.584756
ddseq.FIXEDCELLS	ddseq	40k	Natural killer cells	0.666816
mtscatac.FIXEDCELLS	mtscatac	40k	Natural killer cells	0.597195
mtscatac.FIXEDCELLS	mtscatac	40k	Dendritic cells	0.715102
mtscatac.FIXEDCELLS	mtscatac	40k	Cytotoxic T cells	0.5876
mtscatac.FIXEDCELLS	mtscatac	40k	Naive T cells	0.811432
mtscatac.FIXEDCELLS	mtscatac	40k	CD16+ monocytes	0.674893
mtscatac.FIXEDCELLS	mtscatac	40k	CD14+ monocytes	0.705018
mtscatac.FIXEDCELLS	mtscatac	40k	B cells	0.996526
10xv11.FIXEDCELLS	10xv11	40k	B cells	1
10xv11.FIXEDCELLS	10xv11	40k	CD14+ monocytes	0.842905
10xv1.FIXEDCELLS	10xv1	40k	Natural killer cells	0.758451
s3atac.FIXEDCELLS	s3atac	40k	Natural killer cells	0.713029

## Sheet: 7b
	tech	depth_int	cell_type	n_dars
s3atac.5k	s3atac	5	CD16+_monocyte	13695
10xv2.5k	10xv2	5	CD16+_monocyte	26926.2
10xv2.5k	10xv2	5	CD4+_T_cell	11051.3
10xv2.5k	10xv2	5	Cytotoxic_T_cell	7698.83
10xv2.5k	10xv2	5	Dendritic_cell	27226.8
10xv2.5k	10xv2	5	Natural_killer_cell	7981.83
ddseq.5k	ddseq	5	B_cell	6837.29
ddseq.5k	ddseq	5	CD14+_monocyte	15168.4
ddseq.5k	ddseq	5	CD16+_monocyte	14743.3
ddseq.5k	ddseq	5	CD4+_T_cell	5216.14
ddseq.5k	ddseq	5	Cytotoxic_T_cell	2807.57
10xv11.5k	10xv11	5	CD14+_monocyte	29264.3
ddseq.5k	ddseq	5	Natural_killer_cell	4174.43
10xmultiome.5k	10xmultiome	5	Natural_killer_cell	4754.6
10xmultiome.5k	10xmultiome	5	Dendritic_cell	20840.3
10xmultiome.5k	10xmultiome	5	Cytotoxic_T_cell	7229.5
10xmultiome.5k	10xmultiome	5	CD4+_T_cell	6437.4
10xmultiome.5k	10xmultiome	5	CD16+_monocyte	25728.2
10xv2.5k	10xv2	5	CD14+_monocyte	26995.3
10xv2.5k	10xv2	5	B_cell	10014.2
s3atac.5k	s3atac	5	CD14+_monocyte	3606
10xv11c.5k	10xv11c	5	Natural_killer_cell	6947.5
10xv11.5k	10xv11	5	CD16+_monocyte	27228.8
10xv11.5k	10xv11	5	CD4+_T_cell	12395
10xv11.5k	10xv11	5	Cytotoxic_T_cell	11267.4
10xv11.5k	10xv11	5	Dendritic_cell	29960.3
10xv11.5k	10xv11	5	Natural_killer_cell	11237.2
10xv1.5k	10xv1	5	Natural_killer_cell	7558
10xv1.5k	10xv1	5	Dendritic_cell	26166.5
10xv1.5k	10xv1	5	Cytotoxic_T_cell	10663
10xmultiome.5k	10xmultiome	5	CD14+_monocyte	26004.3
10xv1.5k	10xv1	5	CD4+_T_cell	9680
10xv1.5k	10xv1	5	CD14+_monocyte	25895.5
10xv1.5k	10xv1	5	B_cell	11507
10xv11c.5k	10xv11c	5	B_cell	12857
10xv11c.5k	10xv11c	5	CD14+_monocyte	30066.5
10xv11c.5k	10xv11c	5	CD16+_monocyte	29638
10xv11c.5k	10xv11c	5	CD4+_T_cell	10204
10xv11c.5k	10xv11c	5	Cytotoxic_T_cell	4540.5
10xv11c.5k	10xv11c	5	Dendritic_cell	28444
10xv1.5k	10xv1	5	CD16+_monocyte	25433.5
10xmultiome.5k	10xmultiome	5	B_cell	7470.25
ddseq.5k	ddseq	5	Dendritic_cell	15860.2
10xv11.5k	10xv11	5	B_cell	10733.5
mtscatac.5k	mtscatac	5	Dendritic_cell	36996.5
mtscatac.5k	mtscatac	5	Cytotoxic_T_cell	3815.5
mtscatac.5k	mtscatac	5	CD4+_T_cell	7326.75
mtscatac.5k	mtscatac	5	CD16+_monocyte	23217.5
mtscatac.5k	mtscatac	5	CD14+_monocyte	23737
mtscatac.5k	mtscatac	5	B_cell	11262
mtscatacfacs.5k	mtscatacfacs	5	B_cell	8929.5
mtscatacfacs.5k	mtscatacfacs	5	CD14+_monocyte	33087
mtscatacfacs.5k	mtscatacfacs	5	CD16+_monocyte	34132
mtscatacfacs.5k	mtscatacfacs	5	CD4+_T_cell	14008
mtscatacfacs.5k	mtscatacfacs	5	Cytotoxic_T_cell	12482.5
mtscatacfacs.5k	mtscatacfacs	5	Dendritic_cell	35021
mtscatac.5k	mtscatac	5	Natural_killer_cell	6316.5
hydrop.5k	hydrop	5	B_cell	2264
hydrop.5k	hydrop	5	Dendritic_cell	24457.3
mtscatacfacs.5k	mtscatacfacs	5	Natural_killer_cell	8278
hydrop.5k	hydrop	5	CD14+_monocyte	22743.6
hydrop.5k	hydrop	5	CD16+_monocyte	20736
hydrop.5k	hydrop	5	CD4+_T_cell	7333.67
hydrop.5k	hydrop	5	Cytotoxic_T_cell	4153.2
hydrop.5k	hydrop	5	Natural_killer_cell	3964.33
mtscatacfacs.10k	mtscatacfacs	10	CD14+_monocyte	33688.5
mtscatacfacs.10k	mtscatacfacs	10	CD16+_monocyte	33419.5
mtscatacfacs.10k	mtscatacfacs	10	CD4+_T_cell	14824.5
mtscatacfacs.10k	mtscatacfacs	10	Cytotoxic_T_cell	11614.5
mtscatacfacs.10k	mtscatacfacs	10	Dendritic_cell	30726.5
10xv11c.10k	10xv11c	10	B_cell	9263.5
mtscatacfacs.10k	mtscatacfacs	10	Natural_killer_cell	9231.5
s3atac.10k	s3atac	10	CD4+_T_cell	3639
s3atac.10k	s3atac	10	CD14+_monocyte	28650
s3atac.10k	s3atac	10	B_cell	4686
mtscatacfacs.10k	mtscatacfacs	10	B_cell	10777.5
10xv11c.10k	10xv11c	10	Dendritic_cell	29316.5
10xv11c.10k	10xv11c	10	Cytotoxic_T_cell	11236
10xv11c.10k	10xv11c	10	CD4+_T_cell	13220
10xv11c.10k	10xv11c	10	CD16+_monocyte	28174.5
10xv11c.10k	10xv11c	10	CD14+_monocyte	28494.5
s3atac.10k	s3atac	10	Natural_killer_cell	1095
10xv11c.10k	10xv11c	10	Natural_killer_cell	8290.5
hydrop.10k	hydrop	10	Natural_killer_cell	2040.5
10xv2.10k	10xv2	10	CD14+_monocyte	27369.2
hydrop.10k	hydrop	10	Cytotoxic_T_cell	3685.67
hydrop.10k	hydrop	10	CD4+_T_cell	9085.29
hydrop.10k	hydrop	10	CD16+_monocyte	22421.1
hydrop.10k	hydrop	10	CD14+_monocyte	24229.4
hydrop.10k	hydrop	10	B_cell	4875.5
mtscatac.10k	mtscatac	10	B_cell	13147.8
mtscatac.10k	mtscatac	10	CD14+_monocyte	28008
mtscatac.10k	mtscatac	10	CD16+_monocyte	29349
mtscatac.10k	mtscatac	10	CD4+_T_cell	9018
mtscatac.10k	mtscatac	10	Cytotoxic_T_cell	8287
ddseq.10k	ddseq	10	Natural_killer_cell	4228.38
10xv2.10k	10xv2	10	B_cell	10193.3
ddseq.10k	ddseq	10	Dendritic_cell	16929.3
ddseq.10k	ddseq	10	CD4+_T_cell	6111
ddseq.10k	ddseq	10	CD16+_monocyte	15781
ddseq.10k	ddseq	10	CD14+_monocyte	16198
ddseq.10k	ddseq	10	B_cell	6256
mtscatac.10k	mtscatac	10	Dendritic_cell	29542.7
mtscatac.10k	mtscatac	10	Natural_killer_cell	8806
hydrop.10k	hydrop	10	Dendritic_cell	23651
10xv2.10k	10xv2	10	Dendritic_cell	26420.5
10xv2.10k	10xv2	10	Cytotoxic_T_cell	8258.83
10xv2.10k	10xv2	10	CD4+_T_cell	11153.2
10xv2.10k	10xv2	10	CD16+_monocyte	26966.2
ddseq.10k	ddseq	10	Cytotoxic_T_cell	2971.88
10xv2.10k	10xv2	10	Natural_killer_cell	8221.67
10xmultiome.10k	10xmultiome	10	B_cell	7417.17
10xv1.10k	10xv1	10	Natural_killer_cell	8692.5
10xv1.10k	10xv1	10	Dendritic_cell	25729
10xv11.10k	10xv11	10	Natural_killer_cell	10888
10xv11.10k	10xv11	10	Dendritic_cell	29014.8
10xv11.10k	10xv11	10	Cytotoxic_T_cell	9271.2
10xv11.10k	10xv11	10	CD4+_T_cell	13679.8
10xv1.10k	10xv1	10	CD16+_monocyte	24682.5
10xv1.10k	10xv1	10	CD14+_monocyte	25136.5
10xv1.10k	10xv1	10	B_cell	9836.5
10xv11.10k	10xv11	10	CD16+_monocyte	30581.2
10xmultiome.10k	10xmultiome	10	Natural_killer_cell	5850.83
10xmultiome.10k	10xmultiome	10	Dendritic_cell	26696.2
10xv1.10k	10xv1	10	CD4+_T_cell	11650
10xmultiome.10k	10xmultiome	10	CD4+_T_cell	10113.7
10xmultiome.10k	10xmultiome	10	Cytotoxic_T_cell	7537.33
10xmultiome.10k	10xmultiome	10	CD14+_monocyte	26910.5
10xv11.10k	10xv11	10	CD14+_monocyte	31166.5
10xv11.10k	10xv11	10	B_cell	10465.8
10xmultiome.10k	10xmultiome	10	CD16+_monocyte	26474.2
10xv1.10k	10xv1	10	Cytotoxic_T_cell	8083.5
10xv1.15k	10xv1	15	CD14+_monocyte	25116.5
10xv1.15k	10xv1	15	CD16+_monocyte	24528.5
10xv1.15k	10xv1	15	CD4+_T_cell	11268.5
10xv1.15k	10xv1	15	Cytotoxic_T_cell	7215
10xmultiome.15k	10xmultiome	15	Natural_killer_cell	6387.5
10xmultiome.15k	10xmultiome	15	Dendritic_cell	22558.2
mtscatacfacs.15k	mtscatacfacs	15	B_cell	10206
mtscatacfacs.15k	mtscatacfacs	15	CD14+_monocyte	33851
10xv1.15k	10xv1	15	B_cell	8942
10xv11.15k	10xv11	15	Natural_killer_cell	9569.17
mtscatacfacs.15k	mtscatacfacs	15	CD16+_monocyte	33422
mtscatac.15k	mtscatac	15	CD4+_T_cell	9634.75
mtscatac.15k	mtscatac	15	Dendritic_cell	29070
10xv2.15k	10xv2	15	CD4+_T_cell	12083.5
10xv2.15k	10xv2	15	CD16+_monocyte	27387.2
10xv2.15k	10xv2	15	CD14+_monocyte	27708.3
10xv2.15k	10xv2	15	B_cell	10527.2
hydrop.15k	hydrop	15	CD4+_T_cell	5033.75
hydrop.15k	hydrop	15	Cytotoxic_T_cell	5855.12
hydrop.15k	hydrop	15	Dendritic_cell	20731.4
hydrop.15k	hydrop	15	Natural_killer_cell	3033.17
10xv2.15k	10xv2	15	Natural_killer_cell	8326.17
hydrop.15k	hydrop	15	CD16+_monocyte	25057.6
hydrop.15k	hydrop	15	CD14+_monocyte	24619.3
hydrop.15k	hydrop	15	B_cell	8668.71
mtscatac.15k	mtscatac	15	B_cell	12547
mtscatac.15k	mtscatac	15	CD14+_monocyte	26063.5
mtscatac.15k	mtscatac	15	CD16+_monocyte	25231.5
mtscatacfacs.15k	mtscatacfacs	15	CD4+_T_cell	14178.5
mtscatac.15k	mtscatac	15	Cytotoxic_T_cell	7932.5
mtscatac.15k	mtscatac	15	Natural_killer_cell	9074
mtscatacfacs.15k	mtscatacfacs	15	Cytotoxic_T_cell	12344.5
10xv11c.15k	10xv11c	15	Natural_killer_cell	9104.5
mtscatacfacs.15k	mtscatacfacs	15	Natural_killer_cell	9461
ddseq.15k	ddseq	15	Cytotoxic_T_cell	3267.5
ddseq.15k	ddseq	15	CD4+_T_cell	6154.88
ddseq.15k	ddseq	15	CD16+_monocyte	16337.2
10xmultiome.15k	10xmultiome	15	Cytotoxic_T_cell	7576.83
10xmultiome.15k	10xmultiome	15	CD4+_T_cell	9575.17
10xmultiome.15k	10xmultiome	15	CD16+_monocyte	26306.7
10xmultiome.15k	10xmultiome	15	CD14+_monocyte	26049.3
10xmultiome.15k	10xmultiome	15	B_cell	8131
s3atac.15k	s3atac	15	B_cell	11285
s3atac.15k	s3atac	15	CD14+_monocyte	25790
s3atac.15k	s3atac	15	CD16+_monocyte	25057
s3atac.15k	s3atac	15	CD4+_T_cell	4728
s3atac.15k	s3atac	15	Natural_killer_cell	1085.5
ddseq.15k	ddseq	15	CD14+_monocyte	16305.4
ddseq.15k	ddseq	15	B_cell	6649
10xv1.15k	10xv1	15	Dendritic_cell	25650.5
10xv1.15k	10xv1	15	Natural_killer_cell	8261.5
ddseq.15k	ddseq	15	Dendritic_cell	14802.8
mtscatacfacs.15k	mtscatacfacs	15	Dendritic_cell	29609
ddseq.15k	ddseq	15	Natural_killer_cell	4322.25
10xv11.15k	10xv11	15	Cytotoxic_T_cell	10340
10xv2.15k	10xv2	15	Cytotoxic_T_cell	8640.5
10xv11c.15k	10xv11c	15	Dendritic_cell	31917
10xv11c.15k	10xv11c	15	Cytotoxic_T_cell	9274.5
10xv11c.15k	10xv11c	15	CD4+_T_cell	10144
10xv11.15k	10xv11	15	Dendritic_cell	28069
10xv11c.15k	10xv11c	15	CD16+_monocyte	28821.5
10xv2.15k	10xv2	15	Dendritic_cell	24687.8
10xv11c.15k	10xv11c	15	B_cell	9131
10xv11.15k	10xv11	15	B_cell	10413.5
10xv11.15k	10xv11	15	CD14+_monocyte	30622
10xv11.15k	10xv11	15	CD16+_monocyte	30062.5
10xv11.15k	10xv11	15	CD4+_T_cell	14015.3
10xv11c.15k	10xv11c	15	CD14+_monocyte	29358
ddseq.20k	ddseq	20	Natural_killer_cell	4793.75
ddseq.20k	ddseq	20	Dendritic_cell	14891.1
ddseq.20k	ddseq	20	B_cell	7604.88
ddseq.20k	ddseq	20	CD4+_T_cell	6207.12
ddseq.20k	ddseq	20	CD16+_monocyte	15906.6
ddseq.20k	ddseq	20	CD14+_monocyte	16002.5
10xv1.20k	10xv1	20	B_cell	9342.5
10xv1.20k	10xv1	20	CD14+_monocyte	26210.5
ddseq.20k	ddseq	20	Cytotoxic_T_cell	3900.62
mtscatac.20k	mtscatac	20	Natural_killer_cell	10214.5
hydrop.20k	hydrop	20	CD14+_monocyte	24596.4
10xmultiome.20k	10xmultiome	20	B_cell	7882.33
mtscatacfacs.20k	mtscatacfacs	20	B_cell	10701
mtscatacfacs.20k	mtscatacfacs	20	CD14+_monocyte	34818.5
mtscatacfacs.20k	mtscatacfacs	20	CD16+_monocyte	34282
mtscatacfacs.20k	mtscatacfacs	20	CD4+_T_cell	14482
mtscatacfacs.20k	mtscatacfacs	20	Cytotoxic_T_cell	11816.5
10xmultiome.20k	10xmultiome	20	CD14+_monocyte	27079.5
mtscatacfacs.20k	mtscatacfacs	20	Dendritic_cell	23319
s3atac.20k	s3atac	20	B_cell	9984
s3atac.20k	s3atac	20	CD14+_monocyte	32002
s3atac.20k	s3atac	20	CD16+_monocyte	23887
s3atac.20k	s3atac	20	CD4+_T_cell	6465
s3atac.20k	s3atac	20	Cytotoxic_T_cell	1066
s3atac.20k	s3atac	20	Natural_killer_cell	612
mtscatacfacs.20k	mtscatacfacs	20	Natural_killer_cell	9427.5
hydrop.20k	hydrop	20	B_cell	9510.57
10xmultiome.20k	10xmultiome	20	CD16+_monocyte	26606.7
10xmultiome.20k	10xmultiome	20	Cytotoxic_T_cell	8086
hydrop.20k	hydrop	20	CD16+_monocyte	25063.1
hydrop.20k	hydrop	20	CD4+_T_cell	6383.75
hydrop.20k	hydrop	20	Cytotoxic_T_cell	7460
hydrop.20k	hydrop	20	Dendritic_cell	23174.3
hydrop.20k	hydrop	20	Natural_killer_cell	3115
mtscatac.20k	mtscatac	20	B_cell	13913
10xmultiome.20k	10xmultiome	20	CD4+_T_cell	9623.5
mtscatac.20k	mtscatac	20	CD14+_monocyte	27887.5
mtscatac.20k	mtscatac	20	CD4+_T_cell	9611
mtscatac.20k	mtscatac	20	Cytotoxic_T_cell	9825.5
mtscatac.20k	mtscatac	20	Dendritic_cell	27094.2
10xv1.20k	10xv1	20	CD16+_monocyte	25732.5
10xmultiome.20k	10xmultiome	20	Natural_killer_cell	6981.67
10xmultiome.20k	10xmultiome	20	Dendritic_cell	21916.7
mtscatac.20k	mtscatac	20	CD16+_monocyte	27632.2
10xv1.20k	10xv1	20	CD4+_T_cell	11889.5
10xv11.20k	10xv11	20	B_cell	10272.8
10xv1.20k	10xv1	20	Dendritic_cell	26898
10xv2.20k	10xv2	20	Cytotoxic_T_cell	8612.67
10xv2.20k	10xv2	20	CD4+_T_cell	11911.3
10xv2.20k	10xv2	20	CD16+_monocyte	27673.5
10xv2.20k	10xv2	20	CD14+_monocyte	28026.8
10xv2.20k	10xv2	20	B_cell	10369
10xv11.20k	10xv11	20	CD14+_monocyte	30544.3
10xv11.20k	10xv11	20	CD16+_monocyte	30825.3
10xv11.20k	10xv11	20	CD4+_T_cell	14259.5
10xv2.20k	10xv2	20	Dendritic_cell	27434.5
10xv11.20k	10xv11	20	Cytotoxic_T_cell	10429.6
10xv1.20k	10xv1	20	Cytotoxic_T_cell	8366.5
10xv11c.20k	10xv11c	20	Natural_killer_cell	4794.5
10xv11c.20k	10xv11c	20	Dendritic_cell	31968
10xv11c.20k	10xv11c	20	Cytotoxic_T_cell	10964
10xv11c.20k	10xv11c	20	CD4+_T_cell	12865
10xv11c.20k	10xv11c	20	CD16+_monocyte	28513.5
10xv11c.20k	10xv11c	20	CD14+_monocyte	28902.5
10xv11c.20k	10xv11c	20	B_cell	11185.5
10xv11.20k	10xv11	20	Dendritic_cell	27468.8
10xv2.20k	10xv2	20	Natural_killer_cell	8662.83
10xv11.20k	10xv11	20	Natural_killer_cell	10608.2
10xv1.20k	10xv1	20	Natural_killer_cell	8705
ddseq.25k	ddseq	25	CD16+_monocyte	16064.4
mtscatac.25k	mtscatac	25	Cytotoxic_T_cell	8643.5
mtscatac.25k	mtscatac	25	CD4+_T_cell	9502.25
mtscatac.25k	mtscatac	25	CD16+_monocyte	25650.8
mtscatac.25k	mtscatac	25	CD14+_monocyte	26098.8
mtscatac.25k	mtscatac	25	B_cell	13459.5
10xv1.25k	10xv1	25	Dendritic_cell	26392
10xmultiome.25k	10xmultiome	25	Dendritic_cell	20080
10xmultiome.25k	10xmultiome	25	Natural_killer_cell	5938.67
ddseq.25k	ddseq	25	CD14+_monocyte	16371.1
10xv11.25k	10xv11	25	Natural_killer_cell	10110.7
10xv11.25k	10xv11	25	Dendritic_cell	27771.6
10xv11.25k	10xv11	25	Cytotoxic_T_cell	8382.17
10xv11.25k	10xv11	25	CD4+_T_cell	13614.7
10xv11.25k	10xv11	25	CD16+_monocyte	29982.8
10xv11.25k	10xv11	25	CD14+_monocyte	30886.8
10xv11.25k	10xv11	25	B_cell	10533.2
mtscatacfacs.25k	mtscatacfacs	25	Dendritic_cell	29341
hydrop.25k	hydrop	25	Natural_killer_cell	3393.43
hydrop.25k	hydrop	25	Dendritic_cell	24538.6
hydrop.25k	hydrop	25	Cytotoxic_T_cell	7964.22
mtscatac.25k	mtscatac	25	Dendritic_cell	25335.8
mtscatac.25k	mtscatac	25	Natural_killer_cell	9993.25
10xmultiome.25k	10xmultiome	25	Cytotoxic_T_cell	8573.6
10xmultiome.25k	10xmultiome	25	CD4+_T_cell	9385.33
mtscatacfacs.25k	mtscatacfacs	25	Cytotoxic_T_cell	13170
mtscatacfacs.25k	mtscatacfacs	25	CD4+_T_cell	14386.5
mtscatacfacs.25k	mtscatacfacs	25	CD16+_monocyte	34382.5
mtscatacfacs.25k	mtscatacfacs	25	CD14+_monocyte	34761.5
mtscatacfacs.25k	mtscatacfacs	25	B_cell	11127
10xv1.25k	10xv1	25	B_cell	9376
10xv1.25k	10xv1	25	CD14+_monocyte	26101
10xv1.25k	10xv1	25	CD16+_monocyte	25660.5
10xv1.25k	10xv1	25	CD4+_T_cell	12381.5
hydrop.25k	hydrop	25	CD4+_T_cell	5187.62
10xv1.25k	10xv1	25	Cytotoxic_T_cell	10102.5
10xv11c.25k	10xv11c	25	CD14+_monocyte	30148
10xv11c.25k	10xv11c	25	CD16+_monocyte	29780
10xv11c.25k	10xv11c	25	CD4+_T_cell	13010.5
10xv11c.25k	10xv11c	25	Cytotoxic_T_cell	11960.5
10xv11c.25k	10xv11c	25	Dendritic_cell	32649
10xv11c.25k	10xv11c	25	Natural_killer_cell	8244.5
10xmultiome.25k	10xmultiome	25	B_cell	8165.83
10xmultiome.25k	10xmultiome	25	CD14+_monocyte	26591.5
10xmultiome.25k	10xmultiome	25	CD16+_monocyte	26194.7
10xv11c.25k	10xv11c	25	B_cell	11131.5
hydrop.25k	hydrop	25	CD16+_monocyte	25921.5
mtscatacfacs.25k	mtscatacfacs	25	Natural_killer_cell	10037
hydrop.25k	hydrop	25	B_cell	9521.43
s3atac.25k	s3atac	25	CD16+_monocyte	226
ddseq.25k	ddseq	25	B_cell	7147
hydrop.25k	hydrop	25	CD14+_monocyte	24923.4
10xv2.25k	10xv2	25	CD14+_monocyte	28233
10xv2.25k	10xv2	25	CD16+_monocyte	27882.7
10xv2.25k	10xv2	25	CD4+_T_cell	12655.5
10xv2.25k	10xv2	25	Cytotoxic_T_cell	8997.17
s3atac.25k	s3atac	25	CD14+_monocyte	28181
10xv2.25k	10xv2	25	Dendritic_cell	24700.8
s3atac.25k	s3atac	25	CD4+_T_cell	6838
s3atac.25k	s3atac	25	Cytotoxic_T_cell	5554
s3atac.25k	s3atac	25	Natural_killer_cell	953
ddseq.25k	ddseq	25	Natural_killer_cell	4675.75
ddseq.25k	ddseq	25	Dendritic_cell	15630.8
ddseq.25k	ddseq	25	Cytotoxic_T_cell	3918.12
ddseq.25k	ddseq	25	CD4+_T_cell	6402.38
10xv2.25k	10xv2	25	Natural_killer_cell	8390.5
10xv1.25k	10xv1	25	Natural_killer_cell	8537
10xv2.25k	10xv2	25	B_cell	10790.8
s3atac.25k	s3atac	25	B_cell	11947
10xv1.30k	10xv1	30	B_cell	9878
hydrop.30k	hydrop	30	B_cell	9562.88
hydrop.30k	hydrop	30	CD14+_monocyte	25136.1
hydrop.30k	hydrop	30	CD16+_monocyte	24262.5
10xv11c.30k	10xv11c	30	B_cell	10655
10xv11c.30k	10xv11c	30	CD14+_monocyte	30258.5
10xv11c.30k	10xv11c	30	CD16+_monocyte	29909.5
10xv2.30k	10xv2	30	B_cell	10640.5
hydrop.30k	hydrop	30	CD4+_T_cell	5787.33
hydrop.30k	hydrop	30	Cytotoxic_T_cell	5638.88
hydrop.30k	hydrop	30	Dendritic_cell	24840.2
hydrop.30k	hydrop	30	Natural_killer_cell	3587.83
mtscatacfacs.30k	mtscatacfacs	30	Natural_killer_cell	11138.5
10xv1.30k	10xv1	30	CD14+_monocyte	26284.5
mtscatac.30k	mtscatac	30	Natural_killer_cell	8592.75
s3atac.30k	s3atac	30	B_cell	17529
s3atac.30k	s3atac	30	CD14+_monocyte	35613
s3atac.30k	s3atac	30	CD16+_monocyte	30115
s3atac.30k	s3atac	30	CD4+_T_cell	12318
s3atac.30k	s3atac	30	Natural_killer_cell	4046
10xv1.30k	10xv1	30	Natural_killer_cell	8855.5
ddseq.30k	ddseq	30	B_cell	6950.12
mtscatacfacs.30k	mtscatacfacs	30	B_cell	10567.5
mtscatacfacs.30k	mtscatacfacs	30	CD14+_monocyte	34748.5
mtscatacfacs.30k	mtscatacfacs	30	CD16+_monocyte	34408
mtscatacfacs.30k	mtscatacfacs	30	CD4+_T_cell	14061
mtscatacfacs.30k	mtscatacfacs	30	Cytotoxic_T_cell	11264.5
mtscatacfacs.30k	mtscatacfacs	30	Dendritic_cell	25446
ddseq.30k	ddseq	30	CD14+_monocyte	15945.6
ddseq.30k	ddseq	30	CD16+_monocyte	16053.4
ddseq.30k	ddseq	30	CD4+_T_cell	6373.38
ddseq.30k	ddseq	30	Cytotoxic_T_cell	4379.12
ddseq.30k	ddseq	30	Dendritic_cell	14002.1
ddseq.30k	ddseq	30	Natural_killer_cell	5027.12
mtscatac.30k	mtscatac	30	Dendritic_cell	23454.2
mtscatac.30k	mtscatac	30	Cytotoxic_T_cell	7545.5
10xmultiome.30k	10xmultiome	30	Cytotoxic_T_cell	7055.17
mtscatac.30k	mtscatac	30	CD16+_monocyte	27522.2
10xv11.30k	10xv11	30	CD14+_monocyte	30272.3
10xv11.30k	10xv11	30	CD16+_monocyte	29499.7
10xv11.30k	10xv11	30	CD4+_T_cell	14335
10xv11.30k	10xv11	30	Cytotoxic_T_cell	10509
10xmultiome.30k	10xmultiome	30	B_cell	8722.67
10xv11.30k	10xv11	30	Dendritic_cell	26981
10xv11.30k	10xv11	30	Natural_killer_cell	11585.5
mtscatac.30k	mtscatac	30	CD4+_T_cell	9225.75
10xmultiome.30k	10xmultiome	30	CD14+_monocyte	26627.2
10xmultiome.30k	10xmultiome	30	CD16+_monocyte	26214.8
10xv1.30k	10xv1	30	Cytotoxic_T_cell	9965
10xv11c.30k	10xv11c	30	Natural_killer_cell	8671
10xv11c.30k	10xv11c	30	Dendritic_cell	33072
10xv11c.30k	10xv11c	30	Cytotoxic_T_cell	12165
10xv11c.30k	10xv11c	30	CD4+_T_cell	13260.5
10xv2.30k	10xv2	30	CD4+_T_cell	12691.8
10xv2.30k	10xv2	30	CD16+_monocyte	28090.8
10xv2.30k	10xv2	30	CD14+_monocyte	28375.2
10xv1.30k	10xv1	30	Dendritic_cell	26761
10xmultiome.30k	10xmultiome	30	CD4+_T_cell	9263.83
10xv2.30k	10xv2	30	Dendritic_cell	25387.3
10xmultiome.30k	10xmultiome	30	Dendritic_cell	22797.7
10xmultiome.30k	10xmultiome	30	Natural_killer_cell	6669
10xv11.30k	10xv11	30	B_cell	10712.2
10xv2.30k	10xv2	30	Natural_killer_cell	8603.17
10xv1.30k	10xv1	30	CD16+_monocyte	25771
mtscatac.30k	mtscatac	30	B_cell	13341.8
mtscatac.30k	mtscatac	30	CD14+_monocyte	27895.2
10xv1.30k	10xv1	30	CD4+_T_cell	11677.5
10xv2.30k	10xv2	30	Cytotoxic_T_cell	9218.83
s3atac.35k	s3atac	35	B_cell	13793
10xv11.35k	10xv11	35	B_cell	11318
10xv11.35k	10xv11	35	CD14+_monocyte	31360.3
mtscatacfacs.35k	mtscatacfacs	35	Natural_killer_cell	10246.5
s3atac.35k	s3atac	35	Cytotoxic_T_cell	2958
s3atac.35k	s3atac	35	CD4+_T_cell	8397
mtscatacfacs.35k	mtscatacfacs	35	B_cell	10796
mtscatacfacs.35k	mtscatacfacs	35	CD14+_monocyte	34861
mtscatacfacs.35k	mtscatacfacs	35	CD16+_monocyte	34420
mtscatacfacs.35k	mtscatacfacs	35	CD4+_T_cell	15309.5
mtscatacfacs.35k	mtscatacfacs	35	Cytotoxic_T_cell	12055.5
s3atac.35k	s3atac	35	CD14+_monocyte	17990
s3atac.35k	s3atac	35	Natural_killer_cell	3471
mtscatacfacs.35k	mtscatacfacs	35	Dendritic_cell	23666
10xv11c.35k	10xv11c	35	B_cell	13172
10xv11.35k	10xv11	35	CD4+_T_cell	14056.7
hydrop.35k	hydrop	35	Cytotoxic_T_cell	9299.89
hydrop.35k	hydrop	35	CD4+_T_cell	5734.75
hydrop.35k	hydrop	35	CD16+_monocyte	22184.3
hydrop.35k	hydrop	35	CD14+_monocyte	25075.1
hydrop.35k	hydrop	35	B_cell	4863.43
10xv1.35k	10xv1	35	CD16+_monocyte	25947
10xv1.35k	10xv1	35	CD14+_monocyte	26585
10xv1.35k	10xv1	35	B_cell	9541.5
10xmultiome.35k	10xmultiome	35	Dendritic_cell	23780.4
10xmultiome.35k	10xmultiome	35	Natural_killer_cell	7168
ddseq.35k	ddseq	35	Natural_killer_cell	4752.88
ddseq.35k	ddseq	35	Dendritic_cell	16181.9
ddseq.35k	ddseq	35	Cytotoxic_T_cell	3667.75
ddseq.35k	ddseq	35	CD4+_T_cell	6710.5
ddseq.35k	ddseq	35	CD16+_monocyte	15646.6
ddseq.35k	ddseq	35	CD14+_monocyte	15909.1
ddseq.35k	ddseq	35	B_cell	6905.5
10xv2.35k	10xv2	35	B_cell	10584
10xv2.35k	10xv2	35	CD14+_monocyte	28569
10xv2.35k	10xv2	35	CD16+_monocyte	28019.2
10xv2.35k	10xv2	35	CD4+_T_cell	12619.8
10xv2.35k	10xv2	35	Cytotoxic_T_cell	9446.83
10xv2.35k	10xv2	35	Natural_killer_cell	8175.83
hydrop.35k	hydrop	35	Dendritic_cell	24832.1
10xv11.35k	10xv11	35	CD16+_monocyte	30087
hydrop.35k	hydrop	35	Natural_killer_cell	3016.71
10xmultiome.35k	10xmultiome	35	CD4+_T_cell	9532.8
10xv11.35k	10xv11	35	Cytotoxic_T_cell	11669.2
10xv11.35k	10xv11	35	Dendritic_cell	22985.8
10xv11.35k	10xv11	35	Natural_killer_cell	9677.17
10xv1.35k	10xv1	35	Natural_killer_cell	8376
mtscatac.35k	mtscatac	35	Natural_killer_cell	10303.2
mtscatac.35k	mtscatac	35	Dendritic_cell	26925.2
mtscatac.35k	mtscatac	35	Cytotoxic_T_cell	8824.75
mtscatac.35k	mtscatac	35	CD4+_T_cell	10245.2
mtscatac.35k	mtscatac	35	CD16+_monocyte	27029.2
mtscatac.35k	mtscatac	35	CD14+_monocyte	27669.8
mtscatac.35k	mtscatac	35	B_cell	12626.5
10xv11c.35k	10xv11c	35	CD14+_monocyte	30767.5
10xv11c.35k	10xv11c	35	CD16+_monocyte	30427
10xv11c.35k	10xv11c	35	CD4+_T_cell	13321.5
10xv11c.35k	10xv11c	35	Cytotoxic_T_cell	10684.5
10xv11c.35k	10xv11c	35	Dendritic_cell	31839
10xv11c.35k	10xv11c	35	Natural_killer_cell	10839.5
10xv1.35k	10xv1	35	Dendritic_cell	26525
10xv1.35k	10xv1	35	Cytotoxic_T_cell	9787
10xv1.35k	10xv1	35	CD4+_T_cell	11889
10xmultiome.35k	10xmultiome	35	B_cell	8060.6
10xmultiome.35k	10xmultiome	35	CD14+_monocyte	26157.8
10xmultiome.35k	10xmultiome	35	CD16+_monocyte	25789.4
10xmultiome.35k	10xmultiome	35	Cytotoxic_T_cell	7752
10xv2.35k	10xv2	35	Dendritic_cell	23295.2

## Sheet: 7c
	tech	depth_int	cell_type	logfc
s3atac.5k	s3atac	5	CD16+_monocyte	1.04744
10xv2.5k	10xv2	5	CD16+_monocyte	1.89567
10xv2.5k	10xv2	5	CD4+_T_cell	2.73565
10xv2.5k	10xv2	5	Cytotoxic_T_cell	2.08409
10xv2.5k	10xv2	5	Dendritic_cell	1.92394
10xv2.5k	10xv2	5	Natural_killer_cell	2.36436
ddseq.5k	ddseq	5	B_cell	2.53687
ddseq.5k	ddseq	5	CD14+_monocyte	3.77397
ddseq.5k	ddseq	5	CD16+_monocyte	2.1707
ddseq.5k	ddseq	5	CD4+_T_cell	1.38639
ddseq.5k	ddseq	5	Cytotoxic_T_cell	0.996421
10xv11.5k	10xv11	5	CD14+_monocyte	4.22575
ddseq.5k	ddseq	5	Natural_killer_cell	1.43753
10xmultiome.5k	10xmultiome	5	Natural_killer_cell	0.936072
10xmultiome.5k	10xmultiome	5	Dendritic_cell	1.20166
10xmultiome.5k	10xmultiome	5	Cytotoxic_T_cell	0.983118
10xmultiome.5k	10xmultiome	5	CD4+_T_cell	1.16834
10xmultiome.5k	10xmultiome	5	CD16+_monocyte	1.53994
10xv2.5k	10xv2	5	CD14+_monocyte	3.94109
10xv2.5k	10xv2	5	B_cell	3.92982
s3atac.5k	s3atac	5	CD14+_monocyte	0.626143
10xv11c.5k	10xv11c	5	Natural_killer_cell	1.43307
10xv11.5k	10xv11	5	CD16+_monocyte	1.57925
10xv11.5k	10xv11	5	CD4+_T_cell	2.02182
10xv11.5k	10xv11	5	Cytotoxic_T_cell	1.65104
10xv11.5k	10xv11	5	Dendritic_cell	1.7242
10xv11.5k	10xv11	5	Natural_killer_cell	1.61935
10xv1.5k	10xv1	5	Natural_killer_cell	1.64501
10xv1.5k	10xv1	5	Dendritic_cell	1.24743
10xv1.5k	10xv1	5	Cytotoxic_T_cell	1.36554
10xmultiome.5k	10xmultiome	5	CD14+_monocyte	3.86916
10xv1.5k	10xv1	5	CD4+_T_cell	1.79264
10xv1.5k	10xv1	5	CD14+_monocyte	4.0689
10xv1.5k	10xv1	5	B_cell	2.88757
10xv11c.5k	10xv11c	5	B_cell	2.73676
10xv11c.5k	10xv11c	5	CD14+_monocyte	4.8242
10xv11c.5k	10xv11c	5	CD16+_monocyte	1.83879
10xv11c.5k	10xv11c	5	CD4+_T_cell	1.57742
10xv11c.5k	10xv11c	5	Cytotoxic_T_cell	1.54255
10xv11c.5k	10xv11c	5	Dendritic_cell	1.18988
10xv1.5k	10xv1	5	CD16+_monocyte	1.45992
10xmultiome.5k	10xmultiome	5	B_cell	2.81625
ddseq.5k	ddseq	5	Dendritic_cell	1.9273
10xv11.5k	10xv11	5	B_cell	3.53222
mtscatac.5k	mtscatac	5	Dendritic_cell	1.56139
mtscatac.5k	mtscatac	5	Cytotoxic_T_cell	0.99221
mtscatac.5k	mtscatac	5	CD4+_T_cell	1.28858
mtscatac.5k	mtscatac	5	CD16+_monocyte	2.00003
mtscatac.5k	mtscatac	5	CD14+_monocyte	3.94569
mtscatac.5k	mtscatac	5	B_cell	3.14786
mtscatacfacs.5k	mtscatacfacs	5	B_cell	3.79751
mtscatacfacs.5k	mtscatacfacs	5	CD14+_monocyte	3.3145
mtscatacfacs.5k	mtscatacfacs	5	CD16+_monocyte	1.7055
mtscatacfacs.5k	mtscatacfacs	5	CD4+_T_cell	2.63273
mtscatacfacs.5k	mtscatacfacs	5	Cytotoxic_T_cell	1.67418
mtscatacfacs.5k	mtscatacfacs	5	Dendritic_cell	1.61267
mtscatac.5k	mtscatac	5	Natural_killer_cell	1.18737
hydrop.5k	hydrop	5	B_cell	0.970427
hydrop.5k	hydrop	5	Dendritic_cell	1.27579
mtscatacfacs.5k	mtscatacfacs	5	Natural_killer_cell	1.91894
hydrop.5k	hydrop	5	CD14+_monocyte	2.31735
hydrop.5k	hydrop	5	CD16+_monocyte	1.26015
hydrop.5k	hydrop	5	CD4+_T_cell	1.09047
hydrop.5k	hydrop	5	Cytotoxic_T_cell	0.714516
hydrop.5k	hydrop	5	Natural_killer_cell	0.74632
mtscatacfacs.10k	mtscatacfacs	10	CD14+_monocyte	3.38666
mtscatacfacs.10k	mtscatacfacs	10	CD16+_monocyte	1.888
mtscatacfacs.10k	mtscatacfacs	10	CD4+_T_cell	3.3816
mtscatacfacs.10k	mtscatacfacs	10	Cytotoxic_T_cell	2.23149
mtscatacfacs.10k	mtscatacfacs	10	Dendritic_cell	1.94567
10xv11c.10k	10xv11c	10	B_cell	4.39038
mtscatacfacs.10k	mtscatacfacs	10	Natural_killer_cell	2.67869
s3atac.10k	s3atac	10	CD4+_T_cell	0.914608
s3atac.10k	s3atac	10	CD14+_monocyte	2.04522
s3atac.10k	s3atac	10	B_cell	1.07343
mtscatacfacs.10k	mtscatacfacs	10	B_cell	3.74668
10xv11c.10k	10xv11c	10	Dendritic_cell	1.60641
10xv11c.10k	10xv11c	10	Cytotoxic_T_cell	2.17673
10xv11c.10k	10xv11c	10	CD4+_T_cell	2.38827
10xv11c.10k	10xv11c	10	CD16+_monocyte	1.93565
10xv11c.10k	10xv11c	10	CD14+_monocyte	4.13061
s3atac.10k	s3atac	10	Natural_killer_cell	0.625534
10xv11c.10k	10xv11c	10	Natural_killer_cell	2.51209
hydrop.10k	hydrop	10	Natural_killer_cell	0.686104
10xv2.10k	10xv2	10	CD14+_monocyte	3.83506
hydrop.10k	hydrop	10	Cytotoxic_T_cell	0.822902
hydrop.10k	hydrop	10	CD4+_T_cell	1.20206
hydrop.10k	hydrop	10	CD16+_monocyte	1.41183
hydrop.10k	hydrop	10	CD14+_monocyte	2.57694
hydrop.10k	hydrop	10	B_cell	2.09516
mtscatac.10k	mtscatac	10	B_cell	3.34911
mtscatac.10k	mtscatac	10	CD14+_monocyte	4.56211
mtscatac.10k	mtscatac	10	CD16+_monocyte	1.97744
mtscatac.10k	mtscatac	10	CD4+_T_cell	2.21643
mtscatac.10k	mtscatac	10	Cytotoxic_T_cell	1.61196
ddseq.10k	ddseq	10	Natural_killer_cell	1.74335
10xv2.10k	10xv2	10	B_cell	4.34781
ddseq.10k	ddseq	10	Dendritic_cell	1.96664
ddseq.10k	ddseq	10	CD4+_T_cell	1.72047
ddseq.10k	ddseq	10	CD16+_monocyte	2.07986
ddseq.10k	ddseq	10	CD14+_monocyte	3.80479
ddseq.10k	ddseq	10	B_cell	3.00793
mtscatac.10k	mtscatac	10	Dendritic_cell	1.90976
mtscatac.10k	mtscatac	10	Natural_killer_cell	1.71568
hydrop.10k	hydrop	10	Dendritic_cell	1.27707
10xv2.10k	10xv2	10	Dendritic_cell	2.20565
10xv2.10k	10xv2	10	Cytotoxic_T_cell	2.05359
10xv2.10k	10xv2	10	CD4+_T_cell	3.16047
10xv2.10k	10xv2	10	CD16+_monocyte	1.92724
ddseq.10k	ddseq	10	Cytotoxic_T_cell	1.07315
10xv2.10k	10xv2	10	Natural_killer_cell	2.65333
10xmultiome.10k	10xmultiome	10	B_cell	2.6848
10xv1.10k	10xv1	10	Natural_killer_cell	2.40608
10xv1.10k	10xv1	10	Dendritic_cell	1.60725
10xv11.10k	10xv11	10	Natural_killer_cell	2.09817
10xv11.10k	10xv11	10	Dendritic_cell	1.6347
10xv11.10k	10xv11	10	Cytotoxic_T_cell	1.86936
10xv11.10k	10xv11	10	CD4+_T_cell	2.49052
10xv1.10k	10xv1	10	CD16+_monocyte	1.6677
10xv1.10k	10xv1	10	CD14+_monocyte	3.40773
10xv1.10k	10xv1	10	B_cell	3.55791
10xv11.10k	10xv11	10	CD16+_monocyte	1.60512
10xmultiome.10k	10xmultiome	10	Natural_killer_cell	1.30303
10xmultiome.10k	10xmultiome	10	Dendritic_cell	1.55626
10xv1.10k	10xv1	10	CD4+_T_cell	2.7198
10xmultiome.10k	10xmultiome	10	CD4+_T_cell	1.78717
10xmultiome.10k	10xmultiome	10	Cytotoxic_T_cell	1.33311
10xmultiome.10k	10xmultiome	10	CD14+_monocyte	3.84157
10xv11.10k	10xv11	10	CD14+_monocyte	3.48845
10xv11.10k	10xv11	10	B_cell	3.41473
10xmultiome.10k	10xmultiome	10	CD16+_monocyte	1.6338
10xv1.10k	10xv1	10	Cytotoxic_T_cell	1.70345
10xv1.15k	10xv1	15	CD14+_monocyte	3.21606
10xv1.15k	10xv1	15	CD16+_monocyte	1.71056
10xv1.15k	10xv1	15	CD4+_T_cell	2.96614
10xv1.15k	10xv1	15	Cytotoxic_T_cell	1.98478
10xmultiome.15k	10xmultiome	15	Natural_killer_cell	1.85998
10xmultiome.15k	10xmultiome	15	Dendritic_cell	1.60223
mtscatacfacs.15k	mtscatacfacs	15	B_cell	3.73596
mtscatacfacs.15k	mtscatacfacs	15	CD14+_monocyte	3.66319
10xv1.15k	10xv1	15	B_cell	4.30171
10xv11.15k	10xv11	15	Natural_killer_cell	2.28059
mtscatacfacs.15k	mtscatacfacs	15	CD16+_monocyte	1.88684
mtscatac.15k	mtscatac	15	CD4+_T_cell	2.29145
mtscatac.15k	mtscatac	15	Dendritic_cell	2.03847
10xv2.15k	10xv2	15	CD4+_T_cell	3.55877
10xv2.15k	10xv2	15	CD16+_monocyte	2.0269
10xv2.15k	10xv2	15	CD14+_monocyte	4.1119
10xv2.15k	10xv2	15	B_cell	4.35548
hydrop.15k	hydrop	15	CD4+_T_cell	1.15898
hydrop.15k	hydrop	15	Cytotoxic_T_cell	1.16604
hydrop.15k	hydrop	15	Dendritic_cell	1.5852
hydrop.15k	hydrop	15	Natural_killer_cell	0.914219
10xv2.15k	10xv2	15	Natural_killer_cell	2.64072
hydrop.15k	hydrop	15	CD16+_monocyte	1.31833
hydrop.15k	hydrop	15	CD14+_monocyte	2.71546
hydrop.15k	hydrop	15	B_cell	2.00545
mtscatac.15k	mtscatac	15	B_cell	3.66908
mtscatac.15k	mtscatac	15	CD14+_monocyte	4.39868
mtscatac.15k	mtscatac	15	CD16+_monocyte	2.16472
mtscatacfacs.15k	mtscatacfacs	15	CD4+_T_cell	3.71682
mtscatac.15k	mtscatac	15	Cytotoxic_T_cell	2.14942
mtscatac.15k	mtscatac	15	Natural_killer_cell	1.98078
mtscatacfacs.15k	mtscatacfacs	15	Cytotoxic_T_cell	2.44567
10xv11c.15k	10xv11c	15	Natural_killer_cell	2.53974
mtscatacfacs.15k	mtscatacfacs	15	Natural_killer_cell	2.7859
ddseq.15k	ddseq	15	Cytotoxic_T_cell	1.15155
ddseq.15k	ddseq	15	CD4+_T_cell	1.87585
ddseq.15k	ddseq	15	CD16+_monocyte	2.26499
10xmultiome.15k	10xmultiome	15	Cytotoxic_T_cell	1.83086
10xmultiome.15k	10xmultiome	15	CD4+_T_cell	2.1051
10xmultiome.15k	10xmultiome	15	CD16+_monocyte	1.72731
10xmultiome.15k	10xmultiome	15	CD14+_monocyte	3.82583
10xmultiome.15k	10xmultiome	15	B_cell	3.4208
s3atac.15k	s3atac	15	B_cell	0.910577
s3atac.15k	s3atac	15	CD14+_monocyte	2.56183
s3atac.15k	s3atac	15	CD16+_monocyte	1.3695
s3atac.15k	s3atac	15	CD4+_T_cell	0.697071
s3atac.15k	s3atac	15	Natural_killer_cell	0.606445
ddseq.15k	ddseq	15	CD14+_monocyte	3.88946
ddseq.15k	ddseq	15	B_cell	3.13654
10xv1.15k	10xv1	15	Dendritic_cell	1.61711
10xv1.15k	10xv1	15	Natural_killer_cell	2.5233
ddseq.15k	ddseq	15	Dendritic_cell	1.89418
mtscatacfacs.15k	mtscatacfacs	15	Dendritic_cell	2.17226
ddseq.15k	ddseq	15	Natural_killer_cell	1.75477
10xv11.15k	10xv11	15	Cytotoxic_T_cell	1.89037
10xv2.15k	10xv2	15	Cytotoxic_T_cell	2.22748
10xv11c.15k	10xv11c	15	Dendritic_cell	1.8378
10xv11c.15k	10xv11c	15	Cytotoxic_T_cell	2.00851
10xv11c.15k	10xv11c	15	CD4+_T_cell	2.31701
10xv11.15k	10xv11	15	Dendritic_cell	1.97563
10xv11c.15k	10xv11c	15	CD16+_monocyte	1.85237
10xv2.15k	10xv2	15	Dendritic_cell	2.11161
10xv11c.15k	10xv11c	15	B_cell	4.84566
10xv11.15k	10xv11	15	B_cell	3.99021
10xv11.15k	10xv11	15	CD14+_monocyte	3.48094
10xv11.15k	10xv11	15	CD16+_monocyte	1.65371
10xv11.15k	10xv11	15	CD4+_T_cell	2.79124
10xv11c.15k	10xv11c	15	CD14+_monocyte	4.09293
ddseq.20k	ddseq	20	Natural_killer_cell	1.89264
ddseq.20k	ddseq	20	Dendritic_cell	1.93888
ddseq.20k	ddseq	20	B_cell	3.13945
ddseq.20k	ddseq	20	CD4+_T_cell	2.15317
ddseq.20k	ddseq	20	CD16+_monocyte	2.23724
ddseq.20k	ddseq	20	CD14+_monocyte	3.8738
10xv1.20k	10xv1	20	B_cell	4.28156
10xv1.20k	10xv1	20	CD14+_monocyte	3.53313
ddseq.20k	ddseq	20	Cytotoxic_T_cell	1.38086
mtscatac.20k	mtscatac	20	Natural_killer_cell	2.17556
hydrop.20k	hydrop	20	CD14+_monocyte	2.82396
10xmultiome.20k	10xmultiome	20	B_cell	3.47409
mtscatacfacs.20k	mtscatacfacs	20	B_cell	3.73126
mtscatacfacs.20k	mtscatacfacs	20	CD14+_monocyte	3.67077
mtscatacfacs.20k	mtscatacfacs	20	CD16+_monocyte	1.82536
mtscatacfacs.20k	mtscatacfacs	20	CD4+_T_cell	3.73149
mtscatacfacs.20k	mtscatacfacs	20	Cytotoxic_T_cell	2.02995
10xmultiome.20k	10xmultiome	20	CD14+_monocyte	3.87263
mtscatacfacs.20k	mtscatacfacs	20	Dendritic_cell	2.06797
s3atac.20k	s3atac	20	B_cell	2.15731
s3atac.20k	s3atac	20	CD14+_monocyte	2.5142
s3atac.20k	s3atac	20	CD16+_monocyte	1.32908
s3atac.20k	s3atac	20	CD4+_T_cell	0.805471
s3atac.20k	s3atac	20	Cytotoxic_T_cell	0.605161
s3atac.20k	s3atac	20	Natural_killer_cell	0.606567
mtscatacfacs.20k	mtscatacfacs	20	Natural_killer_cell	3.11056
hydrop.20k	hydrop	20	B_cell	2.41813
10xmultiome.20k	10xmultiome	20	CD16+_monocyte	1.79285
10xmultiome.20k	10xmultiome	20	Cytotoxic_T_cell	1.70771
hydrop.20k	hydrop	20	CD16+_monocyte	1.32794
hydrop.20k	hydrop	20	CD4+_T_cell	1.2445
hydrop.20k	hydrop	20	Cytotoxic_T_cell	1.28083
hydrop.20k	hydrop	20	Dendritic_cell	1.26881
hydrop.20k	hydrop	20	Natural_killer_cell	0.989051
mtscatac.20k	mtscatac	20	B_cell	3.77689
10xmultiome.20k	10xmultiome	20	CD4+_T_cell	2.13408
mtscatac.20k	mtscatac	20	CD14+_monocyte	4.51512
mtscatac.20k	mtscatac	20	CD4+_T_cell	2.57291
mtscatac.20k	mtscatac	20	Cytotoxic_T_cell	2.4326
mtscatac.20k	mtscatac	20	Dendritic_cell	2.19392
10xv1.20k	10xv1	20	CD16+_monocyte	1.74706
10xmultiome.20k	10xmultiome	20	Natural_killer_cell	1.9521
10xmultiome.20k	10xmultiome	20	Dendritic_cell	1.57548
mtscatac.20k	mtscatac	20	CD16+_monocyte	2.43357
10xv1.20k	10xv1	20	CD4+_T_cell	3.17618
10xv11.20k	10xv11	20	B_cell	4.24537
10xv1.20k	10xv1	20	Dendritic_cell	1.64563
10xv2.20k	10xv2	20	Cytotoxic_T_cell	2.16906
10xv2.20k	10xv2	20	CD4+_T_cell	3.65022
10xv2.20k	10xv2	20	CD16+_monocyte	2.06386
10xv2.20k	10xv2	20	CD14+_monocyte	4.07261
10xv2.20k	10xv2	20	B_cell	4.52655
10xv11.20k	10xv11	20	CD14+_monocyte	3.40078
10xv11.20k	10xv11	20	CD16+_monocyte	1.7239
10xv11.20k	10xv11	20	CD4+_T_cell	3.03303
10xv2.20k	10xv2	20	Dendritic_cell	2.2932
10xv11.20k	10xv11	20	Cytotoxic_T_cell	1.81711
10xv1.20k	10xv1	20	Cytotoxic_T_cell	1.82707
10xv11c.20k	10xv11c	20	Natural_killer_cell	1.46405
10xv11c.20k	10xv11c	20	Dendritic_cell	1.69115
10xv11c.20k	10xv11c	20	Cytotoxic_T_cell	1.5032
10xv11c.20k	10xv11c	20	CD4+_T_cell	2.14312
10xv11c.20k	10xv11c	20	CD16+_monocyte	1.92626
10xv11c.20k	10xv11c	20	CD14+_monocyte	3.81625
10xv11c.20k	10xv11c	20	B_cell	4.43764
10xv11.20k	10xv11	20	Dendritic_cell	1.68709
10xv2.20k	10xv2	20	Natural_killer_cell	2.66207
10xv11.20k	10xv11	20	Natural_killer_cell	2.32169
10xv1.20k	10xv1	20	Natural_killer_cell	2.77135
ddseq.25k	ddseq	25	CD16+_monocyte	2.29086
mtscatac.25k	mtscatac	25	Cytotoxic_T_cell	2.09021
mtscatac.25k	mtscatac	25	CD4+_T_cell	2.65137
mtscatac.25k	mtscatac	25	CD16+_monocyte	2.23772
mtscatac.25k	mtscatac	25	CD14+_monocyte	4.36272
mtscatac.25k	mtscatac	25	B_cell	4.11025
10xv1.25k	10xv1	25	Dendritic_cell	1.8809
10xmultiome.25k	10xmultiome	25	Dendritic_cell	1.57232
10xmultiome.25k	10xmultiome	25	Natural_killer_cell	1.97593
ddseq.25k	ddseq	25	CD14+_monocyte	4.08966
10xv11.25k	10xv11	25	Natural_killer_cell	2.48341
10xv11.25k	10xv11	25	Dendritic_cell	1.79905
10xv11.25k	10xv11	25	Cytotoxic_T_cell	1.66014
10xv11.25k	10xv11	25	CD4+_T_cell	3.0971
10xv11.25k	10xv11	25	CD16+_monocyte	1.75095
10xv11.25k	10xv11	25	CD14+_monocyte	3.34627
10xv11.25k	10xv11	25	B_cell	4.23608
mtscatacfacs.25k	mtscatacfacs	25	Dendritic_cell	2.388
hydrop.25k	hydrop	25	Natural_killer_cell	1.01774
hydrop.25k	hydrop	25	Dendritic_cell	1.26733
hydrop.25k	hydrop	25	Cytotoxic_T_cell	1.2845
mtscatac.25k	mtscatac	25	Dendritic_cell	2.29037
mtscatac.25k	mtscatac	25	Natural_killer_cell	2.09246
10xmultiome.25k	10xmultiome	25	Cytotoxic_T_cell	1.87114
10xmultiome.25k	10xmultiome	25	CD4+_T_cell	2.16629
mtscatacfacs.25k	mtscatacfacs	25	Cytotoxic_T_cell	2.08398
mtscatacfacs.25k	mtscatacfacs	25	CD4+_T_cell	4.30221
mtscatacfacs.25k	mtscatacfacs	25	CD16+_monocyte	1.88904
mtscatacfacs.25k	mtscatacfacs	25	CD14+_monocyte	3.76997
mtscatacfacs.25k	mtscatacfacs	25	B_cell	3.68353
10xv1.25k	10xv1	25	B_cell	4.48386
10xv1.25k	10xv1	25	CD14+_monocyte	3.54764
10xv1.25k	10xv1	25	CD16+_monocyte	1.83823
10xv1.25k	10xv1	25	CD4+_T_cell	2.93181
hydrop.25k	hydrop	25	CD4+_T_cell	1.15884
10xv1.25k	10xv1	25	Cytotoxic_T_cell	2.18712
10xv11c.25k	10xv11c	25	CD14+_monocyte	3.7699
10xv11c.25k	10xv11c	25	CD16+_monocyte	1.95542
10xv11c.25k	10xv11c	25	CD4+_T_cell	3.29366
10xv11c.25k	10xv11c	25	Cytotoxic_T_cell	1.84596
10xv11c.25k	10xv11c	25	Dendritic_cell	1.63828
10xv11c.25k	10xv11c	25	Natural_killer_cell	2.84915
10xmultiome.25k	10xmultiome	25	B_cell	3.74316
10xmultiome.25k	10xmultiome	25	CD14+_monocyte	3.54978
10xmultiome.25k	10xmultiome	25	CD16+_monocyte	1.82859
10xv11c.25k	10xv11c	25	B_cell	5.01048
hydrop.25k	hydrop	25	CD16+_monocyte	1.28896
mtscatacfacs.25k	mtscatacfacs	25	Natural_killer_cell	3.4575
hydrop.25k	hydrop	25	B_cell	2.1721
s3atac.25k	s3atac	25	CD16+_monocyte	0.807115
ddseq.25k	ddseq	25	B_cell	3.34333
hydrop.25k	hydrop	25	CD14+_monocyte	2.76389
10xv2.25k	10xv2	25	CD14+_monocyte	4.06487
10xv2.25k	10xv2	25	CD16+_monocyte	2.14675
10xv2.25k	10xv2	25	CD4+_T_cell	3.75395
10xv2.25k	10xv2	25	Cytotoxic_T_cell	2.07177
s3atac.25k	s3atac	25	CD14+_monocyte	2.93765
10xv2.25k	10xv2	25	Dendritic_cell	2.27787
s3atac.25k	s3atac	25	CD4+_T_cell	0.923018
s3atac.25k	s3atac	25	Cytotoxic_T_cell	0.712301
s3atac.25k	s3atac	25	Natural_killer_cell	0.604652
ddseq.25k	ddseq	25	Natural_killer_cell	2.00408
ddseq.25k	ddseq	25	Dendritic_cell	1.96198
ddseq.25k	ddseq	25	Cytotoxic_T_cell	1.37843
ddseq.25k	ddseq	25	CD4+_T_cell	2.15741
10xv2.25k	10xv2	25	Natural_killer_cell	2.89035
10xv1.25k	10xv1	25	Natural_killer_cell	2.89439
10xv2.25k	10xv2	25	B_cell	4.47449
s3atac.25k	s3atac	25	B_cell	1.78921
10xv1.30k	10xv1	30	B_cell	4.42771
hydrop.30k	hydrop	30	B_cell	2.00552
hydrop.30k	hydrop	30	CD14+_monocyte	2.83598
hydrop.30k	hydrop	30	CD16+_monocyte	1.41191
10xv11c.30k	10xv11c	30	B_cell	4.92584
10xv11c.30k	10xv11c	30	CD14+_monocyte	3.69984
10xv11c.30k	10xv11c	30	CD16+_monocyte	1.97759
10xv2.30k	10xv2	30	B_cell	4.54718
hydrop.30k	hydrop	30	CD4+_T_cell	1.32377
hydrop.30k	hydrop	30	Cytotoxic_T_cell	1.25566
hydrop.30k	hydrop	30	Dendritic_cell	1.31502
hydrop.30k	hydrop	30	Natural_killer_cell	1.09199
mtscatacfacs.30k	mtscatacfacs	30	Natural_killer_cell	2.73335
10xv1.30k	10xv1	30	CD14+_monocyte	3.55875
mtscatac.30k	mtscatac	30	Natural_killer_cell	1.92493
s3atac.30k	s3atac	30	B_cell	2.18384
s3atac.30k	s3atac	30	CD14+_monocyte	2.73657
s3atac.30k	s3atac	30	CD16+_monocyte	1.4758
s3atac.30k	s3atac	30	CD4+_T_cell	1.05672
s3atac.30k	s3atac	30	Natural_killer_cell	0.674141
10xv1.30k	10xv1	30	Natural_killer_cell	2.68482
ddseq.30k	ddseq	30	B_cell	3.27913
mtscatacfacs.30k	mtscatacfacs	30	B_cell	3.58036
mtscatacfacs.30k	mtscatacfacs	30	CD14+_monocyte	3.82083
mtscatacfacs.30k	mtscatacfacs	30	CD16+_monocyte	1.93816
mtscatacfacs.30k	mtscatacfacs	30	CD4+_T_cell	3.91528
mtscatacfacs.30k	mtscatacfacs	30	Cytotoxic_T_cell	2.43029
mtscatacfacs.30k	mtscatacfacs	30	Dendritic_cell	2.24327
ddseq.30k	ddseq	30	CD14+_monocyte	4.12669
ddseq.30k	ddseq	30	CD16+_monocyte	2.34953
ddseq.30k	ddseq	30	CD4+_T_cell	2.10707
ddseq.30k	ddseq	30	Cytotoxic_T_cell	1.55551
ddseq.30k	ddseq	30	Dendritic_cell	1.98399
ddseq.30k	ddseq	30	Natural_killer_cell	2.20548
mtscatac.30k	mtscatac	30	Dendritic_cell	2.44289
mtscatac.30k	mtscatac	30	Cytotoxic_T_cell	1.97071
10xmultiome.30k	10xmultiome	30	Cytotoxic_T_cell	1.85278
mtscatac.30k	mtscatac	30	CD16+_monocyte	2.3155
10xv11.30k	10xv11	30	CD14+_monocyte	3.43909
10xv11.30k	10xv11	30	CD16+_monocyte	1.71922
10xv11.30k	10xv11	30	CD4+_T_cell	2.99696
10xv11.30k	10xv11	30	Cytotoxic_T_cell	1.89033
10xmultiome.30k	10xmultiome	30	B_cell	4.03624
10xv11.30k	10xv11	30	Dendritic_cell	1.68917
10xv11.30k	10xv11	30	Natural_killer_cell	2.30502
mtscatac.30k	mtscatac	30	CD4+_T_cell	2.57493
10xmultiome.30k	10xmultiome	30	CD14+_monocyte	3.5324
10xmultiome.30k	10xmultiome	30	CD16+_monocyte	1.79513
10xv1.30k	10xv1	30	Cytotoxic_T_cell	1.99364
10xv11c.30k	10xv11c	30	Natural_killer_cell	3.0347
10xv11c.30k	10xv11c	30	Dendritic_cell	1.66132
10xv11c.30k	10xv11c	30	Cytotoxic_T_cell	1.58719
10xv11c.30k	10xv11c	30	CD4+_T_cell	2.553
10xv2.30k	10xv2	30	CD4+_T_cell	3.97744
10xv2.30k	10xv2	30	CD16+_monocyte	2.10831
10xv2.30k	10xv2	30	CD14+_monocyte	3.99869
10xv1.30k	10xv1	30	Dendritic_cell	1.99217
10xmultiome.30k	10xmultiome	30	CD4+_T_cell	2.37162
10xv2.30k	10xv2	30	Dendritic_cell	2.28922
10xmultiome.30k	10xmultiome	30	Dendritic_cell	1.59041
10xmultiome.30k	10xmultiome	30	Natural_killer_cell	2.22851
10xv11.30k	10xv11	30	B_cell	4.66195
10xv2.30k	10xv2	30	Natural_killer_cell	2.73188
10xv1.30k	10xv1	30	CD16+_monocyte	1.94687
mtscatac.30k	mtscatac	30	B_cell	4.14819
mtscatac.30k	mtscatac	30	CD14+_monocyte	4.16519
10xv1.30k	10xv1	30	CD4+_T_cell	3.34132
10xv2.30k	10xv2	30	Cytotoxic_T_cell	2.11277
s3atac.35k	s3atac	35	B_cell	2.69933
10xv11.35k	10xv11	35	B_cell	4.82273
10xv11.35k	10xv11	35	CD14+_monocyte	3.64293
mtscatacfacs.35k	mtscatacfacs	35	Natural_killer_cell	3.19577
s3atac.35k	s3atac	35	Cytotoxic_T_cell	0.661663
s3atac.35k	s3atac	35	CD4+_T_cell	1.079
mtscatacfacs.35k	mtscatacfacs	35	B_cell	3.68497
mtscatacfacs.35k	mtscatacfacs	35	CD14+_monocyte	3.76428
mtscatacfacs.35k	mtscatacfacs	35	CD16+_monocyte	2.08512
mtscatacfacs.35k	mtscatacfacs	35	CD4+_T_cell	3.75712
mtscatacfacs.35k	mtscatacfacs	35	Cytotoxic_T_cell	2.15429
s3atac.35k	s3atac	35	CD14+_monocyte	1.96432
s3atac.35k	s3atac	35	Natural_killer_cell	0.774415
mtscatacfacs.35k	mtscatacfacs	35	Dendritic_cell	2.20979
10xv11c.35k	10xv11c	35	B_cell	5.3212
10xv11.35k	10xv11	35	CD4+_T_cell	3.44069
hydrop.35k	hydrop	35	Cytotoxic_T_cell	1.25133
hydrop.35k	hydrop	35	CD4+_T_cell	1.48174
hydrop.35k	hydrop	35	CD16+_monocyte	1.2683
hydrop.35k	hydrop	35	CD14+_monocyte	2.96903
hydrop.35k	hydrop	35	B_cell	2.19619
10xv1.35k	10xv1	35	CD16+_monocyte	1.85974
10xv1.35k	10xv1	35	CD14+_monocyte	3.65475
10xv1.35k	10xv1	35	B_cell	4.45231
10xmultiome.35k	10xmultiome	35	Dendritic_cell	1.68233
10xmultiome.35k	10xmultiome	35	Natural_killer_cell	1.98316
ddseq.35k	ddseq	35	Natural_killer_cell	1.93443
ddseq.35k	ddseq	35	Dendritic_cell	2.10564
ddseq.35k	ddseq	35	Cytotoxic_T_cell	1.33277
ddseq.35k	ddseq	35	CD4+_T_cell	2.26054
ddseq.35k	ddseq	35	CD16+_monocyte	2.31821
ddseq.35k	ddseq	35	CD14+_monocyte	4.13676
ddseq.35k	ddseq	35	B_cell	3.36694
10xv2.35k	10xv2	35	B_cell	4.48857
10xv2.35k	10xv2	35	CD14+_monocyte	4.09549
10xv2.35k	10xv2	35	CD16+_monocyte	2.29626
10xv2.35k	10xv2	35	CD4+_T_cell	4.13672
10xv2.35k	10xv2	35	Cytotoxic_T_cell	2.16617
10xv2.35k	10xv2	35	Natural_killer_cell	2.87339
hydrop.35k	hydrop	35	Dendritic_cell	1.32007
10xv11.35k	10xv11	35	CD16+_monocyte	1.80941
hydrop.35k	hydrop	35	Natural_killer_cell	0.933464
10xmultiome.35k	10xmultiome	35	CD4+_T_cell	2.51834
10xv11.35k	10xv11	35	Cytotoxic_T_cell	1.99551
10xv11.35k	10xv11	35	Dendritic_cell	1.81236
10xv11.35k	10xv11	35	Natural_killer_cell	2.68599
10xv1.35k	10xv1	35	Natural_killer_cell	2.67435
mtscatac.35k	mtscatac	35	Natural_killer_cell	2.22847
mtscatac.35k	mtscatac	35	Dendritic_cell	2.33445
mtscatac.35k	mtscatac	35	Cytotoxic_T_cell	2.06332
mtscatac.35k	mtscatac	35	CD4+_T_cell	2.65597
mtscatac.35k	mtscatac	35	CD16+_monocyte	2.36919
mtscatac.35k	mtscatac	35	CD14+_monocyte	4.03628
mtscatac.35k	mtscatac	35	B_cell	4.2431
10xv11c.35k	10xv11c	35	CD14+_monocyte	3.70099
10xv11c.35k	10xv11c	35	CD16+_monocyte	1.95741
10xv11c.35k	10xv11c	35	CD4+_T_cell	2.86728
10xv11c.35k	10xv11c	35	Cytotoxic_T_cell	1.93254
10xv11c.35k	10xv11c	35	Dendritic_cell	1.7328
10xv11c.35k	10xv11c	35	Natural_killer_cell	2.78142
10xv1.35k	10xv1	35	Dendritic_cell	1.86968
10xv1.35k	10xv1	35	Cytotoxic_T_cell	2.26114
10xv1.35k	10xv1	35	CD4+_T_cell	3.93562
10xmultiome.35k	10xmultiome	35	B_cell	4.05565
10xmultiome.35k	10xmultiome	35	CD14+_monocyte	3.58484
10xmultiome.35k	10xmultiome	35	CD16+_monocyte	1.8053
10xmultiome.35k	10xmultiome	35	Cytotoxic_T_cell	1.88353
10xv2.35k	10xv2	35	Dendritic_cell	2.43907
