# Supplementary material for: Systematic benchmarking of single-cell ATAC-sequencing protocols
Source: Nat Biotechnol. 2023 Aug 3;42(6):916–26. doi: 10.1038/s41587-023-01881-x (PMC11180611; doi:10.1038/s41587-023-01881-x)
Supplement: Supplementary file 12 — Source data for Extended Data Fig. 8. [file 41587_2023_1881_MOESM12_ESM.xlsx]

## Sheet: 8a
	tech	depth_int	cell_type	cell_type_pred_score
10xmultiome.05k	10xmultiome	500	B cells	1
hydrop.05k	hydrop	500	CD14+ monocytes	0.688821
hydrop.05k	hydrop	500	CD16+ monocytes	0.575388
hydrop.05k	hydrop	500	Naive T cells	0.557079
hydrop.05k	hydrop	500	Cytotoxic T cells	0.48436
hydrop.05k	hydrop	500	Dendritic cells	0.522636
hydrop.05k	hydrop	500	Natural killer cells	0.445049
mtscatac.05k	mtscatac	500	B cells	1
mtscatac.05k	mtscatac	500	CD14+ monocytes	0.690132
mtscatac.05k	mtscatac	500	CD16+ monocytes	0.731027
mtscatac.05k	mtscatac	500	Naive T cells	0.687388
10xv2.05k	10xv2	500	CD14+ monocytes	0.921156
mtscatac.05k	mtscatac	500	Dendritic cells	0.655207
mtscatac.05k	mtscatac	500	Natural killer cells	0.656235
10xv1.05k	10xv1	500	Natural killer cells	0.72561
10xv1.05k	10xv1	500	Dendritic cells	0.572407
hydrop.05k	hydrop	500	B cells	0.584375
10xv11.05k	10xv11	500	B cells	0.994461
10xv11.05k	10xv11	500	CD14+ monocytes	0.86328
10xv11.05k	10xv11	500	CD16+ monocytes	0.776924
10xv2.05k	10xv2	500	CD16+ monocytes	0.766505
10xv2.05k	10xv2	500	Naive T cells	0.796067
10xv2.05k	10xv2	500	Cytotoxic T cells	0.672885
10xv2.05k	10xv2	500	Dendritic cells	0.680105
10xv2.05k	10xv2	500	Natural killer cells	0.74634
ddseq.05k	ddseq	500	B cells	0.98742
ddseq.05k	ddseq	500	CD14+ monocytes	0.799549
10xv1.05k	10xv1	500	Cytotoxic T cells	0.665075
ddseq.05k	ddseq	500	CD16+ monocytes	0.779829
ddseq.05k	ddseq	500	Cytotoxic T cells	0.54074
ddseq.05k	ddseq	500	Dendritic cells	0.600464
ddseq.05k	ddseq	500	Natural killer cells	0.673036
10xv11.05k	10xv11	500	Natural killer cells	0.616565
10xv11.05k	10xv11	500	Dendritic cells	0.609285
10xv11.05k	10xv11	500	Cytotoxic T cells	0.63086
10xv11.05k	10xv11	500	Naive T cells	0.774715
ddseq.05k	ddseq	500	Naive T cells	0.677151
10xv1.05k	10xv1	500	Naive T cells	0.829473
mtscatac.05k	mtscatac	500	Cytotoxic T cells	0.616282
10xv1.05k	10xv1	500	CD14+ monocytes	0.866197
10xmultiome.05k	10xmultiome	500	CD14+ monocytes	0.789132
10xmultiome.05k	10xmultiome	500	CD16+ monocytes	0.682064
10xmultiome.05k	10xmultiome	500	Naive T cells	0.772866
10xmultiome.05k	10xmultiome	500	Cytotoxic T cells	0.648973
10xmultiome.05k	10xmultiome	500	Dendritic cells	0.59047
10xmultiome.05k	10xmultiome	500	Natural killer cells	0.713101
s3atac.05k	s3atac	500	Natural killer cells	0.591201
s3atac.05k	s3atac	500	Dendritic cells	0.341985
s3atac.05k	s3atac	500	Cytotoxic T cells	0.395208
s3atac.05k	s3atac	500	Naive T cells	0.567089
10xv1.05k	10xv1	500	CD16+ monocytes	0.741136
s3atac.05k	s3atac	500	CD14+ monocytes	0.625655
s3atac.05k	s3atac	500	B cells	0.825098
mtscatacfacs.05k	mtscatacfacs	500	Natural killer cells	0.789379
s3atac.05k	s3atac	500	CD16+ monocytes	0.56737
10xv2.05k	10xv2	500	B cells	1
10xv1.05k	10xv1	500	B cells	1
mtscatacfacs.05k	mtscatacfacs	500	B cells	1
mtscatacfacs.05k	mtscatacfacs	500	CD14+ monocytes	0.852069
mtscatacfacs.05k	mtscatacfacs	500	CD16+ monocytes	0.781688
mtscatacfacs.05k	mtscatacfacs	500	Naive T cells	0.831137
mtscatacfacs.05k	mtscatacfacs	500	Dendritic cells	0.845628
mtscatacfacs.05k	mtscatacfacs	500	Cytotoxic T cells	0.64282
s3atac.1k	s3atac	1000	CD14+ monocytes	0.693115
s3atac.1k	s3atac	1000	CD16+ monocytes	0.804091
s3atac.1k	s3atac	1000	Naive T cells	0.542413
s3atac.1k	s3atac	1000	Cytotoxic T cells	0.50827
s3atac.1k	s3atac	1000	Dendritic cells	0.562578
s3atac.1k	s3atac	1000	Natural killer cells	0.584016
10xv2.1k	10xv2	1000	Natural killer cells	0.741494
10xv2.1k	10xv2	1000	Dendritic cells	0.708101
10xv2.1k	10xv2	1000	Cytotoxic T cells	0.749285
10xv2.1k	10xv2	1000	Naive T cells	0.807159
10xv2.1k	10xv2	1000	CD16+ monocytes	0.808678
10xv2.1k	10xv2	1000	CD14+ monocytes	0.913447
10xv2.1k	10xv2	1000	B cells	1
mtscatac.1k	mtscatac	1000	Cytotoxic T cells	0.611133
mtscatac.1k	mtscatac	1000	Dendritic cells	0.637487
mtscatac.1k	mtscatac	1000	Natural killer cells	0.644659
mtscatac.1k	mtscatac	1000	Naive T cells	0.759626
ddseq.1k	ddseq	1000	B cells	0.997528
mtscatacfacs.1k	mtscatacfacs	1000	B cells	1
ddseq.1k	ddseq	1000	CD16+ monocytes	0.718112
hydrop.1k	hydrop	1000	Natural killer cells	0.50499
hydrop.1k	hydrop	1000	Dendritic cells	0.517884
hydrop.1k	hydrop	1000	Cytotoxic T cells	0.522701
hydrop.1k	hydrop	1000	Naive T cells	0.607038
hydrop.1k	hydrop	1000	CD16+ monocytes	0.588143
hydrop.1k	hydrop	1000	CD14+ monocytes	0.63534
hydrop.1k	hydrop	1000	B cells	0.874114
mtscatacfacs.1k	mtscatacfacs	1000	CD14+ monocytes	0.884189
mtscatacfacs.1k	mtscatacfacs	1000	CD16+ monocytes	0.912926
mtscatacfacs.1k	mtscatacfacs	1000	Naive T cells	0.832396
mtscatacfacs.1k	mtscatacfacs	1000	Cytotoxic T cells	0.652968
mtscatacfacs.1k	mtscatacfacs	1000	Dendritic cells	0.708396
mtscatacfacs.1k	mtscatacfacs	1000	Natural killer cells	0.789368
mtscatac.1k	mtscatac	1000	B cells	0.992892
mtscatac.1k	mtscatac	1000	CD14+ monocytes	0.81039
mtscatac.1k	mtscatac	1000	CD16+ monocytes	0.705765
s3atac.1k	s3atac	1000	B cells	0.910163
ddseq.1k	ddseq	1000	Natural killer cells	0.677425
ddseq.1k	ddseq	1000	Dendritic cells	0.5499
ddseq.1k	ddseq	1000	CD14+ monocytes	0.812284
ddseq.1k	ddseq	1000	Cytotoxic T cells	0.57752
ddseq.1k	ddseq	1000	Naive T cells	0.700822
10xv1.1k	10xv1	1000	CD14+ monocytes	0.876418
10xmultiome.1k	10xmultiome	1000	CD16+ monocytes	0.758625
10xmultiome.1k	10xmultiome	1000	Naive T cells	0.820148
10xmultiome.1k	10xmultiome	1000	Cytotoxic T cells	0.670035
10xmultiome.1k	10xmultiome	1000	Dendritic cells	0.539773
10xmultiome.1k	10xmultiome	1000	Natural killer cells	0.647696
10xv11.1k	10xv11	1000	Natural killer cells	0.694818
10xv11.1k	10xv11	1000	Dendritic cells	0.624301
10xv11.1k	10xv11	1000	Cytotoxic T cells	0.675645
10xv11.1k	10xv11	1000	Naive T cells	0.801461
10xv11.1k	10xv11	1000	CD16+ monocytes	0.799008
10xv11.1k	10xv11	1000	CD14+ monocytes	0.838714
10xv11.1k	10xv11	1000	B cells	1
10xmultiome.1k	10xmultiome	1000	B cells	1
10xv1.1k	10xv1	1000	CD16+ monocytes	0.807323
10xv1.1k	10xv1	1000	B cells	1
10xv1.1k	10xv1	1000	Natural killer cells	0.736253
10xv1.1k	10xv1	1000	Dendritic cells	0.636258
10xv1.1k	10xv1	1000	Cytotoxic T cells	0.688787
10xv1.1k	10xv1	1000	Naive T cells	0.845468
10xmultiome.1k	10xmultiome	1000	CD14+ monocytes	0.831686
mtscatacfacs.15k	mtscatacfacs	1500	CD14+ monocytes	0.898369
mtscatacfacs.15k	mtscatacfacs	1500	CD16+ monocytes	0.830204
mtscatacfacs.15k	mtscatacfacs	1500	Naive T cells	0.917968
mtscatacfacs.15k	mtscatacfacs	1500	Cytotoxic T cells	0.67901
mtscatacfacs.15k	mtscatacfacs	1500	Dendritic cells	0.742879
mtscatacfacs.15k	mtscatacfacs	1500	Natural killer cells	0.686273
mtscatacfacs.15k	mtscatacfacs	1500	B cells	1
hydrop.15k	hydrop	1500	CD16+ monocytes	0.548598
hydrop.15k	hydrop	1500	CD14+ monocytes	0.653193
mtscatac.15k	mtscatac	1500	B cells	0.993456
mtscatac.15k	mtscatac	1500	CD14+ monocytes	0.725155
mtscatac.15k	mtscatac	1500	CD16+ monocytes	0.657308
mtscatac.15k	mtscatac	1500	Naive T cells	0.769451
mtscatac.15k	mtscatac	1500	Cytotoxic T cells	0.583521
mtscatac.15k	mtscatac	1500	Dendritic cells	0.561028
mtscatac.15k	mtscatac	1500	Natural killer cells	0.664402
10xv1.15k	10xv1	1500	Natural killer cells	0.761633
10xv1.15k	10xv1	1500	Dendritic cells	0.651368
10xv1.15k	10xv1	1500	Cytotoxic T cells	0.695466
10xv1.15k	10xv1	1500	Naive T cells	0.833336
10xv1.15k	10xv1	1500	CD16+ monocytes	0.709851
10xv1.15k	10xv1	1500	CD14+ monocytes	0.909
10xv1.15k	10xv1	1500	B cells	1
hydrop.15k	hydrop	1500	Natural killer cells	0.539122
hydrop.15k	hydrop	1500	Dendritic cells	0.45572
hydrop.15k	hydrop	1500	Cytotoxic T cells	0.527024
hydrop.15k	hydrop	1500	Naive T cells	0.627011
10xv11.15k	10xv11	1500	CD14+ monocytes	0.870599
hydrop.15k	hydrop	1500	B cells	0.919195
10xv11.15k	10xv11	1500	CD16+ monocytes	0.750105
10xv11.15k	10xv11	1500	B cells	1
s3atac.15k	s3atac	1500	Cytotoxic T cells	0.493299
10xv2.15k	10xv2	1500	Naive T cells	0.836173
10xv2.15k	10xv2	1500	Cytotoxic T cells	0.759176
10xv2.15k	10xv2	1500	Dendritic cells	0.649893
10xv2.15k	10xv2	1500	Natural killer cells	0.769786
10xmultiome.15k	10xmultiome	1500	CD14+ monocytes	0.831605
s3atac.15k	s3atac	1500	B cells	0.97166
s3atac.15k	s3atac	1500	CD14+ monocytes	0.67392
s3atac.15k	s3atac	1500	CD16+ monocytes	0.368259
s3atac.15k	s3atac	1500	Naive T cells	0.61353
10xv11.15k	10xv11	1500	Naive T cells	0.797594
s3atac.15k	s3atac	1500	Dendritic cells	0.549615
s3atac.15k	s3atac	1500	Natural killer cells	0.783076
10xmultiome.15k	10xmultiome	1500	CD16+ monocytes	0.715473
10xmultiome.15k	10xmultiome	1500	Naive T cells	0.831024
10xmultiome.15k	10xmultiome	1500	Cytotoxic T cells	0.656748
10xv2.15k	10xv2	1500	CD16+ monocytes	0.773631
10xmultiome.15k	10xmultiome	1500	Dendritic cells	0.604236
10xv2.15k	10xv2	1500	CD14+ monocytes	0.926996
10xv11.15k	10xv11	1500	Natural killer cells	0.699742
10xv11.15k	10xv11	1500	Cytotoxic T cells	0.707348
10xv11.15k	10xv11	1500	Dendritic cells	0.602301
ddseq.15k	ddseq	1500	Natural killer cells	0.68826
10xv2.15k	10xv2	1500	B cells	1
10xmultiome.15k	10xmultiome	1500	B cells	1
10xmultiome.15k	10xmultiome	1500	Natural killer cells	0.687097
ddseq.15k	ddseq	1500	Cytotoxic T cells	0.604084
ddseq.15k	ddseq	1500	Naive T cells	0.720679
ddseq.15k	ddseq	1500	CD16+ monocytes	0.731829
ddseq.15k	ddseq	1500	CD14+ monocytes	0.796985
ddseq.15k	ddseq	1500	B cells	0.999016
ddseq.15k	ddseq	1500	Dendritic cells	0.542661
s3atac.2k	s3atac	2000	CD14+ monocytes	0.583037
s3atac.2k	s3atac	2000	CD16+ monocytes	0.56608
s3atac.2k	s3atac	2000	Naive T cells	0.61136
s3atac.2k	s3atac	2000	Cytotoxic T cells	0.547503
s3atac.2k	s3atac	2000	B cells	0.948817
mtscatacfacs.2k	mtscatacfacs	2000	Natural killer cells	0.7175
mtscatac.2k	mtscatac	2000	CD14+ monocytes	0.737787
mtscatacfacs.2k	mtscatacfacs	2000	Dendritic cells	0.674372
mtscatacfacs.2k	mtscatacfacs	2000	Cytotoxic T cells	0.688194
mtscatacfacs.2k	mtscatacfacs	2000	Naive T cells	0.890643
mtscatacfacs.2k	mtscatacfacs	2000	CD16+ monocytes	0.880765
mtscatacfacs.2k	mtscatacfacs	2000	CD14+ monocytes	0.911748
mtscatacfacs.2k	mtscatacfacs	2000	B cells	1
10xmultiome.2k	10xmultiome	2000	B cells	1
10xmultiome.2k	10xmultiome	2000	CD14+ monocytes	0.827536
mtscatac.2k	mtscatac	2000	B cells	0.99403
10xmultiome.2k	10xmultiome	2000	CD16+ monocytes	0.706173
10xmultiome.2k	10xmultiome	2000	Cytotoxic T cells	0.652862
10xmultiome.2k	10xmultiome	2000	Dendritic cells	0.623978
10xmultiome.2k	10xmultiome	2000	Natural killer cells	0.691444
mtscatac.2k	mtscatac	2000	Natural killer cells	0.637223
mtscatac.2k	mtscatac	2000	Dendritic cells	0.668838
mtscatac.2k	mtscatac	2000	Cytotoxic T cells	0.597245
mtscatac.2k	mtscatac	2000	Naive T cells	0.751944
mtscatac.2k	mtscatac	2000	CD16+ monocytes	0.709489
10xmultiome.2k	10xmultiome	2000	Naive T cells	0.806461
10xv11.2k	10xv11	2000	Dendritic cells	0.604657
hydrop.2k	hydrop	2000	Natural killer cells	0.546424
hydrop.2k	hydrop	2000	Dendritic cells	0.447523
10xv1.2k	10xv1	2000	Naive T cells	0.83904
10xv1.2k	10xv1	2000	Cytotoxic T cells	0.628353
10xv1.2k	10xv1	2000	Dendritic cells	0.712677
10xv1.2k	10xv1	2000	Natural killer cells	0.704536
ddseq.2k	ddseq	2000	Natural killer cells	0.687285
ddseq.2k	ddseq	2000	Dendritic cells	0.526508
ddseq.2k	ddseq	2000	Cytotoxic T cells	0.598205
ddseq.2k	ddseq	2000	Naive T cells	0.746891
ddseq.2k	ddseq	2000	CD16+ monocytes	0.761356
ddseq.2k	ddseq	2000	CD14+ monocytes	0.852755
ddseq.2k	ddseq	2000	B cells	0.997594
10xv11.2k	10xv11	2000	Natural killer cells	0.719182
s3atac.2k	s3atac	2000	Dendritic cells	0.522468
10xv2.2k	10xv2	2000	Natural killer cells	0.74308
10xv2.2k	10xv2	2000	Dendritic cells	0.676698
10xv2.2k	10xv2	2000	Cytotoxic T cells	0.730464
10xv2.2k	10xv2	2000	Naive T cells	0.841255
10xv2.2k	10xv2	2000	CD16+ monocytes	0.822559
10xv2.2k	10xv2	2000	CD14+ monocytes	0.92242
10xv2.2k	10xv2	2000	B cells	1
10xv11.2k	10xv11	2000	B cells	1
10xv11.2k	10xv11	2000	CD14+ monocytes	0.879855
10xv11.2k	10xv11	2000	CD16+ monocytes	0.759162
10xv11.2k	10xv11	2000	Naive T cells	0.819279
10xv11.2k	10xv11	2000	Cytotoxic T cells	0.711043
10xv1.2k	10xv1	2000	CD16+ monocytes	0.760628
10xv1.2k	10xv1	2000	CD14+ monocytes	0.918878
s3atac.2k	s3atac	2000	Natural killer cells	0.661908
10xv1.2k	10xv1	2000	B cells	1
hydrop.2k	hydrop	2000	Cytotoxic T cells	0.555861
hydrop.2k	hydrop	2000	Naive T cells	0.670075
hydrop.2k	hydrop	2000	CD16+ monocytes	0.566103
hydrop.2k	hydrop	2000	CD14+ monocytes	0.630417
hydrop.2k	hydrop	2000	B cells	0.926929
10xv2.25k	10xv2	2500	CD14+ monocytes	0.919793
10xv2.25k	10xv2	2500	CD16+ monocytes	0.797338
10xv2.25k	10xv2	2500	Naive T cells	0.876514
10xv2.25k	10xv2	2500	Cytotoxic T cells	0.7523
10xv2.25k	10xv2	2500	Dendritic cells	0.682051
hydrop.25k	hydrop	2500	Dendritic cells	0.545018
hydrop.25k	hydrop	2500	Natural killer cells	0.543107
10xv2.25k	10xv2	2500	B cells	1
hydrop.25k	hydrop	2500	Cytotoxic T cells	0.560998
hydrop.25k	hydrop	2500	Naive T cells	0.662308
hydrop.25k	hydrop	2500	CD16+ monocytes	0.537338
10xv2.25k	10xv2	2500	Natural killer cells	0.743097
10xv11.25k	10xv11	2500	B cells	1
10xv1.25k	10xv1	2500	Natural killer cells	0.765544
10xv11.25k	10xv11	2500	CD16+ monocytes	0.785463
hydrop.25k	hydrop	2500	CD14+ monocytes	0.615584
10xv11.25k	10xv11	2500	Cytotoxic T cells	0.764109
10xv11.25k	10xv11	2500	Dendritic cells	0.595803
10xv11.25k	10xv11	2500	Natural killer cells	0.711188
s3atac.25k	s3atac	2500	B cells	0.938689
s3atac.25k	s3atac	2500	CD14+ monocytes	0.644986
s3atac.25k	s3atac	2500	CD16+ monocytes	0.680332
s3atac.25k	s3atac	2500	Naive T cells	0.677762
s3atac.25k	s3atac	2500	Cytotoxic T cells	0.479941
s3atac.25k	s3atac	2500	Dendritic cells	0.47193
s3atac.25k	s3atac	2500	Natural killer cells	0.752072
10xv11.25k	10xv11	2500	CD14+ monocytes	0.852391
10xv11.25k	10xv11	2500	Naive T cells	0.817898
hydrop.25k	hydrop	2500	B cells	0.922444
ddseq.25k	ddseq	2500	B cells	0.996749
10xv1.25k	10xv1	2500	Dendritic cells	0.695235
10xv1.25k	10xv1	2500	Cytotoxic T cells	0.668702
10xv1.25k	10xv1	2500	Naive T cells	0.834728
10xv1.25k	10xv1	2500	CD16+ monocytes	0.783663
10xv1.25k	10xv1	2500	CD14+ monocytes	0.874438
mtscatac.25k	mtscatac	2500	Natural killer cells	0.628242
mtscatac.25k	mtscatac	2500	Dendritic cells	0.65313
mtscatac.25k	mtscatac	2500	Cytotoxic T cells	0.571139
mtscatac.25k	mtscatac	2500	Naive T cells	0.744446
mtscatac.25k	mtscatac	2500	CD16+ monocytes	0.68539
mtscatac.25k	mtscatac	2500	CD14+ monocytes	0.794532
ddseq.25k	ddseq	2500	Natural killer cells	0.713784
10xmultiome.25k	10xmultiome	2500	Natural killer cells	0.668946
10xmultiome.25k	10xmultiome	2500	Dendritic cells	0.613367
10xmultiome.25k	10xmultiome	2500	Cytotoxic T cells	0.660737
10xmultiome.25k	10xmultiome	2500	Naive T cells	0.823137
10xmultiome.25k	10xmultiome	2500	CD16+ monocytes	0.722075
ddseq.25k	ddseq	2500	CD14+ monocytes	0.860297
ddseq.25k	ddseq	2500	CD16+ monocytes	0.733296
ddseq.25k	ddseq	2500	Naive T cells	0.732201
ddseq.25k	ddseq	2500	Cytotoxic T cells	0.631088
ddseq.25k	ddseq	2500	Dendritic cells	0.525114
mtscatacfacs.25k	mtscatacfacs	2500	Natural killer cells	0.709125
10xv1.25k	10xv1	2500	B cells	1
mtscatacfacs.25k	mtscatacfacs	2500	Dendritic cells	0.695778
mtscatacfacs.25k	mtscatacfacs	2500	Naive T cells	0.904551
mtscatacfacs.25k	mtscatacfacs	2500	CD16+ monocytes	0.86488
mtscatacfacs.25k	mtscatacfacs	2500	CD14+ monocytes	0.913046
mtscatacfacs.25k	mtscatacfacs	2500	B cells	1
mtscatac.25k	mtscatac	2500	B cells	0.989514
10xmultiome.25k	10xmultiome	2500	CD14+ monocytes	0.850209
mtscatacfacs.25k	mtscatacfacs	2500	Cytotoxic T cells	0.707455
10xmultiome.25k	10xmultiome	2500	B cells	1

## Sheet: 8b
	tech_alias	depth_int	cell_type	n_dars
10x Multiome.05k	10x Multiome	500	B_cell	8617
Bio-Rad ddSEQ SureCell.05k	Bio-Rad ddSEQ SureCell	500	Cytotoxic_T_cell	2196
Bio-Rad ddSEQ SureCell.05k	Bio-Rad ddSEQ SureCell	500	CD4+_T_cell	5902.5
Bio-Rad ddSEQ SureCell.05k	Bio-Rad ddSEQ SureCell	500	CD16+_monocyte	20073
Bio-Rad ddSEQ SureCell.05k	Bio-Rad ddSEQ SureCell	500	CD14+_monocyte	18430.5
Bio-Rad ddSEQ SureCell.05k	Bio-Rad ddSEQ SureCell	500	B_cell	6079
10x v2.05k	10x v2	500	Natural_killer_cell	7734.5
10x v2.05k	10x v2	500	Dendritic_cell	12526
HyDrop.05k	HyDrop	500	B_cell	7104
10x v2.05k	10x v2	500	Cytotoxic_T_cell	7671
10x v2.05k	10x v2	500	CD16+_monocyte	30748.5
10x v2.05k	10x v2	500	CD14+_monocyte	30778
10x v2.05k	10x v2	500	B_cell	11808.5
10x v1.1.05k	10x v1.1	500	Natural_killer_cell	9576.5
10x v1.1.05k	10x v1.1	500	Dendritic_cell	30162
10x v1.1.05k	10x v1.1	500	Cytotoxic_T_cell	12114
10x v1.1.05k	10x v1.1	500	CD4+_T_cell	14093
10x v2.05k	10x v2	500	CD4+_T_cell	13557
HyDrop.05k	HyDrop	500	CD14+_monocyte	32492
HyDrop.05k	HyDrop	500	CD16+_monocyte	31004
HyDrop.05k	HyDrop	500	CD4+_T_cell	8807
s3-ATAC.05k	s3-ATAC	500	Cytotoxic_T_cell	6447
s3-ATAC.05k	s3-ATAC	500	CD4+_T_cell	7293
s3-ATAC.05k	s3-ATAC	500	CD14+_monocyte	32769
s3-ATAC.05k	s3-ATAC	500	B_cell	9944
mtscATAC-seq (FACS).05k	mtscATAC-seq (FACS)	500	Natural_killer_cell	9734.5
mtscATAC-seq (FACS).05k	mtscATAC-seq (FACS)	500	Dendritic_cell	22573
mtscATAC-seq (FACS).05k	mtscATAC-seq (FACS)	500	Cytotoxic_T_cell	20620
mtscATAC-seq (FACS).05k	mtscATAC-seq (FACS)	500	CD4+_T_cell	21379
mtscATAC-seq (FACS).05k	mtscATAC-seq (FACS)	500	CD16+_monocyte	37697
mtscATAC-seq (FACS).05k	mtscATAC-seq (FACS)	500	CD14+_monocyte	37452
mtscATAC-seq (FACS).05k	mtscATAC-seq (FACS)	500	B_cell	9350.5
mtscATAC-seq.05k	mtscATAC-seq	500	Natural_killer_cell	10255
mtscATAC-seq.05k	mtscATAC-seq	500	Cytotoxic_T_cell	8212
mtscATAC-seq.05k	mtscATAC-seq	500	CD4+_T_cell	11359
mtscATAC-seq.05k	mtscATAC-seq	500	CD14+_monocyte	32436
mtscATAC-seq.05k	mtscATAC-seq	500	B_cell	13356
HyDrop.05k	HyDrop	500	Cytotoxic_T_cell	8631
10x v1.1.05k	10x v1.1	500	CD14+_monocyte	28586
10x v1.1.05k	10x v1.1	500	B_cell	10751
Bio-Rad ddSEQ SureCell.05k	Bio-Rad ddSEQ SureCell	500	Natural_killer_cell	2411
10x v1.05k	10x v1	500	CD14+_monocyte	28862.5
10x Multiome.05k	10x Multiome	500	CD4+_T_cell	11593.5
10x Multiome.05k	10x Multiome	500	Cytotoxic_T_cell	9521.5
10x v1.05k	10x v1	500	Natural_killer_cell	7961.5
10x v1.05k	10x v1	500	Cytotoxic_T_cell	13984.5
10x v1.05k	10x v1	500	CD4+_T_cell	14566
10x Multiome.05k	10x Multiome	500	CD14+_monocyte	29859.5
10x v1.05k	10x v1	500	CD16+_monocyte	30173
10x Multiome.05k	10x Multiome	500	Natural_killer_cell	8317
10x v1.05k	10x v1	500	B_cell	8775
mtscATAC-seq (FACS).1k	mtscATAC-seq (FACS)	1000	CD4+_T_cell	13306
mtscATAC-seq (FACS).1k	mtscATAC-seq (FACS)	1000	Dendritic_cell	27240
mtscATAC-seq (FACS).1k	mtscATAC-seq (FACS)	1000	Natural_killer_cell	10159.5
mtscATAC-seq.1k	mtscATAC-seq	1000	CD4+_T_cell	10621
mtscATAC-seq.1k	mtscATAC-seq	1000	CD14+_monocyte	33619
mtscATAC-seq (FACS).1k	mtscATAC-seq (FACS)	1000	CD16+_monocyte	36702
mtscATAC-seq (FACS).1k	mtscATAC-seq (FACS)	1000	CD14+_monocyte	36681.5
mtscATAC-seq.1k	mtscATAC-seq	1000	B_cell	14018
mtscATAC-seq (FACS).1k	mtscATAC-seq (FACS)	1000	Cytotoxic_T_cell	12209.5
10x v2.1k	10x v2	1000	B_cell	12416
mtscATAC-seq (FACS).1k	mtscATAC-seq (FACS)	1000	B_cell	10306
mtscATAC-seq.1k	mtscATAC-seq	1000	Natural_killer_cell	11175
mtscATAC-seq.1k	mtscATAC-seq	1000	Dendritic_cell	36380
mtscATAC-seq.1k	mtscATAC-seq	1000	Cytotoxic_T_cell	9439
10x v2.1k	10x v2	1000	Natural_killer_cell	8837
10x v2.1k	10x v2	1000	Dendritic_cell	30909
10x v2.1k	10x v2	1000	Cytotoxic_T_cell	9447
10x v2.1k	10x v2	1000	CD4+_T_cell	13282
10x v1.1.1k	10x v1.1	1000	Dendritic_cell	33761
10x v2.1k	10x v2	1000	CD16+_monocyte	30584.5
Bio-Rad ddSEQ SureCell.1k	Bio-Rad ddSEQ SureCell	1000	B_cell	6712
Bio-Rad ddSEQ SureCell.1k	Bio-Rad ddSEQ SureCell	1000	CD14+_monocyte	16868
Bio-Rad ddSEQ SureCell.1k	Bio-Rad ddSEQ SureCell	1000	CD16+_monocyte	18732
Bio-Rad ddSEQ SureCell.1k	Bio-Rad ddSEQ SureCell	1000	CD4+_T_cell	4823.5
Bio-Rad ddSEQ SureCell.1k	Bio-Rad ddSEQ SureCell	1000	Cytotoxic_T_cell	4240.5
Bio-Rad ddSEQ SureCell.1k	Bio-Rad ddSEQ SureCell	1000	Dendritic_cell	21071
Bio-Rad ddSEQ SureCell.1k	Bio-Rad ddSEQ SureCell	1000	Natural_killer_cell	5104
10x v2.1k	10x v2	1000	CD14+_monocyte	30487.5
10x v1.1.1k	10x v1.1	1000	Cytotoxic_T_cell	12589
10x v1.1.1k	10x v1.1	1000	Natural_killer_cell	9754
10x v1.1.1k	10x v1.1	1000	CD14+_monocyte	29813.5
HyDrop.1k	HyDrop	1000	Cytotoxic_T_cell	6756
HyDrop.1k	HyDrop	1000	CD4+_T_cell	8358
HyDrop.1k	HyDrop	1000	CD14+_monocyte	32503
10x v1.1k	10x v1	1000	B_cell	7872
10x v1.1k	10x v1	1000	CD14+_monocyte	28358
10x v1.1k	10x v1	1000	CD4+_T_cell	14181
10x v1.1k	10x v1	1000	Cytotoxic_T_cell	11785
10x v1.1k	10x v1	1000	Natural_killer_cell	10357.5
HyDrop.1k	HyDrop	1000	B_cell	5681
s3-ATAC.1k	s3-ATAC	1000	Natural_killer_cell	2061
s3-ATAC.1k	s3-ATAC	1000	Cytotoxic_T_cell	13509
s3-ATAC.1k	s3-ATAC	1000	CD4+_T_cell	4419
10x v1.1.1k	10x v1.1	1000	CD4+_T_cell	14316.5
s3-ATAC.1k	s3-ATAC	1000	B_cell	13285
s3-ATAC.1k	s3-ATAC	1000	CD14+_monocyte	35963
10x v1.1.1k	10x v1.1	1000	B_cell	13346
10x Multiome.1k	10x Multiome	1000	Cytotoxic_T_cell	9211
10x Multiome.1k	10x Multiome	1000	CD4+_T_cell	10183.5
10x Multiome.1k	10x Multiome	1000	CD16+_monocyte	28968
10x Multiome.1k	10x Multiome	1000	CD14+_monocyte	29823
10x Multiome.1k	10x Multiome	1000	B_cell	9459.5
10x Multiome.1k	10x Multiome	1000	Natural_killer_cell	6916.5
HyDrop.15k	HyDrop	1500	B_cell	4754
10x Multiome.15k	10x Multiome	1500	Natural_killer_cell	5685
10x Multiome.15k	10x Multiome	1500	Dendritic_cell	30641.5
mtscATAC-seq.15k	mtscATAC-seq	1500	CD4+_T_cell	12243
Bio-Rad ddSEQ SureCell.15k	Bio-Rad ddSEQ SureCell	1500	B_cell	7058.5
mtscATAC-seq.15k	mtscATAC-seq	1500	Cytotoxic_T_cell	9543
mtscATAC-seq.15k	mtscATAC-seq	1500	Dendritic_cell	28974.5
mtscATAC-seq.15k	mtscATAC-seq	1500	Natural_killer_cell	10794
10x v1.15k	10x v1	1500	CD16+_monocyte	23973
Bio-Rad ddSEQ SureCell.15k	Bio-Rad ddSEQ SureCell	1500	CD16+_monocyte	20159
mtscATAC-seq.15k	mtscATAC-seq	1500	B_cell	13727
Bio-Rad ddSEQ SureCell.15k	Bio-Rad ddSEQ SureCell	1500	CD14+_monocyte	16520
Bio-Rad ddSEQ SureCell.15k	Bio-Rad ddSEQ SureCell	1500	CD4+_T_cell	6585
Bio-Rad ddSEQ SureCell.15k	Bio-Rad ddSEQ SureCell	1500	Cytotoxic_T_cell	3437
Bio-Rad ddSEQ SureCell.15k	Bio-Rad ddSEQ SureCell	1500	Natural_killer_cell	3424
HyDrop.15k	HyDrop	1500	Cytotoxic_T_cell	5459.5
HyDrop.15k	HyDrop	1500	CD4+_T_cell	9496
HyDrop.15k	HyDrop	1500	CD16+_monocyte	21532
HyDrop.15k	HyDrop	1500	CD14+_monocyte	31651
mtscATAC-seq.15k	mtscATAC-seq	1500	CD14+_monocyte	32350
10x Multiome.15k	10x Multiome	1500	Cytotoxic_T_cell	10615
10x v1.15k	10x v1	1500	CD4+_T_cell	15741
10x Multiome.15k	10x Multiome	1500	CD16+_monocyte	30702.5
10x v2.15k	10x v2	1500	B_cell	10825.5
mtscATAC-seq (FACS).15k	mtscATAC-seq (FACS)	1500	CD4+_T_cell	15352
mtscATAC-seq (FACS).15k	mtscATAC-seq (FACS)	1500	Cytotoxic_T_cell	11306
mtscATAC-seq (FACS).15k	mtscATAC-seq (FACS)	1500	Dendritic_cell	29792.5
mtscATAC-seq (FACS).15k	mtscATAC-seq (FACS)	1500	Natural_killer_cell	10599
s3-ATAC.15k	s3-ATAC	1500	CD14+_monocyte	39620
s3-ATAC.15k	s3-ATAC	1500	B_cell	13630
10x Multiome.15k	10x Multiome	1500	CD4+_T_cell	11612
10x v1.15k	10x v1	1500	CD14+_monocyte	26975
10x v1.1.15k	10x v1.1	1500	Natural_killer_cell	9193.5
10x v1.1.15k	10x v1.1	1500	Dendritic_cell	30785
10x v1.1.15k	10x v1.1	1500	Cytotoxic_T_cell	13382
10x v1.1.15k	10x v1.1	1500	CD4+_T_cell	13233
10x v1.1.15k	10x v1.1	1500	CD16+_monocyte	29093
10x v1.1.15k	10x v1.1	1500	CD14+_monocyte	28512
10x v1.1.15k	10x v1.1	1500	B_cell	10801
10x v2.15k	10x v2	1500	CD16+_monocyte	29153.5
10x v2.15k	10x v2	1500	CD14+_monocyte	29431.5
10x v2.15k	10x v2	1500	Cytotoxic_T_cell	10129
10x Multiome.15k	10x Multiome	1500	CD14+_monocyte	29574
10x v1.15k	10x v1	1500	Cytotoxic_T_cell	12539.5
10x v1.15k	10x v1	1500	Dendritic_cell	28329
10x v1.15k	10x v1	1500	Natural_killer_cell	8476
10x v2.15k	10x v2	1500	CD4+_T_cell	12360
s3-ATAC.15k	s3-ATAC	1500	Cytotoxic_T_cell	7863
10x v1.15k	10x v1	1500	B_cell	9376
mtscATAC-seq (FACS).15k	mtscATAC-seq (FACS)	1500	B_cell	10890.5
mtscATAC-seq (FACS).15k	mtscATAC-seq (FACS)	1500	CD14+_monocyte	35612
mtscATAC-seq (FACS).15k	mtscATAC-seq (FACS)	1500	CD16+_monocyte	35519.5
s3-ATAC.15k	s3-ATAC	1500	CD4+_T_cell	7601
10x v2.15k	10x v2	1500	Natural_killer_cell	8881
10x v2.15k	10x v2	1500	Dendritic_cell	29387
10x Multiome.15k	10x Multiome	1500	B_cell	10199
s3-ATAC.2k	s3-ATAC	2000	B_cell	11937
HyDrop.2k	HyDrop	2000	Dendritic_cell	34741
HyDrop.2k	HyDrop	2000	Natural_killer_cell	868
s3-ATAC.2k	s3-ATAC	2000	CD14+_monocyte	30921
HyDrop.2k	HyDrop	2000	CD4+_T_cell	6727
HyDrop.2k	HyDrop	2000	Cytotoxic_T_cell	6146
mtscATAC-seq (FACS).2k	mtscATAC-seq (FACS)	2000	CD16+_monocyte	34543
mtscATAC-seq (FACS).2k	mtscATAC-seq (FACS)	2000	Dendritic_cell	21154.5
mtscATAC-seq (FACS).2k	mtscATAC-seq (FACS)	2000	Cytotoxic_T_cell	11701
mtscATAC-seq (FACS).2k	mtscATAC-seq (FACS)	2000	CD4+_T_cell	14418
mtscATAC-seq (FACS).2k	mtscATAC-seq (FACS)	2000	CD14+_monocyte	35468
mtscATAC-seq (FACS).2k	mtscATAC-seq (FACS)	2000	B_cell	10784.5
HyDrop.2k	HyDrop	2000	CD14+_monocyte	32652
mtscATAC-seq.2k	mtscATAC-seq	2000	B_cell	14876
mtscATAC-seq.2k	mtscATAC-seq	2000	CD14+_monocyte	33932
mtscATAC-seq.2k	mtscATAC-seq	2000	CD16+_monocyte	33713
mtscATAC-seq.2k	mtscATAC-seq	2000	CD4+_T_cell	10322
mtscATAC-seq.2k	mtscATAC-seq	2000	Cytotoxic_T_cell	9199
mtscATAC-seq.2k	mtscATAC-seq	2000	Dendritic_cell	25078
mtscATAC-seq.2k	mtscATAC-seq	2000	Natural_killer_cell	10400
mtscATAC-seq (FACS).2k	mtscATAC-seq (FACS)	2000	Natural_killer_cell	10825
HyDrop.2k	HyDrop	2000	B_cell	6239
Bio-Rad ddSEQ SureCell.2k	Bio-Rad ddSEQ SureCell	2000	B_cell	7200
s3-ATAC.2k	s3-ATAC	2000	Cytotoxic_T_cell	2406
s3-ATAC.2k	s3-ATAC	2000	CD4+_T_cell	12125
10x v1.2k	10x v1	2000	CD4+_T_cell	12691.5
10x v1.2k	10x v1	2000	Cytotoxic_T_cell	9665
10x v1.2k	10x v1	2000	Dendritic_cell	24086
10x v1.2k	10x v1	2000	Natural_killer_cell	9537.5
10x v1.1.2k	10x v1.1	2000	CD14+_monocyte	28693.5
10x v1.1.2k	10x v1.1	2000	B_cell	11028.5
10x Multiome.2k	10x Multiome	2000	B_cell	8656.5
10x Multiome.2k	10x Multiome	2000	CD14+_monocyte	28794.5
10x v2.2k	10x v2	2000	Natural_killer_cell	8730.5
10x v2.2k	10x v2	2000	Dendritic_cell	23563
10x v2.2k	10x v2	2000	Cytotoxic_T_cell	9178.5
10x v2.2k	10x v2	2000	CD4+_T_cell	12949
10x v2.2k	10x v2	2000	CD16+_monocyte	28482
10x v2.2k	10x v2	2000	CD14+_monocyte	29060
10x v2.2k	10x v2	2000	B_cell	10299
10x v1.2k	10x v1	2000	CD14+_monocyte	27248
10x v1.2k	10x v1	2000	CD16+_monocyte	26611.5
Bio-Rad ddSEQ SureCell.2k	Bio-Rad ddSEQ SureCell	2000	Cytotoxic_T_cell	3570.5
10x Multiome.2k	10x Multiome	2000	Natural_killer_cell	7975.5
10x Multiome.2k	10x Multiome	2000	Dendritic_cell	26773
Bio-Rad ddSEQ SureCell.2k	Bio-Rad ddSEQ SureCell	2000	Natural_killer_cell	4063.5
Bio-Rad ddSEQ SureCell.2k	Bio-Rad ddSEQ SureCell	2000	Dendritic_cell	9586.5
10x v1.2k	10x v1	2000	B_cell	10896.5
10x v1.1.2k	10x v1.1	2000	Cytotoxic_T_cell	10711
10x v1.1.2k	10x v1.1	2000	Natural_killer_cell	9542
10x v1.1.2k	10x v1.1	2000	CD4+_T_cell	12595
Bio-Rad ddSEQ SureCell.2k	Bio-Rad ddSEQ SureCell	2000	CD4+_T_cell	7030.5
Bio-Rad ddSEQ SureCell.2k	Bio-Rad ddSEQ SureCell	2000	CD16+_monocyte	20532
Bio-Rad ddSEQ SureCell.2k	Bio-Rad ddSEQ SureCell	2000	CD14+_monocyte	15730
10x Multiome.2k	10x Multiome	2000	Cytotoxic_T_cell	8420
10x Multiome.2k	10x Multiome	2000	CD4+_T_cell	11053
10x Multiome.2k	10x Multiome	2000	CD16+_monocyte	28190
10x v1.1.2k	10x v1.1	2000	CD16+_monocyte	28491
10x v1.1.2k	10x v1.1	2000	Dendritic_cell	28424
mtscATAC-seq (FACS).25k	mtscATAC-seq (FACS)	2500	CD4+_T_cell	14440.5
mtscATAC-seq (FACS).25k	mtscATAC-seq (FACS)	2500	Dendritic_cell	30114
mtscATAC-seq (FACS).25k	mtscATAC-seq (FACS)	2500	Cytotoxic_T_cell	12337.5
mtscATAC-seq (FACS).25k	mtscATAC-seq (FACS)	2500	Natural_killer_cell	11232.5
10x v1.1.25k	10x v1.1	2500	Natural_killer_cell	9760.5
10x v1.1.25k	10x v1.1	2500	CD4+_T_cell	13349.5
10x v1.1.25k	10x v1.1	2500	Cytotoxic_T_cell	11612.5
10x v1.25k	10x v1	2500	B_cell	10122.5
10x v1.25k	10x v1	2500	CD14+_monocyte	26526.5
s3-ATAC.25k	s3-ATAC	2500	Cytotoxic_T_cell	9333
s3-ATAC.25k	s3-ATAC	2500	CD4+_T_cell	8794
s3-ATAC.25k	s3-ATAC	2500	CD14+_monocyte	30844
s3-ATAC.25k	s3-ATAC	2500	B_cell	13155
10x v1.1.25k	10x v1.1	2500	Dendritic_cell	31207
10x v1.25k	10x v1	2500	CD16+_monocyte	23862
10x v1.25k	10x v1	2500	Cytotoxic_T_cell	9262
10x v1.25k	10x v1	2500	Dendritic_cell	27089
10x v1.25k	10x v1	2500	Natural_killer_cell	8555.5
10x v1.1.25k	10x v1.1	2500	B_cell	10973
10x v1.1.25k	10x v1.1	2500	CD14+_monocyte	28514
10x v1.1.25k	10x v1.1	2500	CD16+_monocyte	28106
10x v1.25k	10x v1	2500	CD4+_T_cell	13931.5
mtscATAC-seq (FACS).25k	mtscATAC-seq (FACS)	2500	CD16+_monocyte	34845
HyDrop.25k	HyDrop	2500	Natural_killer_cell	1716
mtscATAC-seq (FACS).25k	mtscATAC-seq (FACS)	2500	B_cell	11161
HyDrop.25k	HyDrop	2500	CD4+_T_cell	7075
HyDrop.25k	HyDrop	2500	CD14+_monocyte	29938
HyDrop.25k	HyDrop	2500	B_cell	6088
10x Multiome.25k	10x Multiome	2500	B_cell	9477
10x Multiome.25k	10x Multiome	2500	CD14+_monocyte	28195
10x Multiome.25k	10x Multiome	2500	CD16+_monocyte	28933
10x Multiome.25k	10x Multiome	2500	CD4+_T_cell	10364.5
Bio-Rad ddSEQ SureCell.25k	Bio-Rad ddSEQ SureCell	2500	Natural_killer_cell	4513.5
Bio-Rad ddSEQ SureCell.25k	Bio-Rad ddSEQ SureCell	2500	Dendritic_cell	4358
Bio-Rad ddSEQ SureCell.25k	Bio-Rad ddSEQ SureCell	2500	Cytotoxic_T_cell	4288
Bio-Rad ddSEQ SureCell.25k	Bio-Rad ddSEQ SureCell	2500	CD4+_T_cell	6247
Bio-Rad ddSEQ SureCell.25k	Bio-Rad ddSEQ SureCell	2500	CD16+_monocyte	19664
Bio-Rad ddSEQ SureCell.25k	Bio-Rad ddSEQ SureCell	2500	CD14+_monocyte	14274
Bio-Rad ddSEQ SureCell.25k	Bio-Rad ddSEQ SureCell	2500	B_cell	7586
mtscATAC-seq (FACS).25k	mtscATAC-seq (FACS)	2500	CD14+_monocyte	35278
10x Multiome.25k	10x Multiome	2500	Cytotoxic_T_cell	8620
mtscATAC-seq.25k	mtscATAC-seq	2500	B_cell	13237
mtscATAC-seq.25k	mtscATAC-seq	2500	CD14+_monocyte	32411
mtscATAC-seq.25k	mtscATAC-seq	2500	CD4+_T_cell	11639
mtscATAC-seq.25k	mtscATAC-seq	2500	Cytotoxic_T_cell	10587
mtscATAC-seq.25k	mtscATAC-seq	2500	Dendritic_cell	30533
mtscATAC-seq.25k	mtscATAC-seq	2500	Natural_killer_cell	11247
10x Multiome.25k	10x Multiome	2500	Natural_killer_cell	8229
10x v2.25k	10x v2	2500	Natural_killer_cell	8632.5
10x v2.25k	10x v2	2500	Dendritic_cell	29050
10x v2.25k	10x v2	2500	Cytotoxic_T_cell	10237.5
10x v2.25k	10x v2	2500	CD4+_T_cell	12567
10x v2.25k	10x v2	2500	CD16+_monocyte	28662.5
10x v2.25k	10x v2	2500	CD14+_monocyte	29228.5
HyDrop.25k	HyDrop	2500	Cytotoxic_T_cell	6774
10x Multiome.25k	10x Multiome	2500	Dendritic_cell	27786
10x v2.25k	10x v2	2500	B_cell	10435.5

## Sheet: 8c
	tech	depth_int	cell_type	logfc
10xmultiome.05k	10xmultiome	500	B_cell	3.03038
ddseq.05k	ddseq	500	Cytotoxic_T_cell	0.689805
ddseq.05k	ddseq	500	CD4+_T_cell	1.15947
ddseq.05k	ddseq	500	CD16+_monocyte	1.96003
ddseq.05k	ddseq	500	CD14+_monocyte	5.06235
ddseq.05k	ddseq	500	B_cell	3.11344
10xv2.05k	10xv2	500	Natural_killer_cell	1.41644
10xv2.05k	10xv2	500	Dendritic_cell	2.16049
hydrop.05k	hydrop	500	B_cell	1.10355
10xv2.05k	10xv2	500	Cytotoxic_T_cell	1.3753
10xv2.05k	10xv2	500	CD16+_monocyte	1.76885
10xv2.05k	10xv2	500	CD14+_monocyte	6.66188
10xv2.05k	10xv2	500	B_cell	3.90651
10xv11.05k	10xv11	500	Natural_killer_cell	1.49525
10xv11.05k	10xv11	500	Dendritic_cell	2.18597
10xv11.05k	10xv11	500	Cytotoxic_T_cell	1.25934
10xv11.05k	10xv11	500	CD4+_T_cell	2.13273
10xv2.05k	10xv2	500	CD4+_T_cell	2.2798
hydrop.05k	hydrop	500	CD14+_monocyte	3.47882
hydrop.05k	hydrop	500	CD16+_monocyte	1.4235
hydrop.05k	hydrop	500	CD4+_T_cell	1.48354
s3atac.05k	s3atac	500	Cytotoxic_T_cell	0.941548
s3atac.05k	s3atac	500	CD4+_T_cell	1.2445
s3atac.05k	s3atac	500	CD14+_monocyte	2.83545
s3atac.05k	s3atac	500	B_cell	1.60723
mtscatacfacs.05k	mtscatacfacs	500	Natural_killer_cell	1.30765
mtscatacfacs.05k	mtscatacfacs	500	Dendritic_cell	1.99478
mtscatacfacs.05k	mtscatacfacs	500	Cytotoxic_T_cell	1.35747
mtscatacfacs.05k	mtscatacfacs	500	CD4+_T_cell	1.94907
mtscatacfacs.05k	mtscatacfacs	500	CD16+_monocyte	1.57931
mtscatacfacs.05k	mtscatacfacs	500	CD14+_monocyte	3.62342
mtscatacfacs.05k	mtscatacfacs	500	B_cell	3.33211
mtscatac.05k	mtscatac	500	Natural_killer_cell	1.50104
mtscatac.05k	mtscatac	500	Cytotoxic_T_cell	0.806697
mtscatac.05k	mtscatac	500	CD4+_T_cell	1.59505
mtscatac.05k	mtscatac	500	CD14+_monocyte	7.20057
mtscatac.05k	mtscatac	500	B_cell	3.30717
hydrop.05k	hydrop	500	Cytotoxic_T_cell	1.10923
10xv11.05k	10xv11	500	CD14+_monocyte	6.93329
10xv11.05k	10xv11	500	B_cell	4.88104
ddseq.05k	ddseq	500	Natural_killer_cell	0.748116
10xv1.05k	10xv1	500	CD14+_monocyte	7.45939
10xmultiome.05k	10xmultiome	500	CD4+_T_cell	1.22453
10xmultiome.05k	10xmultiome	500	Cytotoxic_T_cell	0.940183
10xv1.05k	10xv1	500	Natural_killer_cell	1.75433
10xv1.05k	10xv1	500	Cytotoxic_T_cell	1.3603
10xv1.05k	10xv1	500	CD4+_T_cell	2.29766
10xmultiome.05k	10xmultiome	500	CD14+_monocyte	5.2402
10xv1.05k	10xv1	500	CD16+_monocyte	1.28047
10xmultiome.05k	10xmultiome	500	Natural_killer_cell	0.82911
10xv1.05k	10xv1	500	B_cell	4.23388
mtscatacfacs.1k	mtscatacfacs	1000	CD4+_T_cell	3.07282
mtscatacfacs.1k	mtscatacfacs	1000	Dendritic_cell	2.23214
mtscatacfacs.1k	mtscatacfacs	1000	Natural_killer_cell	2.2304
mtscatac.1k	mtscatac	1000	CD4+_T_cell	1.84196
mtscatac.1k	mtscatac	1000	CD14+_monocyte	6.02526
mtscatacfacs.1k	mtscatacfacs	1000	CD16+_monocyte	1.76402
mtscatacfacs.1k	mtscatacfacs	1000	CD14+_monocyte	3.39733
mtscatac.1k	mtscatac	1000	B_cell	3.59505
mtscatacfacs.1k	mtscatacfacs	1000	Cytotoxic_T_cell	2.10893
10xv2.1k	10xv2	1000	B_cell	4.6134
mtscatacfacs.1k	mtscatacfacs	1000	B_cell	2.90702
mtscatac.1k	mtscatac	1000	Natural_killer_cell	1.60401
mtscatac.1k	mtscatac	1000	Dendritic_cell	1.99947
mtscatac.1k	mtscatac	1000	Cytotoxic_T_cell	1.44006
10xv2.1k	10xv2	1000	Natural_killer_cell	2.29965
10xv2.1k	10xv2	1000	Dendritic_cell	1.97993
10xv2.1k	10xv2	1000	Cytotoxic_T_cell	1.63309
10xv2.1k	10xv2	1000	CD4+_T_cell	2.88974
10xv11.1k	10xv11	1000	Dendritic_cell	1.68395
10xv2.1k	10xv2	1000	CD16+_monocyte	1.79369
ddseq.1k	ddseq	1000	B_cell	2.98106
ddseq.1k	ddseq	1000	CD14+_monocyte	5.81198
ddseq.1k	ddseq	1000	CD16+_monocyte	2.11938
ddseq.1k	ddseq	1000	CD4+_T_cell	1.52452
ddseq.1k	ddseq	1000	Cytotoxic_T_cell	1.12995
ddseq.1k	ddseq	1000	Dendritic_cell	1.57537
ddseq.1k	ddseq	1000	Natural_killer_cell	1.75069
10xv2.1k	10xv2	1000	CD14+_monocyte	4.06198
10xv11.1k	10xv11	1000	Cytotoxic_T_cell	1.87804
10xv11.1k	10xv11	1000	Natural_killer_cell	2.89962
10xv11.1k	10xv11	1000	CD14+_monocyte	8.63756
hydrop.1k	hydrop	1000	Cytotoxic_T_cell	1.05242
hydrop.1k	hydrop	1000	CD4+_T_cell	1.40086
hydrop.1k	hydrop	1000	CD14+_monocyte	4.16711
10xv1.1k	10xv1	1000	B_cell	3.22336
10xv1.1k	10xv1	1000	CD14+_monocyte	9.19438
10xv1.1k	10xv1	1000	CD4+_T_cell	2.39279
10xv1.1k	10xv1	1000	Cytotoxic_T_cell	1.84111
10xv1.1k	10xv1	1000	Natural_killer_cell	2.28919
hydrop.1k	hydrop	1000	B_cell	1.53117
s3atac.1k	s3atac	1000	Natural_killer_cell	0.620669
s3atac.1k	s3atac	1000	Cytotoxic_T_cell	0.819526
s3atac.1k	s3atac	1000	CD4+_T_cell	0.655938
10xv11.1k	10xv11	1000	CD4+_T_cell	2.991
s3atac.1k	s3atac	1000	B_cell	1.53162
s3atac.1k	s3atac	1000	CD14+_monocyte	2.59973
10xv11.1k	10xv11	1000	B_cell	5.8462
10xmultiome.1k	10xmultiome	1000	Cytotoxic_T_cell	1.1505
10xmultiome.1k	10xmultiome	1000	CD4+_T_cell	1.37915
10xmultiome.1k	10xmultiome	1000	CD16+_monocyte	1.78177
10xmultiome.1k	10xmultiome	1000	CD14+_monocyte	4.15406
10xmultiome.1k	10xmultiome	1000	B_cell	3.38994
10xmultiome.1k	10xmultiome	1000	Natural_killer_cell	1.34522
hydrop.15k	hydrop	1500	B_cell	2.1466
10xmultiome.15k	10xmultiome	1500	Natural_killer_cell	1.48004
10xmultiome.15k	10xmultiome	1500	Dendritic_cell	1.61835
mtscatac.15k	mtscatac	1500	CD4+_T_cell	2.01578
ddseq.15k	ddseq	1500	B_cell	3.15146
mtscatac.15k	mtscatac	1500	Cytotoxic_T_cell	1.41039
mtscatac.15k	mtscatac	1500	Dendritic_cell	1.98819
mtscatac.15k	mtscatac	1500	Natural_killer_cell	1.67783
10xv1.15k	10xv1	1500	CD16+_monocyte	1.85452
ddseq.15k	ddseq	1500	CD16+_monocyte	1.75666
mtscatac.15k	mtscatac	1500	B_cell	3.8922
ddseq.15k	ddseq	1500	CD14+_monocyte	5.34902
ddseq.15k	ddseq	1500	CD4+_T_cell	1.79484
ddseq.15k	ddseq	1500	Cytotoxic_T_cell	1.12116
ddseq.15k	ddseq	1500	Natural_killer_cell	1.49944
hydrop.15k	hydrop	1500	Cytotoxic_T_cell	0.991938
hydrop.15k	hydrop	1500	CD4+_T_cell	1.43323
hydrop.15k	hydrop	1500	CD16+_monocyte	1.27625
hydrop.15k	hydrop	1500	CD14+_monocyte	3.76858
mtscatac.15k	mtscatac	1500	CD14+_monocyte	6.80993
10xmultiome.15k	10xmultiome	1500	Cytotoxic_T_cell	1.20935
10xv1.15k	10xv1	1500	CD4+_T_cell	2.93574
10xmultiome.15k	10xmultiome	1500	CD16+_monocyte	1.52199
10xv2.15k	10xv2	1500	B_cell	4.87302
mtscatacfacs.15k	mtscatacfacs	1500	CD4+_T_cell	3.31363
mtscatacfacs.15k	mtscatacfacs	1500	Cytotoxic_T_cell	2.26401
mtscatacfacs.15k	mtscatacfacs	1500	Dendritic_cell	2.18235
mtscatacfacs.15k	mtscatacfacs	1500	Natural_killer_cell	2.71209
s3atac.15k	s3atac	1500	CD14+_monocyte	2.73844
s3atac.15k	s3atac	1500	B_cell	1.77565
10xmultiome.15k	10xmultiome	1500	CD4+_T_cell	2.00084
10xv1.15k	10xv1	1500	CD14+_monocyte	4.74581
10xv11.15k	10xv11	1500	Natural_killer_cell	2.73651
10xv11.15k	10xv11	1500	Dendritic_cell	1.861
10xv11.15k	10xv11	1500	Cytotoxic_T_cell	1.76055
10xv11.15k	10xv11	1500	CD4+_T_cell	2.88239
10xv11.15k	10xv11	1500	CD16+_monocyte	2.02059
10xv11.15k	10xv11	1500	CD14+_monocyte	5.67376
10xv11.15k	10xv11	1500	B_cell	5.51394
10xv2.15k	10xv2	1500	CD16+_monocyte	1.93032
10xv2.15k	10xv2	1500	CD14+_monocyte	4.20051
10xv2.15k	10xv2	1500	Cytotoxic_T_cell	2.09162
10xmultiome.15k	10xmultiome	1500	CD14+_monocyte	3.86876
10xv1.15k	10xv1	1500	Cytotoxic_T_cell	1.94027
10xv1.15k	10xv1	1500	Dendritic_cell	1.10069
10xv1.15k	10xv1	1500	Natural_killer_cell	2.24357
10xv2.15k	10xv2	1500	CD4+_T_cell	3.30696
s3atac.15k	s3atac	1500	Cytotoxic_T_cell	0.785167
10xv1.15k	10xv1	1500	B_cell	4.68571
mtscatacfacs.15k	mtscatacfacs	1500	B_cell	2.69307
mtscatacfacs.15k	mtscatacfacs	1500	CD14+_monocyte	3.48689
mtscatacfacs.15k	mtscatacfacs	1500	CD16+_monocyte	1.68939
s3atac.15k	s3atac	1500	CD4+_T_cell	0.758717
10xv2.15k	10xv2	1500	Natural_killer_cell	2.75382
10xv2.15k	10xv2	1500	Dendritic_cell	1.99269
10xmultiome.15k	10xmultiome	1500	B_cell	2.95291
s3atac.2k	s3atac	2000	B_cell	2.2258
hydrop.2k	hydrop	2000	Dendritic_cell	1.41369
hydrop.2k	hydrop	2000	Natural_killer_cell	0.636403
s3atac.2k	s3atac	2000	CD14+_monocyte	3.39597
hydrop.2k	hydrop	2000	CD4+_T_cell	1.62742
hydrop.2k	hydrop	2000	Cytotoxic_T_cell	1.06076
mtscatacfacs.2k	mtscatacfacs	2000	CD16+_monocyte	2.07872
mtscatacfacs.2k	mtscatacfacs	2000	Dendritic_cell	2.3376
mtscatacfacs.2k	mtscatacfacs	2000	Cytotoxic_T_cell	2.25727
mtscatacfacs.2k	mtscatacfacs	2000	CD4+_T_cell	3.52907
mtscatacfacs.2k	mtscatacfacs	2000	CD14+_monocyte	3.79952
mtscatacfacs.2k	mtscatacfacs	2000	B_cell	3.79122
hydrop.2k	hydrop	2000	CD14+_monocyte	4.2434
mtscatac.2k	mtscatac	2000	B_cell	4.1471
mtscatac.2k	mtscatac	2000	CD14+_monocyte	7.009
mtscatac.2k	mtscatac	2000	CD16+_monocyte	1.97264
mtscatac.2k	mtscatac	2000	CD4+_T_cell	2.82784
mtscatac.2k	mtscatac	2000	Cytotoxic_T_cell	1.70978
mtscatac.2k	mtscatac	2000	Dendritic_cell	1.96662
mtscatac.2k	mtscatac	2000	Natural_killer_cell	2.11618
mtscatacfacs.2k	mtscatacfacs	2000	Natural_killer_cell	2.87665
hydrop.2k	hydrop	2000	B_cell	2.07054
ddseq.2k	ddseq	2000	B_cell	3.07491
s3atac.2k	s3atac	2000	Cytotoxic_T_cell	0.638595
s3atac.2k	s3atac	2000	CD4+_T_cell	1.05839
10xv1.2k	10xv1	2000	CD4+_T_cell	4.07896
10xv1.2k	10xv1	2000	Cytotoxic_T_cell	2.01814
10xv1.2k	10xv1	2000	Dendritic_cell	2.1261
10xv1.2k	10xv1	2000	Natural_killer_cell	3.22744
10xv11.2k	10xv11	2000	CD14+_monocyte	4.7295
10xv11.2k	10xv11	2000	B_cell	5.55149
10xmultiome.2k	10xmultiome	2000	B_cell	2.81496
10xmultiome.2k	10xmultiome	2000	CD14+_monocyte	3.74788
10xv2.2k	10xv2	2000	Natural_killer_cell	2.77714
10xv2.2k	10xv2	2000	Dendritic_cell	2.07518
10xv2.2k	10xv2	2000	Cytotoxic_T_cell	2.21035
10xv2.2k	10xv2	2000	CD4+_T_cell	3.26573
10xv2.2k	10xv2	2000	CD16+_monocyte	2.23192
10xv2.2k	10xv2	2000	CD14+_monocyte	4.49877
10xv2.2k	10xv2	2000	B_cell	4.56346
10xv1.2k	10xv1	2000	CD14+_monocyte	3.9713
10xv1.2k	10xv1	2000	CD16+_monocyte	1.84993
ddseq.2k	ddseq	2000	Cytotoxic_T_cell	1.06886
10xmultiome.2k	10xmultiome	2000	Natural_killer_cell	2.21602
10xmultiome.2k	10xmultiome	2000	Dendritic_cell	1.88616
ddseq.2k	ddseq	2000	Natural_killer_cell	1.52736
ddseq.2k	ddseq	2000	Dendritic_cell	1.56024
10xv1.2k	10xv1	2000	B_cell	4.57081
10xv11.2k	10xv11	2000	Cytotoxic_T_cell	2.17208
10xv11.2k	10xv11	2000	Natural_killer_cell	2.94238
10xv11.2k	10xv11	2000	CD4+_T_cell	3.61394
ddseq.2k	ddseq	2000	CD4+_T_cell	2.25033
ddseq.2k	ddseq	2000	CD16+_monocyte	1.80684
ddseq.2k	ddseq	2000	CD14+_monocyte	5.57209
10xmultiome.2k	10xmultiome	2000	Cytotoxic_T_cell	1.93514
10xmultiome.2k	10xmultiome	2000	CD4+_T_cell	2.23901
10xmultiome.2k	10xmultiome	2000	CD16+_monocyte	1.78857
10xv11.2k	10xv11	2000	CD16+_monocyte	2.07734
10xv11.2k	10xv11	2000	Dendritic_cell	2.07635
mtscatacfacs.25k	mtscatacfacs	2500	CD4+_T_cell	3.89604
mtscatacfacs.25k	mtscatacfacs	2500	Dendritic_cell	2.18822
mtscatacfacs.25k	mtscatacfacs	2500	Cytotoxic_T_cell	2.51505
mtscatacfacs.25k	mtscatacfacs	2500	Natural_killer_cell	2.6033
10xv11.25k	10xv11	2500	Natural_killer_cell	2.8418
10xv11.25k	10xv11	2500	CD4+_T_cell	3.26466
10xv11.25k	10xv11	2500	Cytotoxic_T_cell	2.11961
10xv1.25k	10xv1	2500	B_cell	4.2056
10xv1.25k	10xv1	2500	CD14+_monocyte	4.27135
s3atac.25k	s3atac	2500	Cytotoxic_T_cell	1.14438
s3atac.25k	s3atac	2500	CD4+_T_cell	0.915724
s3atac.25k	s3atac	2500	CD14+_monocyte	3.11947
s3atac.25k	s3atac	2500	B_cell	2.63855
10xv11.25k	10xv11	2500	Dendritic_cell	2.24222
10xv1.25k	10xv1	2500	CD16+_monocyte	1.82775
10xv1.25k	10xv1	2500	Cytotoxic_T_cell	2.36032
10xv1.25k	10xv1	2500	Dendritic_cell	1.75016
10xv1.25k	10xv1	2500	Natural_killer_cell	2.82125
10xv11.25k	10xv11	2500	B_cell	5.06201
10xv11.25k	10xv11	2500	CD14+_monocyte	5.12719
10xv11.25k	10xv11	2500	CD16+_monocyte	1.89458
10xv1.25k	10xv1	2500	CD4+_T_cell	3.56275
mtscatacfacs.25k	mtscatacfacs	2500	CD16+_monocyte	2.04556
hydrop.25k	hydrop	2500	Natural_killer_cell	0.648719
mtscatacfacs.25k	mtscatacfacs	2500	B_cell	3.83928
hydrop.25k	hydrop	2500	CD4+_T_cell	1.61327
hydrop.25k	hydrop	2500	CD14+_monocyte	4.37007
hydrop.25k	hydrop	2500	B_cell	1.79208
10xmultiome.25k	10xmultiome	2500	B_cell	3.88574
10xmultiome.25k	10xmultiome	2500	CD14+_monocyte	3.95364
10xmultiome.25k	10xmultiome	2500	CD16+_monocyte	1.65307
10xmultiome.25k	10xmultiome	2500	CD4+_T_cell	2.60918
ddseq.25k	ddseq	2500	Natural_killer_cell	2.00973
ddseq.25k	ddseq	2500	Dendritic_cell	1.55758
ddseq.25k	ddseq	2500	Cytotoxic_T_cell	1.46604
ddseq.25k	ddseq	2500	CD4+_T_cell	2.0674
ddseq.25k	ddseq	2500	CD16+_monocyte	1.56383
ddseq.25k	ddseq	2500	CD14+_monocyte	4.76263
ddseq.25k	ddseq	2500	B_cell	3.4701
mtscatacfacs.25k	mtscatacfacs	2500	CD14+_monocyte	3.67609
10xmultiome.25k	10xmultiome	2500	Cytotoxic_T_cell	2.05231
mtscatac.25k	mtscatac	2500	B_cell	4.53329
mtscatac.25k	mtscatac	2500	CD14+_monocyte	6.19385
mtscatac.25k	mtscatac	2500	CD4+_T_cell	2.80957
mtscatac.25k	mtscatac	2500	Cytotoxic_T_cell	1.95895
mtscatac.25k	mtscatac	2500	Dendritic_cell	1.80523
mtscatac.25k	mtscatac	2500	Natural_killer_cell	2.14391
10xmultiome.25k	10xmultiome	2500	Natural_killer_cell	2.3402
10xv2.25k	10xv2	2500	Natural_killer_cell	2.80289
10xv2.25k	10xv2	2500	Dendritic_cell	1.96251
10xv2.25k	10xv2	2500	Cytotoxic_T_cell	2.09529
10xv2.25k	10xv2	2500	CD4+_T_cell	3.57288
10xv2.25k	10xv2	2500	CD16+_monocyte	2.00388
10xv2.25k	10xv2	2500	CD14+_monocyte	4.02203
hydrop.25k	hydrop	2500	Cytotoxic_T_cell	1.63386
10xmultiome.25k	10xmultiome	2500	Dendritic_cell	1.75524
10xv2.25k	10xv2	2500	B_cell	4.58759
