# Supplementary material for: Systematic benchmarking of single-cell ATAC-sequencing protocols
Source: Nat Biotechnol. 2023 Aug 3;42(6):916–26. doi: 10.1038/s41587-023-01881-x (PMC11180611; doi:10.1038/s41587-023-01881-x)
Supplement: Supplementary file 13 — Source data for Extended Data Fig. 9. [file 41587_2023_1881_MOESM13_ESM.csv]

	tech	depth	%_q30	%_barcodes	TSS_enrichment	Unique_nr_frag	Unique_nr_frag_in_regions	FRIP	%_unique_nr_frag_in_regions_in_cells
5k__BIO_ddseq_m1c1	ddseq	5	93.28668865299561	97.13060629263126	12.829725829725827	2846.0	1543.0	0.5461275271832364	0.3323741998902298
10k__BIO_ddseq_m1c1	ddseq	10	93.28355204899802	97.13030714968373	13.795132614398131	5485.5	2907.0	0.5364236821542119	0.3141621583293293
15k__BIO_ddseq_m1c1	ddseq	15	93.28070018143859	97.12819622471989	13.950409836065573	7942.5	4143.0	0.5284320392981638	0.29838324972516234
20k__BIO_ddseq_m1c1	ddseq	20	93.28011009371994	97.12709809954	14.080309449254008	10219.5	5273.5	0.5213782385253714	0.2843440764280534
5k__BIO_ddseq_m1c2	ddseq	5	93.17520937192063	97.19559090300585	12.55	2707.5	1447.0	0.5464055983171001	0.31738534326522627
10k__BIO_ddseq_m1c2	ddseq	10	93.17323992915489	97.19656856778997	13.540437479047934	5207.5	2750.5	0.5354266788177986	0.30030058045660624
15k__BIO_ddseq_m1c2	ddseq	15	93.1682121833557	97.19545042162191	13.769926658825163	7585.5	3913.5	0.5263796671463881	0.2854225103197241
20k__BIO_ddseq_m1c2	ddseq	20	93.17011257669593	97.19764496061546	13.890408673894909	9766.0	4979.0	0.5190489685210546	0.2722438964644734
25k__BIO_ddseq_m1c2	ddseq	25	93.17142949865496	97.19714139536194	13.897435897435898	11874.0	5955.0	0.5133746915777846	0.26027286292719376
30k__BIO_ddseq_m1c2	ddseq	30	93.17320277195937	97.19764590299276	13.92794470900586	13838.5	6836.5	0.5076390469590693	0.24933070520989156
5k__BIO_ddseq_m1c3	ddseq	5	93.42665458327329	97.16699479879301	13.09807692307692	2944.5	1630.0	0.5607895197913325	0.3502167719305429
10k__BIO_ddseq_m1c3	ddseq	10	93.4287391845466	97.16578500598612	13.970149253731345	5688.5	3093.0	0.5501568108908261	0.33153449908573085
15k__BIO_ddseq_m1c3	ddseq	15	93.42877823700661	97.16530006371421	14.113461126579569	8253.5	4414.0	0.5420956781603201	0.3153126755242136
20k__BIO_ddseq_m1c3	ddseq	20	93.43108033057061	97.16609339726814	14.09679402722881	10639.5	5625.5	0.5356884281369553	0.30083994537483344
25k__BIO_ddseq_m1c3	ddseq	25	93.4303645552643	97.16653681230356	14.124686459147172	12861.5	6722.0	0.5300294659308586	0.28772294579245244
30k__BIO_ddseq_m1c3	ddseq	30	93.43070439325668	97.16776606262998	14.136541941087069	14954.0	7768.0	0.525059963748902	0.27571427757721056
5k__BIO_ddseq_m1c4	ddseq	5	93.53644823045202	97.16763299747439	13.121951219512203	2928.0	1565.0	0.5532550693703309	0.33852143886029185
10k__BIO_ddseq_m1c4	ddseq	10	93.5420197754813	97.17177751552775	14.08064516129032	5645.0	2951.0	0.5421444615202743	0.3202133363875128
15k__BIO_ddseq_m1c4	ddseq	15	93.54534230053916	97.17234967286707	14.33333333333334	8165.0	4203.0	0.5342432950191571	0.3043631318503022
20k__BIO_ddseq_m1c4	ddseq	20	93.54646489811334	97.17213323492106	14.436860068259389	10562.0	5366.0	0.5277777777777778	0.29022182164703714
25k__BIO_ddseq_m1c4	ddseq	25	93.54801390606644	97.17207835840003	14.417647058823524	12792.0	6408.0	0.5218534639100472	0.2774344520657374
30k__BIO_ddseq_m1c4	ddseq	30	93.54939832499079	97.17319794246077	14.394285714285711	14881.0	7382.0	0.5166341396995416	0.26574879601899454
5k__BIO_ddseq_m1c5	ddseq	5	93.22134950783472	97.04702117563293	12.61728395061728	2809.0	1573.0	0.5653501628664495	0.35453806049161163
10k__BIO_ddseq_m1c5	ddseq	10	93.22096148227772	97.04104538843853	13.535483870967742	5408.0	2973.0	0.5536711034778875	0.33538360363082126
15k__BIO_ddseq_m1c5	ddseq	15	93.22022734565537	97.04006618945326	13.840707964601767	7848.0	4227.0	0.5450601459278249	0.31867822960103304
20k__BIO_ddseq_m1c5	ddseq	20	93.22179832311124	97.042238529099	13.970588235294112	10128.0	5379.0	0.5386556927297668	0.30386842318175467
25k__BIO_ddseq_m1c5	ddseq	25	93.22115720981664	97.04387941094552	14.015936254980076	12240.0	6427.0	0.5325264020832329	0.29040744285910713
30k__BIO_ddseq_m1c5	ddseq	30	93.22154299557616	97.04304885091831	14.03448275862069	14281.0	7423.0	0.5275753726853399	0.2781261360022948
35k__BIO_ddseq_m1c5	ddseq	35	93.22078302458546	97.04165657616628	14.08076009501188	16181.0	8320.0	0.5231843284359696	0.26684738853862494
40k__BIO_ddseq_m1c5	ddseq	40	93.22045346663226	97.04101379364101	14.008403361344543	17931.0	9116.0	0.5189033269855494	0.25642876799288383
5k__BIO_ddseq_m1c6	ddseq	5	93.5913115017541	97.25090001310905	12.45	2812.0	1547.0	0.5497177335989523	0.3428638814069139
10k__BIO_ddseq_m1c6	ddseq	10	93.59728590844234	97.25113579734096	13.32733699921446	5445.5	2952.0	0.5395441589544641	0.3240764229564279
15k__BIO_ddseq_m1c6	ddseq	15	93.59617103292689	97.2523610735404	13.581295965016892	7879.0	4187.0	0.5314116408623857	0.30769091695767053
20k__BIO_ddseq_m1c6	ddseq	20	93.59209307162682	97.25307037142753	13.681015943641077	10156.0	5343.5	0.5248863704976012	0.29309569079614767
25k__BIO_ddseq_m1c6	ddseq	25	93.59168092909623	97.2534175544773	13.711603745976003	12281.0	6381.5	0.5191092300904111	0.2799006933177474
5k__BIO_ddseq_m1c7	ddseq	5	93.48716217252334	97.17054673514077	12.613636363636363	3039.0	1580.0	0.5360631104432757	0.3336760150739183
10k__BIO_ddseq_m1c7	ddseq	10	93.4839543654245	97.16825817511295	13.422818791946304	5855.0	3013.0	0.5278192681105303	0.3173840894379276
15k__BIO_ddseq_m1c7	ddseq	15	93.48413491749126	97.16992175558174	13.62	8499.0	4315.0	0.5210053201247478	0.30295823168466224
20k__BIO_ddseq_m1c7	ddseq	20	93.48433138284025	97.17049237984122	13.63128491620112	10979.0	5518.0	0.515919977458439	0.29002411176506593
25k__BIO_ddseq_m1c7	ddseq	25	93.485510880826	97.17112189135909	13.751773049645392	13270.0	6636.0	0.5119856666254788	0.27825459818171316
5k__BIO_ddseq_m1c8	ddseq	5	93.41406539321342	97.1762177123597	12.880476190476191	3175.0	1727.0	0.5516514394887462	0.3495989001839746
10k__BIO_ddseq_m1c8	ddseq	10	93.41834554758755	97.17404224966062	13.472627372627372	6152.0	3293.0	0.544036212745957	0.33395949113852047
15k__BIO_ddseq_m1c8	ddseq	15	93.42184399206113	97.17297644307561	13.637477106227106	8952.0	4735.0	0.5378423078062435	0.3201677121833545
20k__BIO_ddseq_m1c8	ddseq	20	93.42296594991717	97.1720262205975	13.610104580939751	11571.0	6071.0	0.5323559246769693	0.307705250205982
25k__BIO_ddseq_m1c8	ddseq	25	93.42145262071297	97.17288156106096	13.659079903147699	14072.5	7311.5	0.527575214216894	0.2962430211190068
30k__BIO_ddseq_m1c8	ddseq	30	93.42144335210008	97.17336079229752	13.660457214165973	16402.0	8486.0	0.5242228377553891	0.28569330549349253
35k__BIO_ddseq_m1c8	ddseq	35	93.42277679321823	97.17369557325704	13.63900050122842	18599.5	9548.0	0.5209419300909122	0.2758783720307446
5k__BIO_ddseq_m2c1	ddseq	5	90.44815169365037	95.74723850213856	21.3	2306.0	1388.0	0.5932515337423313	0.3236209105735333
10k__BIO_ddseq_m2c1	ddseq	10	90.44785406236203	95.74906268339649	23.98648648648649	4231.0	2470.0	0.5793269230769231	0.2900560807186424
15k__BIO_ddseq_m2c1	ddseq	15	90.44692349511602	95.74765913696996	24.64705882352941	5813.0	3355.0	0.5706214689265536	0.263391799342397
20k__BIO_ddseq_m2c1	ddseq	20	90.44387918008083	95.75188792147338	24.921739130434784	7210.0	4096.0	0.5637434204656973	0.2414332860300079
25k__BIO_ddseq_m2c1	ddseq	25	90.44610073665393	95.75258433589093	24.825396825396822	8413.0	4714.0	0.5570767807585569	0.22294457030515205
30k__BIO_ddseq_m2c1	ddseq	30	90.44881307750526	95.75274451280782	24.9339207048458	9487.0	5248.0	0.5518470790378007	0.20718425041925284
35k__BIO_ddseq_m2c1	ddseq	35	90.44777519325167	95.75259648356909	24.892857142857157	10369.0	5708.0	0.5482449698927889	0.19353020652166258
40k__BIO_ddseq_m2c1	ddseq	40	90.44641637468467	95.75245771763693	24.9559748427673	11170.0	6101.0	0.5454545454545454	0.1815947724346183
45k__BIO_ddseq_m2c1	ddseq	45	90.44763032337411	95.75259679157544	24.944262295081977	11918.0	6448.0	0.5424128835207552	0.1710926145034054
50k__BIO_ddseq_m2c1	ddseq	50	90.44736342575958	95.75220519497489	24.754716981132077	12552.0	6763.0	0.539561777236762	0.16176281491422778
5k__BIO_ddseq_m2c2	ddseq	5	90.55319758099472	95.79128747679503	20.5	2201.0	1311.0	0.590379556557685	0.2988635990219551
10k__BIO_ddseq_m2c2	ddseq	10	90.55323564773083	95.791856956429	23.17525773195876	4013.0	2326.0	0.5747553816046966	0.26513226167300274
15k__BIO_ddseq_m2c2	ddseq	15	90.54622451257397	95.79050166852574	23.42342342342343	5522.0	3146.0	0.5645283018867925	0.2386938675701236
20k__BIO_ddseq_m2c2	ddseq	20	90.54570360150058	95.79239143247271	23.633802816901422	6767.0	3819.0	0.5574924572577942	0.21721238421475106
25k__BIO_ddseq_m2c2	ddseq	25	90.54554984188066	95.79482082735169	23.61290322580645	7842.0	4389.0	0.5515214384508991	0.199372405122208
30k__BIO_ddseq_m2c2	ddseq	30	90.54566966498419	95.79661970248151	23.631205673758867	8819.0	4872.0	0.5468514851485149	0.18428882207590003
35k__BIO_ddseq_m2c2	ddseq	35	90.5469836649235	95.79664450883175	23.709677419354843	9677.0	5284.0	0.5425709515859767	0.1713811411386942
40k__BIO_ddseq_m2c2	ddseq	40	90.54660630756862	95.79612474648314	23.525581395348823	10403.0	5632.0	0.53952802359882	0.16015947237879752
5k__BIO_ddseq_m2c3	ddseq	5	90.89236105087964	95.68904464991624	21.65	2414.0	1445.0	0.5936222403924775	0.3444128132430155
10k__BIO_ddseq_m2c3	ddseq	10	90.8887988903228	95.69345310898211	23.58227848101265	4449.0	2591.0	0.5793335739203657	0.3086808436970484
15k__BIO_ddseq_m2c3	ddseq	15	90.8834051750963	95.69467133142938	23.74468085106384	6174.0	3513.0	0.5688304907761922	0.2802451344750694
20k__BIO_ddseq_m2c3	ddseq	20	90.88406590569419	95.69759909367957	23.877300613496924	7658.0	4278.0	0.5622484572041857	0.256886386245683
25k__BIO_ddseq_m2c3	ddseq	25	90.88449513488267	95.69551102902862	23.901345291479807	8971.0	4966.0	0.5570539419087137	0.2372495167678286
30k__BIO_ddseq_m2c3	ddseq	30	90.88416920280827	95.69589908034708	23.816513761467892	10114.0	5578.0	0.5521313364055299	0.2204734426449321
35k__BIO_ddseq_m2c3	ddseq	35	90.88326114763922	95.6951538711755	23.957446808510653	11083.0	6088.0	0.5475618374558304	0.20598679745350404
40k__BIO_ddseq_m2c3	ddseq	40	90.88359861612993	95.69629810708211	23.79816513761467	11984.0	6510.0	0.5438184663536776	0.1933230635909176
45k__BIO_ddseq_m2c3	ddseq	45	90.88266058866424	95.69634171675845	23.72862957937585	12780.0	6897.0	0.5403419964195321	0.18216983782609047
50k__BIO_ddseq_m2c3	ddseq	50	90.88130234041061	95.6954553280772	23.64150943396227	13471.0	7262.0	0.5379329687280886	0.17226359143344208
5k__BIO_ddseq_m2c4	ddseq	5	90.8603098124012	95.70685069250861	21.96721311475408	2238.0	1342.0	0.5897209985315712	0.3180135672852089
10k__BIO_ddseq_m2c4	ddseq	10	90.8492332603383	95.70970730815405	24.65853658536586	4063.0	2390.0	0.5768933539412674	0.28371459740675614
15k__BIO_ddseq_m2c4	ddseq	15	90.86086341423898	95.71124992790044	25.26126126126126	5579.0	3237.0	0.5681718544498027	0.2566152056598252
20k__BIO_ddseq_m2c4	ddseq	20	90.85931088702037	95.71114727639916	25.659793814433005	6811.0	3936.0	0.5610647777904718	0.23450802575598984
25k__BIO_ddseq_m2c4	ddseq	25	90.85992739114911	95.70991063220107	25.60000000000001	7893.0	4539.0	0.5569820011942336	0.2160369815870996
30k__BIO_ddseq_m2c4	ddseq	30	90.86044847801553	95.71061990884017	25.661157024793397	8854.0	5031.0	0.5515306678287395	0.2003187901894776
35k__BIO_ddseq_m2c4	ddseq	35	90.86093301166238	95.71023007842938	25.61538461538461	9743.0	5467.0	0.547631352282515	0.18680830624928507
40k__BIO_ddseq_m2c4	ddseq	40	90.86167098301637	95.70925471916244	25.528888888888886	10517.0	5864.0	0.5440004721713982	0.17506516343527917
45k__BIO_ddseq_m2c4	ddseq	45	90.86381848202842	95.71076723529112	25.52321981424148	11182.0	6193.0	0.541462951535577	0.16473842788134194
50k__BIO_ddseq_m2c4	ddseq	50	90.86251892715421	95.71066067666523	25.436408977556106	11769.0	6486.0	0.5392814318070791	0.15559098655981818
5k__OHS_s3atac_mouse	s3atac	5	86.87687153904963	100.0	2.741379310344825	770.0	282.0	0.3816658066582445	0.29423069125783907
10k__OHS_s3atac_mouse	s3atac	10	86.88131051388885	100.0	4.95	1529.0	558.0	0.3788167938931298	0.26825570960497275
15k__OHS_s3atac_mouse	s3atac	15	86.88707903308334	100.0	6.3333333333333375	2262.0	829.0	0.3791430881164107	0.24719790872320405
20k__OHS_s3atac_mouse	s3atac	20	86.88821702637895	100.0	7.049180327868855	2966.0	1085.0	0.3796728971962617	0.22982255409974545
25k__OHS_s3atac_mouse	s3atac	25	86.89353790204387	100.0	7.5	3647.0	1344.0	0.3797491039426523	0.21542664886842333
30k__OHS_s3atac_mouse	s3atac	30	86.89363085212428	100.0	7.915492957746481	4302.0	1595.0	0.3778533268576979	0.20328306119731482
35k__OHS_s3atac_mouse	s3atac	35	86.89375328502308	100.0	8.315789473684214	4976.0	1842.0	0.3777937995674116	0.19278616605715476
40k__OHS_s3atac_mouse	s3atac	40	86.8957206223731	100.0	8.50632911392405	5612.0	2070.0	0.3773694247343346	0.18375663514419974
45k__OHS_s3atac_mouse	s3atac	45	86.89707060652131	100.0	8.608695652173912	6250.0	2321.0	0.378026386416928	0.17582874358189873
50k__OHS_s3atac_mouse	s3atac	50	86.89574366147036	100.0	8.760784313725491	6844.0	2536.0	0.3786117483310565	0.16882547864622174
5k__TXG_10xmultiome_e18mousebrainfresh	10xmultiome	5	92.28254709515168	97.14180975513085	24.20689655172414	3342.0	1744.0	0.5213675213675214	0.39910264461730727
10k__TXG_10xmultiome_e18mousebrainfresh	10xmultiome	10	92.28461971443168	97.14846587760587	25.68372093023256	6196.0	3147.0	0.5067178502879078	0.36109446816100216
15k__TXG_10xmultiome_e18mousebrainfresh	10xmultiome	15	92.28854513700239	97.15103146578326	25.834482758620684	8643.0	4308.0	0.496147495872317	0.33021614787355613
20k__TXG_10xmultiome_e18mousebrainfresh	10xmultiome	20	92.28857016446668	97.15150802705146	25.89977220956719	10788.0	5298.0	0.4886169232793789	0.3043635131011517
25k__TXG_10xmultiome_e18mousebrainfresh	10xmultiome	25	92.28878739346698	97.15069425894505	25.782082324455224	12649.0	6157.0	0.4825124910778016	0.28223223328684166
30k__TXG_10xmultiome_e18mousebrainfresh	10xmultiome	30	92.28956034642675	97.15166928765503	25.69872958257712	14266.0	6882.0	0.478216299333675	0.26303197003244577
35k__TXG_10xmultiome_e18mousebrainfresh	10xmultiome	35	92.28812828894277	97.15068069024338	25.47337278106508	15728.0	7521.0	0.4745559289486318	0.2461663791811964
40k__TXG_10xmultiome_e18mousebrainfresh	10xmultiome	40	92.28785953520547	97.15154926714366	25.31249999999998	16994.0	8068.0	0.4713776276276276	0.2312532953936449
5k__TXG_10xv11_adultmousecortexchromiumx	10xv11	5	87.4107937392496	95.0003390708277	12.880122950819672	2303.0	1131.0	0.49786627966451324	0.24529020768375545
10k__TXG_10xv11_adultmousecortexchromiumx	10xv11	10	87.40562961864558	95.00074761864371	15.062504982858972	4440.0	2157.5	0.4913449888031665	0.2335134159570311
15k__TXG_10xv11_adultmousecortexchromiumx	10xv11	15	87.40677707072516	94.99889867672616	15.617742987605993	6407.5	3100.0	0.4868469134199272	0.22326501625820272
20k__TXG_10xv11_adultmousecortexchromiumx	10xv11	20	87.40729838360339	94.99762029530015	15.802580832245901	8262.5	3959.0	0.4830624777086855	0.21404617311936613
25k__TXG_10xv11_adultmousecortexchromiumx	10xv11	25	87.40552526730957	94.9965912759433	15.878376990241389	10003.5	4764.0	0.48030540202360483	0.20567342094756072
30k__TXG_10xv11_adultmousecortexchromiumx	10xv11	30	87.40584110444243	94.99632785882817	15.913664596273293	11637.5	5509.5	0.4773018163935939	0.1980174193190177
35k__TXG_10xv11_adultmousecortexchromiumx	10xv11	35	87.40443120335952	94.99602223303769	15.8618447198237	13154.0	6199.0	0.4750065644016422	0.19093335382244989
40k__TXG_10xv11_adultmousecortexchromiumx	10xv11	40	87.40257515452355	94.99533826410811	15.929589097666739	14608.0	6849.0	0.4725259398899566	0.18437946603245237
45k__TXG_10xv11_adultmousecortexchromiumx	10xv11	45	87.40364692313776	94.99548961941655	15.861413213652026	15984.0	7448.0	0.47073760370643647	0.17827214018100662
50k__TXG_10xv11_adultmousecortexchromiumx	10xv11	50	87.40410022074364	94.99623197209061	15.84210526315789	17268.0	8013.5	0.46885076731530695	0.17258516762632978
5k__TXG_10xv1_adultmousefresh	10xv1	5	93.91101032758036	98.03640369277254	20.05	3229.0	2180.0	0.6695692025664528	0.4924669634434507
10k__TXG_10xv1_adultmousefresh	10xv1	10	93.9156702670349	98.03510909182943	21.04	5982.0	3984.0	0.6612107623318386	0.4498965602930391
15k__TXG_10xv1_adultmousefresh	10xv1	15	93.91289422658402	98.03611482646131	21.41007194244604	8366.0	5515.0	0.6541272780430757	0.4144290572403591
20k__TXG_10xv1_adultmousefresh	10xv1	20	93.91328334547624	98.03519419621342	21.47766323024056	10452.0	6815.0	0.6480930720783765	0.38444451187010065
25k__TXG_10xv1_adultmousefresh	10xv1	25	93.91240910096687	98.03571861472733	21.4285714285714	12274.0	7948.0	0.6436485195797517	0.35862843220251095
30k__TXG_10xv1_adultmousefresh	10xv1	30	93.91278383982433	98.03543064067874	21.52136752136752	13887.0	8953.0	0.6396526772793053	0.33614195486429527
35k__TXG_10xv1_adultmousefresh	10xv1	35	93.91151108653972	98.03562371319494	21.474860335195523	15335.0	9843.0	0.6361867704280155	0.31632193445376
40k__TXG_10xv1_adultmousefresh	10xv1	40	93.9121657221633	98.0362701070485	21.467336683417084	16690.0	10615.0	0.6330532212885154	0.29876308511402405
45k__TXG_10xv1_adultmousefresh	10xv1	45	93.91206196856858	98.03651388094401	21.462962962962965	17869.0	11298.0	0.6307120618660239	0.2830319201027594
50k__TXG_10xv1_adultmousefresh	10xv1	50	93.91279471637274	98.03721293395147	21.38942307692308	18961.0	11886.0	0.628296654669892	0.26890576836985625
5k__TXG_10xv2_adultmousecortex	10xv2	5	86.45862006995642	95.63858244751964	15.067986798679868	2662.5	1332.0	0.5181619427017832	0.2675890358965966
10k__TXG_10xv2_adultmousecortex	10xv2	10	86.4563749571291	95.63662622904135	16.8792523364486	5149.0	2531.0	0.5111521679651438	0.25470132623147757
15k__TXG_10xv2_adultmousecortex	10xv2	15	86.45561525398182	95.63567003027946	17.044727636181907	7464.5	3630.5	0.5050968181649558	0.24342587359932308
20k__TXG_10xv2_adultmousecortex	10xv2	20	86.45550381585713	95.6374442691229	17.094615066795203	9621.0	4639.0	0.500317779155983	0.23340613024108905
25k__TXG_10xv2_adultmousecortex	10xv2	25	86.45691313644623	95.63854128073447	17.13917546792807	11660.0	5584.0	0.49650722041960627	0.22428926046825445
30k__TXG_10xv2_adultmousecortex	10xv2	30	86.45546677984997	95.6382797948052	17.151771793054568	13557.0	6450.5	0.49281590574610645	0.21596562683774642
35k__TXG_10xv2_adultmousecortex	10xv2	35	86.4544626376811	95.6366821429059	17.088264476767506	15383.5	7259.5	0.48989104063624034	0.208304148256282
40k__TXG_10xv2_adultmousecortex	10xv2	40	86.4534110553149	95.63644959186789	17.07119575419376	17064.5	8021.5	0.4871020081045647	0.20119863708899566
45k__TXG_10xv2_adultmousecortex	10xv2	45	86.4534613912932	95.6359869906383	17.079604026438666	18642.0	8713.0	0.4843275499541203	0.19461461456911566
50k__TXG_10xv2_adultmousecortex	10xv2	50	86.45328161551701	95.63617862164034	17.056855153128442	20129.5	9388.5	0.48230691776830226	0.18846164038120655
5k__TXG_10xv2_adultmousecortexchromiumx	10xv2	5	86.51597152305074	95.69417640634191	15.182745825602955	2689.0	1345.0	0.5150465185926498	0.2683366217516044
10k__TXG_10xv2_adultmousecortexchromiumx	10xv2	10	86.51676973254393	95.68907102875497	16.839642857142856	5191.5	2554.0	0.5082764839889313	0.25530930148627906
15k__TXG_10xv2_adultmousecortexchromiumx	10xv2	15	86.51660881732296	95.68676462758073	17.02990053010899	7536.5	3654.5	0.5025140897742476	0.24396193045988968
20k__TXG_10xv2_adultmousecortexchromiumx	10xv2	20	86.51492164877361	95.6849849642006	16.99305588812796	9723.5	4672.5	0.4979786270307123	0.23381065171880155
25k__TXG_10xv2_adultmousecortexchromiumx	10xv2	25	86.5153673966936	95.68587024301351	17.002958579881657	11779.0	5605.0	0.4934379927724559	0.22462901885569772
30k__TXG_10xv2_adultmousecortexchromiumx	10xv2	30	86.51364975699232	95.68651266922076	17.0	13688.0	6470.0	0.49011366880121376	0.21622609778429583
35k__TXG_10xv2_adultmousecortexchromiumx	10xv2	35	86.51344953292251	95.68707386228577	16.96095821920786	15499.0	7269.5	0.48688963999860857	0.20849305871574225
40k__TXG_10xv2_adultmousecortexchromiumx	10xv2	40	86.51349107411824	95.68746282522517	16.923599575489114	17209.0	8021.5	0.48387078382026516	0.20135301354731472
45k__TXG_10xv2_adultmousecortexchromiumx	10xv2	45	86.51228821818506	95.68761860353654	16.891292408539293	18810.5	8728.0	0.48107740605644367	0.194706542688311
50k__TXG_10xv2_adultmousecortexchromiumx	10xv2	50	86.51171896643514	95.68775899307583	16.892386201265566	20326.5	9402.0	0.4788824857593106	0.18851145414845075
5k__VIB_hydrop_1	hydrop	5	90.60367238232516	88.69543286100931	1.95	281.0	127.0	0.4384615384615384	0.116307391044725
10k__VIB_hydrop_1	hydrop	10	90.6103785664273	88.69378897817445	3.65	535.0	194.0	0.3672438672438672	0.08975230318986481
15k__VIB_hydrop_1	hydrop	15	90.60398897888113	88.69230208821189	5.25	763.0	247.0	0.3218367030353172	0.07329827456752679
20k__VIB_hydrop_1	hydrop	20	90.60910895437519	88.69072854267911	6.45	972.0	285.0	0.2868098159509202	0.06204116506780729
25k__VIB_hydrop_1	hydrop	25	90.61002632347804	88.68993705226914	7.4	1166.0	315.0	0.2620649413056909	0.05382827578074611
30k__VIB_hydrop_1	hydrop	30	90.6110291054104	88.69102891903584	8.15	1343.0	334.0	0.2416267942583732	0.047583018639930426
35k__VIB_hydrop_1	hydrop	35	90.6123813423843	88.691811138177	8.866141732283465	1509.0	354.0	0.2251256281407035	0.04266144986385148
40k__VIB_hydrop_1	hydrop	40	90.61165249816727	88.69000225033088	9.42245989304812	1662.0	367.0	0.2124789207419898	0.03867049571423585
45k__VIB_hydrop_1	hydrop	45	90.6099769388741	88.68965094939674	9.9	1799.0	377.0	0.2015613910574875	0.03538795690296944
50k__VIB_hydrop_1	hydrop	50	90.61025002717936	88.68955173125318	10.339080459770116	1942.0	389.0	0.1924315619967793	0.03263574833109916
5k__VIB_hydrop_2	hydrop	5	90.37105620588474	88.62774095506082	4.35	574.0	243.0	0.415234375	0.10378620607034798
10k__VIB_hydrop_2	hydrop	10	90.37417500479911	88.63021038691559	7.5	1075.0	415.0	0.3775561097256857	0.08726277431272265
15k__VIB_hydrop_2	hydrop	15	90.36602310786111	88.63408959398205	9.15	1502.0	542.0	0.3492601726263872	0.07537730699157606
20k__VIB_hydrop_2	hydrop	20	90.36201700852128	88.63448420041397	10.15	1890.0	640.0	0.3303964757709251	0.06634977413015378
25k__VIB_hydrop_2	hydrop	25	90.36197585264473	88.63921223038498	10.894736842105267	2223.0	714.0	0.3140595422474617	0.0592826857057745
30k__VIB_hydrop_2	hydrop	30	90.3614478472506	88.64026311919014	11.4	2527.0	779.0	0.3015052593398621	0.05360535385496276
35k__VIB_hydrop_2	hydrop	35	90.35975092028792	88.63962557967679	11.75	2827.0	828.0	0.2906137184115523	0.04892575827745122
40k__VIB_hydrop_2	hydrop	40	90.36067236674606	88.63950117683244	11.993377483443703	3089.0	878.0	0.282472613458529	0.04502445994369572
45k__VIB_hydrop_2	hydrop	45	90.36003553318592	88.63811726687939	12.171171171171174	3323.0	918.0	0.2735590118938701	0.041701801974927996
50k__VIB_hydrop_2	hydrop	50	90.36021566063052	88.63982224132411	12.305555555555548	3565.0	956.0	0.2659633536923931	0.038843322142062216
5k__VIB_hydrop_3	hydrop	5	90.4775117926553	88.39195196572189	3.1	397.0	176.0	0.4442896935933147	0.10876568672177012
10k__VIB_hydrop_3	hydrop	10	90.47677644658336	88.39799717747555	5.8	747.0	296.0	0.3953488372093023	0.08934749579056618
15k__VIB_hydrop_3	hydrop	15	90.47787535130713	88.39436143780988	7.45	1049.0	394.0	0.3619047619047619	0.07598687860167415
20k__VIB_hydrop_3	hydrop	20	90.47934820764371	88.3952148310832	8.4	1311.0	467.0	0.3341677096370463	0.06621401060204074
25k__VIB_hydrop_3	hydrop	25	90.47795911403318	88.39363644290799	9.15929203539823	1559.0	523.0	0.313103448275862	0.058770116422504286
30k__VIB_hydrop_3	hydrop	30	90.4787100904637	88.3952183316837	9.85	1764.0	572.0	0.2977029496215087	0.052877930040430766
35k__VIB_hydrop_3	hydrop	35	90.47860014938513	88.39477167744901	10.35	1975.0	618.0	0.2847369006563577	0.04808415460406787
40k__VIB_hydrop_3	hydrop	40	90.47841859276208	88.39637331442962	10.80952380952382	2167.0	652.0	0.2723828307468729	0.04410994733473995
45k__VIB_hydrop_3	hydrop	45	90.48028241758857	88.3979311187232	11.15	2323.0	691.0	0.2624982059991388	0.04075001460236474
50k__VIB_hydrop_3	hydrop	50	90.48128972904902	88.39706084163184	11.428571428571429	2486.0	720.0	0.2546646495209279	0.03787509897738231
5k__VIB_hydrop_4	hydrop	5	90.91422633958393	88.48249223828037	4.0	452.0	197.0	0.4419575113808801	0.11086716533662748
10k__VIB_hydrop_4	hydrop	10	90.92511398888288	88.48541432532846	6.75	833.0	334.0	0.3932871214885078	0.09185660447179683
15k__VIB_hydrop_4	hydrop	15	90.92411113591781	88.48161797727579	8.113207547169809	1170.0	437.0	0.3574990195529161	0.07851411281268245
20k__VIB_hydrop_4	hydrop	20	90.92074568947484	88.48351371828265	9.257142857142856	1454.0	516.0	0.3332054479186648	0.0686169516867189
25k__VIB_hydrop_4	hydrop	25	90.91888943491048	88.48418483356541	9.95	1719.0	567.0	0.3128606760098928	0.060968212734490775
30k__VIB_hydrop_4	hydrop	30	90.91797985139621	88.48627103799406	10.60185185185185	1950.0	624.0	0.2966937264781811	0.05485045346242652
35k__VIB_hydrop_4	hydrop	35	90.9168986288503	88.4851183999421	11.019607843137251	2148.0	670.0	0.2843191450156624	0.049858875895811894
40k__VIB_hydrop_4	hydrop	40	90.91723871800443	88.48334727270677	11.45	2356.0	714.0	0.2752893809763462	0.0457222260173862
45k__VIB_hydrop_4	hydrop	45	90.91899872371981	88.48394207359648	11.818181818181806	2540.0	753.0	0.2658940397350993	0.042217965600897314
50k__VIB_hydrop_4	hydrop	50	90.91896363194469	88.48239924208197	12.15625	2696.0	795.0	0.2572381119494648	0.03922086164480926
5k__VIB_hydrop_5	hydrop	5	90.29371942548833	88.30036516464853	3.9	454.0	196.0	0.4293193717277487	0.08768196309655425
10k__VIB_hydrop_5	hydrop	10	90.29192322069736	88.3174583097877	7.15	858.0	338.0	0.3900275313551545	0.07370352355286554
15k__VIB_hydrop_5	hydrop	15	90.2889971640594	88.3132339833973	9.250000000000002	1226.0	451.0	0.3612048818488704	0.06378029019112352
20k__VIB_hydrop_5	hydrop	20	90.28903017048326	88.31328813920733	10.47222222222222	1547.0	530.0	0.337754749568221	0.056350874866623414
25k__VIB_hydrop_5	hydrop	25	90.29240169173848	88.31389687642438	11.3	1829.0	602.0	0.3199233716475095	0.05054937444680097
30k__VIB_hydrop_5	hydrop	30	90.29326060559075	88.31151620679736	11.906976744186046	2078.0	663.0	0.3033613445378151	0.04584954531838531
35k__VIB_hydrop_5	hydrop	35	90.29319864283792	88.31049180628722	12.491228070175437	2309.0	715.0	0.290142158005127	0.041964426530199946
40k__VIB_hydrop_5	hydrop	40	90.29247733271194	88.31121013559972	12.94594594594596	2539.0	759.0	0.2781763480675769	0.03870974693532141
45k__VIB_hydrop_5	hydrop	45	90.29168598863276	88.31133283986183	13.25	2740.0	799.0	0.2675845074195103	0.03592492545475115
50k__VIB_hydrop_5	hydrop	50	90.29193020525982	88.31165733826506	13.55	2931.0	830.0	0.2589831804281345	0.03353113546221508
