# Supplementary material for: Systematic benchmarking of single-cell ATAC-sequencing protocols
Source: Nat Biotechnol. 2023 Aug 3;42(6):916–26. doi: 10.1038/s41587-023-01881-x (PMC11180611; doi:10.1038/s41587-023-01881-x)
Supplement: Supplementary file 14 — Source data for Extended Data Fig. 10. [file 41587_2023_1881_MOESM14_ESM.csv]

	mean_frag_per_bc	median_uniq_frag_per_bc	total_unique_frag_count	total_frag_count	cell_barcode_count	total_reads	mean_reads_per_barcode	duplication_rate	sampling_fraction	sample
0	0.0	0.0	0	0	0	0.0	0.0	0.0	0.0	VIB_10xv1_1.FULL
1	3728.369475706835	2160.0	12762972	13582450	3643	22681933.6	6226.1689816085645	0.06033359224587611	0.1	VIB_10xv1_1.FULL
2	7457.157836947571	4043.0	24153070	27166426	3643	45363867.2	12452.337963217129	0.11092206240158349	0.2	VIB_10xv1_1.FULL
3	11183.960197639308	5706.0	34436935	40743167	3643	68045800.8	18678.50694482569	0.15478011319051363	0.3	VIB_10xv1_1.FULL
4	14912.08838869064	7153.0	43818915	54324738	3643	90727734.4	24904.675926434258	0.19338929899671123	0.4	VIB_10xv1_1.FULL
5	18639.72110897612	8449.0	52450379	67904504	3643	113409668.0	31130.84490804282	0.22758615540436022	0.5	VIB_10xv1_1.FULL
6	22368.178973373597	9609.0	60422884	81487276	3643	136091601.6	37357.01388965138	0.2584991551319006	0.6	VIB_10xv1_1.FULL
7	26097.12462256382	10649.0	67850106	95071825	3643	158773535.2	43583.182871259945	0.28632793154018027	0.7	VIB_10xv1_1.FULL
8	29825.09250617623	11601.0	74783353	108652812	3643	181455468.8	49809.351852868516	0.31172188162051434	0.8	VIB_10xv1_1.FULL
9	33552.81773263794	12458.0	81281453	122232915	3643	204137402.4	56035.52083447708	0.3350281059729288	0.9	VIB_10xv1_1.FULL
10	0.0	0.0	0	0	0	0.0	0.0	0.0	0.0	VIB_10xv1_2.FULL
11	475.47994909779095	252.0	28536038	29144068	61294	34721299.2	566.4714197148172	0.020862907676443797	0.1	VIB_10xv1_2.FULL
12	950.9480536430972	493.0	55912082	58287410	61294	69442598.4	1132.9428394296344	0.04075199086732452	0.2	VIB_10xv1_2.FULL
13	1426.4040852285705	727.0	82203190	87430012	61294	104163897.6	1699.4142591444513	0.059782926713998395	0.3	VIB_10xv1_2.FULL
14	1901.890739713512	953.0	107491108	116574491	61294	138885196.8	2265.885678859269	0.07791913069558246	0.4	VIB_10xv1_2.FULL
15	2377.351535223676	1170.0	131820292	145717385	61294	173606496.0	2832.3570985740857	0.0953701783764511	0.5	VIB_10xv1_2.FULL
16	2852.794417071818	1379.0	155269203	174859181	61294	208327795.2	3398.8285182889026	0.11203288204809789	0.6	VIB_10xv1_2.FULL
17	3328.270940059386	1582.0	177865494	204003039	61294	243049094.39999998	3965.2999380037195	0.12812331192772083	0.7	VIB_10xv1_2.FULL
18	3803.735618494469	1779.0	199687143	233146171	61294	277770393.6	4531.771357718538	0.1435109479022926	0.8	VIB_10xv1_2.FULL
19	4279.203951447124	1968.0	220753762	262289527	61294	312491692.8	5098.242777433355	0.15835845782740687	0.9	VIB_10xv1_2.FULL
20	0.0	0.0	0	0	0	0.0	0.0	0.0	0.0	CNA_10xv11_1.FULL
21	3932.01453143535	2132.5	11312968	13258753	3372	23540955.200000003	6981.3034400949	0.14675475137066057	0.1	CNA_10xv11_1.FULL
22	7865.2891459074735	3726.0	19906229	26521755	3372	47081910.400000006	13962.6068801898	0.249437716320055	0.2	CNA_10xv11_1.FULL
23	11796.459667852909	4957.5	26763094	39777662	3372	70622865.6	20943.910320284696	0.3271828293980677	0.3	CNA_10xv11_1.FULL
24	15729.169632265715	5958.0	32426003	53038760	3372	94163820.80000001	27925.2137603796	0.38863572602376073	0.4	CNA_10xv11_1.FULL
25	19661.130486358245	6767.0	37219016	66297332	3372	117704776.0	34906.517200474496	0.4386046183577946	0.5	CNA_10xv11_1.FULL
26	23591.98309608541	7435.0	41344627	79552167	3372	141245731.2	41887.82064056939	0.4802828312646719	0.6	CNA_10xv11_1.FULL
27	27522.94246737841	8010.0	44953480	92807362	3372	164786686.39999998	48869.12408066429	0.515625926313906	0.7	CNA_10xv11_1.FULL
28	31458.34252669039	8461.5	48153405	106077531	3372	188327641.60000002	55850.4275207592	0.5460546211242416	0.8	CNA_10xv11_1.FULL
29	35389.3487544484	8881.5	50999564	119332884	3372	211868596.8	62831.730960854096	0.5726277427435676	0.9	CNA_10xv11_1.FULL
30	0.0	0.0	0	0	0	0.0	0.0	0.0	0.0	CNA_10xv11_2.FULL
31	4017.2770508303975	2244.0	13173354	15964659	3974	26653388.5	6706.942249622546	0.17484275736800892	0.1	CNA_10xv11_2.FULL
32	8034.863110216406	3832.5	22695203	31930546	3974	53306777.0	13413.884499245092	0.28923222922652186	0.2	CNA_10xv11_2.FULL
33	12049.689984901865	5068.0	30065872	47885468	3974	79960165.5	20120.82674886764	0.3721295153677938	0.3	CNA_10xv11_2.FULL
34	16066.427277302466	5994.0	36021313	63847982	3974	106613554.0	26827.768998490184	0.43582691462355067	0.4	CNA_10xv11_2.FULL
35	20082.39632611978	6767.5	40974515	79807443	3974	133266942.5	33534.71124811273	0.48658278652029985	0.5	CNA_10xv11_2.FULL
36	24099.85405133367	7407.0	45195495	95772820	3974	159920331.0	40241.65349773528	0.5280968546190872	0.6	CNA_10xv11_2.FULL
37	28117.502013085053	7938.0	48852396	111738953	3974	186573719.5	46948.595747357824	0.5627988746234269	0.7	CNA_10xv11_2.FULL
38	32132.080523402117	8393.5	52056849	127692888	3974	213227108.0	53655.53799698037	0.5923277340238401	0.8	CNA_10xv11_2.FULL
39	36150.11927528938	8795.0	54904641	143660574	3974	239880496.5	60362.48024660292	0.6178169175350782	0.9	CNA_10xv11_2.FULL
40	0.0	0.0	0	0	0	0.0	0.0	0.0	0.0	CNA_10xv11_3.FULL
41	2638.3362748779573	1799.0	13239729	14051779	5326	20574319.1	3862.996451370635	0.05778983572115673	0.1	CNA_10xv11_3.FULL
42	5277.076417574164	3392.5	25061524	28105709	5326	41148638.2	7725.99290274127	0.10831198031688152	0.2	CNA_10xv11_3.FULL
43	7915.108711978971	4799.0	35695136	42155869	5326	61722957.3	11588.989354111904	0.15325820943223825	0.3	CNA_10xv11_3.FULL
44	10555.22437101014	6068.0	45345709	56217125	5326	82297276.4	15451.98580548254	0.19338263918690257	0.4	CNA_10xv11_3.FULL
45	13192.442358242584	7203.0	54127677	70262948	5326	102871595.5	19314.982256853174	0.22964124704815972	0.5	CNA_10xv11_3.FULL
46	15832.161472024032	8248.0	62186782	84322092	5326	123445914.6	23177.978708223807	0.2625090231395113	0.6	CNA_10xv11_3.FULL
47	18470.807172362	9200.5	69608515	98375519	5326	144020233.7	27040.97515959444	0.2924203530758501	0.7	CNA_10xv11_3.FULL
48	21110.28558017274	10049.5	76473695	112433381	5326	164594552.8	30903.97161096508	0.3198310473292625	0.8	CNA_10xv11_3.FULL
49	23747.953435974465	10831.5	82841177	126481600	5326	185168871.9	34766.96806233571	0.34503376775752365	0.9	CNA_10xv11_3.FULL
50	0.0	0.0	0	0	0	0.0	0.0	0.0	0.0	CNA_10xv11_4.FULL
51	11833.500598802397	8130.0	8147110	9880973	835	13167232.5	15769.140718562874	0.17547492539449303	0.1	CNA_10xv11_4.FULL
52	23669.668263473053	13628.0	13914534	19764173	835	26334465.0	31538.28143712575	0.295971857765058	0.2	CNA_10xv11_4.FULL
53	35501.90059880239	17752.0	18256220	29644087	835	39501697.5	47307.422155688626	0.38415306904206564	0.3	CNA_10xv11_4.FULL
54	47342.99281437126	20676.0	21671428	39531399	835	52668930.0	63076.5628742515	0.45179202992537654	0.4	CNA_10xv11_4.FULL
55	59179.40359281437	22956.0	24446376	49414802	835	65836162.5	78845.70359281437	0.5052823241100916	0.5	CNA_10xv11_4.FULL
56	71014.09221556886	24829.0	26762505	59296767	835	79003395.0	94614.84431137725	0.5486683953612513	0.6	CNA_10xv11_4.FULL
57	82841.80718562874	26436.0	28728787	69172909	835	92170627.5	110383.98502994012	0.5846815261159538	0.7	CNA_10xv11_4.FULL
58	94683.90299401198	27982.0	30435717	79061059	835	105337860.0	126153.125748503	0.6150352982243762	0.8	CNA_10xv11_4.FULL
59	106516.79520958084	29270.0	31926512	88941524	835	118505092.5	141922.26646706587	0.6410392967856049	0.9	CNA_10xv11_4.FULL
60	0.0	0.0	0	0	0	0.0	0.0	0.0	0.0	CNA_10xv11_5.FULL
61	8195.836734693878	5394.5	8304610	9638304	1176	11896482.5	10116.056547619048	0.13837434469798837	0.1	CNA_10xv11_5.FULL
62	16393.13520408163	9426.5	14650035	19278327	1176	23792965.0	20232.113095238095	0.24007747145278738	0.2	CNA_10xv11_5.FULL
63	24588.57738095238	12487.0	19710427	28916167	1176	35689447.5	30348.16964285714	0.31835962214494057	0.3	CNA_10xv11_5.FULL
64	32783.933673469386	14865.0	23876421	38553906	1176	47585930.0	40464.22619047619	0.38070033682190335	0.4	CNA_10xv11_5.FULL
65	40980.550170068025	16840.0	27390621	48193127	1176	59482412.5	50580.28273809524	0.43164881166561364	0.5	CNA_10xv11_5.FULL
66	49177.59013605442	18516.5	30404871	57832846	1176	71378895.0	60696.33928571428	0.4742629301003101	0.6	CNA_10xv11_5.FULL
67	57371.93112244898	19812.0	33025465	67469391	1176	83275377.5	70812.39583333333	0.5105118853081095	0.7	CNA_10xv11_5.FULL
68	65568.85714285714	20895.5	35340942	77108976	1176	95171860.0	80928.45238095238	0.5416753816053789	0.8	CNA_10xv11_5.FULL
69	73764.78911564626	21843.5	37399768	86747392	1176	107068342.5	91044.50892857143	0.5688657936828809	0.9	CNA_10xv11_5.FULL
70	0.0	0.0	0	0	0	0.0	0.0	0.0	0.0	STA_10xv11_1.FULL
71	894.4452833937708	462.0	16354864	18006078	20131	22189100.900000002	1102.235403109632	0.09170314601547322	0.1	STA_10xv11_1.FULL
72	1788.898763101684	857.0	30009214	36012321	20131	44378201.800000004	2204.470806219264	0.16669592054341623	0.2	STA_10xv11_1.FULL
73	2683.411554319209	1198.0	41618787	54019758	20131	66567302.699999996	3306.7062093288955	0.22956361633460112	0.3	STA_10xv11_1.FULL
74	3577.82956634047	1492.0	51619096	72025287	20131	88756403.60000001	4408.941612438528	0.2833198151643603	0.4	STA_10xv11_1.FULL
75	4472.327107446227	1751.0	60330018	90032417	20131	110945504.5	5511.17701554816	0.3299078264221208	0.5	STA_10xv11_1.FULL
76	5366.721374993791	1976.0	68003665	108037468	20131	133134605.39999999	6613.412418657791	0.3705548060419187	0.6	STA_10xv11_1.FULL
77	6261.17425860613	2180.0	74810136	126043699	20131	155323706.29999998	7715.647821767422	0.4064746068742397	0.7	STA_10xv11_1.FULL
78	7155.651582137003	2362.0	80890071	144050422	20131	177512807.20000002	8817.883224877056	0.4384600206169476	0.8	STA_10xv11_1.FULL
79	8050.205851671551	2523.0	86359646	162058694	20131	199701908.1	9920.118627986687	0.467108836505865	0.9	STA_10xv11_1.FULL
80	0.0	0.0	0	0	0	0.0	0.0	0.0	0.0	STA_10xv11_2.FULL
81	446.68340938613727	225.0	12296231	13410776	30023	16961990.7	564.9665489791159	0.08310816614937122	0.1	STA_10xv11_2.FULL
82	893.3526296506012	415.0	22699969	26821126	30023	33923981.4	1129.9330979582319	0.15365339247874976	0.2	STA_10xv11_2.FULL
83	1339.8646704193452	579.0	31604769	40226757	30023	50885972.1	1694.899646937348	0.2143346529276521	0.3	STA_10xv11_2.FULL
84	1786.5329913732803	720.0	39296832	53637080	30023	67847962.8	2259.8661959164638	0.2673569851304359	0.4	STA_10xv11_2.FULL
85	2233.207341038537	842.0	45996077	67047584	30023	84809953.5	2824.83274489558	0.3139786065967716	0.5	STA_10xv11_2.FULL
86	2679.937214801985	951.0	51870763	80459755	30023	101771944.2	3389.799293874696	0.3553203958923315	0.6	STA_10xv11_2.FULL
87	3126.530093594911	1047.0	57059901	93867813	30023	118733934.89999999	3954.7658428538116	0.39212495554786175	0.7	STA_10xv11_2.FULL
88	3573.2188988442194	1131.0	61673453	107278751	30023	135695925.6	4519.7323918329275	0.4251102625160131	0.8	STA_10xv11_2.FULL
89	4019.860273790094	1207.0	65787288	120688265	30023	152657916.3	5084.698940812044	0.45489904921576263	0.9	STA_10xv11_2.FULL
90	0.0	0.0	0	0	0	0.0	0.0	0.0	0.0	TXG_10xv11_1.FULL
91	2971.516220277557	2279.0	31291062	33616763	11313	52573020.300000004	4647.133412887829	0.0691827764618503	0.1	TXG_10xv11_1.FULL
92	5943.176434190754	4252.0	58546085	67235155	11313	105146040.60000001	9294.266825775658	0.1292340294299909	0.2	TXG_10xv11_1.FULL
93	8915.05904711394	5973.0	82509574	100856063	11313	157719060.9	13941.400238663486	0.1819076459488608	0.3	TXG_10xv11_1.FULL
94	11887.205604172192	7510.0	103745755	134479957	11313	210292081.20000002	18588.533651551315	0.22854113494399764	0.4	TXG_10xv11_1.FULL
95	14857.958720056571	8866.0	122691029	168088087	11313	262865101.5	23235.66706443914	0.2700789735324907	0.5	TXG_10xv11_1.FULL
96	17829.416335189606	10075.0	139694616	201704187	11313	315438121.8	27882.80047732697	0.30742827862071104	0.6	TXG_10xv11_1.FULL
97	20801.60505613012	11168.0	155044566	235328558	11313	368011142.09999996	32529.933890214794	0.3411570303337345	0.7	TXG_10xv11_1.FULL
98	23773.43816847874	12137.0	168955896	268948906	11313	420584162.40000004	37177.06730310263	0.37179184510235563	0.8	TXG_10xv11_1.FULL
99	26745.804384336603	13033.0	181627951	302575285	11313	473157182.7	41824.20071599045	0.3997264151961387	0.9	TXG_10xv11_1.FULL
100	0.0	0.0	0	0	0	0.0	0.0	0.0	0.0	CNA_10xv2_1.FULL
101	3947.261960055736	2600.0	14971339	16996910	4306	19406956.900000002	4506.957013469578	0.11917289672063922	0.1	CNA_10xv2_1.FULL
102	7894.527635856944	4604.0	26852240	33993836	4306	38813913.800000004	9013.914026939156	0.21008502835631732	0.2	CNA_10xv2_1.FULL
103	11841.708778448676	6194.5	36582176	50990398	4306	58220870.699999996	13520.87104040873	0.2825673570933884	0.3	CNA_10xv2_1.FULL
104	15789.003947979563	7498.0	44748492	67987451	4306	77627827.60000001	18027.82805387831	0.3418124765407075	0.4	CNA_10xv2_1.FULL
105	19736.376683697166	8583.0	51723357	84984838	4306	97034784.5	22534.785067347886	0.3913813544011227	0.5	CNA_10xv2_1.FULL
106	23683.525313516024	9462.0	57773086	101981260	4306	116441741.39999999	27041.74208081746	0.43349311432316096	0.6	CNA_10xv2_1.FULL
107	27630.986065954483	10250.0	63092203	118979026	4306	135848698.29999998	31548.699094287036	0.4697199571964894	0.7	CNA_10xv2_1.FULL
108	31578.27659080353	10903.0	67804322	135976059	4306	155255655.20000002	36055.65610775662	0.5013510282718224	0.8	CNA_10xv2_1.FULL
109	35525.2254993033	11526.0	72032995	152971621	4306	174662612.1	40562.6131212262	0.5291087684819656	0.9	CNA_10xv2_1.FULL
110	0.0	0.0	0	0	0	0.0	0.0	0.0	0.0	CNA_10xv2_2.FULL
111	4694.427013832384	2895.0	24669331	28847254	6145	32960152.6	5363.735166802278	0.1448291404096903	0.1	CNA_10xv2_2.FULL
112	9388.67339300244	5068.0	43330946	57693398	6145	65920305.2	10727.470333604557	0.24894446328156994	0.2	CNA_10xv2_2.FULL
113	14083.154597233524	6743.0	58120464	86540985	6145	98880457.8	16091.205500406835	0.3284053330338221	0.3	CNA_10xv2_2.FULL
114	18777.290968266883	8087.0	70234920	115386453	6145	131840610.4	21454.940667209114	0.3913070540438573	0.4	CNA_10xv2_2.FULL
115	23471.61090317331	9159.0	80409123	144233049	6145	164800763.0	26818.675834011392	0.44250555918012935	0.5	CNA_10xv2_2.FULL
116	28165.760455655003	10088.0	89119276	173078598	6145	197760915.6	32182.41100081367	0.48509361047632243	0.6	CNA_10xv2_2.FULL
117	32860.248657445074	10894.0	96689132	201926228	6145	230721068.2	37546.146167615945	0.5211660567442482	0.7	CNA_10xv2_2.FULL
118	37554.51586655818	11580.0	103366654	230772500	6145	263681220.8	42909.88133441823	0.5520841781408097	0.8	CNA_10xv2_2.FULL
119	42248.855817738	12144.0	109308917	259619219	6145	296641373.40000004	48273.61650122051	0.5789644641061801	0.9	CNA_10xv2_2.FULL
120	0.0	0.0	0	0	0	0.0	0.0	0.0	0.0	TXG_10xv2_1.FULL
121	4844.468315000487	4126.0	45319613	49767223	10273	56633373.800000004	5512.836931762874	0.08936825749750996	0.1	TXG_10xv2_1.FULL
122	9689.029202764528	7555.0	83199467	99535397	10273	113266747.60000001	11025.673863525748	0.16412181487556632	0.2	TXG_10xv2_1.FULL
123	14533.295824004672	10465.0	115347150	149300548	10273	169900121.4	16538.51079528862	0.227416432523744	0.3	TXG_10xv2_1.FULL
124	19378.2725591356	12928.0	142938241	199072994	10273	226533495.20000002	22051.347727051496	0.28198075425539637	0.4	TXG_10xv2_1.FULL
125	24222.996398325708	15059.0	166895619	248842842	10273	283166869.0	27564.184658814367	0.3293131614370487	0.5	TXG_10xv2_1.FULL
126	29067.550277426264	16937.0	187874134	298610944	10273	339800242.8	33077.02159057724	0.3708397572997191	0.6	TXG_10xv2_1.FULL
127	33912.23732113307	18552.0	206397890	348380414	10273	396433616.59999996	38589.85852234011	0.40755024764394476	0.7	TXG_10xv2_1.FULL
128	38756.43716538499	19997.0	222860578	398144879	10273	453066990.40000004	44102.69545410299	0.44025255690906423	0.8	TXG_10xv2_1.FULL
129	43601.21561374477	21262.0	237597679	447915288	10273	509700364.2	49615.53238586586	0.46954773510655434	0.9	TXG_10xv2_1.FULL
130	0.0	0.0	0	0	0	0.0	0.0	0.0	0.0	TXG_10xv2_2.FULL
131	3979.674396041525	3513.0	37848148	41018504	10307	46689474.6	4529.880139710876	0.07729087340679221	0.1	TXG_10xv2_2.FULL
132	7959.575725235277	6512.0	70241666	82039347	10307	93378949.2	9059.760279421753	0.14380515486063047	0.2	TXG_10xv2_2.FULL
133	11939.037547297952	9077.0	98266073	123055660	10307	140068423.79999998	13589.640419132627	0.20145019741473086	0.3	TXG_10xv2_2.FULL
134	15918.69195692248	11303.0	122745916	164073958	10307	186757898.4	18119.520558843506	0.25188666442727004	0.4	TXG_10xv2_2.FULL
135	19898.33103715921	13263.0	144280909	205092098	10307	233447373.0	22649.400698554382	0.2965067381581908	0.5	TXG_10xv2_2.FULL
136	23878.119724459106	14993.0	163366058	246111780	10307	280136847.59999996	27179.280838265255	0.3362119521462971	0.6	TXG_10xv2_2.FULL
137	27857.91161346657	16529.0	180396112	287131495	10307	326826322.2	31709.16097797613	0.3717299734046939	0.7	TXG_10xv2_2.FULL
138	31837.468516542154	17898.0	195675027	328148788	10307	373515796.8	36239.04111768701	0.40370029036950156	0.8	TXG_10xv2_2.FULL
139	35817.14815174154	19117.0	209438109	369167346	10307	420205271.40000004	40768.92125739789	0.43267433788686177	0.9	TXG_10xv2_2.FULL
140	0.0	0.0	0	0	0	0.0	0.0	0.0	0.0	VIB_10xv2_1.FULL
141	3640.753390097761	3268.0	10832230	11544829	3171	13275891.3	4186.65761589404	0.06172451753074905	0.1	VIB_10xv2_1.FULL
142	7280.986124251025	6164.0	20403459	23088007	3171	26551782.6	8373.31523178808	0.1162745662715712	0.2	VIB_10xv2_1.FULL
143	10922.073793755912	8736.0	28920856	34633896	3171	39827673.9	12559.972847682118	0.16495516415479217	0.3	VIB_10xv2_1.FULL
144	14562.685588142542	11063.0	36542334	46178276	3171	53103565.2	16746.63046357616	0.20866829242390947	0.4	VIB_10xv2_1.FULL
145	18203.18826868496	13102.0	43407501	57722310	3171	66379456.5	20933.2880794702	0.24799438899794551	0.5	VIB_10xv2_1.FULL
146	21843.76537369915	15007.0	49615339	69266580	3171	79655347.8	25119.945695364237	0.2837045080037155	0.6	VIB_10xv2_1.FULL
147	25484.722169662567	16666.0	55269040	80812054	3171	92931239.1	29306.603311258277	0.31607925718606283	0.7	VIB_10xv2_1.FULL
148	29124.798170924	18167.0	60427880	92354735	3171	106207130.4	33493.26092715232	0.34569808467318974	0.8	VIB_10xv2_1.FULL
149	32765.64711447493	19577.0	65156440	103899867	3171	119483021.7	37679.91854304636	0.3728919787741403	0.9	VIB_10xv2_1.FULL
150	0.0	0.0	0	0	0	0.0	0.0	0.0	0.0	VIB_10xv2_2.FULL
151	6246.396835057821	5529.0	18520521	20525660	3286	23600125.200000003	7182.022276323799	0.09768938002480797	0.1	VIB_10xv2_2.FULL
152	12493.015216068168	10062.0	33737581	41052048	3286	47200250.400000006	14364.044552647598	0.1781754469350713	0.2	VIB_10xv2_2.FULL
153	18739.49969567864	13806.0	46441712	61577996	3286	70800375.6	21546.06682897139	0.24580670017257464	0.3	VIB_10xv2_2.FULL
154	24985.930614729157	16932.0	57208299	82103768	3286	94400500.80000001	28728.089105295196	0.30321956721888815	0.4	VIB_10xv2_2.FULL
155	31232.11929397444	19573.5	66443991	102628744	3286	118000626.0	35910.11138161899	0.3525791273446745	0.5	VIB_10xv2_2.FULL
156	37478.8338405356	21888.0	74457101	123155448	3286	141600751.2	43092.13365794278	0.395421784345261	0.6	VIB_10xv2_2.FULL
157	43724.93304930006	23886.0	81482515	143680130	3286	165200876.39999998	50274.15593426658	0.43288946773642256	0.7	VIB_10xv2_2.FULL
158	49971.46226415094	25683.0	87685408	164206225	3286	188801001.60000002	57456.17821059039	0.4660043612841109	0.8	VIB_10xv2_2.FULL
159	56217.831101643336	27206.0	93221194	184731793	3286	212401126.8	64638.20048691418	0.49537005793041805	0.9	VIB_10xv2_2.FULL
160	0.0	0.0	0	0	0	0.0	0.0	0.0	0.0	CNA_10xmultiome_1.FULL
161	3944.214437367304	2183.5	13386748	14861800	3768	20643009.3	5478.505652866243	0.09925123470912002	0.1	CNA_10xmultiome_1.FULL
162	7889.2664543524415	3953.0	24293191	29726756	3768	41286018.6	10957.011305732485	0.1827836511996129	0.2	CNA_10xmultiome_1.FULL
163	11833.179936305733	5413.0	33264540	44587422	3768	61929027.9	16435.516958598724	0.2539478958886656	0.3	CNA_10xmultiome_1.FULL
164	15777.35058386412	6634.5	40722181	59449057	3768	82572037.2	21914.02261146497	0.31500711609269094	0.4	CNA_10xmultiome_1.FULL
165	19721.85483014862	7628.0	46982052	74311949	3768	103215046.5	27392.52826433121	0.36777257719347395	0.5	CNA_10xmultiome_1.FULL
166	23666.56449044586	8472.0	52281527	89175615	3768	123858055.8	32871.03391719745	0.4137239535718369	0.6	CNA_10xmultiome_1.FULL
167	27610.50185774947	9197.5	56800840	104036371	3768	144501065.1	38349.539570063695	0.4540290145260834	0.7	CNA_10xmultiome_1.FULL
168	31555.839171974523	9792.5	60687991	118902402	3768	165144074.4	43828.04522292994	0.4895982757354221	0.8	CNA_10xmultiome_1.FULL
169	35499.87287685775	10336.0	64059318	133763521	3768	185787083.70000002	49306.55087579618	0.521100240774912	0.9	CNA_10xmultiome_1.FULL
170	0.0	0.0	0	0	0	0.0	0.0	0.0	0.0	CNA_10xmultiome_2.FULL
171	3838.466022099448	1190.5	13126199	13895247	3620	19420050.3	5364.654779005525	0.05534611943206191	0.1	CNA_10xmultiome_2.FULL
172	7676.415193370166	2249.5	24862141	27788623	3620	38840100.6	10729.30955801105	0.10531223515465304	0.2	CNA_10xmultiome_2.FULL
173	11515.472928176796	3182.0	35398667	41686012	3620	58260150.9	16093.964337016574	0.1508262531805633	0.3	CNA_10xmultiome_2.FULL
174	15353.635082872928	4044.5	44887284	55580159	3620	77680201.2	21458.6191160221	0.19238654930800037	0.4	CNA_10xmultiome_2.FULL
175	19191.927624309392	4794.0	53470712	69474778	3620	97100251.5	26823.273895027625	0.23035792931932794	0.5	CNA_10xmultiome_2.FULL
176	23030.548066298343	5503.5	61254123	83370584	3620	116520301.8	32187.928674033148	0.2652789501870348	0.6	CNA_10xmultiome_2.FULL
177	26868.83370165746	6113.0	68343049	97265178	3620	135940352.1	37552.58345303867	0.2973533755317859	0.7	CNA_10xmultiome_2.FULL
178	30706.942541436463	6692.5	74810151	111159132	3620	155360402.4	42917.2382320442	0.32699950373847825	0.8	CNA_10xmultiome_2.FULL
179	34545.68038674033	7206.0	80739024	125055363	3620	174780452.70000002	48281.89301104973	0.3543737584448897	0.9	CNA_10xmultiome_2.FULL
180	0.0	0.0	0	0	0	0.0	0.0	0.0	0.0	SAN_10xmultiome_1.FULL
181	10140.859574468084	4671.0	35564129	38129632	3760	47785749.2	12708.975851063831	0.06728370732767629	0.1	SAN_10xmultiome_1.FULL
182	20281.308510638297	8695.5	66567552	76257720	3760	95571498.4	25417.951702127662	0.12707130504295172	0.2	SAN_10xmultiome_1.FULL
183	30422.2295212766	12193.0	93726233	114387583	3760	143357247.6	38126.92755319149	0.18062581145717538	0.3	SAN_10xmultiome_1.FULL
184	40562.65638297873	15224.0	117627912	152515588	3760	191142996.8	50835.903404255325	0.22874826407907892	0.4	SAN_10xmultiome_1.FULL
185	50704.24335106383	17861.0	138770281	190647955	3760	238928746.0	63544.87925531915	0.27211240739508585	0.5	SAN_10xmultiome_1.FULL
186	60844.28430851064	20206.0	157535589	228774509	3760	286714495.2	76253.85510638298	0.311393608979399	0.6	SAN_10xmultiome_1.FULL
187	70984.74069148937	22254.0	174283705	266902625	3760	334500244.4	88962.8309574468	0.3470138969221453	0.7	SAN_10xmultiome_1.FULL
188	81125.21329787234	24091.5	189275066	305030802	3760	382285993.6	101671.80680851065	0.3794886786548199	0.8	SAN_10xmultiome_1.FULL
189	91265.01329787234	25676.5	202748885	343156450	3760	430071742.8	114380.78265957447	0.40916487217419345	0.9	SAN_10xmultiome_1.FULL
190	0.0	0.0	0	0	0	0.0	0.0	0.0	0.0	SAN_10xmultiome_2.FULL
191	8890.410729991205	3797.0	38177649	40433588	4548	49897505.900000006	10971.307365875111	0.05579368815846865	0.1	SAN_10xmultiome_2.FULL
192	17782.116314863677	7134.0	72268833	80873065	4548	99795011.80000001	21942.614731750222	0.10639181289839825	0.2	SAN_10xmultiome_2.FULL
193	26671.425461741423	10127.0	102802723	121301643	4548	149692517.7	32913.92209762533	0.15250345784681582	0.3	SAN_10xmultiome_2.FULL
194	35564.14753737907	12780.5	130279054	161745743	4548	199590023.60000002	43885.229463500444	0.1945441556381487	0.4	SAN_10xmultiome_2.FULL
195	44453.507695690416	15138.0	155054127	202174553	4548	249487529.5	54856.53682937555	0.23306803601539308	0.5	SAN_10xmultiome_2.FULL
196	53344.9100703606	17275.5	177486629	242612651	4548	299385035.4	65827.84419525065	0.26843621604876655	0.6	SAN_10xmultiome_2.FULL
197	62236.18183817063	19192.5	197846285	283050155	4548	349282541.29999995	76799.15156112576	0.30102039689750393	0.7	SAN_10xmultiome_2.FULL
198	71127.20734388742	20893.5	216399658	323486539	4548	399180047.20000005	87770.45892700089	0.3310396819943101	0.8	SAN_10xmultiome_2.FULL
199	80017.49538258575	22502.0	233341105	363919569	4548	449077553.1	98741.766292876	0.35881132844493996	0.9	SAN_10xmultiome_2.FULL
200	0.0	0.0	0	0	0	0.0	0.0	0.0	0.0	VIB_10xmultiome_1.FULL
201	2521.993638365549	249.0	8983175	10307388	4087	14225940.0	3480.77807682897	0.12847221817981433	0.1	VIB_10xmultiome_1.FULL
202	5043.364325911426	439.0	15844291	20612230	4087	28451880.0	6961.55615365794	0.23131601966405382	0.2	VIB_10xmultiome_1.FULL
203	7565.925373134329	590.0	21184458	30921937	4087	42677820.0	10442.33423048691	0.3149052079111344	0.3	VIB_10xmultiome_1.FULL
204	10087.069243944214	710.0	25410600	41225852	4087	56903760.0	13923.11230731588	0.38362462466512515	0.4	VIB_10xmultiome_1.FULL
205	12609.393442622952	811.0	28803488	51534591	4087	71129700.0	17403.89038414485	0.4410843776755694	0.5	VIB_10xmultiome_1.FULL
206	15130.606802055298	891.0	31571954	61838790	4087	85355640.0	20884.66846097382	0.48944741641937045	0.6	VIB_10xmultiome_1.FULL
207	17652.428920968927	958.0	33851633	72145477	4087	99581580.0	24365.44653780279	0.5307864829835417	0.7	VIB_10xmultiome_1.FULL
208	20174.158062148275	1014.0	35764863	82451784	4087	113807520.0	27846.22461463176	0.566232999882695	0.8	VIB_10xmultiome_1.FULL
209	22695.83141668705	1065.0	37380541	92757863	4087	128033460.0	31327.00269146073	0.5970094632300875	0.9	VIB_10xmultiome_1.FULL
210	0.0	0.0	0	0	0	0.0	0.0	0.0	0.0	VIB_10xmultiome_2.FULL
211	2064.42729101884	248.0	10133790	11286224	5467	15944454.5	2916.4906713005303	0.10210979331971437	0.1	VIB_10xmultiome_2.FULL
212	4128.632339491494	450.0	18335524	22571233	5467	31888909.0	5832.9813426010605	0.18765961965835007	0.2	VIB_10xmultiome_2.FULL
213	6192.28370221328	616.0	25054689	33853215	5467	47833363.5	8749.472013901592	0.25990222789770484	0.3	VIB_10xmultiome_2.FULL
214	8256.413389427475	755.0	30619788	45137812	5467	63777818.0	11665.962685202121	0.32163774353971786	0.4	VIB_10xmultiome_2.FULL
215	10320.60947503201	873.0	35280291	56422772	5467	79722272.5	14582.453356502652	0.374715389736612	0.5	VIB_10xmultiome_2.FULL
216	12383.745930126212	976.0	39210526	67701939	5467	95666727.0	17498.944027803183	0.42083599703104513	0.6	VIB_10xmultiome_2.FULL
217	14448.287360526798	1060.0	42566123	78988787	5467	111611181.5	20415.434699103713	0.4611118284421813	0.7	VIB_10xmultiome_2.FULL
218	16513.25717944028	1131.0	45450199	90277977	5467	127555636.0	23331.925370404242	0.4965527528380482	0.8	VIB_10xmultiome_2.FULL
219	18576.98426925188	1195.0	47944333	101560373	5467	143500090.5	26248.416041704775	0.5279228346276357	0.9	VIB_10xmultiome_2.FULL
220	0.0	0.0	0	0	0	0.0	0.0	0.0	0.0	BRO_mtscatac_1.FULL
221	3182.977880939377	2614.0	10795011	11656065	3662	14615039.9	3990.9994265428727	0.07387175689222734	0.1	BRO_mtscatac_1.FULL
222	6365.760240305844	4889.5	20113677	23311414	3662	29230079.8	7981.998853085745	0.13717473337310213	0.2	BRO_mtscatac_1.FULL
223	9548.18760240306	6895.5	28246606	34965463	3662	43845119.699999996	11972.998279628617	0.19215695785295336	0.3	BRO_mtscatac_1.FULL
224	12731.64609503004	8668.0	35415666	46623288	3662	58460159.6	15963.99770617149	0.2403867783842272	0.4	BRO_mtscatac_1.FULL
225	15914.375750955762	10236.0	41788091	58278444	3662	73075199.5	19954.997132714365	0.2829580178908002	0.5	BRO_mtscatac_1.FULL
226	19097.73047515019	11629.0	47481368	69935889	3662	87690239.39999999	23945.996559257233	0.32107293295435196	0.6	BRO_mtscatac_1.FULL
227	22280.608683779355	12924.5	52606454	81591589	3662	102305279.3	27936.99598580011	0.3552466051372035	0.7	BRO_mtscatac_1.FULL
228	25463.43746586565	14071.0	57239829	93247108	3662	116920319.2	31927.99541234298	0.38614901601023377	0.8	BRO_mtscatac_1.FULL
229	28646.078099399238	15122.0	61455191	104901938	3662	131535359.10000001	35918.994838885854	0.4141653417308649	0.9	BRO_mtscatac_1.FULL
230	0.0	0.0	0	0	0	0.0	0.0	0.0	0.0	BRO_mtscatac_2.FULL
231	3925.736932797243	3158.5	12392837	13669416	3482	17080644.400000002	4905.411947156807	0.09338943229176726	0.1	BRO_mtscatac_2.FULL
232	7850.7288914417	5806.5	22678317	27336238	3482	34161288.800000004	9810.823894313615	0.1703936364616082	0.2	BRO_mtscatac_2.FULL
233	11776.983630097646	8052.0	31368986	41007457	3482	51241933.199999996	14716.235841470418	0.23504190957269064	0.3	BRO_mtscatac_2.FULL
234	15702.012349224584	10012.0	38816386	54674407	3482	68322577.60000001	19621.64778862723	0.29004468214899887	0.4	BRO_mtscatac_2.FULL
235	19627.28661688685	11731.0	45262843	68342212	3482	85403222.0	24527.05973578403	0.3377029850892154	0.5	BRO_mtscatac_2.FULL
236	23552.592188397477	13189.5	50911883	82010126	3482	102483866.39999999	29432.471682940835	0.379200039273199	0.6	BRO_mtscatac_2.FULL
237	27478.852096496263	14461.5	55901359	95681363	3482	119564510.8	34337.88363009765	0.4157549887745642	0.7	BRO_mtscatac_2.FULL
238	31404.22831705916	15590.5	60341633	109349523	3482	136645155.20000002	39243.29557725446	0.44817653205492264	0.8	BRO_mtscatac_2.FULL
239	35329.70620333142	16655.5	64315914	123018037	3482	153725799.6	44148.70752441126	0.4771830573105308	0.9	BRO_mtscatac_2.FULL
240	0.0	0.0	0	0	0	0.0	0.0	0.0	0.0	CNA_mtscatac_1.FULL
241	3063.8746423927178	1553.0	11222644	11780598	3845	14284946.100000001	3715.2005461638496	0.04736211183846525	0.1	CNA_mtscatac_1.FULL
242	6127.663198959688	2954.0	21443529	23560865	3845	28569892.200000003	7430.401092327699	0.08986664963277027	0.2	CNA_mtscatac_1.FULL
243	9191.061638491548	4190.0	30805690	35339632	3845	42854838.3	11145.601638491547	0.1282962425867932	0.3	CNA_mtscatac_1.FULL
244	12255.208582574773	5328.0	39430637	47121277	3845	57139784.400000006	14860.802184655398	0.16320949875785412	0.4	CNA_mtscatac_1.FULL
245	15318.49544863459	6343.0	47396803	58899615	3845	71424730.5	18576.002730819248	0.19529519844909005	0.5	CNA_mtscatac_1.FULL
246	18382.298049414825	7267.0	54795860	70679936	3845	85709676.6	22291.203276983095	0.22473246155740717	0.6	CNA_mtscatac_1.FULL
247	21445.89310793238	8141.0	61679515	82459459	3845	99994622.69999999	26006.403823146942	0.2520019443736588	0.7	CNA_mtscatac_1.FULL
248	24509.55656697009	8920.0	68106368	94239245	3845	114279568.80000001	29721.604369310797	0.2773035480069901	0.8	CNA_mtscatac_1.FULL
249	27573.319635890766	9655.0	74130125	106019414	3845	128564514.9	33436.80491547464	0.30078725958624897	0.9	CNA_mtscatac_1.FULL
250	0.0	0.0	0	0	0	0.0	0.0	0.0	0.0	CNA_mtscatac_2.FULL
251	8060.558493060145	4063.0	10958070	12195625	1513	14888824.200000001	9840.597620621284	0.1014753241428791	0.1	CNA_mtscatac_2.FULL
252	16120.217448777265	7230.0	19959874	24389889	1513	29777648.400000002	19681.195241242567	0.18163325794553636	0.2	CNA_mtscatac_2.FULL
253	24180.271645736942	9703.0	27542115	36584751	1513	44666472.6	29521.792861863847	0.24716953793125448	0.3	CNA_mtscatac_2.FULL
254	32241.51949768672	11764.0	34043500	48781419	1513	59555296.800000004	39362.390482485134	0.30212157215024843	0.4	CNA_mtscatac_2.FULL
255	40301.53998678123	13486.0	39713397	60976230	1513	74444121.0	49202.988103106414	0.3487069141532692	0.5	CNA_mtscatac_2.FULL
256	48360.1454064772	15067.0	44705486	73168900	1513	89332945.2	59043.585723727694	0.3890097295435629	0.6	CNA_mtscatac_2.FULL
257	56421.34897554528	16356.0	49151883	85365501	1513	104221769.39999999	68884.18334434897	0.42421842050689773	0.7	CNA_mtscatac_2.FULL
258	64481.89358889623	17363.0	53135719	97561105	1513	119110593.60000001	78724.78096497027	0.45535960257932706	0.8	CNA_mtscatac_2.FULL
259	72542.66424322539	18287.0	56740423	109757051	1513	133999417.8	88565.37858559153	0.48303619236271206	0.9	CNA_mtscatac_2.FULL
260	0.0	0.0	0	0	0	0.0	0.0	0.0	0.0	MDC_mtscatac_1.FULL
261	3887.937108351373	2948.0	31608418	34124424	8777	40664794.800000004	4633.108670388516	0.07373035805673965	0.1	MDC_mtscatac_1.FULL
262	7776.11461775094	5468.0	58981704	68250958	8777	81329589.60000001	9266.217340777031	0.13581133908772386	0.2	MDC_mtscatac_1.FULL
263	11663.91546086362	7655.0	82965701	102374186	8777	121994384.39999999	13899.326011165545	0.18958377847321783	0.3	MDC_mtscatac_1.FULL
264	15552.032813034066	9586.0	104196453	136500192	8777	162659179.20000002	18532.434681554063	0.23665709569111815	0.4	MDC_mtscatac_1.FULL
265	19439.96912384642	11267.0	123119906	170624609	8777	203323974.0	23165.54335194258	0.27841647977051187	0.5	MDC_mtscatac_1.FULL
266	23327.939614902585	12783.0	140120450	204749326	8777	243988768.79999998	27798.65202233109	0.31564878509050626	0.6	MDC_mtscatac_1.FULL
267	27216.059701492537	14153.0	155464486	238875356	8777	284653563.59999996	32431.760692719603	0.34918156228723735	0.7	MDC_mtscatac_1.FULL
268	31104.110402187536	15358.0	169405324	273000777	8777	325318358.40000004	37064.869363108126	0.3794694437811069	0.8	MDC_mtscatac_1.FULL
269	34992.18730773613	16472.0	182118034	307126428	8777	365983153.2	41697.978033496634	0.40702584539549946	0.9	MDC_mtscatac_1.FULL
270	0.0	0.0	0	0	0	0.0	0.0	0.0	0.0	MDC_mtscatac_2.FULL
271	4466.844717668489	2699.5	26413475	29427573	6588	34656493.2	5260.548451730419	0.10242428079271097	0.1	MDC_mtscatac_2.FULL
272	8933.732544019429	4902.0	47965835	58855430	6588	69312986.4	10521.096903460839	0.18502277529872774	0.2	MDC_mtscatac_2.FULL
273	13400.091833636916	6729.5	65919961	88279805	6588	103969479.6	15781.645355191256	0.2532837946345713	0.3	MDC_mtscatac_2.FULL
274	17867.28005464481	8268.0	81145463	117709641	6588	138625972.8	21042.193806921678	0.31063027369185503	0.4	MDC_mtscatac_2.FULL
275	22334.260473588343	9615.0	94228787	147138108	6588	173282466.0	26302.742258652095	0.35958951572219483	0.5	MDC_mtscatac_2.FULL
276	26800.939890710382	10738.5	105608701	176564592	6588	207938959.2	31563.290710382513	0.4018693113735963	0.6	MDC_mtscatac_2.FULL
277	31268.092744383728	11738.0	115609543	205994195	6588	242595452.39999998	36823.83916211293	0.4387728110493599	0.7	MDC_mtscatac_2.FULL
278	35734.82969034609	12653.0	124466443	235421058	6588	277251945.6	42084.387613843355	0.4713028475133265	0.8	MDC_mtscatac_2.FULL
279	40201.705221615055	13446.0	132379726	264848834	6588	311908438.8	47344.93606557377	0.5001687415395606	0.9	MDC_mtscatac_2.FULL
280	0.0	0.0	0	0	0	0.0	0.0	0.0	0.0	BIO_ddseq_1.FULL
281	24266.199004201026	7055.0	47567625	155958861	6427	249646126.20000002	38843.336891240084	0.6949988946123427	0.1	BIO_ddseq_1.FULL
282	48534.7053057414	8367.0	56720096	311932551	6427	499292252.40000004	77686.67378248017	0.8181655110434435	0.2	BIO_ddseq_1.FULL
283	72802.00980239615	9078.0	61701872	467898517	6427	748938378.6	116530.01067372024	0.8681297978980343	0.3	BIO_ddseq_1.FULL
284	97067.86370001556	9603.0	65325685	623855160	6427	998584504.8000001	155373.34756496034	0.8952870967677818	0.4	BIO_ddseq_1.FULL
285	121331.50272288782	10033.0	68283327	779797568	6427	1248230631.0	194216.6844562004	0.9124345473721713	0.5	BIO_ddseq_1.FULL
286	145601.37420258284	10404.0	70852705	935780032	6427	1497876757.2	233060.0213474405	0.9242848718960484	0.6	BIO_ddseq_1.FULL
287	169869.59156682744	10737.0	73154097	1091751865	6427	1747522883.3999999	271903.3582386805	0.9329938428820546	0.7	BIO_ddseq_1.FULL
288	194138.1951143613	11049.0	75254819	1247726180	6427	1997169009.6000001	310746.69512992067	0.9396864310405029	0.8	BIO_ddseq_1.FULL
289	218401.69270266063	11326.0	77208280	1403667679	6427	2246815135.8	349590.03202116076	0.9449953281997597	0.9	BIO_ddseq_1.FULL
290	0.0	0.0	0	0	0	0.0	0.0	0.0	0.0	BIO_ddseq_2.FULL
291	8219.114931610942	4763.0	25449972	43265421	5264	58607837.800000004	11133.7077887538	0.4117710769531169	0.1	BIO_ddseq_2.FULL
292	16437.65083586626	6639.5	35567989	86527794	5264	117215675.60000001	22267.4155775076	0.5889414561984557	0.2	BIO_ddseq_2.FULL
293	24656.96295592705	7608.5	40950710	129794253	5264	175823513.4	33401.123366261396	0.6844951987203932	0.3	BIO_ddseq_2.FULL
294	32873.94053951368	8230.0	44353540	173048423	5264	234431351.20000002	44534.8311550152	0.7436928968719929	0.4	BIO_ddseq_2.FULL
295	41093.92496200608	8659.0	46766565	216318421	5264	293039189.0	55668.538943768996	0.7838068307645423	0.5	BIO_ddseq_2.FULL
296	49312.98708206687	8983.0	48615108	259583564	5264	351647026.8	66802.24673252279	0.812718851490921	0.6	BIO_ddseq_2.FULL
297	57532.09612462006	9252.5	50104906	302848954	5264	410254864.59999996	77935.9545212766	0.8345547992217929	0.7	BIO_ddseq_2.FULL
298	65749.30262158054	9472.0	51340393	346104329	5264	468862702.40000004	89069.6623100304	0.8516620894389333	0.8	BIO_ddseq_2.FULL
299	73968.83890577508	9655.5	52410366	389371968	5264	527470540.2	100203.37009878419	0.8653976908784559	0.9	BIO_ddseq_2.FULL
300	0.0	0.0	0	0	0	0.0	0.0	0.0	0.0	BIO_ddseq_3.FULL
301	2087.1976785086176	1625.0	4946624	5933903	2843	11431043.100000001	4020.7678860358783	0.16637936279039275	0.1	BIO_ddseq_3.FULL
302	4174.4797748856845	2787.0	8461545	11868046	2843	22862086.200000003	8041.535772071757	0.2870313276507354	0.2	BIO_ddseq_3.FULL
303	6262.83186774534	3654.0	11079424	17805231	2843	34293129.3	12062.303658107632	0.3777433159951702	0.3	BIO_ddseq_3.FULL
304	8348.782975729862	4325.0	13106077	23735590	2843	45724172.400000006	16083.071544143513	0.4478301571606183	0.4	BIO_ddseq_3.FULL
305	10436.873373197326	4863.0	14723040	29672031	2843	57155215.5	20103.83943017939	0.5038074744529621	0.5	BIO_ddseq_3.FULL
306	12522.616250439676	5306.0	16055560	35601798	2843	68586258.6	24124.607316215264	0.5490239004221079	0.6	BIO_ddseq_3.FULL
307	14611.47133309884	5682.0	17175351	41540413	2843	80017301.69999999	28145.37520225114	0.5865387520340735	0.7	BIO_ddseq_3.FULL
308	16697.405909250792	6002.0	18141257	47470725	2843	91448344.80000001	32166.143088287026	0.6178432707737243	0.8	BIO_ddseq_3.FULL
309	18786.008090045725	6279.0	18987020	53408621	2843	102879387.9	36186.9109743229	0.6444952210992304	0.9	BIO_ddseq_3.FULL
310	0.0	0.0	0	0	0	0.0	0.0	0.0	0.0	BIO_ddseq_4.FULL
311	2313.103077493511	1843.0	5229772	6238439	2697	11707580.0	4340.964034111977	0.16168579992526977	0.1	BIO_ddseq_4.FULL
312	4627.660734149054	3168.0	8985540	12480801	2697	23415160.0	8681.928068223953	0.2800510159564278	0.2	BIO_ddseq_4.FULL
313	6940.883945124212	4159.0	11799606	18719564	2697	35122740.0	13022.892102335929	0.36966448577541655	0.3	BIO_ddseq_4.FULL
314	9255.21950315165	4931.0	13991815	24961327	2697	46830320.0	17363.856136447906	0.4394602899116702	0.4	BIO_ddseq_4.FULL
315	11568.1950315165	5540.0	15747628	31199422	2697	58537900.0	21704.82017055988	0.49525898268243557	0.5	BIO_ddseq_4.FULL
316	13882.758620689656	6044.0	17196938	37441800	2697	70245480.0	26045.784204671858	0.5407021564134203	0.6	BIO_ddseq_4.FULL
317	16194.472376714868	6448.0	18418453	43676492	2697	81953060.0	30386.748238783835	0.5782982525244931	0.7	BIO_ddseq_4.FULL
318	18508.291064145345	6804.0	19472957	49916861	2697	93660640.0	34727.71227289581	0.6098921965465737	0.8	BIO_ddseq_4.FULL
319	20822.252502780862	7137.0	20392417	56157615	2697	105368220.0	39068.67630700779	0.6368717403686036	0.9	BIO_ddseq_4.FULL
320	0.0	0.0	0	0	0	0.0	0.0	0.0	0.0	HAR_ddseq_1.FULL
321	2552.967524251371	2166.0	10518904	12106172	4742	22226242.6	4687.103036693378	0.13111229544731398	0.1	HAR_ddseq_1.FULL
322	5106.80725432307	3820.0	18553629	24216480	4742	44452485.2	9374.206073386757	0.2338428623813205	0.2	HAR_ddseq_1.FULL
323	7659.985238296078	5105.5	24827309	36323650	4742	66678727.8	14061.309110080134	0.3164974059600288	0.3	HAR_ddseq_1.FULL
324	10215.107971320118	6118.0	29832875	48440042	4742	88904970.4	18748.412146773513	0.3841278048437695	0.4	HAR_ddseq_1.FULL
325	12766.295655841415	6956.5	33896767	60537774	4742	111131213.0	23435.51518346689	0.44007245790041766	0.5	HAR_ddseq_1.FULL
326	15321.072121467736	7622.5	37258034	72652524	4742	133357455.6	28122.618220160268	0.48717495348131334	0.6	HAR_ddseq_1.FULL
327	17874.597638127372	8182.0	40072165	84761342	4742	155583698.2	32809.72125685365	0.5272353639705233	0.7	HAR_ddseq_1.FULL
328	20426.47237452552	8656.5	42461805	96862332	4742	177809940.8	37496.824293547026	0.5616272691018837	0.8	HAR_ddseq_1.FULL
329	22979.95423871784	9064.5	44515694	108970943	4742	200036183.4	42183.9273302404	0.5914902379068152	0.9	HAR_ddseq_1.FULL
330	0.0	0.0	0	0	0	0.0	0.0	0.0	0.0	HAR_ddseq_2.FULL
331	2184.289564882557	1895.5	9869289	11345200	5194	21677274.400000002	4173.5222179437815	0.1300912280083207	0.1	HAR_ddseq_2.FULL
332	4367.745090489026	3341.5	17414995	22686068	5194	43354548.800000004	8347.044435887563	0.2323484616197042	0.2	HAR_ddseq_2.FULL
333	6552.504620716211	4468.5	23326053	34033709	5194	65031823.199999996	12520.566653831344	0.31461913246070244	0.3	HAR_ddseq_2.FULL
334	8736.22025413939	5360.0	28067124	45375928	5194	86709097.60000001	16694.088871775126	0.38145344377309487	0.4	HAR_ddseq_2.FULL
335	10919.402387370044	6098.5	31926193	56715376	5194	108386372.0	20867.611089718906	0.43708046650347515	0.5	HAR_ddseq_2.FULL
336	13104.016557566423	6684.0	35141885	68062262	5194	130063646.39999999	25041.133307662687	0.48368032493542457	0.6	HAR_ddseq_2.FULL
337	15288.620331151327	7181.5	37851483	79409094	5194	151740920.79999998	29214.655525606464	0.5233356648043359	0.7	HAR_ddseq_2.FULL
338	17472.178090103967	7614.5	40161934	90750493	5194	173418195.20000002	33388.17774355025	0.5574466576176066	0.8	HAR_ddseq_2.FULL
339	19655.87851366962	7986.5	42164000	102092633	5194	195095469.6	37561.69996149403	0.5870025215237616	0.9	HAR_ddseq_2.FULL
340	0.0	0.0	0	0	0	0.0	0.0	0.0	0.0	UCS_ddseq_1.FULL
341	648.1216736851536	424.0	19994956	21701058	33483	31529090.8	941.6447391213452	0.07861837888272544	0.1	UCS_ddseq_1.FULL
342	1296.2760505331064	782.0	37043256	43403211	33483	63058181.6	1883.2894782426904	0.14653190060062607	0.2	UCS_ddseq_1.FULL
343	1944.422931039632	1086.0	51726435	65105113	33483	94587272.39999999	2824.9342173640352	0.20549350709213884	0.3	UCS_ddseq_1.FULL
344	2592.4051010960784	1346.0	64484961	86801500	33483	126116363.2	3766.578956485381	0.25709854092383194	0.4	UCS_ddseq_1.FULL
345	3240.6252725263566	1571.0	75666365	108505856	33483	157645454.0	4708.223695606725	0.302651784987531	0.5	UCS_ddseq_1.FULL
346	3888.790341367261	1769.0	85529250	130208367	33483	189174544.79999998	5649.8684347280705	0.3431355298388774	0.6	UCS_ddseq_1.FULL
347	4536.808081713109	1942.0	94300835	151905945	33483	220703635.6	6591.513173849416	0.3792156389929308	0.7	UCS_ddseq_1.FULL
348	5185.014484962519	2095.0	102148410	173609840	33483	252232726.4	7533.157912970762	0.4116208505232192	0.8	UCS_ddseq_1.FULL
349	5833.147866081295	2233.0	109216865	195311290	33483	283761817.2	8474.802652092107	0.44080618688248896	0.9	UCS_ddseq_1.FULL
350	0.0	0.0	0	0	0	0.0	0.0	0.0	0.0	UCS_ddseq_2.FULL
351	721.1747568848574	442.0	16280747	17650031	24474	25418022.1	1038.572448312495	0.07757969376937639	0.1	UCS_ddseq_2.FULL
352	1442.212306937975	813.0	30188714	35296704	24474	50836044.2	2077.14489662499	0.14471577856108037	0.2	UCS_ddseq_2.FULL
353	2163.3033423224647	1128.0	42194632	52944686	24474	76254066.3	3115.7173449374845	0.20304311560181884	0.3	UCS_ddseq_2.FULL
354	2884.299501511809	1398.0	52642813	70590346	24474	101672088.4	4154.28979324998	0.25424911502771214	0.4	UCS_ddseq_2.FULL
355	3605.613344774046	1633.0	61817443	88243781	24474	127090110.5	5192.862241562474	0.29946969294074105	0.5	UCS_ddseq_2.FULL
356	4326.502042984392	1835.0	69919840	105886811	24474	152508132.6	6231.434689874969	0.33967375785828513	0.6	UCS_ddseq_2.FULL
357	5047.5057203562965	2015.0	77131373	123532655	24474	177926154.7	7270.007138187464	0.3756195639120684	0.7	UCS_ddseq_2.FULL
358	5768.672754760154	2173.0	83594141	141182497	24474	203344176.8	8308.57958649996	0.40790010960069645	0.8	UCS_ddseq_2.FULL
359	6489.842159025905	2314.0	89414187	158832397	24474	228762198.9	9347.152034812454	0.4370532165424665	0.9	UCS_ddseq_2.FULL
360	0.0	0.0	0	0	0	0.0	0.0	0.0	0.0	OHS_s3atac_1.FULL
361	5781.323557237464	1662.5	24023943	24443436	4228	178701066.9	42266.09907757805	0.017161785274377957	0.1	OHS_s3atac_1.FULL
362	11562.916982024595	3257.5	47241451	48888013	4228	357402133.8	84532.1981551561	0.033680280685574195	0.2	OHS_s3atac_1.FULL
363	17344.325212866603	4843.0	69689570	73331807	4228	536103200.7	126798.29723273416	0.04966790195146834	0.3	OHS_s3atac_1.FULL
364	23125.74858088931	6361.0	91413125	97775665	4228	714804267.6	169064.3963103122	0.06507283790910551	0.4	OHS_s3atac_1.FULL
365	28907.3789025544	7805.0	112447966	122220398	4228	893505334.5	211330.49538789026	0.07995745521954527	0.5	OHS_s3atac_1.FULL
366	34688.41792809839	9283.0	132819375	146662631	4228	1072206401.4	253596.5944654683	0.09438843354719308	0.6	OHS_s3atac_1.FULL
367	40470.01040681173	10651.0	152570759	171107204	4228	1250907468.3	295862.69354304636	0.1083323470121106	0.7	OHS_s3atac_1.FULL
368	46251.83372753075	12015.5	171716818	195552753	4228	1429608535.2	338128.7926206244	0.12189005081406346	0.8	OHS_s3atac_1.FULL
369	52033.25141911069	13343.5	190302351	219996587	4228	1608309602.1000001	380394.89169820247	0.13497589396693685	0.9	OHS_s3atac_1.FULL
370	0.0	0.0	0	0	0	0.0	0.0	0.0	0.0	OHS_s3atac_2.FULL
371	25150.648521505376	9114.5	70623826	74848330	2976	88163689.4	29624.895631720432	0.05644085846671529	0.1	OHS_s3atac_2.FULL
372	50301.218413978495	17264.0	133764364	149696426	2976	176327378.8	59249.791263440864	0.10642914079992798	0.2	OHS_s3atac_2.FULL
373	75452.69758064517	24543.0	190568655	224547228	2976	264491068.2	88874.68689516129	0.1513203850372181	0.3	OHS_s3atac_2.FULL
374	100602.51713709676	31148.5	241947622	299393091	2976	352654757.6	118499.58252688173	0.19187306162652898	0.4	OHS_s3atac_2.FULL
375	125750.65456989247	37045.5	288653862	374233948	2976	440818447.0	148124.47815860214	0.22868071284649996	0.5	OHS_s3atac_2.FULL
376	150903.875	42382.0	331307786	449089932	2976	528982136.4	177749.37379032257	0.26226850705706756	0.6	OHS_s3atac_2.FULL
377	176054.64583333334	47347.0	370431247	523938626	2976	617145825.8	207374.269422043	0.2929873297793471	0.7	OHS_s3atac_2.FULL
378	201204.86055107528	51953.0	406433536	598785665	2976	705309515.2	236999.16505376346	0.32123703061595504	0.8	OHS_s3atac_2.FULL
379	226355.12836021505	56278.5	439672282	673632862	2976	793473204.6	266624.06068548386	0.3473117081987013	0.9	OHS_s3atac_2.FULL
380	0.0	0.0	0	0	0	0.0	0.0	0.0	0.0	CNA_hydrop_1.FULL
381	500.6557857701329	263.0	3868234	5122710	10232	11619587.3	1135.6125195465208	0.24488522676473976	0.1	CNA_hydrop_1.FULL
382	1001.1043784206412	443.0	6454484	10243300	10232	23239174.6	2271.2250390930417	0.3698823621293919	0.2	CNA_hydrop_1.FULL
383	1501.4685301016418	576.0	8439286	15363026	10232	34858761.9	3406.837558639562	0.450675537488513	0.3	CNA_hydrop_1.FULL
384	2001.974882720876	679.0	10068834	20484207	10232	46478349.2	4542.450078186083	0.5084586872218192	0.4	CNA_hydrop_1.FULL
385	2502.736708365911	770.0	11459035	25608002	10232	58097936.5	5678.0625977326035	0.552521317360097	0.5	CNA_hydrop_1.FULL
386	3003.1856919468337	850.0	12679731	30728596	10232	69717523.8	6813.675117279124	0.5873638027588374	0.6	CNA_hydrop_1.FULL
387	3504.1951720093825	918.0	13766993	35854925	10232	81337111.1	7949.287636825645	0.6160362070203744	0.7	CNA_hydrop_1.FULL
388	4004.033913213448	981.0	14749543	40969275	10232	92956698.4	9084.900156372167	0.6399852572446059	0.8	CNA_hydrop_1.FULL
389	4504.576524628616	1040.0	15645014	46090827	10232	104576285.7	10220.512675918686	0.6605612218674227	0.9	CNA_hydrop_1.FULL
390	0.0	0.0	0	0	0	0.0	0.0	0.0	0.0	CNA_hydrop_2.FULL
391	586.4110002320724	288.0	5259621	7580535	12927	15635019.8	1209.4855573605632	0.3061675726053636	0.1	CNA_hydrop_2.FULL
392	1173.1523168561926	469.0	8543262	15165340	12927	31270039.6	2418.9711147211265	0.43665872311468124	0.2	CNA_hydrop_2.FULL
393	1759.7191150305562	600.0	11040389	22747889	12927	46905059.4	3628.4566720816892	0.5146631408303426	0.3	CNA_hydrop_2.FULL
394	2346.383538330626	703.0	13101998	30331700	12927	62540079.2	4837.942229442253	0.5680427407629641	0.4	CNA_hydrop_2.FULL
395	2932.609576854645	791.0	14870737	37909844	12927	78175099.0	6047.427786802816	0.6077341547488299	0.5	CNA_hydrop_2.FULL
396	3519.2289007503678	866.0	16432794	45493072	12927	93810118.8	7256.9133441633785	0.6387846923153486	0.6	CNA_hydrop_2.FULL
397	4105.929295273459	933.0	17840587	53077348	12927	109445138.6	8466.398901523942	0.6638756894937554	0.7	CNA_hydrop_2.FULL
398	4692.8849694438	993.0	19112539	60664924	12927	125080158.4	9675.884458884506	0.6849490984279483	0.8	CNA_hydrop_2.FULL
399	5279.325674943916	1050.0	20279953	68245843	12927	140715178.20000002	10885.37001624507	0.7028397319379585	0.9	CNA_hydrop_2.FULL
400	0.0	0.0	0	0	0	0.0	0.0	0.0	0.0	CNA_hydrop_3.FULL
401	494.7811150561366	259.0	8140171	10312228	20842	19235911.3	922.9397994434315	0.21062926459733047	0.1	CNA_hydrop_3.FULL
402	989.3902696478264	461.0	13830483	20620872	20842	38471822.6	1845.879598886863	0.3292968890937299	0.2	CNA_hydrop_3.FULL
403	1484.4970732175416	627.0	18278407	30939888	20842	57707733.9	2768.8193983302945	0.40922840444671293	0.3	CNA_hydrop_3.FULL
404	1979.318827367815	767.0	21956925	41252963	20842	76943645.2	3691.759197773726	0.46774914083141134	0.4	CNA_hydrop_3.FULL
405	2473.970252375012	888.0	25103754	51562488	20842	96179556.5	4614.698997217158	0.5131392030578509	0.5	CNA_hydrop_3.FULL
406	2969.0361289703483	995.0	27864896	61880651	20842	115415467.8	5537.638796660589	0.549699372102598	0.6	CNA_hydrop_3.FULL
407	3463.845792150465	1090.5	30329637	72193474	20842	134651379.1	6460.57859610402	0.5798839518375304	0.7	CNA_hydrop_3.FULL
408	3958.63132137031	1176.0	32554673	82505794	20842	153887290.4	7383.518395547452	0.6054256141089922	0.8	CNA_hydrop_3.FULL
409	4453.6323289511565	1255.0	34578868	92822605	20842	173123201.70000002	8306.458194990884	0.627473631019082	0.9	CNA_hydrop_3.FULL
410	0.0	0.0	0	0	0	0.0	0.0	0.0	0.0	EPF_hydrop_1.FULL
411	2312.645905420992	1066.0	5409170	8020256	3468	14212136.5	4098.078575547866	0.32556142846313135	0.1	EPF_hydrop_1.FULL
412	4624.881199538639	1683.0	8449308	16039088	3468	28424273.0	8196.157151095733	0.4732052096727694	0.2	EPF_hydrop_1.FULL
413	6937.786908881199	2098.0	10531467	24060245	3468	42636409.5	12294.2357266436	0.5622876242532028	0.3	EPF_hydrop_1.FULL
414	9249.71626297578	2406.0	12091682	32078016	3468	56848546.0	16392.314302191466	0.6230539320137505	0.4	EPF_hydrop_1.FULL
415	11563.717993079585	2636.0	13327578	40102974	3468	71060682.5	20490.39287773933	0.667666093791448	0.5	EPF_hydrop_1.FULL
416	13875.505478662051	2827.5	14336873	48120253	3468	85272819.0	24588.4714532872	0.7020615623114035	0.6	EPF_hydrop_1.FULL
417	16188.499423298732	2987.5	15182074	56141716	3468	99484955.5	28686.550028835063	0.7295758825754454	0.7	EPF_hydrop_1.FULL
418	18501.1375432526	3118.5	15903036	64161945	3468	113697092.0	32784.62860438293	0.75214223945362	0.8	EPF_hydrop_1.FULL
419	20813.19867358708	3238.5	16528426	72180173	3468	127909228.5	36882.707179930796	0.7710115491133556	0.9	EPF_hydrop_1.FULL
420	0.0	0.0	0	0	0	0.0	0.0	0.0	0.0	EPF_hydrop_2.FULL
421	2430.907805777505	1076.0	4977313	7910174	3254	14556884.600000001	4473.535525507069	0.3707707314655784	0.1	EPF_hydrop_2.FULL
422	4860.792562999385	1673.5	7607210	15817019	3254	29113769.200000003	8947.071051014138	0.5190490698658199	0.2	EPF_hydrop_2.FULL
423	7289.781499692686	2069.0	9394146	23720949	3254	43670653.8	13420.606576521204	0.6039725897981569	0.3	EPF_hydrop_2.FULL
424	9720.951444376153	2375.5	10742813	31631976	3254	58227538.400000006	17894.142102028276	0.6603812231015855	0.4	EPF_hydrop_2.FULL
425	12151.872157344806	2603.0	11816093	39542192	3254	72784423.0	22367.67762753534	0.7011775927849422	0.5	EPF_hydrop_2.FULL
426	14582.589735709897	2786.5	12702573	47451747	3254	87341307.6	26841.21315304241	0.7323054723359289	0.6	EPF_hydrop_2.FULL
427	17011.45236631838	2939.0	13454909	55355266	3254	101898192.19999999	31314.748678549473	0.756935338365098	0.7	EPF_hydrop_2.FULL
428	19442.512599877075	3066.0	14105449	63265936	3254	116455076.80000001	35788.28420405655	0.7770451226707529	0.8	EPF_hydrop_2.FULL
429	21873.053472649048	3182.5	14675314	71174916	3254	131011961.4	40261.81972956361	0.7938133990913315	0.9	EPF_hydrop_2.FULL
430	0.0	0.0	0	0	0	0.0	0.0	0.0	0.0	EPF_hydrop_3.FULL
431	2363.327025232404	1159.5	4819714	7118341	3012	12467534.3	4139.287616201859	0.32291611205476106	0.1	EPF_hydrop_3.FULL
432	4727.439243027889	1821.5	7551179	14239047	3012	24935068.6	8278.575232403718	0.46968508496390243	0.2	EPF_hydrop_3.FULL
433	7089.472443559097	2282.0	9459903	21353491	3012	37402602.9	12417.862848605577	0.5569856469839054	0.3	EPF_hydrop_3.FULL
434	9452.380146082338	2624.5	10918543	28470569	3012	49870137.2	16557.150464807437	0.6164971975094702	0.4	EPF_hydrop_3.FULL
435	11816.618193891103	2871.0	12092717	35591654	3012	62337671.5	20696.438081009295	0.660237284842115	0.5	EPF_hydrop_3.FULL
436	14178.503652058433	3070.5	13075607	42705653	3012	74805205.8	24835.725697211154	0.6938202303100247	0.6	EPF_hydrop_3.FULL
437	16542.67994687915	3257.0	13920472	49826552	3012	87272740.1	28975.013313413012	0.720621406835456	0.7	EPF_hydrop_3.FULL
438	18906.24833997344	3410.0	14653938	56945620	3012	99740274.4	33114.300929614874	0.742667864534621	0.8	EPF_hydrop_3.FULL
439	21269.076361221774	3542.0	15304215	64062458	3012	112207808.7	37253.58854581673	0.7611047799633289	0.9	EPF_hydrop_3.FULL
440	0.0	0.0	0	0	0	0.0	0.0	0.0	0.0	EPF_hydrop_4.FULL
441	2231.7812811151675	1192.0	4789384	6724357	3013	12000671.9	3982.9644540325257	0.2877558404469007	0.1	EPF_hydrop_4.FULL
442	4463.316627945569	1895.0	7642718	13447973	3013	24001343.8	7965.9289080650515	0.4316825294042455	0.2	EPF_hydrop_4.FULL
443	6696.460670428145	2380.0	9652957	20176436	3013	36002015.699999996	11948.893362097575	0.521572739605746	0.3	EPF_hydrop_4.FULL
444	8928.4537006306	2737.0	11201006	26901431	3013	48002687.6	15931.857816130103	0.5836278746658495	0.4	EPF_hydrop_4.FULL
445	11160.035512777962	3027.0	12460220	33625187	3013	60003359.5	19914.82227016263	0.6294378972524376	0.5	EPF_hydrop_4.FULL
446	13392.98805177564	3272.0	13518006	40353073	3013	72004031.39999999	23897.78672419515	0.6650067765594952	0.6	EPF_hydrop_4.FULL
447	15625.80252240292	3477.0	14425907	47080543	3013	84004703.3	27880.751178227678	0.6935908959248834	0.7	EPF_hydrop_4.FULL
448	17857.181878526386	3644.0	15228129	53803689	3013	96005375.2	31863.715632260206	0.716968682203185	0.8	EPF_hydrop_4.FULL
449	20090.12213740458	3792.0	15939236	60531538	3013	108006047.10000001	35846.680086292734	0.7366788202209565	0.9	EPF_hydrop_4.FULL
450	0.0	0.0	0	0	0	0.0	0.0	0.0	0.0	VIB_hydrop_1.FULL
451	4317.650153609831	1846.0	6294992	11243161	2604	21670976.200000003	8322.187480798772	0.4401047890357525	0.1	VIB_hydrop_1.FULL
452	8637.922043010753	2691.0	9089139	22493149	2604	43341952.400000006	16644.374961597543	0.5959152273432234	0.2	VIB_hydrop_1.FULL
453	12955.206605222736	3241.0	10829933	33735358	2604	65012928.599999994	24966.562442396313	0.6789738232509641	0.3	VIB_hydrop_1.FULL
454	17272.326804915516	3591.5	12071567	44977139	2604	86683904.80000001	33288.749923195086	0.7316066057469773	0.4	VIB_hydrop_1.FULL
455	21592.89516129032	3877.5	13031447	56227899	2604	108354881.0	41610.937403993856	0.7682387705789967	0.5	VIB_hydrop_1.FULL
456	25909.87941628264	4106.5	13808889	67469326	2604	130025857.19999999	49933.124884792625	0.7953308589447003	0.6	VIB_hydrop_1.FULL
457	30229.45122887865	4290.0	14456224	78717491	2604	151696833.39999998	58255.31236559139	0.8163530898107512	0.7	VIB_hydrop_1.FULL
458	34549.254608294934	4451.5	15009088	89966259	2604	173367809.60000002	66577.49984639017	0.8331698109176686	0.8	VIB_hydrop_1.FULL
459	38866.369047619046	4585.5	15489874	101208025	2604	195038785.8	74899.68732718895	0.8469501405644464	0.9	VIB_hydrop_1.FULL
460	0.0	0.0	0	0	0	0.0	0.0	0.0	0.0	VIB_hydrop_2.FULL
461	3867.947284345048	1751.0	7363608	12106675	3130	24255605.900000002	7749.394856230033	0.3917728856188838	0.1	VIB_hydrop_2.FULL
462	7736.429392971246	2676.0	11011517	24215024	3130	48511211.800000004	15498.789712460066	0.5452609503917898	0.2	VIB_hydrop_2.FULL
463	11601.450479233226	3276.5	13365718	36312540	3130	72766817.7	23248.184568690096	0.6319255551938807	0.3	VIB_hydrop_2.FULL
464	15470.392651757187	3700.0	15073128	48422329	3130	97022423.60000001	30997.57942492013	0.6887153445262825	0.4	VIB_hydrop_2.FULL
465	19339.05750798722	4050.0	16393830	60531250	3130	121278029.5	38746.97428115016	0.729167496128033	0.5	VIB_hydrop_2.FULL
466	23205.938977635786	4334.5	17458642	72634589	3130	145533635.4	46496.36913738019	0.7596373540435398	0.6	VIB_hydrop_2.FULL
467	27073.82076677316	4546.0	18348899	84741059	3130	169789241.29999998	54245.76399361022	0.7834709736162254	0.7	VIB_hydrop_2.FULL
468	30942.521725239618	4719.0	19105426	96850093	3130	194044847.20000002	61995.15884984026	0.802731980856229	0.8	VIB_hydrop_2.FULL
469	34810.02587859425	4876.0	19764057	108955381	3130	218300453.1	69744.55370607029	0.8186041219937545	0.9	VIB_hydrop_2.FULL
